# Supplementary material for: Integrated lncRNA and mRNA Transcriptome Analyses in the Ovary of Cynoglossus semilaevis Reveal Genes and Pathways Potentially Involved in Reproduction
Source: Front Genet. 2021 May 19;12:671729. doi: 10.3389/fgene.2021.671729 (PMC8172126; doi:10.3389/fgene.2021.671729)
Supplement: Supplementary file 1 [file Table_1.XLSX]

## Sheet: sheet1
Primer sequences used in RT-qPCR
	Gene name	Gene ID	Primer
mRNA	cyp17a1	XM_008322482.2	F:ATCAGGGAGGTGTTACGG
			R:CCAGGGTCAAAGAGTTCAG
	cyp19a1	NM_001294242.1	F:GCAGCCACCAGAACCTTAGT
			R:ACTTCAGTCCCTGCTTGCTC
	mmp14	XM_008323136.2	F:CAGAACTACACGCCCAAGGT
			R:AACCCATCTGCGAAGGACAG
	pgr	XM_008308970.2	F:CAACCGTAGGATGAGCAA
			R:CGTAGTAGTGTTTCGTGGC
lncRNA		XR_522278.2	F:ACCTTTGACCTGCGACGA
			R:GCTGCTTTGGGTGTGAGT
		XR_522171.2	F:CTAATGGCTGTGGAAACG
			R:GGTTCACTGAGGCTAATC
		XR_522498.1	F:TCAAGGCTAGTTGACGGCTG
			R:TGAAGGAGGTGCATGGATGG
		XR_522035.2	F:TTGATTCGACACCCACTCGG
			R:CTCCCTTGTATCCTGCCGTC
Reference Genes	β-2-m	XM_017034328.2	F:TTGGCTCGTGTTCGTCGTTC
			R:TCAGGGTGTTGGGCTTGTTG
Probes for ish	cyp17a1	XM_008322482.2	F:TGACCCGAGATGGGAAAG
			R:CCGTAATACGACTCACTATAGGGAGACACCACGATGCCCTGACTAT
		XR_522278.2	F:TTGACCTGCGACGACTGT
			R:CCGTAATACGACTCACTATAGGGAGACAATGATGCTACATACGCCG
	cyp19a1	NM_001294242.1	F:GTTTGGGTCCACTGCTGT
			R:CCGTAATACGACTCACTATAGGGAGACATGCTCCACTTCCCTCCTT
		XR_522171.2	F:CTCAGCCTACAGGTTACAC
			R:CCGTAATACGACTCACTATAGGGAGACAGACCCTCACCATCATTTC
