# Supplementary material for: Integrated lncRNA and mRNA Transcriptome Analyses in the Ovary of Cynoglossus semilaevis Reveal Genes and Pathways Potentially Involved in Reproduction
Source: Front Genet. 2021 May 19;12:671729. doi: 10.3389/fgene.2021.671729 (PMC8172126; doi:10.3389/fgene.2021.671729)
Supplement: Supplementary file 2 [file Table_2.XLSX]

## Sheet: S1-a
RNA-Seq read mapping statistics
Total clean reads	730797538
Total HQ clean reads	720475082
Rate of HQ clean reads	0.9859
Umapped reads to rRNA	719361332
Rate of ummapped reads to rRNA	0.9984
Mapping ratio to reference genome	0.7835
Unique mapping ratio to referene genome	0.7769

## Sheet: S1-b
Filter information of clean reads
			Before Filter					After Filter
Sample	Clean Data(bp)	Q20(%)	Q30(%)	N(%)	GC(%)	HQ Clean Data(bp)	Q20(%)	Q30(%)	N(%)	GC(%)
O-IV-1	11885582700	11558136644 (97.25%)	11023923416 (92.75%)	297942 (0.00%)	6176653658 (51.97%)	11515382363	11281304136 (97.97%)	10793119170 (93.73%)	282761 (0.00%)	5971480899 (51.86%)
O-IV-2	11189614800	10872296501 (97.16%)	10362957323 (92.61%)	280332 (0.00%)	5890707153 (52.64%)	10825566692	10599988549 (97.92%)	10135878788 (93.63%)	265323 (0.00%)	5687014591 (52.53%)
O-IV-3	11430917700	11133055160 (97.39%)	10640645750 (93.09%)	287028 (0.00%)	5886874314 (51.50%)	11096828311	10882905774 (98.07%)	10431456999 (94.00%)	273359 (0.00%)	5703261966 (51.40%)
O-V-1	12581521200	12210240541 (97.05%)	11574457312 (92.00%)	146572 (0.00%)	6284383637 (49.95%)	12211619999	11932884351 (97.72%)	11345312689 (92.91%)	143361 (0.00%)	6097317736 (49.93%)
O-V-2	13292656200	12932500359 (97.29%)	12336579561 (92.81%)	332807 (0.00%)	6805342286 (51.20%)	12904213930	12642801889 (97.97%)	12095121425 (93.73%)	316478 (0.00%)	6597144733 (51.12%)
O-V-3	12085141200	11849780115 (98.05%)	11423279295 (94.52%)	44702 (0.00%)	6255774143 (51.76%)	11799150178	11628204296 (98.55%)	11234260559 (95.21%)	44068 (0.00%)	6101259977 (51.71%)
O-VI-1	12142121700	11639614839 (95.86%)	10885673053 (89.65%)	131515 (0.00%)	5912825209 (48.70%)	11658952372	11284277118 (96.79%)	10598088261 (90.90%)	126387 (0.00%)	5680944490 (48.73%)
O-VI-2	12281954400	11917557129 (97.03%)	11290713777 (91.93%)	153077 (0.00%)	6085329622 (49.55%)	11907393064	11632547204 (97.69%)	11053657571 (92.83%)	149681 (0.00%)	5902073601 (49.57%)
O-VI-3	12730120800	12363664971 (97.12%)	11735673722 (92.19%)	137697 (0.00%)	6291197459 (49.42%)	12343537306	12070704664 (97.79%)	11492288166 (93.10%)	134352 (0.00%)	6102729718 (49.44%)
Sample	Clean Reads Num	HQ Clean Reads Num(%)	Read length	adapter(%)	low quality(%)	polyA(%)	N(%)
O-IV-1	79237218	78162842 (98.64%)	150 + 150	323882 (0.41%)	750262 (0.95%)	116 (0%)	0 (0%)
O-IV-2	74597432	73539350 (98.58%)	150 + 150	299956 (0.4%)	757914 (1.02%)	106 (0%)	0 (0%)
O-IV-3	76206118	75248708 (98.74%)	150 + 150	274374 (0.36%)	682790 (0.9%)	123 (0%)	0 (0%)
O-V-1	83876808	82679810 (98.57%)	150 + 150	283270 (0.34%)	913642 (1.09%)	43 (0%)	0 (0%)
O-V-2	88617708	87432512 (98.66%)	150 + 150	333236 (0.38%)	851674 (0.96%)	143 (0%)	0 (0%)
O-V-3	80567608	79699942 (98.92%)	150 + 150	277020 (0.34%)	590576 (0.73%)	35 (0%)	0 (0%)
O-VI-1	80947478	79340234 (98.01%)	150 + 150	236182 (0.29%)	1370964 (1.69%)	49 (0%)	0 (0%)
O-VI-2	81879696	80708852 (98.57%)	150 + 150	267956 (0.33%)	902826 (1.1%)	31 (0%)	0 (0%)
O-VI-3	84867472	83662832 (98.58%)	150 + 150	273594 (0.32%)	930950 (1.1%)	48 (0%)	0 (0%)

## Sheet: S1-c
Alignment imformation of HQ clean reads with rRNA
Sample	All Reads Num	Mapped Reads	Unmapped Reads
O-IV-1	78162842	151974 ( 0.19% )	78010868 ( 99.81% )
O-IV-2	73539350	151532 ( 0.21% )	73387818 ( 99.79% )
O-IV-3	75248708	146376 ( 0.19% )	75102332 ( 99.81% )
O-V-1	82679810	129744 ( 0.16% )	82550066 ( 99.84% )
O-V-2	87432512	134166 ( 0.15% )	87298346 ( 99.85% )
O-V-3	79699942	132812 ( 0.17% )	79567130 ( 99.83% )
O-VI-1	79340234	85956 ( 0.11% )	79254278 ( 99.89% )
O-VI-2	80708852	77454 ( 0.10% )	80631398 ( 99.90% )
O-VI-3	83662832	103736 ( 0.12% )	83559096 ( 99.88% )

## Sheet: S1-d
Alignment information of HQ clean reads with reference genome
Sample	Total Reads	Unmapped Reads	Unique Mapped Reads	Multiple Mapped reads	Mapping Ratio
O-IV-1	78010868	18984537 (24.34%)	58561015 (75.07%)	465316 (0.60%)	0.7566
O-IV-2	73387818	19544040 (26.63%)	53416818 (72.79%)	426960 (0.58%)	0.7337
O-IV-3	75102332	17273733 (23.00%)	57363507 (76.38%)	465092 (0.62%)	0.77
O-V-1	82550066	15877942 (19.23%)	66135466 (80.12%)	536658 (0.65%)	0.8077
O-V-2	87298346	18889554 (21.64%)	67720808 (77.57%)	687984 (0.79%)	0.7836
O-V-3	79567130	18153368 (22.82%)	60907628 (76.55%)	506134 (0.64%)	0.7718
O-VI-1	79254278	16801313 (21.20%)	61969087 (78.19%)	483878 (0.61%)	0.788
O-VI-2	80631398	14581260 (18.08%)	65434248 (81.15%)	615890 (0.76%)	0.8192
O-VI-3	83559096	14934955 (17.87%)	68009827 (81.39%)	614314 (0.74%)	0.8213
