# Supplementary material for: Integrated lncRNA and mRNA Transcriptome Analyses in the Ovary of Cynoglossus semilaevis Reveal Genes and Pathways Potentially Involved in Reproduction
Source: Front Genet. 2021 May 19;12:671729. doi: 10.3389/fgene.2021.671729 (PMC8172126; doi:10.3389/fgene.2021.671729)
Supplement: Supplementary file 4 [file Table_4.XLSX]

## Sheet: S3a IV vs. V-DEmRNA
Differentially expressed genes between stage IV vs.V
id	O-IV_count	O-V_count	O-IV_fpkm	O-V_fpkm	log2(FC)	Pvalue	FDR	significant	Symbol	Description	KEGG_A_class	KEGG_B_class	Pathway	K_ID	GO Component	GO Function	GO Process
NM_001294194.1	197.333	605.333	17.7	47.2533	1.41667	6.23138e-05	0.0108164	yes	hba	hemoglobin subunit alpha-like [Cynoglossus semilaevis]	-	-	-	-	GO:0043234//protein complex;GO:0032991//macromolecular complex	GO:0005215//transporter activity;GO:0022892//substrate-specific transporter activity;GO:0005488//binding;GO:0046872//metal ion binding;GO:0043167//ion binding;GO:0043169//cation binding	GO:0044699//single-organism process;GO:0051179//localization;GO:0006810//transport;GO:0015669//gas transport;GO:0044765//single-organism transport;GO:0051234//establishment of localization;GO:1902578//single-organism localization
TCONS_00000223	214.67	838.647	0.75	2.54333	1.76176	1.34199e-06	0.000409456	yes	Col12a1	PREDICTED: collagen alpha-1(XII) chain [Cynoglossus semilaevis]	-	-	-	-	-	-	-
TCONS_00000226	1364.89	747.92	6.91667	3.30667	-1.0647	1.26323e-09	8.73994e-07	yes	COL12A1	PREDICTED: collagen alpha-1(XII) chain [Cynoglossus semilaevis]	-	-	-	-	-	-	-
TCONS_00000280	0	118.727	0.001	1.18667	10.2127	0.000158072	0.0223775	yes	Mthfd1	PREDICTED: C-1-tetrahydrofolate synthase, cytoplasmic [Cynoglossus semilaevis]	Metabolism	Global and Overview;Metabolism of cofactors and vitamins	ko01100//Metabolic pathways;ko00670//One carbon pool by folate	K00288	-	GO:0016879//ligase activity, forming carbon-nitrogen bonds;GO:0016645//oxidoreductase activity, acting on the CH-NH group of donors;GO:0016491//oxidoreductase activity;GO:0032550//purine ribonucleoside binding;GO:0001882//nucleoside binding;GO:0097367//carbohydrate derivative binding;GO:0001883//purine nucleoside binding;GO:0005488//binding;GO:0003824//catalytic activity;GO:0032549//ribonucleosid…	GO:0071704//organic substance metabolic process;GO:0009987//cellular process;GO:0042558//pteridine-containing compound metabolic process;GO:0034641//cellular nitrogen compound metabolic process;GO:1901605//alpha-amino acid metabolic process;GO:0006575//cellular modified amino acid metabolic process;GO:0044699//single-organism process;GO:0043436//oxoacid metabolic process;GO:0006520//cellular amin…
TCONS_00000602	74.2133	0	1.39667	0.001	-10.4478	9.01523e-06	0.00212911	yes	Klf11	PREDICTED: Krueppel-like factor 11 [Cynoglossus semilaevis]	-	-	-	-	-	-	-
TCONS_00000935	518.91	1374.85	1.32667	3.04	1.19627	6.2497e-08	2.64137e-05	yes	Dync1h1	PREDICTED: LOW QUALITY PROTEIN: cytoplasmic dynein 1 heavy chain 1 [Cynoglossus semilaevis]	Cellular Processes	Transport and catabolism	ko04145//Phagosome	K10413	-	-	-
TCONS_00001311	827.727	15.1667	3.37667	0.0533333	-5.98442	1.40743e-06	0.000424156	yes	CHP1	PREDICTED: calcineurin B homologous protein 1 [Cynoglossus semilaevis]	-	-	-	-	-	-	-
TCONS_00001796	568.257	1370.22	3.24	6.85	1.08011	4.51824e-08	2.05509e-05	yes	Pea15	PREDICTED: astrocytic phosphoprotein PEA-15 [Cynoglossus semilaevis]	-	-	-	-	-	-	-
TCONS_00002002	0.01	236.457	0.001	1.71333	10.7426	4.76711e-06	0.00119477	yes	-	PREDICTED: ras and Rab interactor 1 [Cynoglossus semilaevis]	-	-	-	-	-	-	-
TCONS_00002376	101.71	0	0.326667	0.001	-8.35168	0.000151257	0.0214746	yes	Svep1	PREDICTED: sushi, von Willebrand factor type A, EGF and pentraxin domain-containing protein 1 isoform X6 [Cynoglossus semilaevis]	-	-	-	-	-	-	-
TCONS_00002474	0	261.453	0.001	1.15333	10.1716	1.44912e-12	1.65546e-09	yes	rbpj	PREDICTED: recombining binding protein suppressor of hairless [Cynoglossus semilaevis]	Environmental Information Processing	Signal transduction	ko04330//Notch signaling pathway	K06053	-	-	-
TCONS_00002737	166.54	1.20667	0.923333	0.00666667	-7.11374	1.00031e-05	0.00233991	yes	MPDZ	PREDICTED: multiple PDZ domain protein isoform X15 [Cynoglossus semilaevis]	Cellular Processes	Cellular commiunity	ko04530//Tight junction	K06095	-	-	-
TCONS_00003042	0	63.8567	0.001	0.926667	9.85591	2.63542e-05	0.00541672	yes	zbtb8a	PREDICTED: LOW QUALITY PROTEIN: zinc finger and BTB domain-containing protein 8A-like [Cynoglossus semilaevis]	-	-	-	-	-	-	-
TCONS_00003537	0	143.017	0.001	1.34333	10.3916	9.78097e-09	5.35346e-06	yes	TMED8	PREDICTED: protein TMED8 [Cynoglossus semilaevis]	-	-	-	-	-	-	-
TCONS_00005593	419.097	111.637	4.54333	1.05333	-2.10879	5.88393e-06	0.00143799	yes	Tesk2	PREDICTED: dual specificity testis-specific protein kinase 1 isoform X2 [Cynoglossus semilaevis]	-	-	-	-	-	-	-
TCONS_00005651	84.4067	0	1.13	0.001	-10.1421	0.000227986	0.0296279	yes	AFAP1	PREDICTED: actin filament-associated protein 1 isoform X2 [Cynoglossus semilaevis]	-	-	-	-	-	-	-
TCONS_00005741	110.267	0	0.63	0.001	-9.29921	1.83897e-08	9.509e-06	yes	DCLK2	PREDICTED: serine/threonine-protein kinase DCLK2-like isoform X2 [Cynoglossus semilaevis]	-	-	-	-	-	-	-
TCONS_00006106	0	45.13	0.001	0.156667	7.29155	0.000337778	0.0397906	yes	KDM6B	PREDICTED: LOW QUALITY PROTEIN: lysine-specific demethylase 6B [Cynoglossus semilaevis]	-	-	-	-	-	-	-
TCONS_00007219	319.167	0.00333333	1.11333	0.001	-10.1207	4.45561e-07	0.000155229	yes	FRYL	PREDICTED: protein furry homolog-like [Cynoglossus semilaevis]	-	-	-	-	-	-	-
TCONS_00007265	418.933	1087.31	3.34	7.58333	1.18298	1.51528e-07	5.77014e-05	yes	OLFML2B	PREDICTED: olfactomedin-like protein 2B [Cynoglossus semilaevis]	-	-	-	-	-	-	-
TCONS_00008092	55.0333	397.86	0.253333	1.64333	2.69752	2.65913e-06	0.000742185	yes	SBNO2	PREDICTED: protein strawberry notch homolog 2 [Cynoglossus semilaevis]	-	-	-	-	-	-	-
TCONS_00009654	132.663	0	0.39	0.001	-8.60733	4.49051e-05	0.00829276	yes	Szt2	PREDICTED: LOW QUALITY PROTEIN: protein SZT2 [Cynoglossus semilaevis]	-	-	-	-	-	-	-
TCONS_00009972	138.477	0	2.81	0.001	-11.4564	1.38734e-09	9.33564e-07	yes	B3GNT5	PREDICTED: lactosylceramide 1,3-N-acetyl-beta-D-glucosaminyltransferase A-like [Cynoglossus semilaevis]	Metabolism	Global and Overview;Glycan biosynthesis and metabolism	ko01100//Metabolic pathways;ko00601//Glycosphingolipid biosynthesis - lacto and neolacto series	K03766	-	-	-
TCONS_00010555	0	63.9	0.001	0.896667	9.80843	2.258e-05	0.0047605	yes	rbbp8	PREDICTED: DNA endonuclease RBBP8 isoform X2 [Cynoglossus semilaevis]	-	-	-	-	-	-	-
TCONS_00011016	88.94	0	0.366667	0.001	-8.51833	2.61901e-07	9.5299e-05	yes	znf652-a	PREDICTED: LOW QUALITY PROTEIN: zinc finger and BTB domain-containing protein 47 [Cynoglossus semilaevis]	-	-	-	-	-	-	-
TCONS_00011728	0.363333	109.523	0.001	0.493333	8.94642	0.000364342	0.0422112	yes	Map4	PREDICTED: microtubule-associated protein 4 isoform X4 [Oreochromis niloticus]	-	-	-	-	-	-	-
TCONS_00012069	0	57.6067	0.001	0.24	7.90689	5.71398e-05	0.0101698	yes	pkd1l1	PREDICTED: polycystic kidney disease protein 1-like 1 [Cynoglossus semilaevis]	-	-	-	-	GO:0042995//cell projection;GO:0005623//cell;GO:0016020//membrane;GO:0044464//cell part	-	GO:0044699//single-organism process
TCONS_00013188	216.193	0	0.713333	0.001	-9.47843	8.18969e-06	0.00194349	yes	BRWD1	PREDICTED: bromodomain and WD repeat-containing protein 1 [Cynoglossus semilaevis]	-	-	-	-	-	-	-
TCONS_00013290	0	51.43	0.001	0.866667	9.75933	0.000165355	0.0232078	yes	ZP4	PREDICTED: zona pellucida sperm-binding protein 4-like [Cynoglossus semilaevis]	-	-	-	-	-	-	-
TCONS_00013973	0	40.9833	0.001	0.41	8.67948	0.000263788	0.0331036	yes	SEL1L3	PREDICTED: protein sel-1 homolog 3 [Cynoglossus semilaevis]	-	-	-	-	-	-	-
TCONS_00014936	112.41	0	1.34	0.001	-10.388	3.53967e-08	1.67192e-05	yes	Zfp36l1	PREDICTED: zinc finger protein 36, C3H1 type-like 1 isoform X1 [Cynoglossus semilaevis]	-	-	-	-	-	-	-
TCONS_00015536	75.23	409.55	0.443333	2.11667	2.25533	0.000123299	0.0184659	yes	SLC43A2	PREDICTED: large neutral amino acids transporter small subunit 4-like isoform X2 [Cynoglossus semilaevis]	-	-	-	-	-	-	GO:0044699//single-organism process;GO:0009987//cellular process;GO:0044763//single-organism cellular process
TCONS_00015538	978.687	3732.04	6.17333	20.5067	1.73197	4.22906e-42	2.5968e-38	yes	SLC43A2	PREDICTED: large neutral amino acids transporter small subunit 4-like isoform X2 [Cynoglossus semilaevis]	-	-	-	-	-	-	GO:0044699//single-organism process;GO:0009987//cellular process;GO:0044763//single-organism cellular process
TCONS_00016979	1504.09	3992.72	7.30667	16.92	1.21144	3.84892e-20	1.11218e-16	yes	FN1	PREDICTED: fibronectin-like [Cynoglossus semilaevis]	Cellular Processes;Environmental Information Processing	Signaling molecules and interaction;Cell motility;Cellular commiunity	ko04510//Focal adhesion;ko04810//Regulation of actin cytoskeleton;ko04512//ECM-receptor interaction	K05717	-	-	-
TCONS_00017347	7.4	332.23	0.0833333	3.35	5.32912	8.13535e-09	4.59348e-06	yes	CHT1	PREDICTED: high-affinity choline transporter 1-like [Cynoglossus semilaevis]	-	-	-	-	-	-	-
TCONS_00017905	0	104.2	0.001	0.22	7.78136	1.45422e-07	5.58093e-05	yes	Csmd1	PREDICTED: CUB and sushi domain-containing protein 1 [Cynoglossus semilaevis]	-	-	-	-	-	-	-
TCONS_00018076	1266.05	587.37	65.72	26.5433	-1.30798	3.4089e-12	3.62758e-09	yes	zgc:112234	PREDICTED: histone H2B 1/2-like [Poecilia latipinna]	-	-	-	-	-	-	-
TCONS_00018087	0	101.28	0.001	0.19	7.56986	0.000265168	0.0331446	yes	GOLGB1	PREDICTED: golgin subfamily B member 1-like isoform X4 [Cynoglossus semilaevis]	-	-	-	-	-	-	-
TCONS_00018548	197.387	884.19	0.706667	2.76333	1.96731	2.04435e-11	1.8259e-08	yes	Mmp15	PREDICTED: matrix metalloproteinase-15 [Cynoglossus semilaevis]	-	-	-	-	GO:0031224//intrinsic component of membrane;GO:0016020//membrane;GO:0044425//membrane part;GO:0016021//integral component of membrane	GO:0008233//peptidase activity;GO:0046914//transition metal ion binding;GO:0046872//metal ion binding;GO:0005488//binding;GO:0043167//ion binding;GO:0016787//hydrolase activity;GO:0043169//cation binding;GO:0003824//catalytic activity;GO:0070011//peptidase activity, acting on L-amino acid peptides	GO:0010467//gene expression;GO:0071704//organic substance metabolic process;GO:0043170//macromolecule metabolic process;GO:0051604//protein maturation;GO:0008152//metabolic process;GO:0044238//primary metabolic process;GO:0006508//proteolysis;GO:0019538//protein metabolic process;GO:0016485//protein processing
TCONS_00018930	202.023	0	0.776667	0.001	-9.60115	4.30335e-06	0.00110677	yes	DMXL2	PREDICTED: dmX-like protein 2 [Cynoglossus semilaevis]	-	-	-	-	-	-	-
TCONS_00020472	0	52.39	0.001	0.5	8.96578	0.000176604	0.0240314	yes	Cbln1	PREDICTED: cerebellin-1 [Cynoglossus semilaevis]	-	-	-	-	-	-	-
TCONS_00020687	975.937	508.343	5.6	2.49667	-1.16542	0.000395994	0.0449248	yes	zfpm1	PREDICTED: zinc finger protein ZFPM1 [Cynoglossus semilaevis]	-	-	-	-	-	-	-
TCONS_00021199	0	201.923	0.001	0.84	9.71425	1.29555e-05	0.00297389	yes	NUP205	PREDICTED: nuclear pore complex protein Nup205 [Cynoglossus semilaevis]	Genetic Information Processing	Translation	ko03013//RNA transport	K14310	-	-	-
TCONS_00021603	250.397	0	1.66667	0.001	-10.7027	1.25708e-07	4.9009e-05	yes	TUBGCP6	PREDICTED: gamma-tubulin complex component 6 isoform X3 [Cynoglossus semilaevis]	-	-	-	-	-	-	-
TCONS_00021806	0.05	98.4667	0.001	0.356667	8.47843	0.000292687	0.0361247	yes	lhfpl3	PREDICTED: tripartite motif-containing protein 16-like isoform X3 [Cynoglossus semilaevis]	-	-	-	-	-	-	-
TCONS_00022944	0.453333	316.31	0.00666667	2.9	8.76487	7.05797e-07	0.000229608	yes	Adpgk	PREDICTED: ADP-dependent glucokinase-like isoform X2 [Cynoglossus semilaevis]	Metabolism	Global and Overview;Carbohydrate metabolism	ko01100//Metabolic pathways;ko01110//Biosynthesis of secondary metabolites;ko01130//Biosynthesis of antibiotics;ko01200//Carbon metabolism;ko00010//Glycolysis / Gluconeogenesis	K08074	-	GO:0016740//transferase activity;GO:0016772//transferase activity, transferring phosphorus-containing groups;GO:0003824//catalytic activity	-
TCONS_00023213	33.9467	0	0.27	0.001	-8.07682	0.000368809	0.0425071	yes	kcp	PREDICTED: kielin/chordin-like protein [Cynoglossus semilaevis]	-	-	-	-	-	-	-
TCONS_00024793	389.66	3.09667	2.69333	0.0166667	-7.33628	1.46976e-06	0.000440239	yes	PLEKHG3	PREDICTED: pleckstrin homology domain-containing family G member 3-like isoform X5 [Cynoglossus semilaevis]	-	-	-	-	-	-	-
TCONS_00025041	0	59.4667	0.001	0.163333	7.35168	3.2779e-05	0.00633938	yes	SYNE2	PREDICTED: nesprin-2-like [Cynoglossus semilaevis]	-	-	-	-	-	-	-
TCONS_00025081	0	78.8533	0.001	0.343333	8.42347	3.35934e-06	0.000906709	yes	PTPRK	PREDICTED: receptor-type tyrosine-protein phosphatase kappa isoform X16 [Lates calcarifer]	-	-	-	-	-	-	-
TCONS_00025297	468.123	1511.66	1.43333	4.04667	1.49736	9.26771e-14	1.33899e-10	yes	Col12a1	PREDICTED: collagen alpha-1(XII) chain [Cynoglossus semilaevis]	-	-	-	-	-	-	-
TCONS_00025689	0.333333	57.6667	0.00666667	0.796667	6.90087	0.000128489	0.01911	yes	tshr	PREDICTED: thyrotropin receptor [Cynoglossus semilaevis]	Environmental Information Processing	Signaling molecules and interaction	ko04080//Neuroactive ligand-receptor interaction	K04249	GO:0016020//membrane;GO:0044425//membrane part;GO:0031224//intrinsic component of membrane	GO:0004930//G-protein coupled receptor activity;GO:0004888//transmembrane signaling receptor activity;GO:0038023//signaling receptor activity;GO:0004872//receptor activity;GO:0016500//protein-hormone receptor activity;GO:0099600//transmembrane receptor activity;GO:0004871//signal transducer activity;GO:0060089//molecular transducer activity	GO:0065007//biological regulation;GO:0007165//signal transduction;GO:0050896//response to stimulus;GO:0044700//single organism signaling;GO:0023052//signaling;GO:0050789//regulation of biological process;GO:0051716//cellular response to stimulus;GO:0044699//single-organism process;GO:0050794//regulation of cellular process;GO:0007186//G-protein coupled receptor signaling pathway;GO:0009987//cellu…
TCONS_00025824	311.89	0	1.98333	0.001	-10.9537	8.5889e-21	2.81275e-17	yes	Ylpm1	PREDICTED: YLP motif-containing protein 1 [Cynoglossus semilaevis]	-	-	-	-	-	-	-
TCONS_00028535	0	92.0267	0.001	0.166667	7.38082	0.000410097	0.0462046	yes	RYR2	PREDICTED: ryanodine receptor 2 [Cynoglossus semilaevis]	Environmental Information Processing;Organismal Systems	Circulatory system;Signal transduction	ko04020//Calcium signaling pathway;ko04261//Adrenergic signaling in cardiomyocytes;ko04260//Cardiac muscle contraction	K04962	-	-	-
TCONS_00028903	57.7633	0	0.356667	0.001	-8.47843	3.02687e-05	0.0060198	yes	SYT1	PREDICTED: synaptotagmin-1 isoform X2 [Cynoglossus semilaevis]	-	-	-	-	-	-	-
TCONS_00030052	80.2567	0	0.81	0.001	-9.66178	0.000347366	0.0406277	yes	DBF4B	PREDICTED: uncharacterized protein LOC103381518 [Cynoglossus semilaevis]	-	-	-	-	-	-	-
TCONS_00031717	75.9567	0	2.54333	0.001	-11.3125	1.84509e-06	0.000539501	yes	Cd9	PREDICTED: CD9 antigen isoform X1 [Cynoglossus semilaevis]	-	-	-	-	-	-	-
TCONS_00032334	0.226667	467.16	0.00333333	5.02667	10.5584	0.000161779	0.0227709	yes	dnm1l	PREDICTED: dynamin-1-like protein isoform X2 [Cynoglossus semilaevis]	-	-	-	-	-	GO:0005488//binding;GO:0032549//ribonucleoside binding;GO:0016787//hydrolase activity;GO:0003824//catalytic activity;GO:0001882//nucleoside binding;GO:0036094//small molecule binding;GO:0016462//pyrophosphatase activity;GO:0097159//organic cyclic compound binding;GO:0097367//carbohydrate derivative binding;GO:0001883//purine nucleoside binding;GO:1901363//heterocyclic compound binding;GO:0017111/…	GO:1901360//organic cyclic compound metabolic process;GO:0044281//small molecule metabolic process;GO:0009150//purine ribonucleotide metabolic process;GO:1901565//organonitrogen compound catabolic process;GO:1901135//carbohydrate derivative metabolic process;GO:0044237//cellular metabolic process;GO:0009154//purine ribonucleotide catabolic process;GO:0044710//single-organism metabolic process;GO:…
TCONS_00032387	25.1933	340.873	0.566667	6.65667	3.55423	9.80827e-09	5.35346e-06	yes	fbln1	PREDICTED: fibulin-1 [Cynoglossus semilaevis]	-	-	-	-	-	-	-
TCONS_00032389	0.893333	138.253	0.0166667	2.21333	7.05311	4.71533e-07	0.000163121	yes	fbln1	PREDICTED: fibulin-1 [Cynoglossus semilaevis]	-	-	-	-	-	-	-
TCONS_00032681	0	191.707	0.001	1.75	10.7731	2.66522e-11	2.2573e-08	yes	NAP1L1	PREDICTED: nucleosome assembly protein 1-like 1 [Cynoglossus semilaevis]	-	-	-	-	GO:0005622//intracellular;GO:0043229//intracellular organelle;GO:0043231//intracellular membrane-bounded organelle;GO:0044424//intracellular part;GO:0043227//membrane-bounded organelle;GO:0043226//organelle;GO:0005623//cell;GO:0044464//cell part	-	GO:0043933//macromolecular complex subunit organization;GO:0071824//protein-DNA complex subunit organization;GO:0051276//chromosome organization;GO:0016043//cellular component organization;GO:0006325//chromatin organization;GO:0009987//cellular process;GO:0006996//organelle organization;GO:0071822//protein complex subunit organization;GO:0071840//cellular component organization or biogenesis;GO:0…
TCONS_00033540	0.00333333	363.75	0.001	2.40333	11.2308	0.000139169	0.0199895	yes	Cacna1h	PREDICTED: voltage-dependent T-type calcium channel subunit alpha-1H [Cynoglossus semilaevis]	-	-	-	-	GO:0016020//membrane;GO:0044425//membrane part;GO:0016021//integral component of membrane;GO:0031224//intrinsic component of membrane	-	GO:0044763//single-organism cellular process;GO:0044699//single-organism process;GO:0051234//establishment of localization;GO:1902578//single-organism localization;GO:0051179//localization;GO:0044765//single-organism transport;GO:0009987//cellular process;GO:0006810//transport;GO:0006811//ion transport
TCONS_00034247	106.37	0	0.37	0.001	-8.53138	4.31872e-08	2.0014e-05	yes	sh3pxd2a	PREDICTED: SH3 and PX domain-containing protein 2A-like isoform X2 [Cynoglossus semilaevis]	-	-	-	-	-	-	-
TCONS_00034254	0	215.833	0.001	0.853333	9.73697	1.2495e-06	0.000383621	yes	sh3pxd2a	PREDICTED: SH3 and PX domain-containing protein 2A-like isoform X2 [Cynoglossus semilaevis]	-	-	-	-	-	-	-
TCONS_00034768	0	85.4433	0.001	0.93	9.86109	4.08873e-06	0.00105711	yes	jup	PREDICTED: junction plakoglobin [Cynoglossus semilaevis]	-	-	-	-	-	-	GO:0044699//single-organism process
TCONS_00035092	116.217	0.0733333	0.706667	0.001	-9.46489	6.49208e-05	0.0111438	yes	ZDHHC5	PREDICTED: palmitoyltransferase ZDHHC5-like [Cynoglossus semilaevis]	-	-	-	-	-	-	-
TCONS_00035144	2.15667	677.893	0.02	4.32333	7.756	2.84304e-08	1.39659e-05	yes	TBC1D9	PREDICTED: TBC1 domain family member 9 [Cynoglossus semilaevis]	-	-	-	-	-	GO:0043167//ion binding;GO:0046872//metal ion binding;GO:0043169//cation binding;GO:0005488//binding	GO:0050790//regulation of catalytic activity;GO:0051336//regulation of hydrolase activity;GO:0065009//regulation of molecular function;GO:0019222//regulation of metabolic process;GO:0043087//regulation of GTPase activity;GO:0065007//biological regulation;GO:0050789//regulation of biological process
TCONS_00035298	71.76	0	0.923333	0.001	-9.85071	0.000449687	0.0490888	yes	Mgat3	PREDICTED: beta-1,4-mannosyl-glycoprotein 4-beta-N-acetylglucosaminyltransferase isoform X1 [Cynoglossus semilaevis]	Metabolism	Glycan biosynthesis and metabolism;Global and Overview	ko01100//Metabolic pathways;ko00510//N-Glycan biosynthesis	K00737	-	-	-
TCONS_00037909	2.23	101.777	0.01	0.44	5.45943	0.000415442	0.0466974	yes	PRDM16	PREDICTED: PR domain zinc finger protein 16 [Cynoglossus semilaevis]	-	-	-	-	-	-	-
TCONS_00038251	927.927	354.32	15.5933	5.11667	-1.60765	1.73813e-05	0.00382879	yes	LIMA1	PREDICTED: LIM domain and actin-binding protein 1-like isoform X1 [Cynoglossus semilaevis]	-	-	-	-	-	-	-
TCONS_00038498	0	151.523	0.001	1.74667	10.7704	5.34723e-05	0.00965707	yes	ACAP3	PREDICTED: arf-GAP with coiled-coil, ANK repeat and PH domain-containing protein 3 isoform X3 [Cynoglossus semilaevis]	Cellular Processes	Transport and catabolism	ko04144//Endocytosis	K12489	-	GO:0046872//metal ion binding;GO:0043169//cation binding;GO:0043167//ion binding;GO:0005488//binding;GO:0046914//transition metal ion binding	GO:0050790//regulation of catalytic activity;GO:0050789//regulation of biological process;GO:0048583//regulation of response to stimulus;GO:0010646//regulation of cell communication;GO:0023051//regulation of signaling;GO:0050794//regulation of cellular process;GO:0051336//regulation of hydrolase activity;GO:0051056//regulation of small GTPase mediated signal transduction;GO:0009966//regulation of…
TCONS_00038530	4973.87	11641.9	106.693	218.427	1.03368	1.51068e-18	3.71045e-15	yes	CR1	PREDICTED: complement receptor type 1-like, partial [Cynoglossus semilaevis]	-	-	-	-	-	-	-
TCONS_00038561	130.173	0	3.22	0.001	-11.6528	1.20007e-09	8.42158e-07	yes	eif4e3	PREDICTED: eukaryotic translation initiation factor 4E type 3-like [Cynoglossus semilaevis]	-	-	-	-	GO:0044424//intracellular part;GO:0005623//cell;GO:0005622//intracellular;GO:0044464//cell part	GO:0097159//organic cyclic compound binding;GO:0008135//translation factor activity, RNA binding;GO:0003676//nucleic acid binding;GO:0005488//binding;GO:0003723//RNA binding;GO:1901363//heterocyclic compound binding	GO:0043043//peptide biosynthetic process;GO:1901576//organic substance biosynthetic process;GO:0009058//biosynthetic process;GO:0044238//primary metabolic process;GO:0044249//cellular biosynthetic process;GO:0043170//macromolecule metabolic process;GO:0019538//protein metabolic process;GO:1901564//organonitrogen compound metabolic process;GO:0006518//peptide metabolic process;GO:0044260//cellular…
TCONS_00038850	177.763	0	1.00333	0.001	-9.97059	2.6616e-11	2.2573e-08	yes	Nup210	PREDICTED: nuclear pore membrane glycoprotein 210 isoform X1 [Cynoglossus semilaevis]	Genetic Information Processing	Translation	ko03013//RNA transport	K14314	-	-	GO:0065007//biological regulation;GO:0009987//cellular process;GO:0050794//regulation of cellular process;GO:0044763//single-organism cellular process;GO:0050789//regulation of biological process;GO:0044699//single-organism process
TCONS_00039173	0.00333333	139.93	0.001	1.82333	10.8324	5.48228e-05	0.00982869	yes	SLMO2	PREDICTED: PRELI domain containing protein 3B-like [Cynoglossus semilaevis]	-	-	-	-	-	-	-
TCONS_00039214	339.433	837.917	6.38	13.74	1.10675	0.000215142	0.0281076	yes	Fkbpl	PREDICTED: FK506-binding protein-like [Cynoglossus semilaevis]	-	-	-	-	-	-	-
TCONS_00039749	0	185.517	0.001	1.78333	10.8004	1.62181e-05	0.00362129	yes	Suv39h1	PREDICTED: histone-lysine N-methyltransferase SUV39H1 [Cynoglossus semilaevis]	Metabolism	Amino acid metabolism	ko00310//Lysine degradation	K11419	-	-	-
TCONS_00040337	76.36	0	0.526667	0.001	-9.04075	0.00035283	0.0410713	yes	OPRL1	PREDICTED: nociceptin receptor [Cynoglossus semilaevis]	Environmental Information Processing	Signaling molecules and interaction	ko04080//Neuroactive ligand-receptor interaction	K04216	GO:0016020//membrane;GO:0044425//membrane part;GO:0016021//integral component of membrane;GO:0031224//intrinsic component of membrane	GO:0004871//signal transducer activity;GO:0004888//transmembrane signaling receptor activity;GO:0060089//molecular transducer activity;GO:0033218//amide binding;GO:0004872//receptor activity;GO:0008528//G-protein coupled peptide receptor activity;GO:0042277//peptide binding;GO:0004930//G-protein coupled receptor activity;GO:0001653//peptide receptor activity;GO:0038023//signaling receptor activit…	GO:0007186//G-protein coupled receptor signaling pathway;GO:0050789//regulation of biological process;GO:0007165//signal transduction;GO:0050896//response to stimulus;GO:0009987//cellular process;GO:0044763//single-organism cellular process;GO:0051716//cellular response to stimulus;GO:0044700//single organism signaling;GO:0007154//cell communication;GO:0044699//single-organism process;GO:0023052/…
TCONS_00041024	5.48333	1547.47	0.08	18.8067	7.87703	5.21336e-07	0.000176066	yes	-	PREDICTED: 14-3-3 protein beta/alpha-1 [Cynoglossus semilaevis]	Cellular Processes	Cell growth and death	ko04114//Oocyte meiosis;ko04110//Cell cycle	K16197	-	-	-
TCONS_00041294	539.98	45.5567	4.01333	0.29	-3.79068	3.44839e-12	3.62758e-09	yes	BRPF3	PREDICTED: bromodomain and PHD finger-containing protein 3-like isoform X1 [Cynoglossus semilaevis]	-	-	-	-	-	-	-
TCONS_00042078	2.76	246.06	0.05	4.09	6.35403	1.62913e-06	0.000479208	yes	uqcc1	PREDICTED: ubiquinol-cytochrome-c reductase complex assembly factor 1 [Cynoglossus semilaevis]	-	-	-	-	-	-	-
TCONS_00043154	78.1967	0.333333	0.42	0.001	-8.71425	6.75238e-06	0.00162597	yes	tamm41	PREDICTED: phosphatidate cytidylyltransferase, mitochondrial isoform X1 [Cynoglossus semilaevis]	-	-	-	-	-	-	-
TCONS_00043520	151.947	0	1.71	0.001	-10.7398	1.89261e-05	0.00413202	yes	FBXO42	PREDICTED: F-box only protein 42 [Cynoglossus semilaevis]	-	-	-	-	-	-	-
TCONS_00044152	488.76	221.033	2.11	0.833333	-1.34028	0.000423898	0.0470048	yes	Atxn7	PREDICTED: ataxin-7 [Cynoglossus semilaevis]	-	-	-	-	-	-	-
TCONS_00044843	0	131.087	0.001	0.33	8.36632	8.84983e-05	0.0143003	yes	CHD6	PREDICTED: LOW QUALITY PROTEIN: chromodomain-helicase-DNA-binding protein 6 [Cynoglossus semilaevis]	-	-	-	-	-	-	-
TCONS_00045645	121.557	423.9	0.866667	2.64	1.60699	0.000440704	0.0485567	yes	Zcchc24	PREDICTED: zinc finger CCHC domain-containing protein 24 [Anser cygnoides domesticus]	-	-	-	-	-	GO:0097159//organic cyclic compound binding;GO:0003676//nucleic acid binding;GO:1901363//heterocyclic compound binding;GO:0046872//metal ion binding;GO:0043167//ion binding;GO:0043169//cation binding;GO:0003723//RNA binding;GO:0046914//transition metal ion binding;GO:0005488//binding	-
TCONS_00045870	0.00666667	247.27	0.001	8.92667	13.1239	2.8767e-06	0.000793889	yes	-	PREDICTED: uncharacterized protein LOC108897373 [Lates calcarifer]	Environmental Information Processing	Signal transduction;Signaling molecules and interaction	ko04060//Cytokine-cytokine receptor interaction;ko04630//Jak-STAT signaling pathway	K05132	-	-	-
TCONS_00046090	0	113.963	0.001	1.29667	10.3406	5.09998e-08	2.27751e-05	yes	EFEMP1	PREDICTED: EGF-containing fibulin-like extracellular matrix protein 1 isoform X2 [Cynoglossus semilaevis]	-	-	-	-	-	-	-
TCONS_00046426	30.39	259.277	0.146667	1.14333	2.96263	0.00022257	0.0290008	yes	SLIT1	PREDICTED: slit homolog 1 protein isoform X1 [Cynoglossus semilaevis]	-	-	-	-	-	-	-
TCONS_00047127	70.7733	0	0.346667	0.001	-8.43741	0.000106111	0.0163914	yes	ITSN1	PREDICTED: intersectin-1 isoform X1 [Cynoglossus semilaevis]	-	-	-	-	-	-	-
TCONS_00047895	0	231.413	0.001	2.38333	11.2188	1.42283e-13	1.88902e-10	yes	-	PREDICTED: acyl-CoA desaturase-like [Cynoglossus semilaevis]	Organismal Systems;Metabolism	Global and Overview;Endocrine system;Lipid metabolism	ko03320//PPAR signaling pathway;ko01212//Fatty acid metabolism;ko01040//Biosynthesis of unsaturated fatty acids	K00507	GO:0043231//intracellular membrane-bounded organelle;GO:0044424//intracellular part;GO:0005623//cell;GO:0043229//intracellular organelle;GO:0043226//organelle;GO:0031224//intrinsic component of membrane;GO:0016020//membrane;GO:0044464//cell part;GO:0043227//membrane-bounded organelle;GO:0044425//membrane part;GO:0005622//intracellular	GO:0046914//transition metal ion binding;GO:0043167//ion binding;GO:0016491//oxidoreductase activity;GO:0005488//binding;GO:0003824//catalytic activity;GO:0016705//oxidoreductase activity, acting on paired donors, with incorporation or reduction of molecular oxygen;GO:0046872//metal ion binding;GO:0043169//cation binding	GO:0044763//single-organism cellular process;GO:0043436//oxoacid metabolic process;GO:0006082//organic acid metabolic process;GO:0006631//fatty acid metabolic process;GO:0019752//carboxylic acid metabolic process;GO:0006629//lipid metabolic process;GO:0044281//small molecule metabolic process;GO:0044238//primary metabolic process;GO:0044237//cellular metabolic process;GO:0044710//single-organism …
TCONS_00048198	0	59.6433	0.001	0.11	6.78136	2.9738e-05	0.00593828	yes	Macf1	PREDICTED: dystonin isoform X2 [Larimichthys crocea]	-	-	-	-	-	-	-
TCONS_00048299	149.43	0	1	0.001	-9.96578	2.04311e-05	0.00444087	yes	HS3ST1	PREDICTED: heparan sulfate glucosamine 3-O-sulfotransferase 1-like [Cynoglossus semilaevis]	Metabolism	Glycan biosynthesis and metabolism	ko00534//Glycosaminoglycan biosynthesis - heparan sulfate / heparin	K01024	-	-	-
TCONS_00049150	0	98.2833	0.001	0.49	8.93664	6.24489e-07	0.000204512	yes	Myom3	PREDICTED: myomesin-3-like [Cynoglossus semilaevis]	-	-	-	-	-	-	-
TCONS_00049642	0	200.943	0.001	4.23667	12.0487	1.29174e-05	0.00297389	yes	gapdh-2	PREDICTED: glyceraldehyde-3-phosphate dehydrogenase 2 [Cynoglossus semilaevis]	Metabolism	Global and Overview;Carbohydrate metabolism	ko01100//Metabolic pathways;ko01110//Biosynthesis of secondary metabolites;ko00010//Glycolysis / Gluconeogenesis	K10705	-	GO:0003824//catalytic activity;GO:0016491//oxidoreductase activity;GO:1901363//heterocyclic compound binding;GO:0016903//oxidoreductase activity, acting on the aldehyde or oxo group of donors;GO:0005488//binding;GO:0000166//nucleotide binding;GO:1901265//nucleoside phosphate binding;GO:0097159//organic cyclic compound binding;GO:0036094//small molecule binding	GO:0019318//hexose metabolic process;GO:0044723//single-organism carbohydrate metabolic process;GO:0044238//primary metabolic process;GO:0071704//organic substance metabolic process;GO:0008152//metabolic process;GO:0005975//carbohydrate metabolic process;GO:0044281//small molecule metabolic process;GO:0044710//single-organism metabolic process;GO:0005996//monosaccharide metabolic process;GO:00446…
TCONS_00051402	0	96.5633	0.001	1.03	10.0084	0.000278677	0.0345693	yes	PHC1	PREDICTED: polyhomeotic-like protein 1 isoform X2 [Cynoglossus semilaevis]	-	-	-	-	-	-	-
TCONS_00051526	146.41	0	1.89333	0.001	-10.8867	2.16693e-05	0.00460805	yes	Zfp26	PREDICTED: zinc finger protein 250-like [Cynoglossus semilaevis]	-	-	-	-	-	-	-
TCONS_00051571	147.903	0	1.07667	0.001	-10.0724	2.07991e-05	0.00450094	yes	TMEM245	PREDICTED: transmembrane protein 245 isoform X2 [Cynoglossus semilaevis]	-	-	-	-	-	-	-
TCONS_00052207	85.9333	0	0.266667	0.001	-8.05889	0.000339752	0.0399274	yes	ZNF721	PREDICTED: uncharacterized protein LOC103388537 [Cynoglossus semilaevis]	-	-	-	-	-	-	-
TCONS_00052480	0	48.2	0.001	0.1	6.64386	0.000149235	0.0212489	yes	Plec	PREDICTED: plectin-like isoform X12 [Cynoglossus semilaevis]	-	-	-	-	-	-	-
TCONS_00052560	79.0433	0	1.50333	0.001	-10.5539	0.000333681	0.0394974	yes	CTSS	PREDICTED: cathepsin S-like isoform X2 [Cynoglossus semilaevis]	Cellular Processes	Transport and catabolism	ko04145//Phagosome;ko04142//Lysosome	K01368	-	-	-
TCONS_00054637	74.2767	0	1.36667	0.001	-10.4164	2.43749e-06	0.000692121	yes	dytn	PREDICTED: dystrotelin [Cynoglossus semilaevis]	-	-	-	-	-	-	-
TCONS_00054829	0	219.753	0.001	1.25667	10.2954	3.70017e-12	3.78674e-09	yes	NAA25	PREDICTED: N-alpha-acetyltransferase 25, NatB auxiliary subunit [Cynoglossus semilaevis]	-	-	-	-	-	-	-
TCONS_00054949	158.883	554.993	2.64	7.94333	1.58921	0.000405016	0.0458424	yes	DAB2	PREDICTED: disabled homolog 2 isoform X4 [Cynoglossus semilaevis]	Cellular Processes	Transport and catabolism	ko04144//Endocytosis	K12475	-	-	GO:0044699//single-organism process
TCONS_00055104	236.337	0	2	0.001	-10.9658	1.5968e-15	3.13759e-12	yes	RAPGEF1	PREDICTED: rap guanine nucleotide exchange factor 1 [Cynoglossus semilaevis]	Organismal Systems;Cellular Processes	Endocrine system;Cellular commiunity	ko04510//Focal adhesion;ko04910//Insulin signaling pathway	K06277	-	-	-
TCONS_00055115	0	131.597	0.001	0.416667	8.70275	0.000107279	0.016417	yes	LRRC8A	PREDICTED: volume-regulated anion channel subunit LRRC8A [Cynoglossus semilaevis]	-	-	-	-	-	-	-
TCONS_00055280	144.11	0.29	0.81	0.001	-9.66178	3.59755e-06	0.000965695	yes	Nup214	PREDICTED: nuclear pore complex protein Nup214 isoform X2 [Cynoglossus semilaevis]	Genetic Information Processing	Translation	ko03013//RNA transport	K14317	-	-	-
TCONS_00055845	1075.87	403.443	4.05	1.32667	-1.61012	8.31516e-14	1.23778e-10	yes	Cacna1b	PREDICTED: voltage-dependent N-type calcium channel subunit alpha-1B-like [Cynoglossus semilaevis]	Environmental Information Processing	Signal transduction	ko04010//MAPK signaling pathway;ko04020//Calcium signaling pathway	K04849	-	-	-
TCONS_00056078	6.86667	255.79	0.09	3.04	5.078	0.000107065	0.016417	yes	-	PREDICTED: uncharacterized protein LOC103389144 isoform X4 [Cynoglossus semilaevis]	-	-	-	-	-	-	-
TCONS_00056779	184.917	808.917	1.45	5.60667	1.95109	3.86493e-09	2.31533e-06	yes	Igfbp5	PREDICTED: insulin-like growth factor-binding protein 5 isoform X2 [Cynoglossus semilaevis]	-	-	-	-	-	-	-
TCONS_00056813	144.153	0	1.18	0.001	-10.2046	2.22211e-05	0.00470503	yes	Arhgap1	PREDICTED: rho GTPase-activating protein 1 [Cynoglossus semilaevis]	-	-	-	-	-	-	GO:0044699//single-organism process;GO:0044763//single-organism cellular process;GO:0009987//cellular process;GO:0007154//cell communication
TCONS_00058197	51.1433	0	0.456667	0.001	-8.835	3.25561e-05	0.00633938	yes	FAM196A	PREDICTED: proline-rich protein 36-like isoform X2 [Cynoglossus semilaevis]	-	-	-	-	-	-	-
TCONS_00058518	1067.5	489.097	4.46667	1.81333	-1.30055	0.000369363	0.0425071	yes	FAM13B	PREDICTED: protein FAM13B [Cynoglossus semilaevis]	-	-	-	-	-	-	-
TCONS_00060281	676.94	264.023	2.69	0.933333	-1.52714	4.45637e-05	0.00829276	yes	CUL4B	PREDICTED: cullin-4B [Cynoglossus semilaevis]	Genetic Information Processing	Folding, sorting and degradation;Replication and repair	ko04120//Ubiquitin mediated proteolysis;ko03420//Nucleotide excision repair	K10609	GO:0044424//intracellular part;GO:0000151//ubiquitin ligase complex;GO:0005622//intracellular;GO:0005623//cell;GO:0043234//protein complex;GO:0032991//macromolecular complex;GO:1990234//transferase complex;GO:1902494//catalytic complex;GO:0044464//cell part	GO:0005488//binding;GO:0005515//protein binding;GO:0019899//enzyme binding;GO:0044389//ubiquitin-like protein ligase binding	-
TCONS_00061663	90.8833	0.69	0.73	0.00333333	-7.77479	0.000119052	0.0179944	yes	ARHGEF9	PREDICTED: rho guanine nucleotide exchange factor 9 isoform X2 [Cynoglossus semilaevis]	-	-	-	-	-	-	-
TCONS_00061784	38.0133	263.41	1.07333	6.52333	2.60351	6.01545e-05	0.0105541	yes	enpp6	PREDICTED: ectonucleotide pyrophosphatase/phosphodiesterase family member 6 isoform X1 [Cynoglossus semilaevis]	Metabolism	Lipid metabolism	ko00565//Ether lipid metabolism	K08743	-	GO:0003824//catalytic activity	GO:0008152//metabolic process;GO:0071704//organic substance metabolic process;GO:0044699//single-organism process;GO:0044710//single-organism metabolic process
TCONS_00061785	38.0133	263.41	1.07333	6.52333	2.60351	6.01579e-05	0.0105541	yes	enpp6	PREDICTED: ectonucleotide pyrophosphatase/phosphodiesterase family member 6 isoform X1 [Cynoglossus semilaevis]	Metabolism	Lipid metabolism	ko00565//Ether lipid metabolism	K08743	-	GO:0003824//catalytic activity	GO:0044699//single-organism process;GO:0008152//metabolic process;GO:0071704//organic substance metabolic process;GO:0044710//single-organism metabolic process
TCONS_00062363	238.053	0	2.17667	0.001	-11.0879	7.33035e-16	1.5656e-12	yes	SEMA5B	PREDICTED: semaphorin-5B isoform X1 [Cynoglossus semilaevis]	-	-	-	-	-	-	-
TCONS_00063143	202.687	0	0.836667	0.001	-9.70851	7.2233e-06	0.00172248	yes	COL6A3	PREDICTED: LOW QUALITY PROTEIN: collagen alpha-3(VI) chain-like [Cynoglossus semilaevis]	Cellular Processes;Environmental Information Processing	Signaling molecules and interaction;Cellular commiunity	ko04510//Focal adhesion;ko04512//ECM-receptor interaction	K06238	-	-	-
TCONS_00063832	0	228.327	0.001	1.11667	10.125	4.47169e-06	0.00113228	yes	ANKRD44	PREDICTED: serine/threonine-protein phosphatase 6 regulatory ankyrin repeat subunit B isoform X2 [Cynoglossus semilaevis]	-	-	-	-	-	-	-
TCONS_00066634	0	105.033	0.001	0.49	8.93664	0.000203262	0.026841	yes	Znf652	PREDICTED: phosphoethanolamine/phosphocholine phosphatase isoform X1 [Cynoglossus semilaevis]	-	-	-	-	-	-	-
TCONS_00067258	286.67	5.25333	1.36333	0.0233333	-5.8686	2.34544e-05	0.00490277	yes	HDAC5	PREDICTED: histone deacetylase 5 [Cynoglossus semilaevis]	-	-	-	-	-	-	-
TCONS_00067333	144.367	0	1.86667	0.001	-10.8662	1.46388e-09	9.588e-07	yes	rab11fip4a	PREDICTED: rab11 family-interacting protein 4A-like [Cynoglossus semilaevis]	Cellular Processes	Transport and catabolism	ko04144//Endocytosis	K12485	-	-	GO:0044699//single-organism process
TCONS_00067593	0	102	0.001	1.86333	10.8637	1.9808e-07	7.42769e-05	yes	-	PREDICTED: uncharacterized protein LOC108902967 isoform X2 [Lates calcarifer]	-	-	-	-	-	-	-
TCONS_00067821	0.0466667	261.923	0.001	2.07667	11.0201	0.000343187	0.0402348	yes	LASP1	PREDICTED: LIM and SH3 domain protein 1-like [Cynoglossus semilaevis]	-	-	-	-	-	GO:0005488//binding;GO:0043167//ion binding;GO:0043169//cation binding	-
TCONS_00070106	283.563	867.593	5.01	13.37	1.41612	2.54344e-06	0.000718055	yes	TXNIP	PREDICTED: thioredoxin-interacting protein [Cynoglossus semilaevis]	-	-	-	-	-	-	-
TCONS_00070723	0	42.54	0.001	0.303333	8.24476	0.000316186	0.0379756	yes	Cacng8	PREDICTED: voltage-dependent calcium channel gamma-4 subunit-like isoform X1 [Cynoglossus semilaevis]	Organismal Systems;Environmental Information Processing	Signal transduction;Circulatory system	ko04010//MAPK signaling pathway;ko04261//Adrenergic signaling in cardiomyocytes;ko04260//Cardiac muscle contraction	K04873	GO:0031224//intrinsic component of membrane;GO:0016020//membrane;GO:0044425//membrane part	-	-
TCONS_00071801	200.083	0	0.826667	0.001	-9.69116	1.50132e-13	1.94077e-10	yes	GATAD2B	PREDICTED: transcriptional repressor p66-beta [Cynoglossus semilaevis]	-	-	-	-	-	-	-
TCONS_00072015	181.467	0.79	0.453333	0.001	-8.82443	3.28479e-06	0.000891485	yes	znf704	PREDICTED: zinc finger and BTB domain-containing protein 10 isoform X1 [Cynoglossus semilaevis]	-	-	-	-	-	-	-
TCONS_00072643	59.1767	0.51	0.676667	0.00333333	-7.66534	5.69865e-05	0.0101698	yes	ACSL6	PREDICTED: long-chain-fatty-acid--CoA ligase 6 isoform X1 [Cynoglossus semilaevis]	Metabolism;Cellular Processes;Organismal Systems	Transport and catabolism;Lipid metabolism;Endocrine system;Global and Overview	ko01100//Metabolic pathways;ko04920//Adipocytokine signaling pathway;ko04146//Peroxisome;ko03320//PPAR signaling pathway;ko01212//Fatty acid metabolism;ko00071//Fatty acid degradation;ko00061//Fatty acid biosynthesis	K01897	-	-	-
TCONS_00072815	0	80.6233	0.001	0.176667	7.46489	5.41304e-06	0.00134295	yes	JADE2	PREDICTED: LOW QUALITY PROTEIN: protein Jade-2 [Cynoglossus semilaevis]	-	-	-	-	-	-	-
TCONS_00072955	39.6933	0	0.723333	0.001	-9.49852	0.000166263	0.0232688	yes	Kptn	PREDICTED: kaptin isoform X1 [Cynoglossus semilaevis]	-	-	-	-	-	-	-
TCONS_00073589	4.48667	207.183	0.02	0.866667	5.43741	2.1428e-08	1.09647e-05	yes	SPTBN1	PREDICTED: spectrin beta chain, non-erythrocytic 1-like isoform X3 [Cynoglossus semilaevis]	-	-	-	-	-	-	-
TCONS_00073823	76.8267	0	0.543333	0.001	-9.08569	0.000354034	0.041114	yes	Trim3	PREDICTED: tripartite motif-containing protein 3-like [Cynoglossus semilaevis]	-	-	-	-	-	GO:0046914//transition metal ion binding;GO:0043167//ion binding;GO:0043169//cation binding;GO:0005488//binding;GO:0046872//metal ion binding	-
TCONS_00073831	244.56	0	1.73333	0.001	-10.7593	7.05154e-15	1.28294e-11	yes	Trim3	PREDICTED: tripartite motif-containing protein 3-like [Cynoglossus semilaevis]	-	-	-	-	-	GO:0043167//ion binding;GO:0005488//binding;GO:0046914//transition metal ion binding;GO:0043169//cation binding;GO:0046872//metal ion binding	-
TCONS_00076221	335.927	1273.16	5.34333	17.6933	1.72739	1.00371e-11	9.3029e-09	yes	ap2m1a	PREDICTED: AP-2 complex subunit mu isoform X2 [Oreochromis niloticus]	Cellular Processes	Transport and catabolism	ko04144//Endocytosis	K11826	GO:0044424//intracellular part;GO:0044464//cell part;GO:0044425//membrane part;GO:0016020//membrane;GO:0030117//membrane coat;GO:0032991//macromolecular complex;GO:0005622//intracellular;GO:0012505//endomembrane system;GO:0043234//protein complex;GO:0048475//coated membrane;GO:0005737//cytoplasm;GO:0098796//membrane protein complex;GO:0044444//cytoplasmic part;GO:0030119//AP-type membrane coat ad…	GO:0005488//binding	GO:0008104//protein localization;GO:0051179//localization;GO:0071702//organic substance transport;GO:0033036//macromolecule localization;GO:0016192//vesicle-mediated transport;GO:0006810//transport;GO:0015031//protein transport;GO:0045184//establishment of protein localization;GO:0051234//establishment of localization
TCONS_00077702	251.57	892.843	0.47	1.45667	1.63194	6.39393e-05	0.0110477	yes	mast3	PREDICTED: microtubule-associated serine/threonine-protein kinase 3-like [Cynoglossus semilaevis]	-	-	-	-	-	-	-
TCONS_00077818	77.7	0	0.313333	0.001	-8.29155	1.21056e-06	0.000374003	yes	Mex3d	PREDICTED: RNA-binding protein MEX3D [Cynoglossus semilaevis]	-	-	-	-	-	-	-
TCONS_00078062	477.773	1408.94	4.36333	11.24	1.36514	9.41475e-12	8.89386e-09	yes	gpc1	PREDICTED: glypican-1 [Cynoglossus semilaevis]	-	-	-	-	GO:0016020//membrane	-	-
TCONS_00078951	175.713	0	2.70333	0.001	-11.4005	6.71367e-12	6.59591e-09	yes	DARS2	PREDICTED: aspartate--tRNA ligase, mitochondrial [Cynoglossus semilaevis]	Genetic Information Processing	Translation	ko00970//Aminoacyl-tRNA biosynthesis	K01876	GO:0044424//intracellular part;GO:0005623//cell;GO:0044464//cell part;GO:0005622//intracellular	GO:0001882//nucleoside binding;GO:0097159//organic cyclic compound binding;GO:0016874//ligase activity;GO:0001883//purine nucleoside binding;GO:0032549//ribonucleoside binding;GO:1901363//heterocyclic compound binding;GO:0016875//ligase activity, forming carbon-oxygen bonds;GO:0032550//purine ribonucleoside binding;GO:0003824//catalytic activity;GO:0005488//binding;GO:0097367//carbohydrate deriva…	GO:0043604//amide biosynthetic process;GO:0044238//primary metabolic process;GO:0043603//cellular amide metabolic process;GO:0034641//cellular nitrogen compound metabolic process;GO:0006412//translation;GO:0044237//cellular metabolic process;GO:0009059//macromolecule biosynthetic process;GO:0044260//cellular macromolecule metabolic process;GO:0071704//organic substance metabolic process;GO:190156…
TCONS_00079053	0.1	67.96	0.001	0.44	8.78136	7.77758e-05	0.0128639	yes	Depdc5	PREDICTED: DEP domain-containing protein 5 isoform X3 [Cynoglossus semilaevis]	-	-	-	-	-	-	-
TCONS_00079201	50.3967	0	0.26	0.001	-8.02237	7.53924e-05	0.0125542	yes	Cc2d1b	PREDICTED: coiled-coil and C2 domain-containing protein 1B [Cynoglossus semilaevis]	-	-	-	-	-	-	-
TCONS_00081697	335.577	799.1	1.08667	2.26	1.05641	0.00010023	0.0157303	yes	Tet3	PREDICTED: methylcytosine dioxygenase TET3-like isoform X2 [Cynoglossus semilaevis]	-	-	-	-	-	-	-
TCONS_00081943	79.13	611.527	0.336667	2.26	2.74693	9.95901e-11	7.76534e-08	yes	TNC	PREDICTED: tenascin isoform X1 [Cynoglossus semilaevis]	Cellular Processes;Environmental Information Processing	Cellular commiunity;Signaling molecules and interaction	ko04510//Focal adhesion;ko04512//ECM-receptor interaction	K06252	-	-	-
TCONS_00081980	2507.61	6194.77	85.4167	183.59	1.1039	1.18699e-20	3.6443e-17	yes	BNIP3L	PREDICTED: BCL2/adenovirus E1B 19 kDa protein-interacting protein 3-like [Cynoglossus semilaevis]	-	-	-	-	-	-	-
TCONS_00082223	66.9733	0	0.376667	0.001	-8.55714	5.58714e-06	0.00137229	yes	Cltc	PREDICTED: clathrin heavy chain 1-like isoform X3 [Cynoglossus semilaevis]	Cellular Processes	Transport and catabolism	ko04144//Endocytosis;ko04142//Lysosome	K04646	-	-	-
TCONS_00082575	97.0267	0	0.816667	0.001	-9.6736	7.7183e-08	3.1861e-05	yes	ADAMTSL2	PREDICTED: ADAMTS-like protein 2 [Cynoglossus semilaevis]	-	-	-	-	GO:0031012//extracellular matrix	GO:0008233//peptidase activity;GO:0003824//catalytic activity;GO:0046914//transition metal ion binding;GO:0046872//metal ion binding;GO:0070011//peptidase activity, acting on L-amino acid peptides;GO:0005488//binding;GO:0043169//cation binding;GO:0043167//ion binding;GO:0016787//hydrolase activity	GO:0010467//gene expression;GO:0044238//primary metabolic process;GO:0006508//proteolysis;GO:0043170//macromolecule metabolic process;GO:0019538//protein metabolic process;GO:0008152//metabolic process;GO:0071704//organic substance metabolic process;GO:0051604//protein maturation;GO:0016485//protein processing
TCONS_00084169	157.01	0.213333	0.86	0.001	-9.74819	3.3958e-11	2.78019e-08	yes	camsap1b	PREDICTED: LOW QUALITY PROTEIN: calmodulin-regulated spectrin-associated protein 1 [Cynoglossus semilaevis]	-	-	-	-	-	-	-
TCONS_00084174	396.407	3356.41	2.14333	15.7667	2.87895	2.44569e-46	2.00233e-42	yes	camsap1b	PREDICTED: LOW QUALITY PROTEIN: calmodulin-regulated spectrin-associated protein 1 [Cynoglossus semilaevis]	-	-	-	-	-	-	-
XM_008307077.2	758.287	400.603	13.08	6.00333	-1.12353	0.000172864	0.0236666	yes	FKBP8	PREDICTED: peptidyl-prolyl cis-trans isomerase FKBP8 [Cynoglossus semilaevis]	-	-	-	-	-	-	-
XM_008307462.2	0	104.493	0.001	0.283333	8.14636	0.000231136	0.0299459	yes	Zfhx4	PREDICTED: zinc finger homeobox protein 4 [Cynoglossus semilaevis]	-	-	-	-	-	-	-
XM_008307614.2	210.427	689.11	1.06667	3.08667	1.53294	3.42631e-05	0.00654906	yes	rdh10a	PREDICTED: retinol dehydrogenase 10 [Cynoglossus semilaevis]	Metabolism	Metabolism of cofactors and vitamins;Global and Overview	ko01100//Metabolic pathways;ko00830//Retinol metabolism	K11151	-	GO:0003824//catalytic activity	GO:0044710//single-organism metabolic process;GO:0044699//single-organism process;GO:0008152//metabolic process
XM_008307647.2	52.1433	0	0.706667	0.001	-9.46489	2.83158e-05	0.00572411	yes	ITGB1	PREDICTED: integrin beta-1 isoform X1 [Cynoglossus semilaevis]	Cellular Processes;Environmental Information Processing	Cellular commiunity;Signaling molecules and interaction;Cell motility;Transport and catabolism	ko04510//Focal adhesion;ko04810//Regulation of actin cytoskeleton;ko04514//Cell adhesion molecules (CAMs);ko04145//Phagosome;ko04512//ECM-receptor interaction	K05719	GO:0071944//cell periphery;GO:0016020//membrane;GO:0016021//integral component of membrane;GO:0044425//membrane part;GO:0031224//intrinsic component of membrane;GO:0005623//cell;GO:0044459//plasma membrane part;GO:0005887//integral component of plasma membrane;GO:0005886//plasma membrane;GO:0031226//intrinsic component of plasma membrane;GO:0044464//cell part	GO:0046983//protein dimerization activity;GO:0005515//protein binding;GO:0005488//binding	GO:0065007//biological regulation;GO:0044707//single-multicellular organism process;GO:0050794//regulation of cellular process;GO:0007166//cell surface receptor signaling pathway;GO:0007154//cell communication;GO:0009987//cellular process;GO:0051716//cellular response to stimulus;GO:0007165//signal transduction;GO:0050896//response to stimulus;GO:0050789//regulation of biological process;GO:00230…
XM_008307861.2	792.037	2363.64	17.95	45.5767	1.34431	5.2751e-05	0.00956195	yes	EIF2S3	PREDICTED: eukaryotic translation initiation factor 2 subunit 3 [Cynoglossus semilaevis]	Genetic Information Processing	Translation	ko03013//RNA transport	K03242	-	GO:0016817//hydrolase activity, acting on acid anhydrides;GO:0036094//small molecule binding;GO:0003676//nucleic acid binding;GO:0016818//hydrolase activity, acting on acid anhydrides, in phosphorus-containing anhydrides;GO:0003824//catalytic activity;GO:0017111//nucleoside-triphosphatase activity;GO:0001883//purine nucleoside binding;GO:0032550//purine ribonucleoside binding;GO:0032549//ribonucl…	GO:0044270//cellular nitrogen compound catabolic process;GO:0044281//small molecule metabolic process;GO:0046483//heterocycle metabolic process;GO:0006518//peptide metabolic process;GO:0006753//nucleoside phosphate metabolic process;GO:0046700//heterocycle catabolic process;GO:0009259//ribonucleotide metabolic process;GO:0009987//cellular process;GO:0044699//single-organism process;GO:0006412//tr…
XM_008308121.2	112.107	0	1.48333	0.001	-10.5346	6.06039e-08	2.58873e-05	yes	ZNF71	PREDICTED: zinc finger protein 708-like isoform X1 [Cynoglossus semilaevis]	-	-	-	-	-	-	-
XM_008308153.2	147.667	699	2.58	10.6767	2.04902	3.92115e-09	2.32071e-06	yes	ca1	PREDICTED: carbonic anhydrase 1-like [Cynoglossus semilaevis]	Metabolism	Energy metabolism	ko00910//Nitrogen metabolism	K18245	GO:0044464//cell part;GO:0005623//cell;GO:0005622//intracellular;GO:0044424//intracellular part	GO:0016835//carbon-oxygen lyase activity;GO:0046914//transition metal ion binding;GO:0043167//ion binding;GO:0046872//metal ion binding;GO:0003824//catalytic activity;GO:0043169//cation binding;GO:0016829//lyase activity;GO:0005488//binding;GO:0016836//hydro-lyase activity	GO:0008152//metabolic process;GO:0009987//cellular process;GO:0044237//cellular metabolic process
XM_008308216.2	39.7433	0	0.65	0.001	-9.3443	0.000205527	0.0270031	yes	Nrbp2	PREDICTED: nuclear receptor-binding protein 2 isoform X2 [Cynoglossus semilaevis]	-	-	-	-	-	-	-
XM_008308309.2	0	221.897	0.001	2.50333	11.2896	2.89002e-13	3.54916e-10	yes	Phex	PREDICTED: phosphate-regulating neutral endopeptidase isoform X2 [Cynoglossus semilaevis]	-	-	-	-	-	GO:0003824//catalytic activity;GO:0008233//peptidase activity;GO:0016787//hydrolase activity;GO:0070011//peptidase activity, acting on L-amino acid peptides	GO:0006508//proteolysis;GO:0010467//gene expression;GO:0016485//protein processing;GO:0071704//organic substance metabolic process;GO:0019538//protein metabolic process;GO:0043170//macromolecule metabolic process;GO:0008152//metabolic process;GO:0051604//protein maturation;GO:0044238//primary metabolic process
XM_008308342.2	0.386667	648.983	0.00333333	4.48667	10.3945	1.99777e-07	7.43456e-05	yes	RPAP1	PREDICTED: RNA polymerase II-associated protein 1 isoform X2 [Cynoglossus semilaevis]	-	-	-	-	-	-	-
XM_008308672.2	73.7733	0	0.333333	0.001	-8.38082	0.000134386	0.0197237	yes	USP32	PREDICTED: ubiquitin carboxyl-terminal hydrolase 32 isoform X2 [Cynoglossus semilaevis]	-	-	-	-	-	-	-
XM_008308674.2	92.6933	0	0.42	0.001	-8.71425	2.47785e-05	0.00511427	yes	USP32	PREDICTED: ubiquitin carboxyl-terminal hydrolase 32 isoform X4 [Cynoglossus semilaevis]	-	-	-	-	-	-	-
XM_008308728.2	14.89	243.75	0.23	3.23	3.81183	0.00029455	0.036173	yes	Smtnl2	PREDICTED: smoothelin-like protein 2 isoform X1 [Cynoglossus semilaevis]	-	-	-	-	-	-	-
XM_008308750.2	123.603	0	2.12333	0.001	-11.0521	2.15276e-05	0.00459782	yes	RPS6KA1	PREDICTED: ribosomal protein S6 kinase alpha-1 isoform X1 [Cynoglossus semilaevis]	Organismal Systems;Environmental Information Processing;Cellular Processes	Endocrine system;Signal transduction;Cell growth and death	ko04010//MAPK signaling pathway;ko04114//Oocyte meiosis;ko04914//Progesterone-mediated oocyte maturation;ko04150//mTOR signaling pathway	K04373	-	GO:0004672//protein kinase activity;GO:0005488//binding;GO:0032549//ribonucleoside binding;GO:0016740//transferase activity;GO:0097367//carbohydrate derivative binding;GO:0032550//purine ribonucleoside binding;GO:0016772//transferase activity, transferring phosphorus-containing groups;GO:0003824//catalytic activity;GO:0016301//kinase activity;GO:1901363//heterocyclic compound binding;GO:0046872//…	GO:0050896//response to stimulus;GO:0007165//signal transduction;GO:0051716//cellular response to stimulus;GO:0050789//regulation of biological process;GO:0007154//cell communication;GO:0019538//protein metabolic process;GO:0036211//protein modification process;GO:0044700//single organism signaling;GO:0044267//cellular protein metabolic process;GO:0006796//phosphate-containing compound metabolic …
XM_008308764.2	73.8967	442.293	0.81	4.27333	2.39937	8.95333e-07	0.000285207	yes	SLC43A2	PREDICTED: large neutral amino acids transporter small subunit 4-like isoform X2 [Cynoglossus semilaevis]	-	-	-	-	-	-	GO:0044763//single-organism cellular process;GO:0009987//cellular process;GO:0044699//single-organism process
XM_008309669.2	11.7067	442.31	0.133333	4.2	4.97728	8.99926e-07	0.000285207	yes	FOSB	PREDICTED: protein fosB isoform X1 [Cynoglossus semilaevis]	-	-	-	-	-	-	-
XM_008309988.2	0	138.067	0.001	2.04333	10.9967	3.99175e-05	0.00754179	yes	slc39a13	PREDICTED: zinc transporter ZIP13 isoform X1 [Cynoglossus semilaevis]	-	-	-	-	-	GO:0022890//inorganic cation transmembrane transporter activity;GO:0005215//transporter activity;GO:0015075//ion transmembrane transporter activity;GO:0022892//substrate-specific transporter activity;GO:0022857//transmembrane transporter activity;GO:0022891//substrate-specific transmembrane transporter activity;GO:0008324//cation transmembrane transporter activity	GO:0044763//single-organism cellular process;GO:0006812//cation transport;GO:0006811//ion transport;GO:0006810//transport;GO:0044765//single-organism transport;GO:0044699//single-organism process;GO:1902578//single-organism localization;GO:0051179//localization;GO:0051234//establishment of localization;GO:0009987//cellular process
XM_008310335.2	0	231.373	0.001	4.27333	12.0611	1.96076e-13	2.4697e-10	yes	Cd82	PREDICTED: CD82 antigen-like [Cynoglossus semilaevis]	Cellular Processes	Cell growth and death	ko04115//p53 signaling pathway	K06509	GO:0044425//membrane part;GO:0016020//membrane;GO:0031224//intrinsic component of membrane	-	-
XM_008310464.2	10.25	418.04	0.0866667	3.11	5.16529	0.000170336	0.0235001	yes	MAPK6	PREDICTED: mitogen-activated protein kinase 6 [Cynoglossus semilaevis]	-	-	-	-	-	GO:0004674//protein serine/threonine kinase activity;GO:0032550//purine ribonucleoside binding;GO:0036094//small molecule binding;GO:0005057//receptor signaling protein activity;GO:0005488//binding;GO:0001883//purine nucleoside binding;GO:0004871//signal transducer activity;GO:0016773//phosphotransferase activity, alcohol group as acceptor;GO:0003824//catalytic activity;GO:0004702//receptor signa…	GO:0043412//macromolecule modification;GO:0044260//cellular macromolecule metabolic process;GO:0006464//cellular protein modification process;GO:0008152//metabolic process;GO:0044267//cellular protein metabolic process;GO:0036211//protein modification process;GO:0009987//cellular process;GO:0043170//macromolecule metabolic process;GO:0044237//cellular metabolic process;GO:0071704//organic substan…
XM_008310934.2	263.393	709.157	4.67	11.0333	1.24037	0.00016926	0.0235001	yes	CD276	PREDICTED: CD276 antigen isoform X2 [Cynoglossus semilaevis]	Environmental Information Processing	Signaling molecules and interaction	ko04514//Cell adhesion molecules (CAMs)	K06746	GO:0016020//membrane;GO:0044425//membrane part;GO:0031224//intrinsic component of membrane	-	-
XM_008310993.2	540.057	0.0166667	5.32	0.001	-12.3772	3.33202e-14	5.27996e-11	yes	SEMA4B	PREDICTED: semaphorin-4B-like [Cynoglossus semilaevis]	-	-	-	-	-	-	GO:0032501//multicellular organismal process;GO:0044699//single-organism process;GO:0044707//single-multicellular organism process
XM_008311014.2	0	95.4333	0.001	0.86	9.74819	8.33416e-07	0.000267581	yes	SNRK	PREDICTED: calcium/calmodulin-dependent protein kinase type 1B-like isoform X1 [Cynoglossus semilaevis]	-	-	-	-	-	GO:0016740//transferase activity;GO:0003824//catalytic activity;GO:0004672//protein kinase activity;GO:0016773//phosphotransferase activity, alcohol group as acceptor;GO:0016301//kinase activity;GO:0016772//transferase activity, transferring phosphorus-containing groups	GO:0009987//cellular process
XM_008311222.2	152.55	1693.47	8.86333	86.1633	3.28115	4.23781e-37	2.08174e-33	yes	-	PREDICTED: probable peroxisomal membrane protein PEX13 isoform X2 [Larimichthys crocea]	-	-	-	-	-	-	-
XM_008311786.2	447.667	1123.33	13.8533	30.37	1.13241	2.86615e-07	0.000102769	yes	anxa2-a	PREDICTED: annexin A2 [Cynoglossus semilaevis]	-	-	-	-	-	GO:0005515//protein binding;GO:0005543//phospholipid binding;GO:0043168//anion binding;GO:0008289//lipid binding;GO:0005488//binding;GO:0046872//metal ion binding;GO:0043169//cation binding;GO:0043167//ion binding	GO:0044092//negative regulation of molecular function;GO:0065007//biological regulation;GO:0065009//regulation of molecular function
XM_008311837.1	98.69	0	1.07	0.001	-10.0634	0.000122639	0.0184233	yes	FGD4	PREDICTED: FYVE, RhoGEF and PH domain-containing protein 4 isoform X3 [Cynoglossus semilaevis]	-	-	-	-	-	GO:0043169//cation binding;GO:0005488//binding;GO:0043167//ion binding	GO:0007265//Ras protein signal transduction;GO:0007154//cell communication;GO:0051716//cellular response to stimulus;GO:0007165//signal transduction;GO:0050790//regulation of catalytic activity;GO:0065009//regulation of molecular function;GO:0050794//regulation of cellular process;GO:0035556//intracellular signal transduction;GO:0007266//Rho protein signal transduction;GO:0044700//single organism…
XM_008312165.2	133.333	452.333	2.03333	6.00333	1.56192	0.000423211	0.0470048	yes	Pnpla2	PREDICTED: patatin-like phospholipase domain-containing protein 2 [Cynoglossus semilaevis]	Metabolism	Lipid metabolism;Global and Overview	ko01100//Metabolic pathways;ko00561//Glycerolipid metabolism	K16816	-	-	-
XM_008312196.2	0	40	0.001	0.423333	8.72565	0.000314505	0.0379756	yes	drd2-a	PREDICTED: dopamine D2-like receptor [Cynoglossus semilaevis]	Environmental Information Processing	Signaling molecules and interaction	ko04080//Neuroactive ligand-receptor interaction	K14049	-	-	-
XM_008312366.2	53.2133	0	0.593333	0.001	-9.2127	0.000124366	0.0185692	yes	Mtss1l	PREDICTED: MTSS1-like protein isoform X3 [Cynoglossus semilaevis]	-	-	-	-	-	GO:0005488//binding;GO:0005515//protein binding;GO:0019904//protein domain specific binding;GO:0030674//protein binding, bridging;GO:0060090//binding, bridging	GO:0044699//single-organism process;GO:0044085//cellular component biogenesis;GO:0071840//cellular component organization or biogenesis;GO:0044763//single-organism cellular process;GO:0016043//cellular component organization;GO:0022607//cellular component assembly;GO:0030030//cell projection organization;GO:0030031//cell projection assembly;GO:0009987//cellular process
XM_008312741.2	52.3833	320.22	0.833333	4.47333	2.42438	3.30796e-05	0.00637243	yes	SNW1	PREDICTED: SNW domain-containing protein 1 isoform X1 [Cynoglossus semilaevis]	Environmental Information Processing;Genetic Information Processing	Signal transduction;Transcription	ko03040//Spliceosome;ko04330//Notch signaling pathway	K06063	GO:0044424//intracellular part;GO:1990904//ribonucleoprotein complex;GO:0030529//intracellular ribonucleoprotein complex;GO:0005622//intracellular;GO:0044464//cell part;GO:0005623//cell;GO:0032991//macromolecular complex	-	GO:0016043//cellular component organization;GO:0006355//regulation of transcription, DNA-templated;GO:0044707//single-multicellular organism process;GO:0051171//regulation of nitrogen compound metabolic process;GO:0007166//cell surface receptor signaling pathway;GO:0071840//cellular component organization or biogenesis;GO:0001837//epithelial to mesenchymal transition;GO:0050789//regulation of bio…
XM_008313140.1	0	53.73	0.001	0.583333	9.18818	0.000259394	0.0328407	yes	PPP2R5C	PREDICTED: serine/threonine-protein phosphatase 2A 56 kDa regulatory subunit gamma isoform-like isoform X3 [Cynoglossus semilaevis]	Organismal Systems;Genetic Information Processing;Cellular Processes	Cell growth and death;Translation;Circulatory system	ko04261//Adrenergic signaling in cardiomyocytes;ko04114//Oocyte meiosis;ko03015//mRNA surveillance pathway	K11584	-	-	-
XM_008313623.2	210.217	608.67	1.06333	2.69333	1.3408	0.000137472	0.0199795	yes	Hivep2	PREDICTED: transcription factor HIVEP2 isoform X1 [Cynoglossus semilaevis]	-	-	-	-	-	-	-
XM_008313770.2	105.1	480.927	1.2	4.77333	1.99196	1.5428e-05	0.00347648	yes	Afap1l2	PREDICTED: actin filament-associated protein 1-like 2 [Cynoglossus semilaevis]	-	-	-	-	-	-	-
XM_008315010.2	0	218.257	0.001	0.963333	9.91189	5.96674e-06	0.00145101	yes	MPRIP	PREDICTED: myosin phosphatase Rho-interacting protein isoform X2 [Cynoglossus semilaevis]	-	-	-	-	-	-	-
XM_008315058.2	205	955.333	12.28	49.7767	2.01916	6.93119e-12	6.67609e-09	yes	hbb1	PREDICTED: hemoglobin subunit beta-1-like [Cynoglossus semilaevis]	-	-	-	-	GO:0043234//protein complex;GO:0032991//macromolecular complex	GO:1901363//heterocyclic compound binding;GO:0005488//binding;GO:0097159//organic cyclic compound binding;GO:0043167//ion binding;GO:0046906//tetrapyrrole binding;GO:0043169//cation binding;GO:0046914//transition metal ion binding;GO:0046872//metal ion binding	GO:0044765//single-organism transport;GO:0006810//transport;GO:0051179//localization;GO:1902578//single-organism localization;GO:0044699//single-organism process;GO:0015669//gas transport;GO:0051234//establishment of localization
XM_008316171.2	0	82.9667	0.001	1.34	10.388	3.87676e-06	0.00101839	yes	Ptp4a1	PREDICTED: protein tyrosine phosphatase type IVA 1 [Stegastes partitus]	-	-	-	-	-	GO:0016788//hydrolase activity, acting on ester bonds;GO:0016791//phosphatase activity;GO:0003824//catalytic activity;GO:0042578//phosphoric ester hydrolase activity;GO:0004721//phosphoprotein phosphatase activity;GO:0016787//hydrolase activity	GO:0008152//metabolic process;GO:0006796//phosphate-containing compound metabolic process;GO:0044237//cellular metabolic process;GO:0009987//cellular process;GO:0006793//phosphorus metabolic process
XM_008316774.2	0	84.3867	0.001	0.803333	9.64985	0.000416372	0.0466974	yes	PIK3R5	PREDICTED: phosphoinositide 3-kinase regulatory subunit 5 isoform X2 [Cynoglossus semilaevis]	Environmental Information Processing;Organismal Systems;Cellular Processes	Cell motility;Immune system;Cell growth and death;Cellular commiunity;Signal transduction;Circulatory system;Endocrine system	ko04510//Focal adhesion;ko04810//Regulation of actin cytoskeleton;ko04261//Adrenergic signaling in cardiomyocytes;ko04910//Insulin signaling pathway;ko04068//FoxO signaling pathway;ko04012//ErbB signaling pathway;ko04070//Phosphatidylinositol signaling system;ko04630//Jak-STAT signaling pathway;ko04914//Progesterone-mediated oocyte maturation;ko04210//Apoptosis;ko04370//VEGF signaling pathway;ko0…	K02649	-	-	-
XM_008316782.2	0	107.223	0.001	1.79	10.8057	1.1806e-07	4.67699e-05	yes	Cfap52	PREDICTED: cilia- and flagella-associated protein 52 [Cynoglossus semilaevis]	-	-	-	-	-	-	-
XM_008317247.1	6.46	261.197	0.05	1.80667	5.17526	9.64616e-05	0.0152854	yes	C3	PREDICTED: complement C3-like [Cynoglossus semilaevis]	Cellular Processes	Transport and catabolism	ko04145//Phagosome	K03990	-	-	-
XM_008317535.2	2784.69	7183.16	11.5	25.9367	1.17336	4.01015e-23	1.40707e-19	yes	ABCA1	PREDICTED: ATP-binding cassette sub-family A member 1-like [Cynoglossus semilaevis]	Environmental Information Processing	Membrane transport	ko02010//ABC transporters	K05641	-	GO:0017111//nucleoside-triphosphatase activity;GO:0097159//organic cyclic compound binding;GO:0005488//binding;GO:0032549//ribonucleoside binding;GO:0001882//nucleoside binding;GO:0003824//catalytic activity;GO:0016787//hydrolase activity;GO:0032550//purine ribonucleoside binding;GO:0097367//carbohydrate derivative binding;GO:1901363//heterocyclic compound binding;GO:0016462//pyrophosphatase acti…	GO:0006139//nucleobase-containing compound metabolic process;GO:0006807//nitrogen compound metabolic process;GO:0006163//purine nucleotide metabolic process;GO:0006753//nucleoside phosphate metabolic process;GO:1901135//carbohydrate derivative metabolic process;GO:1901565//organonitrogen compound catabolic process;GO:1901361//organic cyclic compound catabolic process;GO:0009154//purine ribonucleo…
XM_008317630.2	596.727	1572.71	7.25	16.7033	1.20408	6.10605e-12	6.12138e-09	yes	junb	PREDICTED: transcription factor jun-B isoform X1 [Cynoglossus semilaevis]	-	-	-	-	GO:0044464//cell part;GO:0044424//intracellular part;GO:0043226//organelle;GO:0043231//intracellular membrane-bounded organelle;GO:0005623//cell;GO:0005622//intracellular;GO:0043227//membrane-bounded organelle;GO:0043229//intracellular organelle	GO:0003677//DNA binding;GO:0016705//oxidoreductase activity, acting on paired donors, with incorporation or reduction of molecular oxygen;GO:0001071//nucleic acid binding transcription factor activity;GO:0003676//nucleic acid binding;GO:0097159//organic cyclic compound binding;GO:0005488//binding;GO:0016491//oxidoreductase activity;GO:1901363//heterocyclic compound binding;GO:0003824//catalytic a…	GO:0018130//heterocycle biosynthetic process;GO:0003015//heart process;GO:0010467//gene expression;GO:0071704//organic substance metabolic process;GO:0006139//nucleobase-containing compound metabolic process;GO:0044271//cellular nitrogen compound biosynthetic process;GO:0034641//cellular nitrogen compound metabolic process;GO:0043170//macromolecule metabolic process;GO:0044699//single-organism pr…
XM_008317657.2	24.5133	319.137	0.443333	5.01	3.49835	8.60266e-08	3.46384e-05	yes	Rtn4rl2	PREDICTED: reticulon-4 receptor-like 2 [Cynoglossus semilaevis]	-	-	-	-	-	-	-
XM_008317721.2	83	352	0.653333	2.44	1.90099	0.000243956	0.0313714	yes	Igfbp4	PREDICTED: insulin-like growth factor-binding protein 4 [Cynoglossus semilaevis]	-	-	-	-	-	-	-
XM_008318168.2	931.333	6049.33	13.65	77.68	2.50864	4.92902e-88	6.05321e-84	yes	MMP9	PREDICTED: matrix metalloproteinase-9 [Cynoglossus semilaevis]	-	-	-	-	-	GO:0008233//peptidase activity;GO:0070011//peptidase activity, acting on L-amino acid peptides;GO:0046872//metal ion binding;GO:0005488//binding;GO:0046914//transition metal ion binding;GO:0003824//catalytic activity;GO:0043169//cation binding;GO:0016787//hydrolase activity;GO:0043167//ion binding;GO:0004175//endopeptidase activity	GO:0002376//immune system process;GO:0044699//single-organism process;GO:0006952//defense response;GO:0032963//collagen metabolic process;GO:0002252//immune effector process;GO:0051707//response to other organism;GO:0002544//chronic inflammatory response;GO:0044238//primary metabolic process;GO:0009607//response to biotic stimulus;GO:0044707//single-multicellular organism process;GO:0044259//mult…
XM_008319066.2	0	69.63	0.001	1.10667	10.112	2.73862e-05	0.00558212	yes	ankrd52	PREDICTED: serine/threonine-protein phosphatase 6 regulatory ankyrin repeat subunit C isoform X3 [Cynoglossus semilaevis]	-	-	-	-	-	-	-
XM_008319170.1	5362.13	12734.8	152.353	316.25	1.05364	3.24485e-19	8.3893e-16	yes	CR1	PREDICTED: complement receptor type 1-like, partial [Cynoglossus semilaevis]	-	-	-	-	-	-	-
XM_008319243.2	467.62	1137.6	7.65333	16.3567	1.09572	5.79545e-07	0.000193667	yes	ZNF436	PREDICTED: fez family zinc finger protein 1 [Oreochromis niloticus]	-	-	-	-	-	-	-
XM_008319288.2	0	313.243	0.001	3.59	11.8098	4.03022e-14	6.18677e-11	yes	DDX23	PREDICTED: probable ATP-dependent RNA helicase DDX23 isoform X2 [Cynoglossus semilaevis]	Genetic Information Processing	Transcription	ko03040//Spliceosome	K12858	-	GO:0016818//hydrolase activity, acting on acid anhydrides, in phosphorus-containing anhydrides;GO:0017111//nucleoside-triphosphatase activity;GO:0097367//carbohydrate derivative binding;GO:0016462//pyrophosphatase activity;GO:0097159//organic cyclic compound binding;GO:0016787//hydrolase activity;GO:0001882//nucleoside binding;GO:0005488//binding;GO:0036094//small molecule binding;GO:0032549//rib…	GO:0046434//organophosphate catabolic process;GO:0044281//small molecule metabolic process;GO:0006796//phosphate-containing compound metabolic process;GO:0072521//purine-containing compound metabolic process;GO:0019439//aromatic compound catabolic process;GO:1901292//nucleoside phosphate catabolic process;GO:0006807//nitrogen compound metabolic process;GO:1901361//organic cyclic compound cataboli…
XM_008319433.2	311.863	33.3	5.56333	0.513333	-3.43798	1.18234e-08	6.38242e-06	yes	Abtb1	PREDICTED: ankyrin repeat and BTB/POZ domain-containing protein 1 isoform X2 [Cynoglossus semilaevis]	-	-	-	-	-	-	-
XM_008319612.2	353.29	1653.03	2.32667	9.66333	2.05426	3.40574e-09	2.09125e-06	yes	BRPF3	PREDICTED: bromodomain and PHD finger-containing protein 3-like isoform X1 [Cynoglossus semilaevis]	-	-	-	-	-	-	-
XM_008319615.2	136.77	810.813	0.986667	5.15333	2.38487	1.36605e-06	0.000414226	yes	BRPF3	PREDICTED: bromodomain and PHD finger-containing protein 3-like isoform X1 [Cynoglossus semilaevis]	-	-	-	-	-	-	-
XM_008319655.2	1.85	280.913	0.02	2.27333	6.82867	4.64891e-10	3.40849e-07	yes	PLCH2	PREDICTED: 1-phosphatidylinositol 4,5-bisphosphate phosphodiesterase eta-2-like [Cynoglossus semilaevis]	Metabolism	Global and Overview;Carbohydrate metabolism	ko01100//Metabolic pathways;ko00562//Inositol phosphate metabolism	K19006	-	-	-
XM_008319750.2	1076.93	2614.7	8.50333	17.78	1.06415	2.77794e-08	1.37839e-05	yes	EIF4ENIF1	PREDICTED: eukaryotic translation initiation factor 4E transporter isoform X2 [Cynoglossus semilaevis]	-	-	-	-	-	-	-
XM_008319934.2	137.323	2.79	1.76	0.0333333	-5.72247	0.000105521	0.0163518	yes	GNAI2	PREDICTED: guanine nucleotide-binding protein G(i) subunit alpha-2 [Cynoglossus semilaevis]	Cellular Processes;Organismal Systems	Circulatory system;Endocrine system;Cellular commiunity	ko04261//Adrenergic signaling in cardiomyocytes;ko04530//Tight junction;ko04916//Melanogenesis;ko04540//Gap junction;ko04914//Progesterone-mediated oocyte maturation	K04630	-	GO:0032549//ribonucleoside binding;GO:0000166//nucleotide binding;GO:0097159//organic cyclic compound binding;GO:0005488//binding;GO:1901363//heterocyclic compound binding;GO:0016817//hydrolase activity, acting on acid anhydrides;GO:0032550//purine ribonucleoside binding;GO:0036094//small molecule binding;GO:0016462//pyrophosphatase activity;GO:0032403//protein complex binding;GO:0017076//purine …	GO:1901361//organic cyclic compound catabolic process;GO:0044710//single-organism metabolic process;GO:0072521//purine-containing compound metabolic process;GO:1901292//nucleoside phosphate catabolic process;GO:0023052//signaling;GO:0071704//organic substance metabolic process;GO:0006753//nucleoside phosphate metabolic process;GO:1901360//organic cyclic compound metabolic process;GO:0072523//puri…
XM_008320303.2	0	70.62	0.001	1.3	10.3443	0.000231652	0.0299459	yes	PFKFB4	PREDICTED: 6-phosphofructo-2-kinase/fructose-2,6-bisphosphatase 4 isoform X2 [Cynoglossus semilaevis]	Metabolism	Carbohydrate metabolism	ko00051//Fructose and mannose metabolism	K19030	-	GO:0097159//organic cyclic compound binding;GO:0019203//carbohydrate phosphatase activity;GO:0016772//transferase activity, transferring phosphorus-containing groups;GO:1901363//heterocyclic compound binding;GO:0016740//transferase activity;GO:0042578//phosphoric ester hydrolase activity;GO:0008443//phosphofructokinase activity;GO:0097367//carbohydrate derivative binding;GO:0050308//sugar-phospha…	GO:0009987//cellular process;GO:0019318//hexose metabolic process;GO:0008152//metabolic process;GO:0006796//phosphate-containing compound metabolic process;GO:0005975//carbohydrate metabolic process;GO:0044281//small molecule metabolic process;GO:0006793//phosphorus metabolic process;GO:0071704//organic substance metabolic process;GO:0044238//primary metabolic process;GO:0044237//cellular metabol…
XM_008320432.2	52.9533	0	0.51	0.001	-8.99435	2.77304e-05	0.00562894	yes	TACC1	PREDICTED: LOW QUALITY PROTEIN: transforming acidic coiled-coil-containing protein 1-like [Cynoglossus semilaevis]	-	-	-	-	-	-	-
XM_008320515.2	621.333	1741.33	9.19	22.4933	1.29136	1.01548e-13	1.42524e-10	yes	mafb	PREDICTED: transcription factor MafB [Cynoglossus semilaevis]	-	-	-	-	GO:0043226//organelle;GO:0005623//cell;GO:0043227//membrane-bounded organelle;GO:0044464//cell part;GO:0005622//intracellular;GO:0043231//intracellular membrane-bounded organelle;GO:0043229//intracellular organelle;GO:0044424//intracellular part	GO:0097159//organic cyclic compound binding;GO:0001071//nucleic acid binding transcription factor activity;GO:0003676//nucleic acid binding;GO:1901363//heterocyclic compound binding;GO:0003677//DNA binding;GO:0005488//binding	GO:0034654//nucleobase-containing compound biosynthetic process;GO:0009059//macromolecule biosynthetic process;GO:0009058//biosynthetic process;GO:0044237//cellular metabolic process;GO:0046483//heterocycle metabolic process;GO:0008152//metabolic process;GO:0034645//cellular macromolecule biosynthetic process;GO:0034641//cellular nitrogen compound metabolic process;GO:0044271//cellular nitrogen c…
XM_008322722.2	216.98	47.7767	4.73	0.906667	-2.3832	0.000373577	0.0427768	yes	GJA9	PREDICTED: gap junction alpha-9 protein [Cynoglossus semilaevis]	-	-	-	-	GO:0030054//cell junction;GO:0016020//membrane	-	-
XM_008323136.2	736.333	1930.67	10.9067	24.9567	1.19422	4.77831e-13	5.725e-10	yes	Mmp14	PREDICTED: matrix metalloproteinase-14 [Cynoglossus semilaevis]	Organismal Systems	Endocrine system	ko04912//GnRH signaling pathway	K07763	-	GO:0016787//hydrolase activity;GO:0004175//endopeptidase activity;GO:0070011//peptidase activity, acting on L-amino acid peptides;GO:0043169//cation binding;GO:0043167//ion binding;GO:0005488//binding;GO:0008233//peptidase activity;GO:0046914//transition metal ion binding;GO:0003824//catalytic activity;GO:0046872//metal ion binding	GO:0040011//locomotion;GO:0010467//gene expression;GO:0007389//pattern specification process;GO:0008152//metabolic process;GO:0009792//embryo development ending in birth or egg hatching;GO:0048568//embryonic organ development;GO:0001667//ameboidal-type cell migration;GO:0048513//animal organ development;GO:0009790//embryo development;GO:0044763//single-organism cellular process;GO:0051604//protei…
XM_008323567.2	46.6667	517.333	0.85	8.21667	3.27302	2.78683e-11	2.3203e-08	yes	has1	PREDICTED: hyaluronan synthase 1 [Cynoglossus semilaevis]	-	-	-	-	-	-	-
XM_008323612.1	674.333	1571.67	3.98667	8.13333	1.02866	4.29519e-09	2.48227e-06	yes	naca	PREDICTED: NAC-alpha domain-containing protein 1 [Cynoglossus semilaevis]	-	-	-	-	-	-	-
XM_008323811.2	172.333	574	3.81667	11.1233	1.5432	2.84822e-05	0.00573414	yes	CTSK	PREDICTED: cathepsin K [Cynoglossus semilaevis]	Organismal Systems;Cellular Processes	Transport and catabolism;Immune system	ko04142//Lysosome;ko04620//Toll-like receptor signaling pathway	K01371	-	-	-
XM_008323812.1	0.373333	534.433	0.00666667	9.64	10.4979	3.45528e-07	0.000122111	yes	CTSS	PREDICTED: cathepsin S-like isoform X1 [Cynoglossus semilaevis]	Cellular Processes	Transport and catabolism	ko04145//Phagosome;ko04142//Lysosome	K01368	-	-	-
XM_008324098.2	0	345.517	0.001	7.52333	12.8772	1.00328e-06	0.000313913	yes	seh1l	PREDICTED: nucleoporin SEH1 isoform X1 [Cynoglossus semilaevis]	-	-	-	-	-	-	-
XM_008324121.1	1262.89	4711.21	22.73	74.6467	1.71548	2.25795e-14	3.69724e-11	yes	fbxo43	PREDICTED: F-box only protein 43 isoform X4 [Cynoglossus semilaevis]	Cellular Processes	Cell growth and death	ko04114//Oocyte meiosis	K10318	-	-	-
XM_008324845.2	0	52.5367	0.001	1.47333	10.5249	9.30333e-05	0.0148379	yes	COBLL1	PREDICTED: cordon-bleu protein-like 1 isoform X2 [Cynoglossus semilaevis]	-	-	-	-	-	-	-
XM_008324974.2	136.653	0.0433333	0.956667	0.001	-9.90187	0.000167126	0.0233231	yes	ttc39b	PREDICTED: tetratricopeptide repeat protein 39B-like isoform X2 [Cynoglossus semilaevis]	-	-	-	-	-	-	-
XM_008324988.2	169	564.667	2.91333	8.49667	1.54423	3.557e-05	0.0067725	yes	DES	PREDICTED: desmin [Cynoglossus semilaevis]	-	-	-	-	-	-	-
XM_008325226.2	165.45	2324.71	1.32	16.1633	3.61411	3.86041e-48	3.7927e-44	yes	app	PREDICTED: amyloid beta A4 protein isoform X5 [Cynoglossus semilaevis]	-	-	-	-	-	-	-
XM_008325231.2	291.667	935.667	2.06333	5.78	1.48609	3.0438e-08	1.46589e-05	yes	ADAMTS5	PREDICTED: A disintegrin and metalloproteinase with thrombospondin motifs 5 [Cynoglossus semilaevis]	-	-	-	-	-	-	-
XM_008325350.2	0	290.393	0.001	2.30333	11.1695	1.62364e-06	0.000479208	yes	EIF5B	PREDICTED: eukaryotic translation initiation factor 5B [Cynoglossus semilaevis]	Genetic Information Processing	Translation	ko03013//RNA transport	K03243	-	-	-
XM_008325469.2	79	460.667	1.35333	6.89667	2.34938	7.61777e-07	0.000246189	yes	-	PREDICTED: uncharacterized protein LOC103389866 [Cynoglossus semilaevis]	-	-	-	-	-	-	-
XM_008325633.2	371.067	1067.8	1.85333	4.66333	1.33124	2.9378e-07	0.000104575	yes	TTC28	PREDICTED: tetratricopeptide repeat protein 28-like isoform X2 [Cynoglossus semilaevis]	-	-	-	-	-	-	-
XM_008325789.2	8.11667	203.82	0.136667	3.10667	4.50663	6.51074e-05	0.0111438	yes	CACFD1	PREDICTED: calcium channel flower homolog [Cynoglossus semilaevis]	-	-	-	-	-	-	-
XM_008325834.2	92.8233	0.02	0.87	0.001	-9.76487	1.87645e-07	7.09053e-05	yes	DGCR2	PREDICTED: integral membrane protein DGCR2/IDD isoform X2 [Cynoglossus semilaevis]	-	-	-	-	-	-	-
XM_008325965.2	106.443	0.0966667	0.64	0.001	-9.32193	5.74364e-08	2.47496e-05	yes	Nup214	PREDICTED: nuclear pore complex protein Nup214 isoform X1 [Cynoglossus semilaevis]	Genetic Information Processing	Translation	ko03013//RNA transport	K14317	-	-	-
XM_008326193.2	360.71	852.05	8.55667	17.7367	1.05161	6.87079e-05	0.0115984	yes	PLIN2	PREDICTED: perilipin-2 isoform X1 [Cynoglossus semilaevis]	-	-	-	-	-	-	-
XM_008326689.2	1779.67	4831.39	12.29	29.11	1.24403	1.91328e-25	7.22968e-22	yes	F8	PREDICTED: coagulation factor VIII-like [Cynoglossus semilaevis]	-	-	-	-	-	-	-
XM_008327348.2	160.167	0.716667	0.81	0.00333333	-7.92481	0.000214457	0.0280927	yes	Kiaa2022	PREDICTED: protein KIAA2022 homolog [Cynoglossus semilaevis]	-	-	-	-	-	-	-
XM_008327717.2	0	353.733	0.001	4.12667	12.0108	4.6845e-20	1.27843e-16	yes	Immt	PREDICTED: MICOS complex subunit MIC60 isoform X1 [Cynoglossus semilaevis]	-	-	-	-	-	-	-
XM_008327720.2	36.3133	326.22	0.876667	6.73667	2.94193	3.94734e-06	0.00102595	yes	enpp6	PREDICTED: ectonucleotide pyrophosphatase/phosphodiesterase family member 6 isoform X1 [Cynoglossus semilaevis]	Metabolism	Lipid metabolism	ko00565//Ether lipid metabolism	K08743	-	-	-
XM_008327872.2	0.323333	144.8	0.00333333	0.726667	7.76818	7.52269e-09	4.29694e-06	yes	F5	PREDICTED: coagulation factor V isoform X2 [Cynoglossus semilaevis]	-	-	-	-	-	-	-
XM_008328623.2	0	40.0533	0.001	0.356667	8.47843	0.000370064	0.0425071	yes	Arap1	PREDICTED: arf-GAP with Rho-GAP domain, ANK repeat and PH domain-containing protein 1-like isoform X1 [Cynoglossus semilaevis]	Cellular Processes	Transport and catabolism	ko04144//Endocytosis	K18440	-	-	-
XM_008329015.2	74.32	0	1.13333	0.001	-10.1464	0.000443569	0.0487459	yes	Slc35f5	PREDICTED: solute carrier family 35 member F5 [Cynoglossus semilaevis]	-	-	-	-	-	-	-
XM_008329103.2	578.74	1727.08	2.76333	7.20333	1.38226	2.39291e-16	5.34305e-13	yes	FN1	PREDICTED: fibronectin-like [Cynoglossus semilaevis]	Environmental Information Processing;Cellular Processes	Cellular commiunity;Signaling molecules and interaction;Cell motility	ko04510//Focal adhesion;ko04810//Regulation of actin cytoskeleton;ko04512//ECM-receptor interaction	K05717	-	-	-
XM_008329343.2	339.757	1261.83	3.68333	12	1.70395	1.33546e-13	1.82227e-10	yes	Hsd3b7	PREDICTED: 3 beta-hydroxysteroid dehydrogenase type 7 [Cynoglossus semilaevis]	Metabolism	Global and Overview;Lipid metabolism	ko01100//Metabolic pathways;ko00120//Primary bile acid biosynthesis	K12408	-	-	-
XM_008329515.2	444.007	181.777	6.11333	2.18667	-1.48323	0.000426745	0.047214	yes	Cdc42ep4	PREDICTED: cdc42 effector protein 4-like [Cynoglossus semilaevis]	-	-	-	-	-	-	-
XM_008329993.2	126.303	472.04	3.34667	11.0767	1.72673	0.000117116	0.0177564	yes	phospho1	PREDICTED: phosphoethanolamine/phosphocholine phosphatase isoform X2 [Cynoglossus semilaevis]	Metabolism	Global and Overview;Lipid metabolism	ko01100//Metabolic pathways;ko00564//Glycerophospholipid metabolism	K06124	-	-	-
XM_008330566.2	514.667	5066.67	4.02333	34.4733	3.09902	1.12406e-106	1.84057e-102	yes	THBS1	PREDICTED: thrombospondin-1-like [Cynoglossus semilaevis]	Environmental Information Processing;Cellular Processes	Cellular commiunity;Signal transduction;Transport and catabolism;Cell growth and death;Signaling molecules and interaction	ko04510//Focal adhesion;ko04145//Phagosome;ko04512//ECM-receptor interaction;ko04350//TGF-beta signaling pathway;ko04115//p53 signaling pathway	K16857	-	-	GO:0022610//biological adhesion
XM_008331908.2	4117	11783	205.51	514.18	1.32306	5.53435e-29	2.26553e-25	yes	Ecm1	PREDICTED: extracellular matrix protein 1-like [Cynoglossus semilaevis]	-	-	-	-	-	-	-
XM_008331994.2	345	1087	5.45	14.9967	1.46031	6.80532e-10	4.91615e-07	yes	ndrg1	PREDICTED: protein NDRG1-like isoform X1 [Cynoglossus semilaevis]	-	-	-	-	-	-	-
XM_008332064.2	43.6667	252.333	0.856667	4.30667	2.32977	0.000351828	0.0410519	yes	Slc6a18	PREDICTED: sodium-dependent neutral amino acid transporter B(0)AT3-like [Cynoglossus semilaevis]	-	-	-	-	-	-	-
XM_008332462.2	863.877	415.057	6.37	2.66	-1.25987	9.44246e-07	0.000297335	yes	Rexo1	PREDICTED: RNA exonuclease 1 homolog isoform X2 [Cynoglossus semilaevis]	Genetic Information Processing	Translation	ko03008//Ribosome biogenesis in eukaryotes	K14570	-	-	-
XM_008333195.2	1060.14	495.647	18.3433	7.54333	-1.28198	7.92481e-08	3.24409e-05	yes	ATP6V1A	PREDICTED: V-type proton ATPase catalytic subunit A-like [Cynoglossus semilaevis]	Cellular Processes;Metabolism	Transport and catabolism;Global and Overview;Energy metabolism	ko01100//Metabolic pathways;ko04145//Phagosome;ko00190//Oxidative phosphorylation	K02145	-	-	-
XM_008333687.2	126.667	464.667	1.53	4.91333	1.68317	8.40195e-05	0.0138036	yes	-	PREDICTED: keratin, type I cytoskeletal 9-like [Cynoglossus semilaevis]	-	-	-	-	-	-	-
XM_008333699.2	353.667	1385.33	5.71	19.5233	1.77364	2.47195e-17	5.78237e-14	yes	ANGPTL4	PREDICTED: angiopoietin-related protein 4 [Cynoglossus semilaevis]	Organismal Systems	Endocrine system	ko03320//PPAR signaling pathway	K08767	-	-	-
XM_008333843.2	128.333	894	3.08	18.7	2.60204	1.05209e-15	2.1534e-12	yes	ANGPTL4	PREDICTED: angiopoietin-related protein 4-like [Cynoglossus semilaevis]	Organismal Systems	Endocrine system	ko03320//PPAR signaling pathway	K08767	-	-	-
XM_008334685.2	302.587	708.17	3.30667	6.76333	1.03236	0.000419638	0.0467434	yes	dpyd	PREDICTED: dihydropyrimidine dehydrogenase [NADP(+)] [Cynoglossus semilaevis]	Metabolism	Metabolism of cofactors and vitamins;Xenobiotics biodegradation and metabolism;Metabolism of other amino acids;Nucleotide metabolism;Global and Overview	ko01100//Metabolic pathways;ko00240//Pyrimidine metabolism;ko00983//Drug metabolism - other enzymes;ko00410//beta-Alanine metabolism;ko00770//Pantothenate and CoA biosynthesis	K00207	-	-	-
XM_008334732.2	1429.67	4720.67	14.2667	41.17	1.52895	7.766e-35	3.46808e-31	yes	MMP14	PREDICTED: matrix metalloproteinase-14-like [Cynoglossus semilaevis]	Organismal Systems	Endocrine system	ko04912//GnRH signaling pathway	K07763	-	-	-
XM_008335659.2	5.04333	1892.98	0.146667	46.0833	8.29556	3.57325e-114	8.77643e-110	yes	ANXA1	PREDICTED: annexin A1 [Cynoglossus semilaevis]	-	-	-	-	-	-	-
XM_008336064.2	3194.99	11737.6	102.573	328.977	1.68133	7.48946e-45	5.25579e-41	yes	BNIP3L	PREDICTED: BCL2/adenovirus E1B 19 kDa protein-interacting protein 3-like [Cynoglossus semilaevis]	-	-	-	-	-	-	-
XM_008337248.2	0	138.973	0.001	3.66	11.8376	4.15075e-09	2.42735e-06	yes	RTCA	PREDICTED: RNA 3'-terminal phosphate cyclase [Cynoglossus semilaevis]	-	-	-	-	-	GO:0032550//purine ribonucleoside binding;GO:0001882//nucleoside binding;GO:0036094//small molecule binding;GO:0001883//purine nucleoside binding;GO:0003824//catalytic activity;GO:0032549//ribonucleoside binding;GO:1901363//heterocyclic compound binding;GO:0097367//carbohydrate derivative binding;GO:0005488//binding;GO:0097159//organic cyclic compound binding;GO:0009975//cyclase activity	GO:0071704//organic substance metabolic process;GO:0008152//metabolic process;GO:0043170//macromolecule metabolic process;GO:0010467//gene expression
XM_008338488.2	38.1067	273.81	1.23333	7.71	2.64417	3.37728e-05	0.00648056	yes	IGFBP1	PREDICTED: insulin-like growth factor-binding protein 1 [Cynoglossus semilaevis]	-	-	-	-	GO:0044424//intracellular part;GO:0044464//cell part;GO:0005622//intracellular;GO:0005623//cell	GO:0005515//protein binding;GO:0019838//growth factor binding;GO:0005520//insulin-like growth factor binding;GO:0005488//binding	GO:0006950//response to stress;GO:0050896//response to stimulus;GO:0044699//single-organism process;GO:0008283//cell proliferation
XM_008338546.2	247.2	921.933	1.83667	5.98	1.70306	9.0329e-10	6.43077e-07	yes	midn-b	PREDICTED: midnolin-like [Cynoglossus semilaevis]	-	-	-	-	-	-	-
XM_017031191.1	289	1870.33	5.01	28.4	2.50301	1.09307e-40	5.96609e-37	yes	Lrrc15	PREDICTED: leucine-rich repeat-containing protein 15-like [Cynoglossus semilaevis]	-	-	-	-	-	-	-
XM_017031241.1	302.21	1190.63	6.96667	23.9733	1.78289	1.70486e-14	2.99099e-11	yes	BSG	PREDICTED: basigin isoform X1 [Cynoglossus semilaevis]	-	-	-	-	-	-	-
XM_017031368.1	492.277	206.233	5.04667	1.86333	-1.43745	0.000198878	0.0263328	yes	Lppr3	PREDICTED: phospholipid phosphatase-related protein type 3 [Cynoglossus semilaevis]	-	-	-	-	-	-	-
XM_017031440.1	602.127	263.363	4.12667	1.58667	-1.37898	0.000299993	0.0365671	yes	ncoa2	PREDICTED: nuclear receptor coactivator 2 isoform X1 [Cynoglossus semilaevis]	-	-	-	-	-	-	-
XM_017031629.1	0	231.6	0.001	1.61333	10.6558	2.58495e-11	2.2573e-08	yes	Nktr	PREDICTED: NK-tumor recognition protein isoform X2 [Cynoglossus semilaevis]	-	-	-	-	-	-	-
XM_017031799.1	0.196667	137.25	0.001	0.846667	9.72565	0.00013129	0.0194258	yes	DLEC1	PREDICTED: deleted in lung and esophageal cancer protein 1 isoform X1 [Cynoglossus semilaevis]	-	-	-	-	-	-	-
XM_017032044.1	158.53	2.30333	1.16333	0.0166667	-6.12516	0.00040952	0.0462046	yes	SYNRG	PREDICTED: synergin gamma isoform X1 [Cynoglossus semilaevis]	-	-	-	-	-	-	-
XM_017032297.1	506.833	222.037	5.45333	2.09333	-1.38134	0.000138836	0.0199895	yes	RFFL	PREDICTED: E3 ubiquitin-protein ligase rififylin isoform X2 [Cynoglossus semilaevis]	-	-	-	-	-	-	-
XM_017032315.1	0	78.0567	0.001	2.89	11.4969	3.23606e-06	0.000883138	yes	Mrps11	PREDICTED: 28S ribosomal protein S11, mitochondrial [Cynoglossus semilaevis]	Genetic Information Processing	Translation	ko03010//Ribosome	K02948	GO:0005623//cell;GO:0030529//intracellular ribonucleoprotein complex;GO:0005622//intracellular;GO:0044424//intracellular part;GO:0032991//macromolecular complex;GO:1990904//ribonucleoprotein complex;GO:0044464//cell part	-	GO:0043170//macromolecule metabolic process;GO:0008152//metabolic process;GO:0071704//organic substance metabolic process;GO:0010467//gene expression
XM_017032355.1	70.42	0	0.57	0.001	-9.15482	5.57081e-06	0.00137229	yes	BAZ2B	PREDICTED: bromodomain adjacent to zinc finger domain protein 2B-like [Cynoglossus semilaevis]	-	-	-	-	-	-	-
XM_017032520.1	197.577	700.61	0.926667	2.86333	1.62757	9.55998e-06	0.00224696	yes	FN1	PREDICTED: fibronectin-like [Cynoglossus semilaevis]	Environmental Information Processing;Cellular Processes	Cell motility;Signaling molecules and interaction;Cellular commiunity	ko04510//Focal adhesion;ko04810//Regulation of actin cytoskeleton;ko04512//ECM-receptor interaction	K05717	-	-	-
XM_017032553.1	0.423333	359.277	0.00666667	3.94667	9.20945	2.63453e-06	0.000739521	yes	GFOD2	PREDICTED: glucose-fructose oxidoreductase domain-containing protein 2 [Cynoglossus semilaevis]	-	-	-	-	-	-	-
XM_017032581.1	59.6633	0	1.20667	0.001	-10.2368	4.81118e-05	0.00878586	yes	RBMS1	PREDICTED: RNA-binding motif, single-stranded-interacting protein 1-like isoform X3 [Cynoglossus semilaevis]	-	-	-	-	-	-	-
XM_017032793.1	0	136.843	0.001	2.53667	11.3087	8.02057e-08	3.25615e-05	yes	SLC16A7	PREDICTED: monocarboxylate transporter 13-like [Cynoglossus semilaevis]	-	-	-	-	-	-	-
XM_017033159.1	75.8733	426.287	0.956667	4.65667	2.28321	1.21003e-05	0.00281707	yes	klhl25	PREDICTED: kelch-like protein 25 [Cynoglossus semilaevis]	-	-	-	-	-	-	-
XM_017033388.1	0	79.8633	0.001	1.68667	10.72	2.94531e-06	0.000808283	yes	ZNF277	PREDICTED: zinc finger protein 277 isoform X2 [Cynoglossus semilaevis]	-	-	-	-	-	-	-
XM_017033458.1	0	1820.95	0.001	5.33667	12.3817	5.32073e-140	2.6137e-135	yes	Col12a1	PREDICTED: collagen alpha-1(XII) chain [Cynoglossus semilaevis]	-	-	-	-	-	-	-
XM_017033608.1	0	301.907	0.001	1.74333	10.7676	0.000330505	0.0393109	yes	pum2	PREDICTED: pumilio homolog 2 isoform X5 [Cynoglossus semilaevis]	-	-	-	-	-	-	-
XM_017033749.1	0	140.047	0.001	0.623333	9.28386	6.40961e-05	0.0110477	yes	PLEKHG1	PREDICTED: pleckstrin homology domain-containing family G member 1 isoform X2 [Cynoglossus semilaevis]	-	-	-	-	-	-	-
XM_017033927.1	140	639.247	3.04333	12.08	1.9889	5.6448e-08	2.45389e-05	yes	Stambpl1	PREDICTED: AMSH-like protease isoform X2 [Cynoglossus semilaevis]	-	-	-	-	-	-	-
XM_017033996.1	204.447	0	0.553333	0.001	-9.11201	3.84972e-06	0.00101819	yes	dom	PREDICTED: helicase SRCAP [Cynoglossus semilaevis]	-	-	-	-	-	-	-
XM_017034601.1	0	48.2167	0.001	0.41	8.67948	0.000169622	0.0235001	yes	SEMA3C	PREDICTED: semaphorin-3C [Cynoglossus semilaevis]	-	-	-	-	-	-	GO:0032501//multicellular organismal process;GO:0044707//single-multicellular organism process;GO:0044699//single-organism process
XM_017034604.1	0.696667	72.59	0.00666667	0.676667	6.66534	0.000319563	0.0382876	yes	CACNA2D1	PREDICTED: voltage-dependent calcium channel subunit alpha-2/delta-1-like isoform X4 [Cynoglossus semilaevis]	Organismal Systems;Environmental Information Processing	Circulatory system;Signal transduction	ko04010//MAPK signaling pathway;ko04261//Adrenergic signaling in cardiomyocytes;ko04260//Cardiac muscle contraction	K04858	-	-	-
XM_017034820.1	0	66.2833	0.001	0.61	9.25267	2.14427e-05	0.00459782	yes	cntn1a	PREDICTED: contactin-1 [Cynoglossus semilaevis]	Environmental Information Processing	Signaling molecules and interaction	ko04514//Cell adhesion molecules (CAMs)	K06759	-	-	-
XM_017034889.1	36.7833	245.137	1.57333	9.09	2.53046	0.0001852	0.0249934	yes	-	PREDICTED: uncharacterized LOC103383965 isoform X1 [Cynoglossus semilaevis]	Organismal Systems;Environmental Information Processing	Immune system;Signaling molecules and interaction	ko04060//Cytokine-cytokine receptor interaction;ko04620//Toll-like receptor signaling pathway	K05416	-	-	-
XM_017034905.1	93.5533	0.1	0.636667	0.001	-9.31439	0.000198565	0.0263328	yes	SHROOM4	PREDICTED: protein Shroom4 isoform X4 [Cynoglossus semilaevis]	Cellular Processes	Cellular commiunity	ko04530//Tight junction	K18625	-	-	-
XM_017034909.1	0	188.23	0.001	1.23333	10.2683	1.5915e-05	0.00356982	yes	SHROOM4	PREDICTED: protein Shroom4 isoform X5 [Cynoglossus semilaevis]	Cellular Processes	Cellular commiunity	ko04530//Tight junction	K18625	-	-	-
XM_017035464.1	56.32	0	0.333333	0.001	-8.38082	2.94548e-05	0.00590575	yes	FAM184B	PREDICTED: trichohyalin-like isoform X1 [Cynoglossus semilaevis]	-	-	-	-	-	-	-
XM_017035618.1	274.333	711.083	5.94	13.4833	1.18264	8.9609e-05	0.0144323	yes	CEBPB	PREDICTED: CCAAT/enhancer-binding protein beta-like isoform X1 [Cynoglossus semilaevis]	-	-	-	-	-	GO:1901363//heterocyclic compound binding;GO:0097159//organic cyclic compound binding;GO:0003676//nucleic acid binding;GO:0003677//DNA binding;GO:0001071//nucleic acid binding transcription factor activity;GO:0005488//binding	GO:1901362//organic cyclic compound biosynthetic process;GO:0034645//cellular macromolecule biosynthetic process;GO:0043207//response to external biotic stimulus;GO:0008152//metabolic process;GO:0044238//primary metabolic process;GO:0090304//nucleic acid metabolic process;GO:0044237//cellular metabolic process;GO:1901360//organic cyclic compound metabolic process;GO:0016070//RNA metabolic process…
XM_017035767.1	101.967	0	1.16	0.001	-10.1799	0.000128767	0.01911	yes	GNAS	PREDICTED: guanine nucleotide-binding protein G(s) subunit alpha isoform X1 [Cynoglossus semilaevis]	Cellular Processes;Organismal Systems;Environmental Information Processing	Cellular commiunity;Endocrine system;Circulatory system;Signal transduction	ko04020//Calcium signaling pathway;ko04261//Adrenergic signaling in cardiomyocytes;ko04916//Melanogenesis;ko04270//Vascular smooth muscle contraction;ko04912//GnRH signaling pathway;ko04540//Gap junction	K04632	-	GO:0005488//binding;GO:0036094//small molecule binding;GO:0005515//protein binding;GO:0016787//hydrolase activity;GO:0097367//carbohydrate derivative binding;GO:0001883//purine nucleoside binding;GO:0017076//purine nucleotide binding;GO:0017111//nucleoside-triphosphatase activity;GO:0001882//nucleoside binding;GO:0032550//purine ribonucleoside binding;GO:1901363//heterocyclic compound binding;GO:…	GO:0006793//phosphorus metabolic process;GO:1901361//organic cyclic compound catabolic process;GO:0051716//cellular response to stimulus;GO:0046483//heterocycle metabolic process;GO:0006195//purine nucleotide catabolic process;GO:0071704//organic substance metabolic process;GO:0006796//phosphate-containing compound metabolic process;GO:1901136//carbohydrate derivative catabolic process;GO:1901135…
XM_017036097.1	67.63	427.323	0.933333	5.28667	2.50189	0.00014274	0.0204426	yes	pssA	PREDICTED: CDP-diacylglycerol--serine O-phosphatidyltransferase isoform X2 [Cynoglossus semilaevis]	-	-	-	-	-	GO:0016740//transferase activity;GO:0016772//transferase activity, transferring phosphorus-containing groups;GO:0003824//catalytic activity	-
XM_017036118.1	105.79	0.42	0.743333	0.00333333	-7.8009	5.18827e-07	0.000176066	yes	COL20A1	PREDICTED: collagen alpha-1(XX) chain-like isoform X2 [Cynoglossus semilaevis]	-	-	-	-	-	-	-
XM_017036366.1	104.69	416.41	2.39333	8.24333	1.78421	0.000253605	0.0322742	yes	slc25a34	PREDICTED: solute carrier family 25 member 34 isoform X1 [Cynoglossus semilaevis]	-	-	-	-	GO:0031224//intrinsic component of membrane;GO:0016020//membrane;GO:0044425//membrane part	-	-
XM_017036583.1	198.597	6.58667	1.42333	0.04	-5.15313	0.000270114	0.0336772	yes	Nisch	PREDICTED: nischarin isoform X2 [Cynoglossus semilaevis]	-	-	-	-	-	-	-
XM_017036821.1	263.867	3.06667	3.41333	0.03	-6.83007	0.000417476	0.0467145	yes	ZC3H11A	PREDICTED: zinc finger CCCH domain-containing protein 11A isoform X1 [Cynoglossus semilaevis]	-	-	-	-	-	-	-
XM_017037294.1	0	104.447	0.001	6.43667	12.6521	2.08553e-06	0.000602632	yes	banf1	PREDICTED: barrier-to-autointegration factor-like [Cynoglossus semilaevis]	-	-	-	-	-	-	-
XM_017037297.1	0	59.6733	0.001	0.4	8.64386	6.82769e-05	0.0115654	yes	SLK	PREDICTED: STE20-like serine/threonine-protein kinase isoform X2 [Cynoglossus semilaevis]	Cellular Processes	Cell growth and death	ko04114//Oocyte meiosis	K08836	-	-	-
XM_017037390.1	38.33	0	0.21	0.001	-7.71425	0.000262125	0.0331012	yes	CCDC88A	PREDICTED: girdin isoform X7 [Cynoglossus semilaevis]	-	-	-	-	-	-	-
XM_017037547.1	0	68.3833	0.001	1.12333	10.1336	4.48625e-05	0.00829276	yes	Sdccag8	PREDICTED: serologically defined colon cancer antigen 8 homolog isoform X1 [Cynoglossus semilaevis]	-	-	-	-	-	-	-
XM_017037968.1	0	132.27	0.001	0.98	9.93664	0.000170438	0.0235001	yes	Galnt1	PREDICTED: polypeptide N-acetylgalactosaminyltransferase 1 [Cynoglossus semilaevis]	Metabolism	Glycan biosynthesis and metabolism;Global and Overview	ko01100//Metabolic pathways;ko00512//Mucin type O-glycan biosynthesis	K00710	-	-	-
XM_017038023.1	43.2167	0	0.23	0.001	-7.84549	0.000137046	0.0199765	yes	Dennd4b	PREDICTED: DENN domain-containing protein 4B isoform X1 [Cynoglossus semilaevis]	-	-	-	-	-	-	-
XM_017038230.1	0	101.497	0.001	1.15	10.1674	3.71081e-07	0.000130204	yes	LPCAT1	PREDICTED: lysophosphatidylcholine acyltransferase 1 isoform X2 [Cynoglossus semilaevis]	Metabolism	Lipid metabolism;Global and Overview	ko01100//Metabolic pathways;ko00564//Glycerophospholipid metabolism;ko00565//Ether lipid metabolism	K13510	-	GO:0016740//transferase activity;GO:0003824//catalytic activity	-
XM_017038327.1	0	46.0267	0.001	0.483333	8.91687	0.000186445	0.0250925	yes	C6	PREDICTED: complement component C6 [Cynoglossus semilaevis]	-	-	-	-	-	-	-
XM_017038792.1	76.3567	0	0.64	0.001	-9.32193	3.85529e-06	0.00101819	yes	SYT16	PREDICTED: synaptotagmin-16 isoform X5 [Cynoglossus semilaevis]	-	-	-	-	-	-	-
XM_017039438.1	0	41.1767	0.001	0.286667	8.16323	0.000447152	0.0489209	yes	PF11_0240	PREDICTED: FK506-binding protein 5-like [Lates calcarifer]	-	-	-	-	-	-	-
XM_017039476.1	504.413	198.63	28.25	9.55	-1.56468	0.000182221	0.024659	yes	-	PREDICTED: securin isoform X2 [Cynoglossus semilaevis]	Cellular Processes	Cell growth and death	ko04114//Oocyte meiosis;ko04110//Cell cycle	K06635	-	-	-
XM_017039903.1	154.11	0	1.16333	0.001	-10.184	1.06841e-10	8.20051e-08	yes	Map4k4	PREDICTED: mitogen-activated protein kinase kinase kinase kinase 4 isoform X9 [Cynoglossus semilaevis]	Environmental Information Processing	Signal transduction	ko04010//MAPK signaling pathway	K04407	-	-	-
XM_017040381.1	167	503.333	2.93	7.72	1.3977	0.000321357	0.0383156	yes	-	PREDICTED: heat shock 70 kDa protein 1 [Cynoglossus semilaevis]	Cellular Processes;Genetic Information Processing;Environmental Information Processing	Transcription;Transport and catabolism;Folding, sorting and degradation;Signal transduction	ko04010//MAPK signaling pathway;ko04144//Endocytosis;ko04141//Protein processing in endoplasmic reticulum;ko03040//Spliceosome	K03283	-	-	-
XM_017041353.1	1437.71	679.097	13.1	5.36333	-1.28836	2.11318e-12	2.35923e-09	yes	UBP1	PREDICTED: upstream-binding protein 1 isoform X2 [Cynoglossus semilaevis]	-	-	-	-	-	-	-
XM_017041569.1	80.3167	0.173333	0.426667	0.001	-8.73697	5.84979e-07	0.000194162	yes	SPTBN1	PREDICTED: spectrin beta chain, non-erythrocytic 1-like isoform X2 [Cynoglossus semilaevis]	-	-	-	-	-	-	-
XM_017041768.1	46.4833	0	0.483333	0.001	-8.91687	0.000144152	0.0205848	yes	PICALM	PREDICTED: phosphatidylinositol-binding clathrin assembly protein isoform X7 [Cynoglossus semilaevis]	-	-	-	-	-	-	-
XM_017041908.1	253.983	731.967	1.91667	4.84	1.33641	2.7298e-05	0.00558212	yes	Robo1	PREDICTED: roundabout homolog 1-like isoform X1 [Cynoglossus semilaevis]	-	-	-	-	-	-	-
XM_017042166.1	0	193.317	0.001	2.19	11.0967	1.35782e-05	0.00308797	yes	FAM49B	PREDICTED: protein FAM49B [Cynoglossus semilaevis]	-	-	-	-	-	-	-
XM_017042419.1	0	52.2867	0.001	0.103333	6.69116	0.000101386	0.0158336	yes	KMT2C	PREDICTED: histone-lysine N-methyltransferase 2C-like isoform X6 [Cynoglossus semilaevis]	Metabolism	Amino acid metabolism	ko00310//Lysine degradation	K09188	-	-	-
XM_017042690.1	2756.61	1299.43	43.39	17.8967	-1.27767	2.65442e-15	5.01511e-12	yes	gag-pol	Gag-Pol polyprotein [Larimichthys crocea]	-	-	-	-	-	-	-
XM_017042744.1	126.503	0	1.10667	0.001	-10.112	5.81009e-05	0.0103036	yes	ube3b	PREDICTED: ubiquitin-protein ligase E3B-like [Cynoglossus semilaevis]	Genetic Information Processing	Folding, sorting and degradation	ko04120//Ubiquitin mediated proteolysis	K10588	-	-	-
XM_017043132.1	0	118.89	0.001	0.56	9.12928	7.60344e-08	3.16529e-05	yes	CLTC	PREDICTED: clathrin heavy chain 1-like isoform X2 [Cynoglossus semilaevis]	Cellular Processes	Transport and catabolism	ko04144//Endocytosis;ko04142//Lysosome	K04646	-	-	-
XR_001760111.1	135.007	0	1.43667	0.001	-10.4885	1.31464e-09	8.96933e-07	yes	-	-	-	-	-	-	-	-	-
XR_001760766.1	1322.37	133.867	8.93	0.776667	-3.52329	2.10084e-14	3.55861e-11	yes	-	-	-	-	-	-	-	-	-

## Sheet: S3b V vs. VI-DEmRNA
Differentially expressed genes between stage V vs.VI
id	O-V_count	O-VI_count	O-V_fpkm	O-VI_fpkm	log2(FC)	Pvalue	FDR	significant	Symbol	Description	KEGG_A_class	KEGG_B_class	Pathway	K_ID	GO Component	GO Function	GO Process
NM_001294190.1	375.153	47.6033	4.12667	0.52	-2.98839	2.48621e-06	0.000282531	yes	LHCGR	follicle stimulating hormone receptor precursor [Cynoglossus semilaevis]	Environmental Information Processing	Signaling molecules and interaction	ko04080//Neuroactive ligand-receptor interaction	K04247	GO:0016020//membrane;GO:0031224//intrinsic component of membrane;GO:0044425//membrane part	GO:0038023//signaling receptor activity;GO:0004930//G-protein coupled receptor activity;GO:0004888//transmembrane signaling receptor activity;GO:0060089//molecular transducer activity;GO:0099600//transmembrane receptor activity;GO:0004871//signal transducer activity;GO:0004872//receptor activity;GO:0016500//protein-hormone receptor activity	GO:0007186//G-protein coupled receptor signaling pathway;GO:0044767//single-organism developmental process;GO:0044699//single-organism process;GO:0007154//cell communication;GO:0042698//ovulation cycle;GO:0007275//multicellular organism development;GO:0023052//signaling;GO:0032504//multicellular organism reproduction;GO:0046545//development of primary female sexual characteristics;GO:0022602//ovu…
NM_001294191.1	468	141.667	12.1	3.62	-1.74095	8.28167e-05	0.00557043	yes	NR0B1	nuclear receptor subfamily 0 group B member 1 [Cynoglossus semilaevis]	-	-	-	-	-	-	-
NM_001294192.1	698.31	104.99	18.1	2.70667	-2.7414	8.63473e-12	2.68616e-09	yes	AQP1	PREDICTED: aquaporin-1-like isoform X1 [Cynoglossus semilaevis]	-	-	-	-	-	-	-
NM_001294194.1	605.333	141.333	47.2533	10.8367	-2.1245	2.41942e-07	3.56285e-05	yes	hba	hemoglobin subunit alpha-like [Cynoglossus semilaevis]	-	-	-	-	GO:0043234//protein complex;GO:0032991//macromolecular complex	GO:0005215//transporter activity;GO:0022892//substrate-specific transporter activity;GO:0005488//binding;GO:0046872//metal ion binding;GO:0043167//ion binding;GO:0043169//cation binding	GO:0044699//single-organism process;GO:0051179//localization;GO:0006810//transport;GO:0015669//gas transport;GO:0044765//single-organism transport;GO:0051234//establishment of localization;GO:1902578//single-organism localization
NM_001294199.1	734	200.333	13.82	3.74	-1.88565	1.29579e-07	1.99064e-05	yes	Foxl2	forkhead box protein L2 [Cynoglossus semilaevis]	-	-	-	-	GO:0044464//cell part;GO:0005623//cell;GO:0043226//organelle;GO:0043227//membrane-bounded organelle;GO:0044424//intracellular part;GO:0043231//intracellular membrane-bounded organelle;GO:0005622//intracellular;GO:0043229//intracellular organelle	GO:0003676//nucleic acid binding;GO:1901363//heterocyclic compound binding;GO:0005488//binding;GO:0001071//nucleic acid binding transcription factor activity;GO:0003677//DNA binding;GO:0097159//organic cyclic compound binding	GO:0034645//cellular macromolecule biosynthetic process;GO:0006139//nucleobase-containing compound metabolic process;GO:0043170//macromolecule metabolic process;GO:0097659//nucleic acid-templated transcription;GO:0010467//gene expression;GO:0044238//primary metabolic process;GO:0009059//macromolecule biosynthetic process;GO:0006807//nitrogen compound metabolic process;GO:0009987//cellular process…
NM_001294200.1	328.667	778.333	15.4633	36.1433	1.22488	6.89399e-05	0.00481264	yes	Mamu-DRA	MHC class II antigen alpha [Cynoglossus semilaevis]	Cellular Processes;Environmental Information Processing;Organismal Systems	Signaling molecules and interaction;Transport and catabolism;Immune system	ko04514//Cell adhesion molecules (CAMs);ko04145//Phagosome;ko04672//Intestinal immune network for IgA production	K06752	-	-	-
NM_001294222.1	122.713	389.19	3.35333	10.4967	1.64626	0.000746655	0.0315752	yes	CRP	C-reactive protein-like precursor [Cynoglossus semilaevis]	-	-	-	-	-	-	-
NM_001294242.1	1708.68	62.7667	25.87	0.943333	-4.77737	7.48281e-44	1.86225e-40	yes	cyp19a1	aromatase-like [Cynoglossus semilaevis]	Metabolism	Lipid metabolism;Global and Overview	ko01100//Metabolic pathways;ko00140//Steroid hormone biosynthesis	K07434	-	-	-
NM_001297587.1	431.343	39	7.05	0.63	-3.4842	4.65675e-10	1.1362e-07	yes	cyp17a1	PREDICTED: steroid 17-alpha-hydroxylase/17,20 lyase-like isoform X1 [Cynoglossus semilaevis]	Metabolism	Global and Overview;Lipid metabolism	ko01100//Metabolic pathways;ko00140//Steroid hormone biosynthesis	K00512	-	GO:0046906//tetrapyrrole binding;GO:0003824//catalytic activity;GO:0046872//metal ion binding;GO:1901363//heterocyclic compound binding;GO:0005488//binding;GO:0046914//transition metal ion binding;GO:0016491//oxidoreductase activity;GO:0043169//cation binding;GO:0097159//organic cyclic compound binding;GO:0043167//ion binding	GO:0008152//metabolic process;GO:0044710//single-organism metabolic process;GO:0044699//single-organism process
NM_001319821.1	820.67	165.137	13.2367	2.62	-2.3369	1.90738e-11	5.7889e-09	yes	LPL	lipoprotein lipase precursor [Cynoglossus semilaevis]	Metabolism;Organismal Systems	Lipid metabolism;Endocrine system	ko00561//Glycerolipid metabolism;ko03320//PPAR signaling pathway	K01059	-	-	-
TCONS_00000142	0	77.7533	0.001	0.16	7.32193	7.07593e-06	0.000723198	yes	CSF1	PREDICTED: LOW QUALITY PROTEIN: uncharacterized protein KIAA1109 homolog [Cynoglossus semilaevis]	-	-	-	-	-	-	-
TCONS_00000145	36.31	875.393	0.08	1.77333	4.47032	1.391e-06	0.0001718	yes	CSF1	PREDICTED: LOW QUALITY PROTEIN: uncharacterized protein KIAA1109 homolog [Cynoglossus semilaevis]	-	-	-	-	-	-	-
TCONS_00000146	1255.65	4.79	2.59	0.00666667	-8.60177	1.12468e-48	3.49873e-45	yes	CSF1	PREDICTED: LOW QUALITY PROTEIN: uncharacterized protein KIAA1109 homolog [Cynoglossus semilaevis]	-	-	-	-	-	-	-
TCONS_00000187	816.157	305.277	9.5	3.50667	-1.43783	8.53416e-06	0.000847863	yes	-	PREDICTED: arginine/serine-rich protein 1 [Cynoglossus semilaevis]	-	-	-	-	-	-	-
TCONS_00000226	747.92	374.38	3.30667	1.63667	-1.01462	0.00120161	0.0448006	yes	COL12A1	PREDICTED: collagen alpha-1(XII) chain [Cynoglossus semilaevis]	-	-	-	-	-	-	-
TCONS_00000612	0	53.7167	0.001	0.326667	8.35168	7.14776e-05	0.00496889	yes	Alk	PREDICTED: leukocyte tyrosine kinase receptor [Cynoglossus semilaevis]	-	-	-	-	GO:0016020//membrane	GO:0004672//protein kinase activity;GO:0003824//catalytic activity;GO:0004713//protein tyrosine kinase activity;GO:0016740//transferase activity;GO:0016301//kinase activity;GO:0016773//phosphotransferase activity, alcohol group as acceptor;GO:0016772//transferase activity, transferring phosphorus-containing groups	GO:0016310//phosphorylation;GO:0006468//protein phosphorylation;GO:0044267//cellular protein metabolic process;GO:0044237//cellular metabolic process;GO:0006796//phosphate-containing compound metabolic process;GO:0044238//primary metabolic process;GO:0006793//phosphorus metabolic process;GO:0009987//cellular process;GO:0006464//cellular protein modification process;GO:0043170//macromolecule metab…
TCONS_00000852	247.493	0	2.60333	0.001	-11.3461	4.2592e-14	1.84346e-11	yes	Stxbp6	PREDICTED: syntaxin-binding protein 6 isoform X3 [Cynoglossus semilaevis]	-	-	-	-	-	-	-
TCONS_00001002	0	86.5967	0.001	0.676667	9.4023	1.37605e-06	0.000170377	yes	PALM	PREDICTED: paralemmin-1-like [Cynoglossus semilaevis]	-	-	-	-	-	-	-
TCONS_00001156	1973	60.2167	2.40667	0.0733333	-5.03642	6.68464e-08	1.08378e-05	yes	SYNE1	PREDICTED: nesprin-1 [Cynoglossus semilaevis]	-	-	-	-	-	-	-
TCONS_00001259	38.03	0	0.216667	0.001	-7.75933	0.000913809	0.036358	yes	PACS2	PREDICTED: phosphofurin acidic cluster sorting protein 2 [Cynoglossus semilaevis]	-	-	-	-	-	-	-
TCONS_00001311	15.1667	1033.67	0.0533333	3.73	6.12799	1.34907e-06	0.000167871	yes	CHP1	PREDICTED: calcineurin B homologous protein 1 [Cynoglossus semilaevis]	-	-	-	-	-	-	-
TCONS_00001547	43.2233	244.02	0.333333	1.86667	2.48543	0.000300029	0.0158869	yes	vps29	PREDICTED: vacuolar protein sorting-associated protein 29 isoform X1 [Cynoglossus semilaevis]	Cellular Processes	Transport and catabolism	ko04144//Endocytosis	K18467	GO:0043231//intracellular membrane-bounded organelle;GO:0005623//cell;GO:0043229//intracellular organelle;GO:0044422//organelle part;GO:0044444//cytoplasmic part;GO:0012505//endomembrane system;GO:0043227//membrane-bounded organelle;GO:0044446//intracellular organelle part;GO:0043226//organelle;GO:0005622//intracellular;GO:0044424//intracellular part;GO:0044440//endosomal part;GO:0005737//cytopla…	GO:0043167//ion binding;GO:0016788//hydrolase activity, acting on ester bonds;GO:0005488//binding;GO:0003824//catalytic activity;GO:0016787//hydrolase activity;GO:0016791//phosphatase activity;GO:0042578//phosphoric ester hydrolase activity;GO:0043169//cation binding	GO:0033036//macromolecule localization;GO:0008104//protein localization;GO:0045184//establishment of protein localization;GO:0051179//localization;GO:0051234//establishment of localization
TCONS_00001715	0.0866667	321.82	0.001	1.2	10.2288	9.34381e-17	5.34573e-14	yes	PPP2R5B	PREDICTED: serine/threonine-protein phosphatase 2A 56 kDa regulatory subunit beta isoform [Cynoglossus semilaevis]	Cellular Processes;Organismal Systems;Genetic Information Processing	Circulatory system;Translation;Cell growth and death	ko04261//Adrenergic signaling in cardiomyocytes;ko04114//Oocyte meiosis;ko03015//mRNA surveillance pathway	K11584	-	GO:0030234//enzyme regulator activity;GO:0098772//molecular function regulator;GO:0019208//phosphatase regulator activity;GO:0019888//protein phosphatase regulator activity	GO:0065007//biological regulation;GO:0007154//cell communication;GO:0044763//single-organism cellular process;GO:0044699//single-organism process;GO:0019222//regulation of metabolic process;GO:0050789//regulation of biological process;GO:0009987//cellular process
TCONS_00001795	0	71.4433	0.001	0.333333	8.38082	6.06074e-06	0.00062457	yes	Pea15	PREDICTED: astrocytic phosphoprotein PEA-15 [Cynoglossus semilaevis]	-	-	-	-	-	-	-
TCONS_00001948	0	114.267	0.001	0.43	8.74819	1.44738e-06	0.000176092	yes	Arhgef11	PREDICTED: rho guanine nucleotide exchange factor 11 isoform X3 [Cynoglossus semilaevis]	Organismal Systems	Circulatory system	ko04270//Vascular smooth muscle contraction	K12331	-	-	-
TCONS_00002128	117.36	0	2.72	0.001	-11.4094	0.000254924	0.0139896	yes	Irs1	PREDICTED: insulin receptor substrate 1-B-like isoform X1 [Cynoglossus semilaevis]	Organismal Systems;Environmental Information Processing	Endocrine system;Signal transduction	ko04910//Insulin signaling pathway;ko04068//FoxO signaling pathway;ko04920//Adipocytokine signaling pathway;ko04150//mTOR signaling pathway	K16172	-	-	-
TCONS_00002455	0	142.35	0.001	0.373333	8.54432	3.20774e-09	6.91177e-07	yes	CHD3	PREDICTED: chromodomain-helicase-DNA-binding protein 3 [Cynoglossus semilaevis]	-	-	-	-	-	-	-
TCONS_00002474	261.453	0.00333333	1.15333	0.001	-10.1716	1.31135e-12	4.5644e-10	yes	rbpj	PREDICTED: recombining binding protein suppressor of hairless [Cynoglossus semilaevis]	Environmental Information Processing	Signal transduction	ko04330//Notch signaling pathway	K06053	-	-	-
TCONS_00002477	0	174.513	0.001	0.756667	9.56351	2.6582e-05	0.00223118	yes	rbpj	PREDICTED: recombining binding protein suppressor of hairless [Cynoglossus semilaevis]	Environmental Information Processing	Signal transduction	ko04330//Notch signaling pathway	K06053	-	-	-
TCONS_00002672	308.807	0	2.79	0.001	-11.446	9.90737e-16	5.13676e-13	yes	mepce	PREDICTED: 7SK snRNA methylphosphate capping enzyme-like [Cynoglossus semilaevis]	-	-	-	-	-	-	-
TCONS_00002736	111.987	0	0.54	0.001	-9.07682	7.42741e-07	9.75441e-05	yes	MPDZ	PREDICTED: multiple PDZ domain protein isoform X15 [Cynoglossus semilaevis]	Cellular Processes	Cellular commiunity	ko04530//Tight junction	K06095	-	-	-
TCONS_00002750	132.26	0	0.45	0.001	-8.81378	7.89566e-05	0.00537199	yes	PTPRD	PREDICTED: LOW QUALITY PROTEIN: receptor-type tyrosine-protein phosphatase delta [Cynoglossus semilaevis]	-	-	-	-	-	-	-
TCONS_00002901	426.503	134.253	4.30667	1.34667	-1.67718	0.000305831	0.0161426	yes	PYGM	PREDICTED: glycogen phosphorylase, muscle form [Cynoglossus semilaevis]	Metabolism;Organismal Systems	Global and Overview;Endocrine system;Carbohydrate metabolism	ko01100//Metabolic pathways;ko01110//Biosynthesis of secondary metabolites;ko04910//Insulin signaling pathway;ko00500//Starch and sucrose metabolism	K00688	-	GO:0043167//ion binding;GO:0003824//catalytic activity;GO:0016758//transferase activity, transferring hexosyl groups;GO:0004645//phosphorylase activity;GO:0043168//anion binding;GO:0005488//binding;GO:0016740//transferase activity;GO:0016757//transferase activity, transferring glycosyl groups	GO:0044238//primary metabolic process;GO:0008152//metabolic process
TCONS_00002973	115.667	904	1.84	14.2433	2.95251	5.36874e-17	3.21956e-14	yes	-	-	-	-	-	-	-	-	-
TCONS_00003042	63.8567	0	0.926667	0.001	-9.85591	2.40377e-05	0.00205223	yes	zbtb8a	PREDICTED: LOW QUALITY PROTEIN: zinc finger and BTB domain-containing protein 8A-like [Cynoglossus semilaevis]	-	-	-	-	-	-	-
TCONS_00003162	116.32	0	0.35	0.001	-8.45121	0.000171286	0.0101374	yes	AIM1	PREDICTED: LOW QUALITY PROTEIN: absent in melanoma 1 protein [Cynoglossus semilaevis]	-	-	-	-	-	-	-
TCONS_00003537	143.017	0.03	1.34333	0.001	-10.3916	7.99197e-09	1.6105e-06	yes	TMED8	PREDICTED: protein TMED8 [Cynoglossus semilaevis]	-	-	-	-	-	-	-
TCONS_00004073	582.773	262.583	2.79333	1.24333	-1.16777	0.00114191	0.0429934	yes	Tnik	PREDICTED: LOW QUALITY PROTEIN: TRAF2 and NCK-interacting protein kinase [Cynoglossus semilaevis]	-	-	-	-	-	GO:0001882//nucleoside binding;GO:0003824//catalytic activity;GO:0036094//small molecule binding;GO:0032550//purine ribonucleoside binding;GO:0001883//purine nucleoside binding;GO:0030695//GTPase regulator activity;GO:0060589//nucleoside-triphosphatase regulator activity;GO:0030234//enzyme regulator activity;GO:1901363//heterocyclic compound binding;GO:0016773//phosphotransferase activity, alcoho…	GO:0044700//single organism signaling;GO:0006950//response to stress;GO:0051403//stress-activated MAPK cascade;GO:1902589//single-organism organelle organization;GO:0071704//organic substance metabolic process;GO:0050896//response to stimulus;GO:0023014//signal transduction by protein phosphorylation;GO:0031098//stress-activated protein kinase signaling cascade;GO:0007165//signal transduction;GO:…
TCONS_00004158	2767.44	1232.04	22.1533	9.71	-1.18998	5.16383e-12	1.66899e-09	yes	Sash1	PREDICTED: SAM and SH3 domain-containing protein 1-like [Cynoglossus semilaevis]	-	-	-	-	-	-	-
TCONS_00004159	366.183	94.1967	2.52667	0.65	-1.95872	0.00121021	0.0449195	yes	Sash1	PREDICTED: SAM and SH3 domain-containing protein 1-like [Cynoglossus semilaevis]	-	-	-	-	-	-	-
TCONS_00004169	49.15	318.683	0.176667	1.12333	2.66868	1.18468e-05	0.00113615	yes	STXBP5	PREDICTED: syntaxin-binding protein 5-like isoform X7 [Cynoglossus semilaevis]	-	-	-	-	GO:0031224//intrinsic component of membrane;GO:0044425//membrane part;GO:0016020//membrane	GO:0097367//carbohydrate derivative binding;GO:0005488//binding;GO:0032549//ribonucleoside binding;GO:0036094//small molecule binding;GO:0032550//purine ribonucleoside binding;GO:0001883//purine nucleoside binding;GO:0097159//organic cyclic compound binding;GO:0001882//nucleoside binding;GO:1901363//heterocyclic compound binding	GO:0044700//single organism signaling;GO:0050896//response to stimulus;GO:0033036//macromolecule localization;GO:0050794//regulation of cellular process;GO:0065007//biological regulation;GO:0007165//signal transduction;GO:0009987//cellular process;GO:0023052//signaling;GO:0044763//single-organism cellular process;GO:0008104//protein localization;GO:0044699//single-organism process;GO:0050789//reg…
TCONS_00004566	144.363	577.737	1.82667	7.36667	2.0118	1.11015e-05	0.00107086	yes	EHD4	PREDICTED: EH domain-containing protein 4-like isoform X1 [Cynoglossus semilaevis]	Cellular Processes	Transport and catabolism	ko04144//Endocytosis	K12477	-	GO:0016462//pyrophosphatase activity;GO:0005488//binding;GO:0036094//small molecule binding;GO:1901363//heterocyclic compound binding;GO:0016817//hydrolase activity, acting on acid anhydrides;GO:0001883//purine nucleoside binding;GO:0043169//cation binding;GO:0016787//hydrolase activity;GO:0032549//ribonucleoside binding;GO:0046872//metal ion binding;GO:0016818//hydrolase activity, acting on acid…	GO:0046700//heterocycle catabolic process;GO:0072521//purine-containing compound metabolic process;GO:1901575//organic substance catabolic process;GO:0044712//single-organism catabolic process;GO:0006139//nucleobase-containing compound metabolic process;GO:0044710//single-organism metabolic process;GO:0009150//purine ribonucleotide metabolic process;GO:1901135//carbohydrate derivative metabolic p…
TCONS_00004591	4.36	97.0267	0.0233333	0.476667	4.35252	0.000146715	0.00904909	yes	MDGA2	PREDICTED: MAM domain-containing glycosylphosphatidylinositol anchor protein 2-like [Cynoglossus semilaevis]	-	-	-	-	-	-	-
TCONS_00004629	31.39	0	0.24	0.001	-7.90689	0.000943691	0.0371903	yes	TTC31	PREDICTED: uncharacterized protein LOC103382405 isoform X2 [Cynoglossus semilaevis]	-	-	-	-	-	-	-
TCONS_00005399	35.2067	550.787	0.196667	2.99333	3.92793	5.29886e-05	0.00392478	yes	PER2	PREDICTED: LOW QUALITY PROTEIN: period circadian protein homolog 1 [Cynoglossus semilaevis]	-	-	-	-	-	-	GO:0050896//response to stimulus
TCONS_00005783	469.88	1007.51	6.39667	13.7067	1.09949	0.000134501	0.00846355	yes	ndc80	PREDICTED: kinetochore protein NDC80 homolog [Cynoglossus semilaevis]	-	-	-	-	-	-	-
TCONS_00005942	82.0667	0.29	0.413333	0.001	-8.69116	0.0012395	0.0458017	yes	LPHN3	PREDICTED: adhesion G protein-coupled receptor L3-like isoform X11 [Cynoglossus semilaevis]	-	-	-	-	-	-	-
TCONS_00006218	32.3333	238	1.04333	7.60667	2.86606	4.7972e-05	0.00361235	yes	epd	PREDICTED: ependymin-like [Lates calcarifer]	-	-	-	-	-	-	-
TCONS_00006229	862.36	2814.81	7.79	25.1567	1.69125	1.09506e-18	7.46648e-16	yes	LAMP3	PREDICTED: macrosialin [Cynoglossus semilaevis]	Cellular Processes	Transport and catabolism	ko04142//Lysosome	K06562	-	-	-
TCONS_00006403	0.373333	299.327	0.001	1.12667	10.1378	0.00011615	0.00748867	yes	PRKACB	PREDICTED: cAMP-dependent protein kinase catalytic subunit beta isoform X3 [Cynoglossus semilaevis]	Organismal Systems;Environmental Information Processing;Cellular Processes	Cellular commiunity;Signal transduction;Circulatory system;Endocrine system;Cell growth and death	ko04010//MAPK signaling pathway;ko04020//Calcium signaling pathway;ko04261//Adrenergic signaling in cardiomyocytes;ko04310//Wnt signaling pathway;ko04910//Insulin signaling pathway;ko04916//Melanogenesis;ko04270//Vascular smooth muscle contraction;ko04912//GnRH signaling pathway;ko04114//Oocyte meiosis;ko04540//Gap junction;ko04914//Progesterone-mediated oocyte maturation;ko04210//Apoptosis;ko043…	K04345	-	GO:0036094//small molecule binding;GO:0016301//kinase activity;GO:0032550//purine ribonucleoside binding;GO:0032549//ribonucleoside binding;GO:0097367//carbohydrate derivative binding;GO:0097159//organic cyclic compound binding;GO:0001882//nucleoside binding;GO:0016773//phosphotransferase activity, alcohol group as acceptor;GO:1901363//heterocyclic compound binding;GO:0016772//transferase activit…	GO:0009987//cellular process;GO:0044267//cellular protein metabolic process;GO:0044238//primary metabolic process;GO:0044260//cellular macromolecule metabolic process;GO:0043170//macromolecule metabolic process;GO:0006796//phosphate-containing compound metabolic process;GO:0043412//macromolecule modification;GO:0044237//cellular metabolic process;GO:0006793//phosphorus metabolic process;GO:007170…
TCONS_00006526	423.767	1034.37	2.14333	5.19333	1.2768	2.36376e-06	0.00026923	yes	Cers1	PREDICTED: ceramide synthase 1 [Cynoglossus semilaevis]	Metabolism	Lipid metabolism;Global and Overview	ko01100//Metabolic pathways;ko00600//Sphingolipid metabolism	K04710	GO:0044425//membrane part;GO:0031224//intrinsic component of membrane;GO:0016020//membrane	-	-
TCONS_00006791	1.05	136.22	0.01	1.28333	7.00375	8.28824e-07	0.000107153	yes	lhx9	PREDICTED: LIM/homeobox protein Lhx9 isoform X1 [Cynoglossus semilaevis]	-	-	-	-	GO:0044424//intracellular part;GO:0043229//intracellular organelle;GO:0043226//organelle;GO:0043231//intracellular membrane-bounded organelle;GO:0005623//cell;GO:0005622//intracellular;GO:0044464//cell part;GO:0043227//membrane-bounded organelle	GO:0043169//cation binding;GO:0046872//metal ion binding;GO:0046914//transition metal ion binding;GO:0043167//ion binding;GO:0003677//DNA binding;GO:0003676//nucleic acid binding;GO:0005488//binding;GO:0001071//nucleic acid binding transcription factor activity;GO:1901363//heterocyclic compound binding;GO:0097159//organic cyclic compound binding	GO:0007420//brain development;GO:0008152//metabolic process;GO:0044767//single-organism developmental process;GO:0043170//macromolecule metabolic process;GO:0006139//nucleobase-containing compound metabolic process;GO:0060322//head development;GO:0044237//cellular metabolic process;GO:0097659//nucleic acid-templated transcription;GO:0044699//single-organism process;GO:0090304//nucleic acid metabo…
TCONS_00006804	29.4767	0	0.18	0.001	-7.49185	0.00136734	0.0495248	yes	ptprc	PREDICTED: receptor-type tyrosine-protein phosphatase C isoform X1 [Cynoglossus semilaevis]	Environmental Information Processing	Signaling molecules and interaction	ko04514//Cell adhesion molecules (CAMs)	K06478	-	-	-
TCONS_00006827	389.547	824.577	2.56333	5.35667	1.06331	0.000348466	0.0179365	yes	MYO1F	PREDICTED: unconventional myosin-If-like [Cynoglossus semilaevis]	-	-	-	-	GO:0005623//cell;GO:0043226//organelle;GO:0005856//cytoskeleton;GO:0043232//intracellular non-membrane-bounded organelle;GO:0043228//non-membrane-bounded organelle;GO:0044464//cell part;GO:0043229//intracellular organelle;GO:0044424//intracellular part;GO:0015629//actin cytoskeleton;GO:0005622//intracellular	GO:0032550//purine ribonucleoside binding;GO:0005488//binding;GO:0036094//small molecule binding;GO:1901363//heterocyclic compound binding;GO:0003824//catalytic activity;GO:0017111//nucleoside-triphosphatase activity;GO:0001883//purine nucleoside binding;GO:0001882//nucleoside binding;GO:0032549//ribonucleoside binding;GO:0097367//carbohydrate derivative binding;GO:0016787//hydrolase activity;GO:…	-
TCONS_00007178	0	32.8533	0.001	0.113333	6.82443	0.0010871	0.0415265	yes	Bend5	PREDICTED: BEN domain-containing protein 5 isoform X1 [Cynoglossus semilaevis]	-	-	-	-	-	-	-
TCONS_00007219	0.00333333	107.633	0.001	0.336667	8.39518	0.00113464	0.0427522	yes	FRYL	PREDICTED: protein furry homolog-like [Cynoglossus semilaevis]	-	-	-	-	-	-	-
TCONS_00007265	1087.31	374.937	7.58333	2.57333	-1.55919	8.62541e-09	1.72418e-06	yes	OLFML2B	PREDICTED: olfactomedin-like protein 2B [Cynoglossus semilaevis]	-	-	-	-	-	-	-
TCONS_00007324	0	59.1867	0.001	0.523333	9.03159	4.8154e-05	0.00362057	yes	tle4	PREDICTED: LOW QUALITY PROTEIN: transducin-like enhancer protein 1 [Cynoglossus semilaevis]	-	-	-	-	-	-	-
TCONS_00007373	584.65	202.44	5.77333	1.97333	-1.54877	9.04005e-05	0.00603163	yes	PALLD	PREDICTED: palladin isoform X1 [Cynoglossus semilaevis]	-	-	-	-	-	-	-
TCONS_00008091	837.863	298.76	3.38667	1.18333	-1.51701	4.67235e-06	0.000493762	yes	SBNO2	PREDICTED: protein strawberry notch homolog 2 [Cynoglossus semilaevis]	-	-	-	-	-	-	-
TCONS_00008439	379.21	0	6.84667	0.001	-12.7412	4.74022e-21	3.62984e-18	yes	MCOLN2	PREDICTED: mucolipin-2 isoform X1 [Cynoglossus semilaevis]	-	-	-	-	-	-	-
TCONS_00008628	419.363	115.457	5.19667	1.4	-1.89216	0.000434256	0.0212743	yes	NR5A2	PREDICTED: nuclear receptor subfamily 5 group A member 2-like isoform X1 [Cynoglossus semilaevis]	-	-	-	-	GO:0005623//cell;GO:0043226//organelle;GO:0043231//intracellular membrane-bounded organelle;GO:0044424//intracellular part;GO:0043229//intracellular organelle;GO:0005622//intracellular;GO:0044464//cell part;GO:0043227//membrane-bounded organelle	GO:0004871//signal transducer activity;GO:0004872//receptor activity;GO:0046872//metal ion binding;GO:0097159//organic cyclic compound binding;GO:0005488//binding;GO:1901363//heterocyclic compound binding;GO:0046914//transition metal ion binding;GO:0001071//nucleic acid binding transcription factor activity;GO:0043169//cation binding;GO:0060089//molecular transducer activity;GO:0038023//signaling…	GO:0071495//cellular response to endogenous stimulus;GO:0097659//nucleic acid-templated transcription;GO:0009755//hormone-mediated signaling pathway;GO:0009059//macromolecule biosynthetic process;GO:0050896//response to stimulus;GO:0050789//regulation of biological process;GO:0044700//single organism signaling;GO:0044260//cellular macromolecule metabolic process;GO:0034645//cellular macromolecule…
TCONS_00008695	0	66.7167	0.001	0.456667	8.835	1.47788e-05	0.00136983	yes	ACAP2	PREDICTED: arf-GAP with coiled-coil, ANK repeat and PH domain-containing protein 2 isoform X2 [Cynoglossus semilaevis]	Cellular Processes	Transport and catabolism	ko04144//Endocytosis	K12489	-	-	-
TCONS_00008704	272.313	34.4933	2.69667	0.34	-2.98757	4.25234e-05	0.00329105	yes	PPP1R2	PREDICTED: protein phosphatase inhibitor 2 isoform X1 [Cynoglossus semilaevis]	-	-	-	-	-	-	GO:0050789//regulation of biological process;GO:0019222//regulation of metabolic process;GO:0032268//regulation of cellular protein metabolic process;GO:0023052//signaling;GO:0065009//regulation of molecular function;GO:0065007//biological regulation;GO:0010921//regulation of phosphatase activity;GO:0060255//regulation of macromolecule metabolic process;GO:0007154//cell communication;GO:0080090//…
TCONS_00009126	17.4567	397.127	0.0466667	1.05667	4.50098	0.00111445	0.042119	yes	NFIC	PREDICTED: nuclear factor 1 C-type isoform X2 [Cynoglossus semilaevis]	-	-	-	-	GO:0044424//intracellular part;GO:0043227//membrane-bounded organelle;GO:0043229//intracellular organelle;GO:0043231//intracellular membrane-bounded organelle;GO:0005622//intracellular;GO:0005623//cell;GO:0044464//cell part;GO:0043226//organelle	GO:0001071//nucleic acid binding transcription factor activity	GO:1901360//organic cyclic compound metabolic process;GO:1901576//organic substance biosynthetic process;GO:0097659//nucleic acid-templated transcription;GO:0006259//DNA metabolic process;GO:0044237//cellular metabolic process;GO:0019438//aromatic compound biosynthetic process;GO:0046483//heterocycle metabolic process;GO:0034645//cellular macromolecule biosynthetic process;GO:0010467//gene expres…
TCONS_00009337	47.1067	364.793	0.436667	3.38	2.95242	9.82865e-07	0.000126085	yes	AES	PREDICTED: amino-terminal enhancer of split-like [Cynoglossus semilaevis]	-	-	-	-	-	-	-
TCONS_00009568	0	87.4867	0.001	1.13	10.1421	1.32694e-06	0.000166365	yes	rpe65c	PREDICTED: retinal Mueller cells isomerohydrolase-like isoform X1 [Cynoglossus semilaevis]	Metabolism	Metabolism of cofactors and vitamins	ko00830//Retinol metabolism	K11158	-	-	-
TCONS_00009588	0	54.1933	0.001	0.723333	9.49852	0.000122588	0.00783273	yes	RGS1	PREDICTED: regulator of G-protein signaling 1-like [Cynoglossus semilaevis]	-	-	-	-	-	-	-
TCONS_00009637	0	83.71	0.001	0.516667	9.01309	2.99088e-06	0.000331555	yes	Kdm4c	PREDICTED: lysine-specific demethylase 4A isoform X2 [Cynoglossus semilaevis]	-	-	-	-	-	-	-
TCONS_00009647	0	158.587	0.001	0.58	9.17991	0.00010652	0.00691257	yes	ptprf	PREDICTED: receptor-type tyrosine-protein phosphatase F [Cynoglossus semilaevis]	Organismal Systems;Environmental Information Processing;Cellular Processes	Signaling molecules and interaction;Endocrine system;Cellular commiunity	ko04514//Cell adhesion molecules (CAMs);ko04910//Insulin signaling pathway;ko04520//Adherens junction	K05695	-	-	-
TCONS_00009817	68.4433	289.32	0.46	1.92333	2.0639	0.00111302	0.0420967	yes	Inpp5d	PREDICTED: phosphatidylinositol 3,4,5-trisphosphate 5-phosphatase 1 [Cynoglossus semilaevis]	Environmental Information Processing;Metabolism	Signal transduction;Carbohydrate metabolism	ko04070//Phosphatidylinositol signaling system;ko00562//Inositol phosphate metabolism	K03084	-	-	-
TCONS_00009977	77.25	0	0.786667	0.001	-9.61961	0.000533131	0.024616	yes	LNX1	PREDICTED: E3 ubiquitin-protein ligase LNX isoform X4 [Lates calcarifer]	-	-	-	-	-	GO:0005488//binding;GO:0043167//ion binding;GO:0043169//cation binding	-
TCONS_00010450	1504.33	3235.33	2.17667	4.63333	1.08993	4.54083e-12	1.49679e-09	yes	-	-	-	-	-	-	-	-	-
TCONS_00010620	80.24	0	0.516667	0.001	-9.01309	0.000529552	0.0244962	yes	arhgap29	PREDICTED: rho GTPase-activating protein 29-like [Cynoglossus semilaevis]	-	-	-	-	-	-	-
TCONS_00010971	494.033	152.127	5.92	1.81667	-1.7043	0.000290937	0.0154878	yes	ATP6V1A	PREDICTED: V-type proton ATPase catalytic subunit A [Cynoglossus semilaevis]	Metabolism;Cellular Processes	Energy metabolism;Global and Overview;Transport and catabolism	ko01100//Metabolic pathways;ko04145//Phagosome;ko00190//Oxidative phosphorylation	K02145	-	-	-
TCONS_00011016	0	69.01	0.001	0.25	7.96578	0.000895098	0.0358428	yes	znf652-a	PREDICTED: LOW QUALITY PROTEIN: zinc finger and BTB domain-containing protein 47 [Cynoglossus semilaevis]	-	-	-	-	-	-	-
TCONS_00011126	530.287	59.7933	6.62333	0.73	-3.18159	1.60852e-10	4.3277e-08	yes	F13A1	PREDICTED: coagulation factor XIII A chain [Cynoglossus semilaevis]	-	-	-	-	-	-	-
TCONS_00011158	120.3	402.73	1.72333	5.72	1.73081	0.000822659	0.0337112	yes	sycp2l	PREDICTED: synaptonemal complex protein 2-like isoform X4 [Cynoglossus semilaevis]	-	-	-	-	-	-	-
TCONS_00011319	1344.17	385.147	6.97	1.93333	-1.85007	4.09587e-05	0.00320473	yes	SLC4A2	PREDICTED: anion exchange protein 2 isoform X3 [Cynoglossus semilaevis]	-	-	-	-	GO:0031224//intrinsic component of membrane;GO:0044425//membrane part;GO:0016020//membrane	GO:0015075//ion transmembrane transporter activity;GO:0008509//anion transmembrane transporter activity;GO:0015301//anion:anion antiporter activity;GO:0005215//transporter activity;GO:0099516//ion antiporter activity;GO:0022804//active transmembrane transporter activity;GO:0022892//substrate-specific transporter activity;GO:0022857//transmembrane transporter activity;GO:0022891//substrate-specifi…	GO:0051179//localization;GO:0006811//ion transport;GO:0044699//single-organism process;GO:1902578//single-organism localization;GO:0006810//transport;GO:0051234//establishment of localization;GO:0044765//single-organism transport
TCONS_00011324	1312.24	663.083	5.61667	2.8	-1.00429	1.56832e-06	0.00018675	yes	Nrbp2	PREDICTED: nuclear receptor-binding protein 2 isoform X2 [Cynoglossus semilaevis]	-	-	-	-	-	-	-
TCONS_00011338	112.897	384.473	1.46	4.92667	1.75464	0.00045991	0.0221388	yes	PUF60	PREDICTED: poly(U)-binding-splicing factor PUF60-like isoform X1 [Cynoglossus semilaevis]	Genetic Information Processing	Transcription	ko03040//Spliceosome	K12838	-	-	-
TCONS_00011589	507.713	131.933	2.02667	0.52	-1.96253	1.5014e-05	0.00138568	yes	KIAA1217	PREDICTED: sickle tail protein homolog [Cynoglossus semilaevis]	-	-	-	-	-	-	-
TCONS_00011764	0	230.857	0.001	1.18	10.2046	7.70472e-13	2.73925e-10	yes	PIP4K2A	PREDICTED: phosphatidylinositol 5-phosphate 4-kinase type-2 alpha isoform X6 [Cynoglossus semilaevis]	Environmental Information Processing;Cellular Processes;Metabolism	Cell motility;Carbohydrate metabolism;Signal transduction	ko04810//Regulation of actin cytoskeleton;ko04070//Phosphatidylinositol signaling system;ko00562//Inositol phosphate metabolism	K00920	-	-	-
TCONS_00011891	67.5533	0	0.36	0.001	-8.49185	1.05767e-05	0.00102222	yes	Phldb2	PREDICTED: pleckstrin homology-like domain family B member 2 isoform X5 [Cynoglossus semilaevis]	-	-	-	-	-	-	-
TCONS_00011895	102.467	0	0.536667	0.001	-9.06788	0.000178947	0.0105159	yes	Phldb2	PREDICTED: pleckstrin homology-like domain family B member 2 isoform X5 [Cynoglossus semilaevis]	-	-	-	-	-	-	-
TCONS_00012113	225.087	0	1	0.001	-9.96578	1.94419e-13	7.67771e-11	yes	PARD3	PREDICTED: partitioning defective 3 homolog [Cynoglossus semilaevis]	Cellular Processes;Environmental Information Processing	Signaling molecules and interaction;Transport and catabolism;Cellular commiunity	ko04080//Neuroactive ligand-receptor interaction;ko04144//Endocytosis;ko04530//Tight junction;ko04520//Adherens junction	K04237	-	-	-
TCONS_00012296	8.35333	136.237	0.18	2.83333	3.97643	0.00120623	0.0448428	yes	hcea	PREDICTED: high choriolytic enzyme 1-like [Cynoglossus semilaevis]	-	-	-	-	-	GO:0003824//catalytic activity;GO:0016787//hydrolase activity;GO:0043169//cation binding;GO:0046872//metal ion binding;GO:0008233//peptidase activity;GO:0005488//binding;GO:0043167//ion binding	-
TCONS_00012633	490.557	0	4.91333	0.001	-12.2625	4.791e-28	5.67779e-25	yes	SH3KBP1	PREDICTED: SH3 domain-containing kinase-binding protein 1 isoform X1 [Cynoglossus semilaevis]	Cellular Processes	Transport and catabolism	ko04144//Endocytosis	K12470	-	-	-
TCONS_00012662	0	75.46	0.001	0.323333	8.33688	0.000654266	0.028531	yes	ARHGAP21	PREDICTED: rho GTPase-activating protein 21 isoform X3 [Cynoglossus semilaevis]	-	-	-	-	-	-	-
TCONS_00012772	0	249.03	0.001	0.99	9.95128	2.44816e-14	1.09779e-11	yes	DNAJC13	PREDICTED: LOW QUALITY PROTEIN: dnaJ homolog subfamily C member 13 [Cynoglossus semilaevis]	-	-	-	-	-	-	-
TCONS_00013051	255.093	39.6167	4.27667	0.653333	-2.7106	6.75327e-05	0.00473852	yes	ACKR4	PREDICTED: atypical chemokine receptor 4 [Cynoglossus semilaevis]	-	-	-	-	GO:0016020//membrane	GO:0099600//transmembrane receptor activity;GO:0004872//receptor activity;GO:0004871//signal transducer activity;GO:0004930//G-protein coupled receptor activity;GO:0060089//molecular transducer activity;GO:0038023//signaling receptor activity;GO:0004888//transmembrane signaling receptor activity	GO:0007165//signal transduction;GO:0050794//regulation of cellular process;GO:0044699//single-organism process;GO:0044700//single organism signaling;GO:0050789//regulation of biological process;GO:0023052//signaling;GO:0009987//cellular process;GO:0042221//response to chemical;GO:0007166//cell surface receptor signaling pathway;GO:0044763//single-organism cellular process;GO:0050896//response to …
TCONS_00013708	818.713	407.06	4.13	2.02667	-1.02703	0.000608183	0.0270283	yes	AXL	PREDICTED: tyrosine-protein kinase receptor UFO [Cynoglossus semilaevis]	-	-	-	-	-	-	-
TCONS_00014561	78.5933	455.64	0.306667	1.78333	2.53983	0.000350736	0.0180347	yes	Ltbp4	PREDICTED: latent-transforming growth factor beta-binding protein 4 [Cynoglossus semilaevis]	-	-	-	-	-	-	-
TCONS_00014778	42.11	240.22	0.46	2.59667	2.49696	0.000319633	0.0167821	yes	CAPN8	PREDICTED: calpain-2 catalytic subunit-like [Cynoglossus semilaevis]	Genetic Information Processing;Cellular Processes	Folding, sorting and degradation;Cell growth and death	ko04141//Protein processing in endoplasmic reticulum;ko04210//Apoptosis	K01367	-	-	-
TCONS_00014782	231.623	4.07667	1.14667	0.02	-5.8413	2.26897e-08	4.01906e-06	yes	fos	PREDICTED: protein fosB isoform X3 [Cynoglossus semilaevis]	-	-	-	-	-	-	-
TCONS_00014801	0	69.15	0.001	0.26	8.02237	0.000885748	0.0356404	yes	SIPA1L3	PREDICTED: signal-induced proliferation-associated 1-like protein 3 [Cynoglossus semilaevis]	-	-	-	-	-	-	GO:0065007//biological regulation;GO:0050794//regulation of cellular process;GO:0044763//single-organism cellular process;GO:0044699//single-organism process;GO:0009987//cellular process;GO:0050789//regulation of biological process
TCONS_00014936	0	37.4233	0.001	0.393333	8.61961	0.000399611	0.0199102	yes	Zfp36l1	PREDICTED: zinc finger protein 36, C3H1 type-like 1 isoform X1 [Cynoglossus semilaevis]	-	-	-	-	-	-	-
TCONS_00015006	64.7033	0	0.653333	0.001	-9.35168	0.000888	0.0356734	yes	Gdpd1	PREDICTED: glycerophosphodiester phosphodiesterase domain-containing protein 1 [Cynoglossus semilaevis]	-	-	-	-	-	GO:0016788//hydrolase activity, acting on ester bonds;GO:0016787//hydrolase activity;GO:0003824//catalytic activity;GO:0008081//phosphoric diester hydrolase activity;GO:0042578//phosphoric ester hydrolase activity	GO:0044238//primary metabolic process;GO:0008152//metabolic process
TCONS_00015010	0	156.96	0.001	1.59333	10.6378	3.09408e-05	0.00253715	yes	Gdpd1	PREDICTED: glycerophosphodiester phosphodiesterase domain-containing protein 1 [Cynoglossus semilaevis]	-	-	-	-	-	GO:0003824//catalytic activity;GO:0008081//phosphoric diester hydrolase activity;GO:0016787//hydrolase activity;GO:0016788//hydrolase activity, acting on ester bonds;GO:0042578//phosphoric ester hydrolase activity	GO:0044238//primary metabolic process;GO:0008152//metabolic process
TCONS_00015178	34.92	0	0.3	0.001	-8.22882	0.000541542	0.024889	yes	GMPS	PREDICTED: GMP synthase [glutamine-hydrolyzing] [Cynoglossus semilaevis]	Metabolism	Global and Overview;Nucleotide metabolism;Xenobiotics biodegradation and metabolism	ko01100//Metabolic pathways;ko00230//Purine metabolism;ko00983//Drug metabolism - other enzymes	K01951	-	-	-
TCONS_00015424	790.413	339.837	3.18667	1.35	-1.23909	0.000215808	0.0121512	yes	USP32	PREDICTED: ubiquitin carboxyl-terminal hydrolase 32 isoform X4 [Cynoglossus semilaevis]	-	-	-	-	-	-	-
TCONS_00015494	1484.78	669.33	6.87333	3.08	-1.15808	3.05644e-08	5.28233e-06	yes	PHLDB1	PREDICTED: pleckstrin homology-like domain family B member 1 [Cynoglossus semilaevis]	-	-	-	-	-	-	-
TCONS_00015664	240.517	907.07	5.25	19.1167	1.86444	2.48149e-05	0.00211134	yes	opa3	PREDICTED: optic atrophy 3 protein [Cynoglossus semilaevis]	-	-	-	-	GO:0043226//organelle;GO:0005622//intracellular;GO:0043231//intracellular membrane-bounded organelle;GO:0044424//intracellular part;GO:0043229//intracellular organelle;GO:0044464//cell part;GO:0043227//membrane-bounded organelle;GO:0005623//cell	-	GO:0044699//single-organism process;GO:0065007//biological regulation;GO:0050879//multicellular organismal movement;GO:0044707//single-multicellular organism process;GO:0065008//regulation of biological quality;GO:0032501//multicellular organismal process;GO:0007610//behavior
TCONS_00015723	66.37	0	0.723333	0.001	-9.49852	0.00116837	0.0437252	yes	Pak1	PREDICTED: serine/threonine-protein kinase PAK 1 [Cynoglossus semilaevis]	Cellular Processes;Environmental Information Processing	Cell motility;Signal transduction;Cellular commiunity	ko04010//MAPK signaling pathway;ko04510//Focal adhesion;ko04810//Regulation of actin cytoskeleton;ko04012//ErbB signaling pathway	K04409	-	GO:0016772//transferase activity, transferring phosphorus-containing groups;GO:1901363//heterocyclic compound binding;GO:0032549//ribonucleoside binding;GO:0032550//purine ribonucleoside binding;GO:0097367//carbohydrate derivative binding;GO:0036094//small molecule binding;GO:0097159//organic cyclic compound binding;GO:0004672//protein kinase activity;GO:0016773//phosphotransferase activity, alco…	GO:0043412//macromolecule modification;GO:0044238//primary metabolic process;GO:0019538//protein metabolic process;GO:0044237//cellular metabolic process;GO:0044260//cellular macromolecule metabolic process;GO:0043170//macromolecule metabolic process;GO:0006793//phosphorus metabolic process;GO:0008152//metabolic process;GO:0036211//protein modification process;GO:0071704//organic substance metabo…
TCONS_00015803	294.573	0	0.956667	0.001	-9.90187	1.45051e-06	0.000176092	yes	Ehd2	PREDICTED: glioma tumor suppressor candidate region gene 1 protein isoform X4 [Cynoglossus semilaevis]	Cellular Processes	Transport and catabolism	ko04144//Endocytosis	K12469	-	-	-
TCONS_00015939	0	79.14	0.001	1.43333	10.4852	0.000762133	0.0320663	yes	Ap2s1	PREDICTED: AP-2 complex subunit sigma isoform X2 [Maylandia zebra]	Cellular Processes	Transport and catabolism	ko04144//Endocytosis	K11827	GO:0032991//macromolecular complex;GO:0043234//protein complex	GO:0005215//transporter activity;GO:0022892//substrate-specific transporter activity	GO:0045184//establishment of protein localization;GO:0033036//macromolecule localization;GO:0015031//protein transport;GO:0006810//transport;GO:0008104//protein localization;GO:0051234//establishment of localization;GO:0071702//organic substance transport;GO:0051179//localization
TCONS_00016300	340.057	794	2.31333	5.42	1.22832	0.00049675	0.023414	yes	Synrg	PREDICTED: synergin gamma isoform X6 [Cynoglossus semilaevis]	-	-	-	-	-	-	-
TCONS_00016319	49.65	381.28	0.27	1.99333	2.88415	7.81545e-06	0.000784287	yes	CADM1	PREDICTED: cell adhesion molecule 1-like isoform X1 [Cynoglossus semilaevis]	Environmental Information Processing	Signaling molecules and interaction	ko04514//Cell adhesion molecules (CAMs)	K06781	GO:0016020//membrane;GO:0044425//membrane part;GO:0031224//intrinsic component of membrane	-	-
TCONS_00016555	96.77	0	1.07	0.001	-10.0634	1.58848e-06	0.00018825	yes	VPS53	PREDICTED: vacuolar protein sorting-associated protein 53 homolog [Cynoglossus semilaevis]	-	-	-	-	-	-	-
TCONS_00016577	493.01	97.47	5.04333	0.99	-2.34888	6.46129e-07	8.62209e-05	yes	HHIPL1	PREDICTED: HHIP-like protein 1 [Cynoglossus semilaevis]	-	-	-	-	-	GO:0048037//cofactor binding;GO:0038024//cargo receptor activity;GO:0004872//receptor activity;GO:0060089//molecular transducer activity;GO:0016614//oxidoreductase activity, acting on CH-OH group of donors;GO:0003824//catalytic activity;GO:0016491//oxidoreductase activity;GO:0005488//binding	GO:0008152//metabolic process;GO:0044699//single-organism process;GO:0016192//vesicle-mediated transport;GO:0051179//localization;GO:0044710//single-organism metabolic process;GO:0044238//primary metabolic process;GO:0006897//endocytosis;GO:0051234//establishment of localization;GO:0006810//transport
TCONS_00016970	539.263	207.12	3.43	1.32	-1.37767	0.0012607	0.0464815	yes	Diaph3	PREDICTED: protein diaphanous homolog 3 [Cynoglossus semilaevis]	Cellular Processes	Cell motility	ko04810//Regulation of actin cytoskeleton	K05745	-	-	GO:0016043//cellular component organization;GO:0009987//cellular process;GO:0071840//cellular component organization or biogenesis
TCONS_00017039	150.387	681.38	1.16333	5.24667	2.17314	8.50252e-08	1.34779e-05	yes	MYBPC3	PREDICTED: myosin-binding protein C, cardiac-type [Cynoglossus semilaevis]	-	-	-	-	-	-	-
TCONS_00017098	1518.04	641.187	3.18667	1.33333	-1.25701	1.85509e-08	3.41982e-06	yes	Phlpp2	PREDICTED: PH domain leucine-rich repeat-containing protein phosphatase 2 isoform X2 [Cynoglossus semilaevis]	-	-	-	-	-	-	-
TCONS_00017212	56.3067	1243.97	0.253333	5.75667	4.50612	7.56973e-07	9.91515e-05	yes	TJP1	PREDICTED: tight junction protein ZO-1-like isoform X9 [Cynoglossus semilaevis]	Cellular Processes	Cellular commiunity	ko04530//Tight junction;ko04520//Adherens junction;ko04540//Gap junction	K05701	-	-	-
TCONS_00017347	332.23	0	3.35	0.001	-11.7099	2.52159e-19	1.76774e-16	yes	CHT1	PREDICTED: high-affinity choline transporter 1-like [Cynoglossus semilaevis]	-	-	-	-	-	-	-
TCONS_00017492	42.8433	293.55	0.28	1.86667	2.73697	6.21892e-05	0.00444104	yes	arnt2	PREDICTED: aryl hydrocarbon receptor nuclear translocator 2 isoform X13 [Cynoglossus semilaevis]	-	-	-	-	-	-	-
TCONS_00017513	699.107	272.603	5.33	2.07667	-1.35987	0.000191165	0.0110898	yes	CEMIP	PREDICTED: cell migration-inducing and hyaluronan-binding protein [Cynoglossus semilaevis]	-	-	-	-	-	-	-
TCONS_00017515	2132.25	1070.33	17.6133	8.69667	-1.01813	3.95007e-08	6.66478e-06	yes	CEMIP	PREDICTED: cell migration-inducing and hyaluronan-binding protein [Cynoglossus semilaevis]	-	-	-	-	-	-	-
TCONS_00017808	261.457	706.957	3.28667	8.86	1.43068	5.58063e-05	0.00407288	yes	Edil3	PREDICTED: EGF-like repeat and discoidin I-like domain-containing protein 3 isoform X1 [Cynoglossus semilaevis]	-	-	-	-	-	-	GO:0022610//biological adhesion
TCONS_00017837	0	165.497	0.001	0.853333	9.73697	0.00127589	0.0467935	yes	SECISBP2L	PREDICTED: selenocysteine insertion sequence-binding protein 2-like [Cynoglossus semilaevis]	-	-	-	-	-	-	-
TCONS_00018075	1332.38	510.613	60.3867	22.7767	-1.40667	7.09679e-09	1.44178e-06	yes	zgc:112234	PREDICTED: histone H2B 1/2-like [Poecilia latipinna]	-	-	-	-	-	-	-
TCONS_00018087	101.28	0	0.19	0.001	-7.56986	0.000265422	0.0143912	yes	GOLGB1	PREDICTED: golgin subfamily B member 1-like isoform X4 [Cynoglossus semilaevis]	-	-	-	-	-	-	-
TCONS_00018305	169.34	0	3.92667	0.001	-11.9391	8.9359e-11	2.47097e-08	yes	GNPNAT1	PREDICTED: glucosamine 6-phosphate N-acetyltransferase [Cynoglossus semilaevis]	Metabolism	Carbohydrate metabolism	ko00520//Amino sugar and nucleotide sugar metabolism	K00621	-	GO:0016407//acetyltransferase activity;GO:0016740//transferase activity;GO:0016746//transferase activity, transferring acyl groups;GO:0016747//transferase activity, transferring acyl groups other than amino-acyl groups;GO:0003824//catalytic activity	-
TCONS_00018930	0	67.17	0.001	0.223333	7.80305	0.00101249	0.0394208	yes	DMXL2	PREDICTED: dmX-like protein 2 [Cynoglossus semilaevis]	-	-	-	-	-	-	-
TCONS_00018931	1011.66	322.853	3.41	1.06333	-1.68118	5.36394e-05	0.0039612	yes	DMXL2	PREDICTED: dmX-like protein 2 [Cynoglossus semilaevis]	-	-	-	-	-	-	-
TCONS_00019030	46.6833	228.703	0.666667	3.22333	2.27352	0.000794091	0.0329523	yes	KCTD12	PREDICTED: BTB/POZ domain-containing protein KCTD12-like [Cynoglossus semilaevis]	-	-	-	-	-	-	-
TCONS_00019032	96.3167	369.297	1.48667	5.62333	1.91934	0.000286227	0.0153253	yes	KCTD12	PREDICTED: BTB/POZ domain-containing protein KCTD12-like [Cynoglossus semilaevis]	-	-	-	-	-	-	-
TCONS_00019057	307.99	54.4433	1.28	0.22	-2.54057	0.00128134	0.046895	yes	PLEKHG4B	PREDICTED: pleckstrin homology domain-containing family G member 4B-like isoform X2 [Cynoglossus semilaevis]	-	-	-	-	-	-	-
TCONS_00019059	0.0533333	260.183	0.001	1.13	10.1421	8.35417e-06	0.000831641	yes	PLEKHG4B	PREDICTED: pleckstrin homology domain-containing family G member 4B-like isoform X2 [Cynoglossus semilaevis]	-	-	-	-	-	-	-
TCONS_00019061	0.32	90.5167	0.001	0.376667	8.55714	0.000854307	0.0347121	yes	PLEKHG4B	PREDICTED: pleckstrin homology domain-containing family G member 4B-like isoform X2 [Cynoglossus semilaevis]	-	-	-	-	-	-	-
TCONS_00019071	233.99	0	1.78667	0.001	-10.8031	3.44803e-13	1.31009e-10	yes	FHOD3	PREDICTED: FH1/FH2 domain-containing protein 1 isoform X3 [Cynoglossus semilaevis]	-	-	-	-	-	-	-
TCONS_00019072	0	419.52	0.001	3.02	11.5603	7.02549e-17	4.06613e-14	yes	FHOD3	PREDICTED: FH1/FH2 domain-containing protein 1 isoform X2 [Cynoglossus semilaevis]	-	-	-	-	-	-	-
TCONS_00019382	123.1	0.143333	1.35333	0.001	-10.4023	7.66848e-05	0.00525745	yes	GFOD2	PREDICTED: glucose-fructose oxidoreductase domain-containing protein 2 [Cynoglossus semilaevis]	-	-	-	-	-	-	GO:0008152//metabolic process;GO:0044710//single-organism metabolic process;GO:0044699//single-organism process
TCONS_00019468	792.777	113.483	8.53	1.21	-2.81754	1.0239e-13	4.14336e-11	yes	GATM	PREDICTED: glycine amidinotransferase, mitochondrial [Cynoglossus semilaevis]	Metabolism	Global and Overview;Amino acid metabolism	ko01100//Metabolic pathways;ko00330//Arginine and proline metabolism;ko00260//Glycine, serine and threonine metabolism	K00613	-	GO:0003824//catalytic activity;GO:0016810//hydrolase activity, acting on carbon-nitrogen (but not peptide) bonds;GO:0016787//hydrolase activity	-
TCONS_00019469	255.39	47.2867	4.09667	0.743333	-2.46237	0.000310483	0.0163534	yes	GATM	PREDICTED: glycine amidinotransferase, mitochondrial [Cynoglossus semilaevis]	Metabolism	Global and Overview;Amino acid metabolism	ko01100//Metabolic pathways;ko00330//Arginine and proline metabolism;ko00260//Glycine, serine and threonine metabolism	K00613	-	GO:0003824//catalytic activity;GO:0016787//hydrolase activity;GO:0016810//hydrolase activity, acting on carbon-nitrogen (but not peptide) bonds	-
TCONS_00019749	27.9867	185.39	0.166667	1.09333	2.7137	0.000587333	0.0263369	yes	SH3GL3	PREDICTED: endophilin-A3 isoform X1 [Cynoglossus semilaevis]	Cellular Processes	Transport and catabolism	ko04144//Endocytosis	K11247	-	-	-
TCONS_00019887	0	227.68	0.001	0.703333	9.45806	8.98165e-13	3.17059e-10	yes	KIF13B	PREDICTED: kinesin-like protein KIF13B [Cynoglossus semilaevis]	-	-	-	-	GO:0005623//cell;GO:0044430//cytoskeletal part;GO:0043234//protein complex;GO:0043228//non-membrane-bounded organelle;GO:0032991//macromolecular complex;GO:0043226//organelle;GO:0015630//microtubule cytoskeleton;GO:0044446//intracellular organelle part;GO:0044464//cell part;GO:0005622//intracellular;GO:0044422//organelle part;GO:0005856//cytoskeleton;GO:0044424//intracellular part;GO:0043232//int…	GO:0016462//pyrophosphatase activity;GO:0032550//purine ribonucleoside binding;GO:1901363//heterocyclic compound binding;GO:0001882//nucleoside binding;GO:0036094//small molecule binding;GO:0097159//organic cyclic compound binding;GO:0017111//nucleoside-triphosphatase activity;GO:0005515//protein binding;GO:0016817//hydrolase activity, acting on acid anhydrides;GO:0003774//motor activity;GO:00325…	GO:0044699//single-organism process;GO:0009987//cellular process;GO:0007017//microtubule-based process;GO:0044763//single-organism cellular process
TCONS_00020144	28.37	0	0.126667	0.001	-6.98489	0.0012775	0.0467935	yes	Ankrd34c	PREDICTED: ankyrin repeat domain-containing protein 34C [Cynoglossus semilaevis]	-	-	-	-	-	-	-
TCONS_00020424	51.7133	0	1.44667	0.001	-10.4985	7.22335e-05	0.0050007	yes	ANPEP	PREDICTED: aminopeptidase N-like [Cynoglossus semilaevis]	Organismal Systems;Metabolism	Metabolism of other amino acids;Endocrine system;Global and Overview;Immune system	ko01100//Metabolic pathways;ko00480//Glutathione metabolism;ko04614//Renin-angiotensin system;ko04640//Hematopoietic cell lineage	K11140	-	-	-
TCONS_00020425	39.6	0.333333	1.48333	0.0133333	-6.79766	0.000946752	0.0372813	yes	ANPEP	PREDICTED: aminopeptidase N-like [Cynoglossus semilaevis]	Metabolism;Organismal Systems	Endocrine system;Metabolism of other amino acids;Global and Overview;Immune system	ko01100//Metabolic pathways;ko00480//Glutathione metabolism;ko04614//Renin-angiotensin system;ko04640//Hematopoietic cell lineage	K11140	-	-	-
TCONS_00020732	217.41	574.083	2.73	7.14333	1.3877	0.00067971	0.029368	yes	abhd2b	PREDICTED: monoacylglycerol lipase ABHD2 [Cynoglossus semilaevis]	-	-	-	-	-	-	-
TCONS_00020815	0	96.78	0.001	0.563333	9.13785	5.01066e-07	6.9471e-05	yes	BCAR1	PREDICTED: breast cancer anti-estrogen resistance protein 1 isoform X1 [Cynoglossus semilaevis]	Cellular Processes	Cell motility;Cellular commiunity	ko04510//Focal adhesion;ko04810//Regulation of actin cytoskeleton	K05726	-	-	-
TCONS_00020877	1334.08	625.933	17.7633	8.21333	-1.11286	3.34353e-07	4.82379e-05	yes	AASS	PREDICTED: alpha-aminoadipic semialdehyde synthase, mitochondrial [Cynoglossus semilaevis]	Metabolism	Global and Overview;Amino acid metabolism	ko01100//Metabolic pathways;ko01110//Biosynthesis of secondary metabolites;ko01130//Biosynthesis of antibiotics;ko00310//Lysine degradation	K14157	-	-	GO:0008152//metabolic process;GO:0044699//single-organism process;GO:0044710//single-organism metabolic process
TCONS_00020932	0	59.5333	0.001	0.543333	9.08569	4.68112e-05	0.00353563	yes	anln	PREDICTED: actin-binding protein anillin-like isoform X4 [Cynoglossus semilaevis]	-	-	-	-	-	-	-
TCONS_00021080	0	140.877	0.001	0.453333	8.82443	2.37346e-09	5.20425e-07	yes	KLF13	hypothetical protein cypCar_00038884 [Cyprinus carpio]	-	-	-	-	-	GO:0097159//organic cyclic compound binding;GO:0003676//nucleic acid binding;GO:0005488//binding;GO:1901363//heterocyclic compound binding	GO:0009059//macromolecule biosynthetic process;GO:0034101//erythrocyte homeostasis;GO:0006807//nitrogen compound metabolic process;GO:0044271//cellular nitrogen compound biosynthetic process;GO:0006351//transcription, DNA-templated;GO:1901362//organic cyclic compound biosynthetic process;GO:0044237//cellular metabolic process;GO:0002520//immune system development;GO:0046483//heterocycle metabolic…
TCONS_00021177	356.98	71.7933	1.63667	0.326667	-2.32487	6.32929e-05	0.00450048	yes	OTUD7A	PREDICTED: OTU domain-containing protein 7A [Cynoglossus semilaevis]	-	-	-	-	-	-	-
TCONS_00021199	201.923	0	0.84	0.001	-9.71425	1.2507e-05	0.00118351	yes	NUP205	PREDICTED: nuclear pore complex protein Nup205 [Cynoglossus semilaevis]	Genetic Information Processing	Translation	ko03013//RNA transport	K14310	-	-	-
TCONS_00021239	4.93333	156.267	0.0266667	0.85	4.99435	0.000697466	0.0299473	yes	C2CD5	PREDICTED: C2 domain-containing protein 5 isoform X5 [Larimichthys crocea]	-	-	-	-	-	-	-
TCONS_00021387	0	50.96	0.001	0.16	7.32193	9.20897e-05	0.00611972	yes	Ano3	PREDICTED: anoctamin-3 isoform X1 [Lates calcarifer]	-	-	-	-	-	-	-
TCONS_00021603	0	133.583	0.001	0.763333	9.57617	6.7208e-05	0.00472488	yes	TUBGCP6	PREDICTED: gamma-tubulin complex component 6 isoform X3 [Cynoglossus semilaevis]	-	-	-	-	-	-	-
TCONS_00021789	0	36.9	0.001	0.71	9.47168	0.000685753	0.0295328	yes	HCN4	PREDICTED: potassium/sodium hyperpolarization-activated cyclic nucleotide-gated channel 3-like isoform X1 [Cynoglossus semilaevis]	-	-	-	-	-	-	-
TCONS_00021847	61.6733	0.78	0.466667	0.00666667	-6.12928	0.000922793	0.0365985	yes	PLEKHA5	PREDICTED: pleckstrin homology domain-containing family A member 5 [Cynoglossus semilaevis]	-	-	-	-	-	-	-
TCONS_00021929	0	128.69	0.001	0.31	8.27612	1.10849e-08	2.15524e-06	yes	ZNF469	PREDICTED: zinc finger protein 469 [Paralichthys olivaceus]	-	-	-	-	-	-	-
TCONS_00021947	184.83	0	0.463333	0.001	-8.85591	1.7861e-05	0.00159321	yes	ZNF469	PREDICTED: zinc finger protein 469 [Paralichthys olivaceus]	-	-	-	-	-	-	-
TCONS_00022658	0	143.947	0.001	2.15667	11.0746	4.45458e-05	0.00340465	yes	NEDD1	PREDICTED: protein NEDD1 isoform X1 [Cynoglossus semilaevis]	-	-	-	-	-	-	-
TCONS_00022944	316.31	0.6	2.9	0.00666667	-8.76487	1.51438e-06	0.000182511	yes	Adpgk	PREDICTED: ADP-dependent glucokinase-like isoform X2 [Cynoglossus semilaevis]	Metabolism	Global and Overview;Carbohydrate metabolism	ko01100//Metabolic pathways;ko01110//Biosynthesis of secondary metabolites;ko01130//Biosynthesis of antibiotics;ko01200//Carbon metabolism;ko00010//Glycolysis / Gluconeogenesis	K08074	-	GO:0016740//transferase activity;GO:0016772//transferase activity, transferring phosphorus-containing groups;GO:0003824//catalytic activity	-
TCONS_00023762	265.563	630.057	2.25333	5.29333	1.23212	0.000709316	0.0302791	yes	igf2	insulin-like growth factor 2 (somatomedin A) [Cynoglossus semilaevis]	-	-	-	-	-	GO:0005515//protein binding;GO:0005488//binding;GO:0005102//receptor binding	GO:0042246//tissue regeneration;GO:0032501//multicellular organismal process;GO:0007417//central nervous system development;GO:0042060//wound healing;GO:0048856//anatomical structure development;GO:0044699//single-organism process;GO:0048568//embryonic organ development;GO:0007420//brain development;GO:0044767//single-organism developmental process;GO:0007399//nervous system development;GO:000182…
TCONS_00023890	162.603	0	1.13667	0.001	-10.1506	5.39234e-09	1.10908e-06	yes	ADAM10	PREDICTED: disintegrin and metalloproteinase domain-containing protein 10-like [Cynoglossus semilaevis]	-	-	-	-	-	-	-
TCONS_00023891	5.6	406.347	0.0333333	2.55333	6.25927	9.28491e-08	1.45329e-05	yes	ADAM10	PREDICTED: disintegrin and metalloproteinase domain-containing protein 10-like [Cynoglossus semilaevis]	-	-	-	-	-	-	-
TCONS_00024176	0	70.5633	0.001	0.263333	8.04075	0.000832672	0.0339716	yes	Tulp4	PREDICTED: tubby-related protein 4 isoform X1 [Cynoglossus semilaevis]	-	-	-	-	-	-	-
TCONS_00024233	16.21	371.28	0.323333	7.46667	4.52937	4.52082e-10	1.10847e-07	yes	Gabrr1	PREDICTED: gamma-aminobutyric acid receptor subunit rho-1 isoform X1 [Cynoglossus semilaevis]	Environmental Information Processing	Signaling molecules and interaction	ko04080//Neuroactive ligand-receptor interaction	K05190	-	-	-
TCONS_00024979	395.703	130.553	2.37333	0.773333	-1.61775	0.00082101	0.0337112	yes	Sash1	PREDICTED: SAM and SH3 domain-containing protein 1 [Cynoglossus semilaevis]	-	-	-	-	-	-	-
TCONS_00025021	2263.56	5032.37	82.3667	180.133	1.12893	3.95475e-16	2.1166e-13	yes	-	PREDICTED: histone H2A-like [Cynoglossus semilaevis]	-	-	-	-	GO:0043227//membrane-bounded organelle;GO:0044446//intracellular organelle part;GO:0005623//cell;GO:0044464//cell part;GO:0043232//intracellular non-membrane-bounded organelle;GO:0043226//organelle;GO:0032991//macromolecular complex;GO:0005622//intracellular;GO:0044427//chromosomal part;GO:0043228//non-membrane-bounded organelle;GO:0043229//intracellular organelle;GO:0043231//intracellular membra…	GO:1901363//heterocyclic compound binding;GO:0046983//protein dimerization activity;GO:0005488//binding;GO:0005515//protein binding;GO:0003676//nucleic acid binding;GO:0097159//organic cyclic compound binding	GO:0006996//organelle organization;GO:0071824//protein-DNA complex subunit organization;GO:0016043//cellular component organization;GO:0043933//macromolecular complex subunit organization;GO:0009987//cellular process;GO:0034728//nucleosome organization;GO:0071840//cellular component organization or biogenesis;GO:0051276//chromosome organization;GO:0006325//chromatin organization;GO:0071822//prote…
TCONS_00025084	0	186.827	0.001	0.82	9.67948	2.33196e-11	6.95037e-09	yes	PTPRK	PREDICTED: receptor-type tyrosine-protein phosphatase kappa isoform X15 [Lates calcarifer]	-	-	-	-	-	-	-
TCONS_00025178	0	51.77	0.001	0.183333	7.51833	0.000148133	0.00911393	yes	BTBD9	PREDICTED: BTB/POZ domain-containing protein 9 [Cynoglossus semilaevis]	-	-	-	-	-	-	-
TCONS_00025352	38.8767	362.447	0.223333	2.03	3.18421	1.42718e-06	0.000175349	yes	Senp6	PREDICTED: sentrin-specific protease 6 [Cynoglossus semilaevis]	-	-	-	-	-	-	-
TCONS_00025377	0.01	154.683	0.001	3.24	11.6618	0.00137055	0.049577	yes	VTA1	PREDICTED: vacuolar protein sorting-associated protein VTA1 homolog isoform X3 [Cynoglossus semilaevis]	Cellular Processes	Transport and catabolism	ko04144//Endocytosis	K12199	-	-	-
TCONS_00025471	172.52	517.163	0.703333	2.07667	1.56199	0.000202454	0.0116048	yes	slc16a10	PREDICTED: monocarboxylate transporter 10 [Cynoglossus semilaevis]	-	-	-	-	GO:0031224//intrinsic component of membrane;GO:0044425//membrane part;GO:0016020//membrane	-	GO:0009987//cellular process;GO:0044699//single-organism process;GO:0044763//single-organism cellular process
TCONS_00025632	762.977	141.37	8.24333	1.49667	-2.46147	3.9857e-10	1.0058e-07	yes	esr1	PREDICTED: estrogen receptor [Cynoglossus semilaevis]	-	-	-	-	-	-	-
TCONS_00025689	57.6667	0	0.796667	0.001	-9.63783	3.16888e-05	0.00258571	yes	tshr	PREDICTED: thyrotropin receptor [Cynoglossus semilaevis]	Environmental Information Processing	Signaling molecules and interaction	ko04080//Neuroactive ligand-receptor interaction	K04249	GO:0016020//membrane;GO:0044425//membrane part;GO:0031224//intrinsic component of membrane	GO:0004930//G-protein coupled receptor activity;GO:0004888//transmembrane signaling receptor activity;GO:0038023//signaling receptor activity;GO:0004872//receptor activity;GO:0016500//protein-hormone receptor activity;GO:0099600//transmembrane receptor activity;GO:0004871//signal transducer activity;GO:0060089//molecular transducer activity	GO:0065007//biological regulation;GO:0007165//signal transduction;GO:0050896//response to stimulus;GO:0044700//single organism signaling;GO:0023052//signaling;GO:0050789//regulation of biological process;GO:0051716//cellular response to stimulus;GO:0044699//single-organism process;GO:0050794//regulation of cellular process;GO:0007186//G-protein coupled receptor signaling pathway;GO:0009987//cellu…
TCONS_00025771	0	112.28	0.001	0.853333	9.73697	1.74904e-07	2.63808e-05	yes	ZFYVE1	PREDICTED: zinc finger FYVE domain-containing protein 1-like isoform X1 [Cynoglossus semilaevis]	-	-	-	-	-	-	-
TCONS_00026023	393.847	995.147	4.70333	11.88	1.33678	1.67408e-05	0.00149866	yes	TAGAP	PREDICTED: T-cell activation Rho GTPase-activating protein [Cynoglossus semilaevis]	-	-	-	-	-	-	-
TCONS_00026025	224.033	966.43	2.52667	10.6533	2.076	2.22998e-08	3.98053e-06	yes	TAGAP	PREDICTED: T-cell activation Rho GTPase-activating protein [Cynoglossus semilaevis]	-	-	-	-	-	-	-
TCONS_00026026	0	98.75	0.001	1.06667	10.0589	0.000252894	0.0138935	yes	TAGAP	PREDICTED: T-cell activation Rho GTPase-activating protein [Cynoglossus semilaevis]	-	-	-	-	-	-	-
TCONS_00026055	398.063	857.173	2.93333	6.21333	1.08283	0.000211637	0.0119569	yes	ZNF106	PREDICTED: zinc finger protein 106-like isoform X2 [Cynoglossus semilaevis]	-	-	-	-	-	-	-
TCONS_00026117	0	85.6767	0.001	0.446667	8.80305	0.000428883	0.0210733	yes	Rock2	PREDICTED: rho-associated protein kinase 2-like [Cynoglossus semilaevis]	-	-	-	-	-	-	-
TCONS_00026340	104.933	0.0666667	0.613333	0.001	-9.26053	6.5613e-07	8.73214e-05	yes	Mllt4	PREDICTED: afadin isoform X10 [Cynoglossus semilaevis]	Cellular Processes	Cellular commiunity	ko04530//Tight junction;ko04520//Adherens junction	K05702	-	-	-
TCONS_00026546	196.203	0	1.27333	0.001	-10.3144	0.000155264	0.00941302	yes	esr2	PREDICTED: estrogen receptor beta-like isoform X1 [Cynoglossus semilaevis]	-	-	-	-	-	-	-
TCONS_00026558	0	160.71	0.001	0.663333	9.37359	0.00136812	0.0495248	yes	NUDT14	PREDICTED: uridine diphosphate glucose pyrophosphatase [Cynoglossus semilaevis]	-	-	-	-	-	GO:0003824//catalytic activity;GO:0016787//hydrolase activity	-
TCONS_00026697	197.84	10.1933	1.11667	0.0533333	-4.38802	0.000107395	0.00696025	yes	thbs1	PREDICTED: thrombospondin-1-like [Cynoglossus semilaevis]	Environmental Information Processing;Cellular Processes	Cellular commiunity;Signal transduction;Transport and catabolism;Cell growth and death;Signaling molecules and interaction	ko04510//Focal adhesion;ko04145//Phagosome;ko04512//ECM-receptor interaction;ko04350//TGF-beta signaling pathway;ko04115//p53 signaling pathway	K16857	-	-	GO:0022610//biological adhesion
TCONS_00026702	136.447	0	0.46	0.001	-8.84549	3.44726e-09	7.30145e-07	yes	LAMA2	PREDICTED: laminin subunit alpha-2 [Cynoglossus semilaevis]	Cellular Processes;Environmental Information Processing	Cellular commiunity;Signaling molecules and interaction	ko04510//Focal adhesion;ko04512//ECM-receptor interaction	K05637	-	-	-
TCONS_00026749	0	90.22	0.001	0.613333	9.26053	0.000342264	0.0176799	yes	Slc30a2	PREDICTED: zinc transporter 3 [Cynoglossus semilaevis]	-	-	-	-	GO:0031224//intrinsic component of membrane;GO:0044425//membrane part;GO:0016020//membrane	GO:0005215//transporter activity;GO:0022891//substrate-specific transmembrane transporter activity;GO:0015075//ion transmembrane transporter activity;GO:0022892//substrate-specific transporter activity;GO:0022857//transmembrane transporter activity	GO:0044699//single-organism process;GO:0044763//single-organism cellular process;GO:0009987//cellular process
TCONS_00026932	118.643	0	1.25333	0.001	-10.2916	2.41893e-08	4.25441e-06	yes	Afap1l2	PREDICTED: actin filament-associated protein 1-like 2 [Cynoglossus semilaevis]	-	-	-	-	-	-	-
TCONS_00027748	7.66667	117.44	0.08	1.17667	3.87856	0.00127172	0.046715	yes	Ppfia3	PREDICTED: liprin-alpha-3-like [Cynoglossus semilaevis]	-	-	-	-	-	-	-
TCONS_00028244	2903.98	486.853	56.1133	9.40667	-2.57659	5.86983e-34	8.85348e-31	yes	acta1b	PREDICTED: actin, alpha skeletal muscle B-like [Cynoglossus semilaevis]	Organismal Systems	Circulatory system	ko04261//Adrenergic signaling in cardiomyocytes;ko04260//Cardiac muscle contraction	K12314	GO:0005576//extracellular region;GO:0005737//cytoplasm;GO:0044424//intracellular part;GO:0005623//cell;GO:0043292//contractile fiber;GO:0005622//intracellular;GO:0032991//macromolecular complex;GO:0043228//non-membrane-bounded organelle;GO:0043229//intracellular organelle;GO:0044464//cell part;GO:0043226//organelle;GO:0044421//extracellular region part;GO:0044444//cytoplasmic part;GO:0005856//cyt…	GO:0036094//small molecule binding;GO:0032550//purine ribonucleoside binding;GO:0097159//organic cyclic compound binding;GO:0032549//ribonucleoside binding;GO:0001883//purine nucleoside binding;GO:0001882//nucleoside binding;GO:0097367//carbohydrate derivative binding;GO:1901363//heterocyclic compound binding;GO:0005488//binding	GO:0003012//muscle system process;GO:0043207//response to external biotic stimulus;GO:0002064//epithelial cell development;GO:0051707//response to other organism;GO:0003008//system process;GO:0060429//epithelium development;GO:0048468//cell development;GO:0048856//anatomical structure development;GO:0006939//smooth muscle contraction;GO:0044763//single-organism cellular process;GO:0030154//cell d…
TCONS_00028705	0	53.05	0.001	0.203333	7.6677	0.000116663	0.00751201	yes	celf2	PREDICTED: CUGBP Elav-like family member 2 isoform X4 [Poecilia reticulata]	-	-	-	-	-	-	-
TCONS_00028809	893.583	83.3333	2.92333	0.26	-3.49103	0.000213061	0.0120237	yes	Shank3	PREDICTED: SH3 and multiple ankyrin repeat domains protein 3-like [Cynoglossus semilaevis]	-	-	-	-	-	-	-
TCONS_00028903	0	43.12	0.001	0.23	7.84549	0.000197467	0.011377	yes	SYT1	PREDICTED: synaptotagmin-1 isoform X2 [Cynoglossus semilaevis]	-	-	-	-	-	-	-
TCONS_00029283	85.6267	0	0.223333	0.001	-7.80305	0.000420199	0.0207284	yes	Wnk1	PREDICTED: LOW QUALITY PROTEIN: serine/threonine-protein kinase WNK1 [Cynoglossus semilaevis]	-	-	-	-	-	-	-
TCONS_00029344	287.037	0	1.83667	0.001	-10.8429	0.000436285	0.0213108	yes	-	PREDICTED: putative homeodomain transcription factor 2 isoform X2 [Cynoglossus semilaevis]	-	-	-	-	-	-	-
TCONS_00029545	287.987	712.627	2.86	7.01333	1.29409	0.000216177	0.0121582	yes	Cdkn1a	PREDICTED: cyclin-dependent kinase inhibitor 1-like [Cynoglossus semilaevis]	-	-	-	-	-	-	-
TCONS_00029597	137.63	0	0.773333	0.001	-9.59495	1.62702e-08	3.06263e-06	yes	BRD1	PREDICTED: bromodomain-containing protein 1 isoform X5 [Cynoglossus semilaevis]	-	-	-	-	-	-	-
TCONS_00029974	54.7167	0	0.53	0.001	-9.04985	4.54014e-05	0.00344483	yes	CEP55	PREDICTED: centrosomal protein of 55 kDa isoform X3 [Cynoglossus semilaevis]	-	-	-	-	-	-	-
TCONS_00030280	0	58.6267	0.001	0.393333	8.61961	3.88717e-05	0.00307111	yes	ATXN2L	PREDICTED: ataxin-2-like protein [Cynoglossus semilaevis]	-	-	-	-	-	-	-
TCONS_00030406	98.5833	422.017	0.696667	2.94	2.07728	4.8352e-05	0.0036245	yes	ZRANB1	PREDICTED: ubiquitin thioesterase ZRANB1 [Cynoglossus semilaevis]	-	-	-	-	-	-	-
TCONS_00031034	121.28	0	1.07333	0.001	-10.0679	0.000167815	0.00999448	yes	ITGAM	PREDICTED: integrin alpha-M-like [Cynoglossus semilaevis]	Cellular Processes	Cell motility	ko04810//Regulation of actin cytoskeleton	K06462	-	-	-
TCONS_00031123	382.813	88.71	2.53	0.583333	-2.11674	0.000497252	0.0234155	yes	ITGA3	PREDICTED: integrin alpha-3 isoform X2 [Cynoglossus semilaevis]	Cellular Processes;Environmental Information Processing	Cellular commiunity;Signaling molecules and interaction;Cell motility	ko04510//Focal adhesion;ko04810//Regulation of actin cytoskeleton;ko04512//ECM-receptor interaction	K06482	GO:0016021//integral component of membrane;GO:0016020//membrane;GO:0044425//membrane part;GO:0031224//intrinsic component of membrane	-	GO:0032501//multicellular organismal process;GO:0048856//anatomical structure development;GO:0007275//multicellular organism development;GO:0044707//single-multicellular organism process;GO:0033333//fin development;GO:0044767//single-organism developmental process;GO:0048736//appendage development;GO:0032502//developmental process;GO:0044699//single-organism process
TCONS_00031512	31.08	0	0.193333	0.001	-7.59495	0.0011813	0.0441426	yes	ARHGAP23	PREDICTED: rho GTPase-activating protein 23-like [Cynoglossus semilaevis]	-	-	-	-	-	-	-
TCONS_00031641	3450.46	617.443	13.43	2.31333	-2.53741	2.07118e-07	3.07734e-05	yes	LRP6	PREDICTED: low-density lipoprotein receptor-related protein 6 [Cynoglossus semilaevis]	Environmental Information Processing	Signal transduction	ko04310//Wnt signaling pathway	K03068	GO:0031224//intrinsic component of membrane;GO:0044425//membrane part;GO:0016020//membrane	-	-
TCONS_00031894	105.087	0	1.96333	0.001	-10.9391	0.000189527	0.0110205	yes	tmem53-a	PREDICTED: uncharacterized protein LOC103382656 [Cynoglossus semilaevis]	-	-	-	-	-	-	-
TCONS_00032002	0.496667	490.637	0.001	2.90667	11.5051	8.09167e-05	0.00546479	yes	kdm7a	PREDICTED: lysine-specific demethylase 7A [Cynoglossus semilaevis]	-	-	-	-	-	GO:0032452//histone demethylase activity;GO:0032451//demethylase activity;GO:0046872//metal ion binding;GO:0043167//ion binding;GO:0003824//catalytic activity;GO:0046914//transition metal ion binding;GO:0005488//binding;GO:0043169//cation binding	GO:0032501//multicellular organismal process;GO:0008152//metabolic process;GO:0006464//cellular protein modification process;GO:0044767//single-organism developmental process;GO:0007420//brain development;GO:0043933//macromolecular complex subunit organization;GO:0009987//cellular process;GO:0016569//covalent chromatin modification;GO:0016043//cellular component organization;GO:0044237//cellular …
TCONS_00032334	467.16	0.03	5.02667	0.001	-12.2954	6.31871e-05	0.00449939	yes	dnm1l	PREDICTED: dynamin-1-like protein isoform X2 [Cynoglossus semilaevis]	-	-	-	-	-	GO:0005488//binding;GO:0032549//ribonucleoside binding;GO:0016787//hydrolase activity;GO:0003824//catalytic activity;GO:0001882//nucleoside binding;GO:0036094//small molecule binding;GO:0016462//pyrophosphatase activity;GO:0097159//organic cyclic compound binding;GO:0097367//carbohydrate derivative binding;GO:0001883//purine nucleoside binding;GO:1901363//heterocyclic compound binding;GO:0017111/…	GO:1901360//organic cyclic compound metabolic process;GO:0044281//small molecule metabolic process;GO:0009150//purine ribonucleotide metabolic process;GO:1901565//organonitrogen compound catabolic process;GO:1901135//carbohydrate derivative metabolic process;GO:0044237//cellular metabolic process;GO:0009154//purine ribonucleotide catabolic process;GO:0044710//single-organism metabolic process;GO:…
TCONS_00032387	340.873	33.01	6.65667	0.636667	-3.38619	5.71554e-08	9.35807e-06	yes	fbln1	PREDICTED: fibulin-1 [Cynoglossus semilaevis]	-	-	-	-	-	-	-
TCONS_00032474	232.577	42	3.82333	0.68	-2.49122	0.000307154	0.0161952	yes	slc5a8	PREDICTED: sodium-coupled monocarboxylate transporter 1 [Cynoglossus semilaevis]	-	-	-	-	GO:0016020//membrane	-	GO:0051234//establishment of localization;GO:0051179//localization
TCONS_00032673	83.86	0	0.733333	0.001	-9.51833	0.000530673	0.0245253	yes	NAP1L1	PREDICTED: nucleosome assembly protein 1-like 1 [Cynoglossus semilaevis]	-	-	-	-	GO:0044424//intracellular part;GO:0043226//organelle;GO:0005622//intracellular;GO:0043231//intracellular membrane-bounded organelle;GO:0044464//cell part;GO:0043227//membrane-bounded organelle;GO:0043229//intracellular organelle;GO:0005623//cell	-	GO:0071840//cellular component organization or biogenesis;GO:0016043//cellular component organization;GO:0051276//chromosome organization;GO:0034728//nucleosome organization;GO:0009987//cellular process;GO:0071822//protein complex subunit organization;GO:0043933//macromolecular complex subunit organization;GO:0071824//protein-DNA complex subunit organization;GO:0006325//chromatin organization;GO:…
TCONS_00032739	0	91.87	0.001	0.32	8.32193	0.000371876	0.0189261	yes	nav3	PREDICTED: neuron navigator 3 [Cynoglossus semilaevis]	-	-	-	-	-	-	-
TCONS_00032745	420.053	0	1.45	0.001	-10.5018	1.00508e-21	8.33785e-19	yes	nav3	PREDICTED: neuron navigator 3 [Cynoglossus semilaevis]	-	-	-	-	-	-	-
TCONS_00033140	4910.23	1766.67	26.0433	9.26333	-1.49131	1.98872e-30	2.6049e-27	yes	NID1	PREDICTED: nidogen-1-like [Cynoglossus semilaevis]	-	-	-	-	-	-	-
TCONS_00033191	2.62	223.247	0.0333333	3.22667	6.59694	1.44883e-06	0.000176092	yes	-	PREDICTED: uncharacterized protein LOC107989032 [Cynoglossus semilaevis]	Cellular Processes;Environmental Information Processing	Signaling molecules and interaction;Transport and catabolism;Signal transduction	ko04144//Endocytosis;ko04060//Cytokine-cytokine receptor interaction;ko04630//Jak-STAT signaling pathway	K05069	-	-	-
TCONS_00033214	55.6667	0	0.17	0.001	-7.40939	4.66466e-05	0.00352855	yes	Cacna1i	PREDICTED: LOW QUALITY PROTEIN: voltage-dependent T-type calcium channel subunit alpha-1I-like [Cynoglossus semilaevis]	Environmental Information Processing	Signal transduction	ko04010//MAPK signaling pathway;ko04020//Calcium signaling pathway	K04856	-	-	-
TCONS_00033421	593.617	115.74	3.05667	0.58	-2.39783	1.56355e-05	0.00143059	yes	MXD4	PREDICTED: max dimerization protein 4 isoform X1 [Cynoglossus semilaevis]	-	-	-	-	-	-	-
TCONS_00033425	0	112.417	0.001	1.47333	10.5249	1.14113e-06	0.000145265	yes	TOPORS	PREDICTED: E3 ubiquitin-protein ligase Topors [Cynoglossus semilaevis]	-	-	-	-	-	-	-
TCONS_00033629	0	32.55	0.001	0.153333	7.26053	0.000786973	0.0328338	yes	SLIT2	PREDICTED: slit homolog 2 protein [Cynoglossus semilaevis]	-	-	-	-	-	-	-
TCONS_00033893	342.153	0.32	1.75333	0.001	-10.7759	1.68861e-06	0.00019964	yes	CORO2A	PREDICTED: coronin-2A isoform X1 [Cynoglossus semilaevis]	-	-	-	-	-	-	-
TCONS_00033894	185.873	0.00666667	0.95	0.001	-9.89178	0.00102965	0.0397903	yes	CORO2A	PREDICTED: coronin-2A isoform X1 [Cynoglossus semilaevis]	-	-	-	-	-	-	-
TCONS_00033895	0.17	534.03	0.001	2.75667	11.4287	8.29465e-29	1.03215e-25	yes	CORO2A	PREDICTED: coronin-2A isoform X1 [Cynoglossus semilaevis]	-	-	-	-	-	-	-
TCONS_00033939	0	35.4333	0.001	0.293333	8.1964	0.000542673	0.0249179	yes	LEF1	PREDICTED: lymphoid enhancer-binding factor 1 isoform X7 [Cynoglossus semilaevis]	Cellular Processes;Organismal Systems;Environmental Information Processing	Endocrine system;Signal transduction;Cellular commiunity	ko04310//Wnt signaling pathway;ko04520//Adherens junction;ko04916//Melanogenesis	K04492	-	-	-
TCONS_00033990	75.2	667.74	0.636667	5.60667	3.13853	4.80168e-09	9.95829e-07	yes	VWA7	PREDICTED: von Willebrand factor A domain-containing protein 7-like [Cynoglossus semilaevis]	-	-	-	-	-	-	-
TCONS_00034117	0	52.6467	0.001	0.453333	8.82443	6.66774e-05	0.00469973	yes	Rps6kb2	PREDICTED: ribosomal protein S6 kinase beta-2-like [Cynoglossus semilaevis]	Environmental Information Processing;Organismal Systems	Signal transduction;Endocrine system	ko04910//Insulin signaling pathway;ko04012//ErbB signaling pathway;ko04350//TGF-beta signaling pathway;ko04150//mTOR signaling pathway	K04688	-	-	-
TCONS_00034160	10.2133	295.1	0.0266667	0.806667	4.91886	0.000332361	0.0172935	yes	BPTF	PREDICTED: nucleosome-remodeling factor subunit BPTF isoform X4 [Cynoglossus semilaevis]	-	-	-	-	-	-	-
TCONS_00034198	492.64	107.663	2.16333	0.47	-2.20252	4.94457e-06	0.000519222	yes	BCL11A	PREDICTED: B-cell lymphoma/leukemia 11A-like [Cynoglossus semilaevis]	-	-	-	-	-	-	-
TCONS_00034353	0	71.8433	0.001	0.576667	9.17159	0.000761057	0.0320481	yes	Rbm20	PREDICTED: RNA-binding protein 20 [Cynoglossus semilaevis]	-	-	-	-	-	-	-
TCONS_00034419	404.673	844.307	1.41333	2.92667	1.05016	0.000283719	0.0152339	yes	NFIX	PREDICTED: nuclear factor 1 X-type-like isoform X6 [Cynoglossus semilaevis]	-	-	-	-	-	-	-
TCONS_00034429	101.517	369.29	0.716667	2.56	1.83677	0.00104234	0.0402086	yes	NFIX	PREDICTED: nuclear factor 1 X-type-like isoform X8 [Cynoglossus semilaevis]	-	-	-	-	-	-	-
TCONS_00034519	132.567	0	0.666667	0.001	-9.38082	5.78259e-05	0.00420792	yes	RGL1	PREDICTED: ral guanine nucleotide dissociation stimulator-like 1 [Cynoglossus semilaevis]	-	-	-	-	-	-	-
TCONS_00034815	0	75.7867	0.001	1.23667	10.2722	7.22988e-06	0.000734408	yes	ARHGAP19	PREDICTED: rho GTPase-activating protein 19-like [Cynoglossus semilaevis]	-	-	-	-	-	-	-
TCONS_00034922	0	37.58	0.001	0.45	8.81378	0.000521427	0.0241653	yes	Mag	PREDICTED: Fc receptor-like protein 3 [Cynoglossus semilaevis]	-	-	-	-	-	-	-
TCONS_00035261	0	87.03	0.001	0.876667	9.77588	0.000378557	0.0191877	yes	Gas8	PREDICTED: growth arrest-specific protein 8-like [Cynoglossus semilaevis]	-	-	-	-	-	-	-
TCONS_00035752	348.587	749.62	2.45	5.18667	1.08203	0.000582061	0.026235	yes	Limch1	PREDICTED: LIM and calponin homology domains-containing protein 1-like isoform X3 [Cynoglossus semilaevis]	-	-	-	-	-	-	-
TCONS_00035896	0	47.1867	0.001	0.626667	9.29155	0.000180188	0.0105638	yes	PGM2	PREDICTED: phosphoglucomutase-2 [Cynoglossus semilaevis]	Metabolism	Carbohydrate metabolism;Global and Overview;Nucleotide metabolism	ko01100//Metabolic pathways;ko01110//Biosynthesis of secondary metabolites;ko01130//Biosynthesis of antibiotics;ko00230//Purine metabolism;ko01120//Microbial metabolism in diverse environments;ko00010//Glycolysis / Gluconeogenesis;ko00520//Amino sugar and nucleotide sugar metabolism;ko00500//Starch and sucrose metabolism;ko00052//Galactose metabolism;ko00030//Pentose phosphate pathway	K15779	-	-	-
TCONS_00036403	217.05	29.9767	0.693333	0.0966667	-2.84246	0.000103442	0.00674802	yes	MYH11	PREDICTED: myosin-11 [Cynoglossus semilaevis]	Cellular Processes	Cellular commiunity	ko04530//Tight junction	K10352	-	-	-
TCONS_00036590	37.6967	0	0.203333	0.001	-7.6677	0.000546765	0.0250208	yes	Palm3	PREDICTED: paralemmin-1-like [Cynoglossus semilaevis]	-	-	-	-	-	-	-
TCONS_00036728	6.98667	210.96	0.0566667	1.78667	4.97863	0.00110787	0.0419977	yes	Naa15	PREDICTED: N-alpha-acetyltransferase 15, NatA auxiliary subunit [Cynoglossus semilaevis]	-	-	-	-	-	-	-
TCONS_00036752	2525.13	971.69	19.4767	7.40667	-1.39485	1.94975e-16	1.05486e-13	yes	SLC5A7	PREDICTED: high affinity choline transporter 1-like [Cynoglossus semilaevis]	-	-	-	-	GO:0016020//membrane;GO:0044425//membrane part;GO:0031224//intrinsic component of membrane	-	GO:0051179//localization;GO:0044699//single-organism process;GO:0051234//establishment of localization;GO:0044763//single-organism cellular process;GO:0009987//cellular process
TCONS_00036864	0	47.02	0.001	0.933333	9.86625	0.000170367	0.0101071	yes	Asb5	PREDICTED: ankyrin repeat and SOCS box protein 5-like [Cynoglossus semilaevis]	-	-	-	-	-	-	-
TCONS_00036922	833.407	298.79	7.26	2.6	-1.48146	0.0008916	0.0357891	yes	ldb1	PREDICTED: LIM domain-binding protein 1 isoform X1 [Cynoglossus semilaevis]	-	-	-	-	-	-	-
TCONS_00037423	942.117	293.387	6.27333	1.93333	-1.69814	7.694e-07	0.000100515	yes	CSDE1	PREDICTED: cold shock domain-containing protein E1 isoform X2 [Cynoglossus semilaevis]	-	-	-	-	-	-	-
TCONS_00038103	63.72	0	0.476667	0.001	-8.89684	0.0012728	0.04672	yes	B4GALNT1	PREDICTED: beta-1,4 N-acetylgalactosaminyltransferase 1-like [Cynoglossus semilaevis]	Metabolism	Global and Overview;Glycan biosynthesis and metabolism	ko01100//Metabolic pathways;ko00604//Glycosphingolipid biosynthesis - ganglio series	K00725	-	-	-
TCONS_00038244	144.627	0	1.36333	0.001	-10.4129	4.84551e-05	0.00362678	yes	LIMA1	PREDICTED: LIM domain and actin-binding protein 1-like isoform X1 [Cynoglossus semilaevis]	-	-	-	-	-	-	-
TCONS_00038249	1108.31	479.727	13.05	5.57667	-1.22657	1.84981e-06	0.000215627	yes	LIMA1	PREDICTED: LIM domain and actin-binding protein 1-like isoform X1 [Cynoglossus semilaevis]	-	-	-	-	-	-	-
TCONS_00038267	316.857	677.92	7.23333	15.2867	1.07954	0.000918596	0.0364781	yes	tmbim6	PREDICTED: bax inhibitor 1 [Cynoglossus semilaevis]	-	-	-	-	GO:0044425//membrane part;GO:0016020//membrane;GO:0031224//intrinsic component of membrane	-	GO:0008219//cell death;GO:0016265//death;GO:0006915//apoptotic process;GO:0012501//programmed cell death;GO:0009987//cellular process;GO:0044699//single-organism process;GO:0044763//single-organism cellular process
TCONS_00038279	501.22	2907.75	10.66	61.0967	2.51889	6.39661e-42	1.33635e-38	yes	Tuba1a	PREDICTED: tubulin alpha-1C chain isoform X2 [Lates calcarifer]	Cellular Processes	Cellular commiunity;Transport and catabolism	ko04540//Gap junction;ko04145//Phagosome	K07374	GO:0031988//membrane-bounded vesicle;GO:0099513//polymeric cytoskeletal fiber;GO:0043229//intracellular organelle;GO:0015630//microtubule cytoskeleton;GO:0005622//intracellular;GO:0044422//organelle part;GO:0099512//supramolecular fiber;GO:0044446//intracellular organelle part;GO:0043228//non-membrane-bounded organelle;GO:0005856//cytoskeleton;GO:0044424//intracellular part;GO:0044430//cytoskelet…	GO:0016817//hydrolase activity, acting on acid anhydrides;GO:0032549//ribonucleoside binding;GO:0005488//binding;GO:0003824//catalytic activity;GO:0001883//purine nucleoside binding;GO:0016787//hydrolase activity;GO:1901363//heterocyclic compound binding;GO:0032550//purine ribonucleoside binding;GO:0016818//hydrolase activity, acting on acid anhydrides, in phosphorus-containing anhydrides;GO:0005…	GO:0008152//metabolic process;GO:0044763//single-organism cellular process;GO:0009166//nucleotide catabolic process;GO:0009261//ribonucleotide catabolic process;GO:1901565//organonitrogen compound catabolic process;GO:1901361//organic cyclic compound catabolic process;GO:0022607//cellular component assembly;GO:0046434//organophosphate catabolic process;GO:0044699//single-organism process;GO:00464…
TCONS_00038280	501.22	2907.75	10.66	61.0967	2.51889	6.44363e-42	1.33635e-38	yes	Tuba1a	PREDICTED: tubulin alpha-1C chain isoform X2 [Lates calcarifer]	Cellular Processes	Transport and catabolism;Cellular commiunity	ko04540//Gap junction;ko04145//Phagosome	K07374	GO:0099512//supramolecular fiber;GO:0043227//membrane-bounded organelle;GO:0099513//polymeric cytoskeletal fiber;GO:0043231//intracellular membrane-bounded organelle;GO:0015630//microtubule cytoskeleton;GO:0043232//intracellular non-membrane-bounded organelle;GO:0005623//cell;GO:0043226//organelle;GO:0043228//non-membrane-bounded organelle;GO:0031988//membrane-bounded vesicle;GO:0044424//intracel…	GO:0017111//nucleoside-triphosphatase activity;GO:0097159//organic cyclic compound binding;GO:0003824//catalytic activity;GO:0036094//small molecule binding;GO:0032549//ribonucleoside binding;GO:0005488//binding;GO:0016787//hydrolase activity;GO:0001882//nucleoside binding;GO:0001883//purine nucleoside binding;GO:0016818//hydrolase activity, acting on acid anhydrides, in phosphorus-containing anh…	GO:0044763//single-organism cellular process;GO:0009150//purine ribonucleotide metabolic process;GO:0046434//organophosphate catabolic process;GO:0044248//cellular catabolic process;GO:0009987//cellular process;GO:0009261//ribonucleotide catabolic process;GO:1901136//carbohydrate derivative catabolic process;GO:0044238//primary metabolic process;GO:0070271//protein complex biogenesis;GO:1901360//…
TCONS_00038530	11641.9	3066.8	218.427	56.8233	-1.94259	3.97759e-55	1.64984e-51	yes	CR1	PREDICTED: complement receptor type 1-like, partial [Cynoglossus semilaevis]	-	-	-	-	-	-	-
TCONS_00038613	57.49	0	0.613333	0.001	-9.26053	4.47951e-05	0.00340922	yes	-	PREDICTED: nuclear speckle splicing regulatory protein 1-like [Cynoglossus semilaevis]	-	-	-	-	-	-	-
TCONS_00039135	45.72	1227.43	0.09	2.48	4.78427	5.48652e-08	9.04258e-06	yes	UBR4	PREDICTED: E3 ubiquitin-protein ligase UBR4 [Cynoglossus semilaevis]	-	-	-	-	-	-	-
TCONS_00039233	116.3	0	1.69333	0.001	-10.7257	3.42591e-08	5.83977e-06	yes	Mybph	PREDICTED: myosin-binding protein H-like isoform X1 [Cynoglossus semilaevis]	-	-	-	-	-	-	-
TCONS_00039335	979.83	2243.21	52.6933	121.173	1.20138	1.91518e-06	0.000222724	yes	rpl10a	PREDICTED: 60S ribosomal protein L10a [Cynoglossus semilaevis]	Genetic Information Processing	Translation	ko03010//Ribosome	K02865	GO:0044424//intracellular part;GO:0005623//cell;GO:0030529//intracellular ribonucleoprotein complex;GO:0032991//macromolecular complex;GO:0044446//intracellular organelle part;GO:0044444//cytoplasmic part;GO:0044391//ribosomal subunit;GO:0043228//non-membrane-bounded organelle;GO:0043232//intracellular non-membrane-bounded organelle;GO:1990904//ribonucleoprotein complex;GO:0005737//cytoplasm;GO:0…	GO:0005198//structural molecule activity	GO:0071704//organic substance metabolic process;GO:0008152//metabolic process;GO:0043170//macromolecule metabolic process;GO:0010467//gene expression
TCONS_00039492	8193.25	2690.52	31.97	10.3167	-1.63174	3.13375e-21	2.43718e-18	yes	FLNA	PREDICTED: filamin-A-like isoform X1 [Cynoglossus semilaevis]	Environmental Information Processing;Cellular Processes	Signal transduction;Cellular commiunity	ko04010//MAPK signaling pathway;ko04510//Focal adhesion	K04437	-	-	-
TCONS_00039493	110.87	6957.47	0.416667	23.8167	5.83693	0.000435756	0.0213058	yes	FLNA	PREDICTED: filamin-A-like isoform X1 [Cynoglossus semilaevis]	Cellular Processes;Environmental Information Processing	Cellular commiunity;Signal transduction	ko04010//MAPK signaling pathway;ko04510//Focal adhesion	K04437	-	-	-
TCONS_00039920	0	41.0567	0.001	0.266667	8.05889	0.000261984	0.0142982	yes	cntn5	PREDICTED: contactin-3-like [Cynoglossus semilaevis]	-	-	-	-	-	-	-
TCONS_00040163	272.41	740.22	1.33333	3.59667	1.43162	1.85845e-05	0.00164234	yes	SLC2A5	PREDICTED: solute carrier family 2, facilitated glucose transporter member 5 [Cynoglossus semilaevis]	-	-	-	-	GO:0044425//membrane part;GO:0016020//membrane;GO:0031224//intrinsic component of membrane	GO:0022857//transmembrane transporter activity;GO:0005215//transporter activity	GO:0044763//single-organism cellular process;GO:0044699//single-organism process;GO:0009987//cellular process;GO:0051234//establishment of localization;GO:0051179//localization
TCONS_00040212	536.897	204.637	3.65	1.38	-1.40323	0.000507659	0.0238379	yes	ARHGEF25	PREDICTED: rho guanine nucleotide exchange factor 25-like [Cynoglossus semilaevis]	-	-	-	-	-	-	-
TCONS_00040337	0	283.787	0.001	1.71	10.7398	1.69719e-06	0.00020018	yes	OPRL1	PREDICTED: nociceptin receptor [Cynoglossus semilaevis]	Environmental Information Processing	Signaling molecules and interaction	ko04080//Neuroactive ligand-receptor interaction	K04216	GO:0016020//membrane;GO:0044425//membrane part;GO:0016021//integral component of membrane;GO:0031224//intrinsic component of membrane	GO:0004871//signal transducer activity;GO:0004888//transmembrane signaling receptor activity;GO:0060089//molecular transducer activity;GO:0033218//amide binding;GO:0004872//receptor activity;GO:0008528//G-protein coupled peptide receptor activity;GO:0042277//peptide binding;GO:0004930//G-protein coupled receptor activity;GO:0001653//peptide receptor activity;GO:0038023//signaling receptor activit…	GO:0007186//G-protein coupled receptor signaling pathway;GO:0050789//regulation of biological process;GO:0007165//signal transduction;GO:0050896//response to stimulus;GO:0009987//cellular process;GO:0044763//single-organism cellular process;GO:0051716//cellular response to stimulus;GO:0044700//single organism signaling;GO:0007154//cell communication;GO:0044699//single-organism process;GO:0023052/…
TCONS_00040342	0	53.3533	0.001	0.613333	9.26053	0.000235768	0.0131265	yes	Npbwr1	PREDICTED: neuropeptides B/W receptor type 2-like [Cynoglossus semilaevis]	Environmental Information Processing	Signaling molecules and interaction	ko04080//Neuroactive ligand-receptor interaction	K08377	GO:0016020//membrane;GO:0031224//intrinsic component of membrane;GO:0044425//membrane part	GO:0004871//signal transducer activity;GO:0001653//peptide receptor activity;GO:0004888//transmembrane signaling receptor activity;GO:0008528//G-protein coupled peptide receptor activity;GO:0004872//receptor activity;GO:0060089//molecular transducer activity;GO:0099600//transmembrane receptor activity;GO:0038023//signaling receptor activity;GO:0004930//G-protein coupled receptor activity	GO:0007165//signal transduction;GO:0050789//regulation of biological process;GO:0007186//G-protein coupled receptor signaling pathway;GO:0009987//cellular process;GO:0065007//biological regulation;GO:0044699//single-organism process;GO:0007154//cell communication;GO:0050794//regulation of cellular process;GO:0044763//single-organism cellular process;GO:0051716//cellular response to stimulus;GO:00…
TCONS_00040416	239.853	0	3.86333	0.001	-11.9156	1.29074e-13	5.18108e-11	yes	KANSL2	PREDICTED: KAT8 regulatory NSL complex subunit 2 isoform X2 [Cynoglossus semilaevis]	-	-	-	-	-	-	-
TCONS_00040518	125.89	0	0.313333	0.001	-8.29155	8.24725e-05	0.00555479	yes	HSPG2	PREDICTED: basement membrane-specific heparan sulfate proteoglycan core protein isoform X7 [Cynoglossus semilaevis]	Environmental Information Processing	Signaling molecules and interaction	ko04512//ECM-receptor interaction	K06255	-	-	-
TCONS_00040833	31.2767	0	0.333333	0.001	-8.38082	0.000893015	0.035817	yes	Cdh4	PREDICTED: LOW QUALITY PROTEIN: cadherin-4 [Cynoglossus semilaevis]	Environmental Information Processing	Signaling molecules and interaction	ko04514//Cell adhesion molecules (CAMs)	K06797	-	-	-
TCONS_00040971	177.24	15.3767	1.63	0.14	-3.54137	6.17271e-05	0.00442073	yes	SLC6A8	PREDICTED: sodium- and chloride-dependent creatine transporter 1-like [Cynoglossus semilaevis]	-	-	-	-	GO:0016020//membrane;GO:0031224//intrinsic component of membrane;GO:0044425//membrane part	GO:0022804//active transmembrane transporter activity;GO:0022857//transmembrane transporter activity;GO:0005215//transporter activity;GO:0015291//secondary active transmembrane transporter activity	GO:0044699//single-organism process;GO:0051179//localization;GO:1902578//single-organism localization;GO:0051234//establishment of localization;GO:0044765//single-organism transport;GO:0006810//transport;GO:0044763//single-organism cellular process;GO:0009987//cellular process
TCONS_00041294	45.5567	530.663	0.29	3.38	3.5429	3.99877e-09	8.39809e-07	yes	BRPF3	PREDICTED: bromodomain and PHD finger-containing protein 3-like isoform X1 [Cynoglossus semilaevis]	-	-	-	-	-	-	-
TCONS_00041542	75.3133	0	0.953333	0.001	-9.89684	9.17963e-06	0.000906561	yes	atad3-a	PREDICTED: ATPase family AAA domain-containing protein 3A [Cynoglossus semilaevis]	-	-	-	-	-	GO:0032550//purine ribonucleoside binding;GO:0003824//catalytic activity;GO:0005488//binding;GO:0001882//nucleoside binding;GO:0097367//carbohydrate derivative binding;GO:0097159//organic cyclic compound binding;GO:0001883//purine nucleoside binding;GO:0016818//hydrolase activity, acting on acid anhydrides, in phosphorus-containing anhydrides;GO:0032549//ribonucleoside binding;GO:0016462//pyropho…	-
TCONS_00041941	0	64.23	0.001	0.89	9.79766	1.65912e-05	0.00148795	yes	UBE2J2	PREDICTED: ubiquitin-conjugating enzyme E2 J2 [Cynoglossus semilaevis]	Genetic Information Processing	Folding, sorting and degradation	ko04141//Protein processing in endoplasmic reticulum;ko04120//Ubiquitin mediated proteolysis	K04554	-	GO:0016879//ligase activity, forming carbon-nitrogen bonds;GO:0003824//catalytic activity;GO:0016874//ligase activity	-
TCONS_00042394	171.7	809.887	0.793333	3.69667	2.22023	1.16493e-09	2.68441e-07	yes	Igsf8	PREDICTED: immunoglobulin superfamily member 8-like [Cynoglossus semilaevis]	-	-	-	-	-	-	-
TCONS_00042691	288.19	34.0467	2.43667	0.28	-3.12141	4.99935e-06	0.000522837	yes	SLC25A22	PREDICTED: mitochondrial glutamate carrier 1-like isoform X2 [Cynoglossus semilaevis]	-	-	-	-	GO:0031224//intrinsic component of membrane;GO:0044425//membrane part;GO:0016020//membrane	-	GO:0044763//single-organism cellular process;GO:0009987//cellular process;GO:0044699//single-organism process
TCONS_00042930	188.17	758.363	1.29	5.22667	2.01852	1.48035e-06	0.000179277	yes	Itch	PREDICTED: E3 ubiquitin-protein ligase Itchy-like isoform X1 [Cynoglossus semilaevis]	Cellular Processes;Genetic Information Processing	Transport and catabolism;Folding, sorting and degradation	ko04144//Endocytosis;ko04120//Ubiquitin mediated proteolysis	K05632	-	-	-
TCONS_00042996	38.28	0	0.446667	0.001	-8.80305	0.000358583	0.0183748	yes	SLC12A5	PREDICTED: solute carrier family 12 member 5-like isoform X1 [Cynoglossus semilaevis]	-	-	-	-	GO:0031224//intrinsic component of membrane;GO:0016020//membrane;GO:0044425//membrane part	GO:0008324//cation transmembrane transporter activity;GO:0022892//substrate-specific transporter activity;GO:0005215//transporter activity;GO:0015296//anion:cation symporter activity;GO:0015293//symporter activity;GO:0015103//inorganic anion transmembrane transporter activity;GO:0022891//substrate-specific transmembrane transporter activity;GO:0008509//anion transmembrane transporter activity;GO:…	GO:1902578//single-organism localization;GO:0044699//single-organism process;GO:0044765//single-organism transport;GO:0044763//single-organism cellular process;GO:0015698//inorganic anion transport;GO:0006811//ion transport;GO:0006821//chloride transport;GO:0051179//localization;GO:0009987//cellular process;GO:0006810//transport;GO:0051234//establishment of localization;GO:0006820//anion transport
TCONS_00043127	0	106.537	0.001	1.1	10.1033	0.000179581	0.0105406	yes	smpd4	PREDICTED: sphingomyelin phosphodiesterase 4 isoform X2 [Cynoglossus semilaevis]	Metabolism	Global and Overview;Lipid metabolism	ko01100//Metabolic pathways;ko00600//Sphingolipid metabolism	K12353	-	-	-
TCONS_00043154	0.333333	86.55	0.001	0.396667	8.63178	0.0010828	0.0414261	yes	tamm41	PREDICTED: phosphatidate cytidylyltransferase, mitochondrial isoform X1 [Cynoglossus semilaevis]	-	-	-	-	-	-	-
TCONS_00043242	37.7867	0	1.28333	0.001	-10.3257	0.000363388	0.0185701	yes	Rbp7	PREDICTED: retinoid-binding protein 7 [Cynoglossus semilaevis]	-	-	-	-	-	-	-
TCONS_00043306	287.467	66.4033	2.21333	0.513333	-2.10825	0.000772166	0.0323245	yes	rbm5-a	PREDICTED: RNA-binding protein 5 isoform X1 [Cynoglossus semilaevis]	-	-	-	-	-	-	-
TCONS_00043449	120.64	0	1.63	0.001	-10.6707	8.53911e-05	0.00572811	yes	IL17RC	PREDICTED: uncharacterized protein LOC103385809 [Cynoglossus semilaevis]	-	-	-	-	-	-	-
TCONS_00043510	178.85	0	0.483333	0.001	-8.91687	1.50611e-05	0.00138568	yes	SPEN	PREDICTED: msx2-interacting protein-like [Cynoglossus semilaevis]	-	-	-	-	-	-	-
TCONS_00043751	0	38.3733	0.001	0.27	8.07682	0.000513225	0.0240313	yes	c1galt1b	PREDICTED: glycoprotein-N-acetylgalactosamine 3-beta-galactosyltransferase 1-B-like [Cynoglossus semilaevis]	Metabolism	Glycan biosynthesis and metabolism;Global and Overview	ko01100//Metabolic pathways;ko00512//Mucin type O-glycan biosynthesis	K00731	-	-	-
TCONS_00043794	8373.78	3239.1	16.47	6.28667	-1.38947	3.32056e-23	3.11845e-20	yes	LRP1	PREDICTED: low-density lipoprotein receptor-related protein 1-like [Cynoglossus semilaevis]	-	-	-	-	GO:0031224//intrinsic component of membrane;GO:0016020//membrane;GO:0044425//membrane part	-	-
TCONS_00044089	6.80333	329.207	0.353333	15.81	5.48366	2.25124e-05	0.00195214	yes	Cda	PREDICTED: cytidine deaminase [Cynoglossus semilaevis]	Metabolism	Xenobiotics biodegradation and metabolism;Global and Overview;Nucleotide metabolism	ko01100//Metabolic pathways;ko00240//Pyrimidine metabolism;ko00983//Drug metabolism - other enzymes	K01489	-	-	-
TCONS_00044215	378.093	847.25	2.86333	6.37	1.1536	9.78492e-05	0.00644225	yes	DNAI1	PREDICTED: dynein intermediate chain 1, axonemal [Cynoglossus semilaevis]	-	-	-	-	-	-	-
TCONS_00045469	9104.83	4478.48	221.507	107.293	-1.04579	9.81551e-09	1.93106e-06	yes	Epcam	PREDICTED: epithelial cell adhesion molecule [Cynoglossus semilaevis]	-	-	-	-	GO:0016020//membrane;GO:0005623//cell;GO:0071944//cell periphery;GO:0005886//plasma membrane;GO:0044464//cell part	-	GO:0044699//single-organism process
TCONS_00045549	0	506.303	0.001	10.45	13.3512	2.29127e-29	2.92425e-26	yes	UGP2	PREDICTED: UTP--glucose-1-phosphate uridylyltransferase-like isoform X2 [Cynoglossus semilaevis]	Metabolism	Global and Overview;Carbohydrate metabolism	ko01100//Metabolic pathways;ko01130//Biosynthesis of antibiotics;ko00520//Amino sugar and nucleotide sugar metabolism;ko00500//Starch and sucrose metabolism;ko00052//Galactose metabolism;ko00040//Pentose and glucuronate interconversions	K00963	-	GO:0016772//transferase activity, transferring phosphorus-containing groups;GO:0003824//catalytic activity;GO:0016740//transferase activity	-
TCONS_00045555	2.73667	102.453	0.03	1.2	5.32193	0.000760688	0.0320481	yes	Ugp2	PREDICTED: UTP--glucose-1-phosphate uridylyltransferase-like isoform X1 [Cynoglossus semilaevis]	Metabolism	Global and Overview;Carbohydrate metabolism	ko01100//Metabolic pathways;ko01130//Biosynthesis of antibiotics;ko00520//Amino sugar and nucleotide sugar metabolism;ko00500//Starch and sucrose metabolism;ko00052//Galactose metabolism;ko00040//Pentose and glucuronate interconversions	K00963	-	GO:0003824//catalytic activity;GO:0016740//transferase activity;GO:0016772//transferase activity, transferring phosphorus-containing groups	-
TCONS_00046034	1015.77	23.76	3.50667	0.0833333	-5.39506	6.35053e-05	0.00450915	yes	CUL9	PREDICTED: LOW QUALITY PROTEIN: cullin-9 [Cynoglossus semilaevis]	-	-	-	-	-	-	-
TCONS_00046090	113.963	0	1.29667	0.001	-10.3406	3.56149e-08	6.05017e-06	yes	EFEMP1	PREDICTED: EGF-containing fibulin-like extracellular matrix protein 1 isoform X2 [Cynoglossus semilaevis]	-	-	-	-	-	-	-
TCONS_00046253	86.71	0	0.733333	0.001	-9.51833	1.24061e-06	0.00015633	yes	LHCGR	PREDICTED: lutropin-choriogonadotropic hormone receptor [Cynoglossus semilaevis]	Environmental Information Processing	Signaling molecules and interaction;Signal transduction	ko04080//Neuroactive ligand-receptor interaction;ko04020//Calcium signaling pathway	K04248	-	-	-
TCONS_00046274	144.163	536.477	1.15667	4.16	1.84661	0.000796899	0.0329523	yes	TTC31	PREDICTED: LOW QUALITY PROTEIN: hsp70-Hsp90 organizing protein-like [Cynoglossus semilaevis]	-	-	-	-	-	GO:0097159//organic cyclic compound binding;GO:0043169//cation binding;GO:0043167//ion binding;GO:0005488//binding;GO:1901363//heterocyclic compound binding;GO:0003676//nucleic acid binding	-
TCONS_00046322	0	102.83	0.001	0.716667	9.48516	0.00019719	0.011377	yes	Ccar1	PREDICTED: cell division cycle and apoptosis regulator protein 1 isoform X1 [Cynoglossus semilaevis]	-	-	-	-	-	-	-
TCONS_00046776	350	780.333	0.63	1.39333	1.14512	0.000245348	0.0135839	yes	-	-	-	-	-	-	-	-	-
TCONS_00047125	0	116.97	0.001	0.493333	8.94642	0.000108801	0.00703305	yes	ITSN1	PREDICTED: intersectin-1 isoform X4 [Cynoglossus semilaevis]	-	-	-	-	-	-	-
TCONS_00047270	0	36.07	0.001	0.213333	7.73697	0.000504241	0.0237222	yes	Sertad2	PREDICTED: SERTA domain-containing protein 2 [Cynoglossus semilaevis]	-	-	-	-	-	-	-
TCONS_00047616	191.74	0	0.526667	0.001	-9.04075	6.74342e-11	1.89631e-08	yes	ANK3	PREDICTED: ankyrin-3 isoform X6 [Cynoglossus semilaevis]	-	-	-	-	-	-	-
TCONS_00047775	0	96.2067	0.001	0.55	9.10329	0.000284561	0.0152627	yes	Cep170	PREDICTED: centrosomal protein of 170 kDa [Cynoglossus semilaevis]	-	-	-	-	-	-	-
TCONS_00047803	0	47.0433	0.001	0.296667	8.2127	0.000152179	0.00926792	yes	PSD	PREDICTED: PH and SEC7 domain-containing protein 1-like isoform X1 [Cynoglossus semilaevis]	Cellular Processes	Transport and catabolism	ko04144//Endocytosis	K12494	-	-	-
TCONS_00047805	66.1933	0	0.296667	0.001	-8.2127	0.00017025	0.0101071	yes	PSD	PREDICTED: PH and SEC7 domain-containing protein 1-like isoform X1 [Cynoglossus semilaevis]	Cellular Processes	Transport and catabolism	ko04144//Endocytosis	K12494	-	-	-
TCONS_00047844	24.8067	198.627	0.15	1.20333	3.004	0.000222094	0.0124348	yes	SFXN1	PREDICTED: sideroflexin-1-like [Cynoglossus semilaevis]	-	-	-	-	-	GO:0005215//transporter activity;GO:0022891//substrate-specific transmembrane transporter activity;GO:0015075//ion transmembrane transporter activity;GO:0022857//transmembrane transporter activity;GO:0022892//substrate-specific transporter activity	GO:0009987//cellular process;GO:0044763//single-organism cellular process;GO:0044699//single-organism process
TCONS_00047912	0	47.0133	0.001	0.243333	7.92679	0.000432813	0.0212245	yes	ZMIZ1	PREDICTED: zinc finger MIZ domain-containing protein 1 [Cynoglossus semilaevis]	-	-	-	-	-	-	-
TCONS_00047996	37.8267	0	0.366667	0.001	-8.51833	0.000475959	0.0227355	yes	Hpse2	PREDICTED: inactive heparanase-2 [Cynoglossus semilaevis]	Metabolism	Global and Overview;Glycan biosynthesis and metabolism	ko01100//Metabolic pathways;ko00531//Glycosaminoglycan degradation	K07965	-	-	-
TCONS_00048210	0	46.1133	0.001	0.0766667	6.26053	0.000166679	0.0099476	yes	DST	PREDICTED: dystonin [Cynoglossus semilaevis]	-	-	-	-	-	-	-
TCONS_00048229	100.577	0	0.946667	0.001	-9.88671	0.000267138	0.0144685	yes	TIAL1	PREDICTED: nucleolysin TIAR [Cynoglossus semilaevis]	-	-	-	-	-	GO:0097159//organic cyclic compound binding;GO:0005488//binding	-
TCONS_00048274	0	71.0233	0.001	0.55	9.10329	1.37123e-05	0.00128052	yes	PIK3AP1	PREDICTED: phosphoinositide 3-kinase adapter protein 1 isoform X3 [Cynoglossus semilaevis]	-	-	-	-	-	-	-
TCONS_00048581	2275.34	939.62	7.38	2.99	-1.30348	2.48433e-10	6.5426e-08	yes	SPTBN1	PREDICTED: spectrin beta chain, non-erythrocytic 1-like [Cynoglossus semilaevis]	-	-	-	-	-	-	-
TCONS_00048630	126.96	6.96333	0.533333	0.03	-4.152	0.000322688	0.0169068	yes	ADAM12	PREDICTED: disintegrin and metalloproteinase domain-containing protein 12-like isoform X1 [Cynoglossus semilaevis]	-	-	-	-	-	-	-
TCONS_00048684	108.433	0	0.803333	0.001	-9.64985	0.000168261	0.010006	yes	Pcdh15	PREDICTED: protocadherin-15 [Cynoglossus semilaevis]	-	-	-	-	-	-	-
TCONS_00049018	9.97	204	0.03	0.61	4.34577	0.000132175	0.00835945	yes	Lmtk3	PREDICTED: uncharacterized protein LOC103387869, partial [Cynoglossus semilaevis]	-	-	-	-	-	-	-
TCONS_00049150	98.2833	0	0.49	0.001	-8.93664	5.52985e-07	7.52029e-05	yes	Myom3	PREDICTED: myomesin-3-like [Cynoglossus semilaevis]	-	-	-	-	-	-	-
TCONS_00049553	3.72	192.52	0.0133333	0.693333	5.70044	2.90815e-05	0.00241251	yes	arnt	PREDICTED: aryl hydrocarbon receptor nuclear translocator-like isoform X2 [Cynoglossus semilaevis]	-	-	-	-	-	-	-
TCONS_00049643	3020.55	6486.72	67.14	141.327	1.07379	4.73801e-06	0.000499054	yes	gapdh-2	PREDICTED: glyceraldehyde-3-phosphate dehydrogenase 2 [Cynoglossus semilaevis]	Metabolism	Global and Overview;Carbohydrate metabolism	ko01100//Metabolic pathways;ko01110//Biosynthesis of secondary metabolites;ko00010//Glycolysis / Gluconeogenesis	K10705	-	GO:0016491//oxidoreductase activity;GO:0000166//nucleotide binding;GO:0036094//small molecule binding;GO:0016903//oxidoreductase activity, acting on the aldehyde or oxo group of donors;GO:1901265//nucleoside phosphate binding;GO:0097159//organic cyclic compound binding;GO:0003824//catalytic activity;GO:1901363//heterocyclic compound binding;GO:0005488//binding	GO:0044699//single-organism process;GO:0005996//monosaccharide metabolic process;GO:0019318//hexose metabolic process;GO:0044723//single-organism carbohydrate metabolic process;GO:0008152//metabolic process;GO:0005975//carbohydrate metabolic process;GO:0044281//small molecule metabolic process;GO:0044710//single-organism metabolic process;GO:0044238//primary metabolic process;GO:0071704//organic …
TCONS_00050163	160.81	0	2.51	0.001	-11.2935	4.82257e-08	8.02804e-06	yes	tbrg4	PREDICTED: protein TBRG4 [Cynoglossus semilaevis]	-	-	-	-	-	-	-
TCONS_00050175	11.9533	330.477	0.473333	13.2533	4.80735	1.34735e-09	3.09045e-07	yes	Apcs	C-reactive protein-like precursor [Cynoglossus semilaevis]	-	-	-	-	-	-	-
TCONS_00050465	0	84.35	0.001	1.18	10.2046	0.000456125	0.0220205	yes	bbs9	PREDICTED: protein PTHB1 [Cynoglossus semilaevis]	-	-	-	-	-	-	-
TCONS_00050874	32.0267	0	0.456667	0.001	-8.835	0.000803709	0.0331432	yes	Cspg5	PREDICTED: chondroitin sulfate proteoglycan 5 isoform X5 [Cynoglossus semilaevis]	-	-	-	-	-	-	-
TCONS_00051037	1601	300.507	88.8733	16.4667	-2.4322	1.54698e-26	1.74998e-23	yes	-	PREDICTED: uncharacterized protein LOC103387814 isoform X2 [Cynoglossus semilaevis]	-	-	-	-	-	-	-
TCONS_00051215	102.277	365.523	0.983333	3.53667	1.84664	0.00108018	0.0413576	yes	atp1a3	PREDICTED: sodium/potassium-transporting ATPase subunit alpha-3 isoform X3 [Cynoglossus semilaevis]	Organismal Systems	Circulatory system	ko04261//Adrenergic signaling in cardiomyocytes;ko04260//Cardiac muscle contraction	K01539	-	-	-
TCONS_00051327	237.75	4.58	1.04333	0.02	-5.70506	1.5038e-05	0.00138568	yes	CHD4	PREDICTED: chromodomain-helicase-DNA-binding protein 4 isoform X8 [Cynoglossus semilaevis]	-	-	-	-	-	-	-
TCONS_00051549	93.2367	0.06	2.15667	0.001	-11.0746	3.93277e-07	5.56107e-05	yes	MS4A4A	PREDICTED: membrane-spanning 4-domains subfamily A member 4A-like [Cynoglossus semilaevis]	-	-	-	-	-	-	-
TCONS_00051550	0	98.3567	0.001	2.36333	11.2066	3.24281e-07	4.69208e-05	yes	-	PREDICTED: membrane-spanning 4-domains subfamily A member 4A-like [Cynoglossus semilaevis]	-	-	-	-	-	-	-
TCONS_00051920	0	161.683	0.001	0.903333	9.81911	8.11143e-10	1.92256e-07	yes	PLCL2	PREDICTED: LOW QUALITY PROTEIN: inactive phospholipase C-like protein 2 [Cynoglossus semilaevis]	-	-	-	-	-	-	-
TCONS_00052064	296.103	0	1.54333	0.001	-10.5918	1.41485e-15	7.18598e-13	yes	PTK2	PREDICTED: focal adhesion kinase 1 [Cynoglossus semilaevis]	Cellular Processes;Environmental Information Processing	Cell motility;Cellular commiunity;Signal transduction	ko04510//Focal adhesion;ko04810//Regulation of actin cytoskeleton;ko04012//ErbB signaling pathway;ko04370//VEGF signaling pathway	K05725	-	-	-
TCONS_00052143	215.683	34.4533	2.24667	0.343333	-2.7101	0.000667174	0.0290026	yes	phactr4b	PREDICTED: phosphatase and actin regulator 4 isoform X5 [Cynoglossus semilaevis]	-	-	-	-	-	-	-
TCONS_00052144	0	96.01	0.001	1.01333	9.98489	1.33684e-06	0.000167185	yes	phactr4b	PREDICTED: phosphatase and actin regulator 4 isoform X5 [Cynoglossus semilaevis]	-	-	-	-	-	-	-
TCONS_00052253	0	29.01	0.001	0.713333	9.47843	0.0013397	0.0487799	yes	Igflr1	PREDICTED: IGF-like family receptor 1 [Cynoglossus semilaevis]	-	-	-	-	-	-	-
TCONS_00052260	119.577	0	0.736667	0.001	-9.52487	5.95181e-08	9.71296e-06	yes	Aplp2	PREDICTED: amyloid-like protein 1 [Cynoglossus semilaevis]	-	-	-	-	-	-	-
TCONS_00052263	0	117.84	0.001	0.7	9.45121	7.24866e-07	9.54483e-05	yes	app	PREDICTED: amyloid-like protein 1 [Cynoglossus semilaevis]	-	-	-	-	-	-	-
TCONS_00052555	248.333	587	0.346667	0.803333	1.21245	0.0012037	0.0448428	yes	-	-	-	-	-	-	-	-	-
TCONS_00052563	959.903	2112.85	42.8667	93.2067	1.12058	4.50695e-10	1.10847e-07	yes	CTSS	PREDICTED: cathepsin S-like isoform X2 [Cynoglossus semilaevis]	Cellular Processes	Transport and catabolism	ko04145//Phagosome;ko04142//Lysosome	K01368	-	-	-
TCONS_00052644	137.22	8.77667	1.11	0.0733333	-3.91995	0.00136373	0.0494739	yes	SULT3A1	PREDICTED: amine sulfotransferase-like isoform X1 [Cynoglossus semilaevis]	-	-	-	-	-	-	-
TCONS_00052668	448.643	151.533	3.81333	1.27333	-1.58244	0.000428823	0.0210733	yes	vegfaa	PREDICTED: vascular endothelial growth factor A-A-like isoform X1 [Cynoglossus semilaevis]	Environmental Information Processing;Cellular Processes	Signaling molecules and interaction;Signal transduction;Cellular commiunity	ko04510//Focal adhesion;ko04060//Cytokine-cytokine receptor interaction;ko04370//VEGF signaling pathway;ko04150//mTOR signaling pathway	K05448	GO:0005623//cell;GO:0044464//cell part	GO:0005102//receptor binding;GO:0005488//binding;GO:0005515//protein binding	GO:0001655//urogenital system development;GO:0035270//endocrine system development;GO:0009893//positive regulation of metabolic process;GO:0022607//cellular component assembly;GO:0071840//cellular component organization or biogenesis;GO:0051674//localization of cell;GO:0006928//movement of cell or subcellular component;GO:0097485//neuron projection guidance;GO:0022008//neurogenesis;GO:0048646//an…
TCONS_00052810	0	74.8933	0.001	0.326667	8.35168	9.32652e-05	0.00617126	yes	Arhgef12	PREDICTED: rho guanine nucleotide exchange factor 1 isoform X5 [Cynoglossus semilaevis]	Organismal Systems;Cellular Processes	Cell motility;Circulatory system	ko04810//Regulation of actin cytoskeleton;ko04270//Vascular smooth muscle contraction	K12330	-	-	-
TCONS_00052865	0.09	57.52	0.001	0.236667	7.88671	3.50087e-05	0.00279698	yes	OTUD7B	PREDICTED: OTU domain-containing protein 7B [Cynoglossus semilaevis]	-	-	-	-	-	-	-
TCONS_00053244	0	203.287	0.001	2.35333	11.2005	1.45124e-05	0.00134765	yes	CERCAM	PREDICTED: probable inactive glycosyltransferase 25 family member 3 [Cynoglossus semilaevis]	Metabolism	Amino acid metabolism;Glycan biosynthesis and metabolism	ko00310//Lysine degradation;ko00514//Other types of O-glycan biosynthesis	K11703	-	-	-
TCONS_00053419	0	576.423	0.001	2.02	10.9801	3.17611e-33	4.5168e-30	yes	TLN1	PREDICTED: talin-1 isoform X2 [Cynoglossus semilaevis]	Cellular Processes	Cellular commiunity	ko04510//Focal adhesion	K06271	GO:0043229//intracellular organelle;GO:0005924//cell-substrate adherens junction;GO:0070161//anchoring junction;GO:0005856//cytoskeleton;GO:0043226//organelle;GO:0005912//adherens junction;GO:0005622//intracellular;GO:0043232//intracellular non-membrane-bounded organelle;GO:0044424//intracellular part;GO:0030054//cell junction;GO:0030055//cell-substrate junction;GO:0044464//cell part;GO:0005623//…	GO:0005198//structural molecule activity;GO:0005488//binding;GO:0008092//cytoskeletal protein binding;GO:0005515//protein binding;GO:0005102//receptor binding	GO:0006996//organelle organization;GO:0016043//cellular component organization;GO:0022610//biological adhesion;GO:0071840//cellular component organization or biogenesis;GO:0007010//cytoskeleton organization;GO:0009987//cellular process
TCONS_00053800	228.02	1.79	3.45	0.0266667	-7.01542	0.00056866	0.0258253	yes	actr3	PREDICTED: actin-related protein 3-like isoform X1 [Cynoglossus semilaevis]	-	-	-	-	-	-	-
TCONS_00053854	193.327	0	2.96	0.001	-11.5314	1.18732e-05	0.00113649	yes	NOP58	PREDICTED: LOW QUALITY PROTEIN: nucleolar protein 58-like [Lates calcarifer]	Genetic Information Processing	Translation	ko03008//Ribosome biogenesis in eukaryotes	K14565	-	-	-
TCONS_00053884	0	44.31	0.001	0.153333	7.26053	0.000225722	0.0126237	yes	SCN2A	PREDICTED: sodium channel protein type 2 subunit alpha-like isoform X3 [Cynoglossus semilaevis]	-	-	-	-	-	-	-
TCONS_00053910	236.673	570.693	3.28667	7.86	1.2579	0.00122461	0.0453861	yes	Rdh7	PREDICTED: retinol dehydrogenase 7-like [Cynoglossus semilaevis]	-	-	-	-	-	-	-
TCONS_00053994	204.017	0	3.28667	0.001	-11.6824	1.43128e-05	0.0013316	yes	AAMP	PREDICTED: angio-associated migratory cell protein isoform X1 [Cynoglossus semilaevis]	-	-	-	-	-	-	-
TCONS_00054734	69.2367	0	0.5	0.001	-8.96578	9.66998e-06	0.000945606	yes	ADAMTS6	PREDICTED: A disintegrin and metalloproteinase with thrombospondin motifs 6 [Cynoglossus semilaevis]	-	-	-	-	GO:0031012//extracellular matrix	GO:0043169//cation binding;GO:0005488//binding;GO:0003824//catalytic activity;GO:0070011//peptidase activity, acting on L-amino acid peptides;GO:0043167//ion binding;GO:0046914//transition metal ion binding;GO:0008233//peptidase activity;GO:0046872//metal ion binding;GO:0016787//hydrolase activity	GO:0008152//metabolic process;GO:0043170//macromolecule metabolic process;GO:0044238//primary metabolic process;GO:0071704//organic substance metabolic process;GO:0016485//protein processing;GO:0019538//protein metabolic process;GO:0051604//protein maturation;GO:0010467//gene expression;GO:0006508//proteolysis
TCONS_00055062	146.413	2.17333	0.613333	0.01	-5.9386	1.2805e-05	0.00120256	yes	MAP1B	PREDICTED: microtubule-associated protein 1B isoform X2 [Cynoglossus semilaevis]	-	-	-	-	-	-	-
TCONS_00055277	1920.06	752.657	9.73667	3.78	-1.36504	4.61511e-06	0.00048875	yes	Nup214	PREDICTED: nuclear pore complex protein Nup214 isoform X3 [Cynoglossus semilaevis]	Genetic Information Processing	Translation	ko03013//RNA transport	K14317	-	-	-
TCONS_00055278	510.153	1286.55	2.61	6.40667	1.29552	2.28417e-05	0.0019704	yes	Nup214	PREDICTED: nuclear pore complex protein Nup214 isoform X2 [Cynoglossus semilaevis]	Genetic Information Processing	Translation	ko03013//RNA transport	K14317	-	-	-
TCONS_00055280	0.29	231.447	0.001	1.17667	10.2005	4.46667e-05	0.00340465	yes	Nup214	PREDICTED: nuclear pore complex protein Nup214 isoform X2 [Cynoglossus semilaevis]	Genetic Information Processing	Translation	ko03013//RNA transport	K14317	-	-	-
TCONS_00055331	0.72	128.377	0.00333333	0.363333	6.76818	1.80902e-06	0.000211367	yes	ZNF462	PREDICTED: zinc finger protein 462 [Cynoglossus semilaevis]	-	-	-	-	-	-	-
TCONS_00055332	1164.45	592.947	3.24667	1.62	-1.00297	0.000132691	0.00837425	yes	ZNF462	PREDICTED: zinc finger protein 462 [Cynoglossus semilaevis]	-	-	-	-	-	-	-
TCONS_00055398	0	39.4867	0.001	0.296667	8.2127	0.000764246	0.032128	yes	Med13l	PREDICTED: mediator of RNA polymerase II transcription subunit 13-like [Cynoglossus semilaevis]	-	-	-	-	-	-	-
TCONS_00055855	64.0667	0	0.41	0.001	-8.67948	0.00108937	0.0415406	yes	EHMT1	PREDICTED: histone-lysine N-methyltransferase EHMT1-like [Cynoglossus semilaevis]	Metabolism	Amino acid metabolism	ko00310//Lysine degradation	K11420	-	-	-
TCONS_00055909	55.5033	0	0.23	0.001	-7.84549	4.74315e-05	0.00357706	yes	Tcf4	PREDICTED: transcription factor 4 isoform X1 [Cynoglossus semilaevis]	-	-	-	-	-	-	-
TCONS_00055972	0	29.8633	0.001	0.216667	7.75933	0.00109189	0.0415502	yes	GHR	PREDICTED: growth hormone receptor [Cynoglossus semilaevis]	Environmental Information Processing	Signaling molecules and interaction;Signal transduction	ko04080//Neuroactive ligand-receptor interaction;ko04060//Cytokine-cytokine receptor interaction;ko04630//Jak-STAT signaling pathway	K05080	-	-	-
TCONS_00056181	146.937	514.927	1.40667	4.88667	1.79657	5.05867e-05	0.00377497	yes	calcrla	PREDICTED: LOW QUALITY PROTEIN: calcitonin gene-related peptide type 1 receptor-like [Cynoglossus semilaevis]	Environmental Information Processing;Organismal Systems	Signaling molecules and interaction;Circulatory system	ko04080//Neuroactive ligand-receptor interaction;ko04270//Vascular smooth muscle contraction	K04577	-	-	-
TCONS_00056359	0	53.47	0.001	0.243333	7.92679	0.00037842	0.0191877	yes	VWDE	PREDICTED: von Willebrand factor D and EGF domain-containing protein-like isoform X1 [Cynoglossus semilaevis]	-	-	-	-	-	-	-
TCONS_00056519	11.33	229.443	0.0833333	1.65	4.30743	8.56421e-05	0.00573721	yes	Stk24	PREDICTED: serine/threonine-protein kinase 24-like isoform X1 [Cynoglossus semilaevis]	-	-	-	-	-	GO:0097159//organic cyclic compound binding;GO:0036094//small molecule binding;GO:0032550//purine ribonucleoside binding;GO:0016772//transferase activity, transferring phosphorus-containing groups;GO:0005488//binding;GO:0001883//purine nucleoside binding;GO:0001882//nucleoside binding;GO:0016740//transferase activity;GO:0003824//catalytic activity;GO:0016301//kinase activity;GO:0032549//ribonucle…	GO:0032502//developmental process;GO:0009987//cellular process;GO:0044267//cellular protein metabolic process;GO:0019538//protein metabolic process;GO:0044767//single-organism developmental process;GO:0036211//protein modification process;GO:0044238//primary metabolic process;GO:0043412//macromolecule modification;GO:0044699//single-organism process;GO:0071704//organic substance metabolic process…
TCONS_00056583	0	97.11	0.001	0.506667	8.98489	0.000327274	0.0170931	yes	Vav2	PREDICTED: guanine nucleotide exchange factor VAV2 isoform X3 [Cynoglossus semilaevis]	Cellular Processes	Cell motility;Cellular commiunity	ko04510//Focal adhesion;ko04810//Regulation of actin cytoskeleton	K05730	-	-	-
TCONS_00056834	96.1433	397.693	0.49	2	2.02915	5.81173e-05	0.00421524	yes	GPD2	PREDICTED: glycerol-3-phosphate dehydrogenase, mitochondrial isoform X2 [Cynoglossus semilaevis]	Metabolism	Global and Overview;Lipid metabolism	ko01110//Biosynthesis of secondary metabolites;ko00564//Glycerophospholipid metabolism	K00111	GO:0044464//cell part;GO:0044424//intracellular part;GO:0044444//cytoplasmic part;GO:0005737//cytoplasm;GO:0005623//cell;GO:0005622//intracellular	GO:0043167//ion binding;GO:0003824//catalytic activity;GO:0005488//binding;GO:0046872//metal ion binding;GO:0043169//cation binding	GO:1901135//carbohydrate derivative metabolic process;GO:0052646//alditol phosphate metabolic process;GO:0044699//single-organism process;GO:0008152//metabolic process;GO:0006796//phosphate-containing compound metabolic process;GO:0071704//organic substance metabolic process;GO:0019637//organophosphate metabolic process;GO:0006793//phosphorus metabolic process;GO:0044710//single-organism metaboli…
TCONS_00057104	0	52.6033	0.001	0.48	8.90689	7.82141e-05	0.00534023	yes	Runx1	PREDICTED: runt-related transcription factor 1-like isoform X2 [Cynoglossus semilaevis]	-	-	-	-	-	-	-
TCONS_00057142	6.22	200.263	0.0166667	0.533333	5	0.000632084	0.0278292	yes	NBEAL1	PREDICTED: neurobeachin-like protein 1 [Cynoglossus semilaevis]	-	-	-	-	-	-	-
TCONS_00057185	149.407	0	1.02667	0.001	-10.0038	4.83238e-05	0.0036245	yes	EIF5B	PREDICTED: eukaryotic translation initiation factor 5B [Cynoglossus semilaevis]	Genetic Information Processing	Translation	ko03013//RNA transport	K03243	-	GO:0001883//purine nucleoside binding;GO:0016787//hydrolase activity;GO:0005488//binding;GO:0097367//carbohydrate derivative binding;GO:0032549//ribonucleoside binding;GO:0032550//purine ribonucleoside binding;GO:0003824//catalytic activity;GO:0001882//nucleoside binding;GO:0017111//nucleoside-triphosphatase activity;GO:0016817//hydrolase activity, acting on acid anhydrides;GO:0036094//small mole…	GO:1901135//carbohydrate derivative metabolic process;GO:0006195//purine nucleotide catabolic process;GO:1901292//nucleoside phosphate catabolic process;GO:0009056//catabolic process;GO:0009150//purine ribonucleotide metabolic process;GO:0009987//cellular process;GO:1901575//organic substance catabolic process;GO:0019693//ribose phosphate metabolic process;GO:1901360//organic cyclic compound meta…
TCONS_00057334	1473.1	423.673	6.19	1.73667	-1.83362	8.07446e-05	0.00546057	yes	RAPH1	PREDICTED: ras-associated and pleckstrin homology domains-containing protein 1-like [Cynoglossus semilaevis]	-	-	-	-	-	-	-
TCONS_00057335	360.93	76.11	1.27667	0.263333	-2.27742	5.1286e-05	0.00381002	yes	RAPH1	PREDICTED: ras-associated and pleckstrin homology domains-containing protein 1-like [Cynoglossus semilaevis]	-	-	-	-	-	-	-
TCONS_00057421	2.21	210.48	0.00666667	0.63	6.56224	5.81321e-07	7.84138e-05	yes	CNNM3	PREDICTED: metal transporter CNNM3 isoform X2 [Cynoglossus semilaevis]	-	-	-	-	-	-	-
TCONS_00058518	489.097	1173.07	1.81333	4.24333	1.22655	0.00116599	0.0437017	yes	FAM13B	PREDICTED: protein FAM13B [Cynoglossus semilaevis]	-	-	-	-	-	-	-
TCONS_00058568	0	151.49	0.001	0.473333	8.88671	4.10696e-05	0.00320473	yes	RAPGEF2	PREDICTED: rap guanine nucleotide exchange factor 2 isoform X5 [Cynoglossus semilaevis]	Environmental Information Processing	Signal transduction	ko04010//MAPK signaling pathway	K08018	-	-	-
TCONS_00058791	0	54	0.001	0.3	8.22882	5.43256e-05	0.0039882	yes	MCF2L	PREDICTED: proto-oncogene DBL isoform X1 [Cynoglossus semilaevis]	-	-	-	-	-	-	-
TCONS_00058826	85.9233	332.277	0.706667	2.74333	1.95683	0.000865646	0.0349843	yes	ARHGEF6	PREDICTED: rho guanine nucleotide exchange factor 6 isoform X1 [Cynoglossus semilaevis]	Cellular Processes	Cell motility	ko04810//Regulation of actin cytoskeleton	K05729	-	-	GO:0050790//regulation of catalytic activity;GO:0035556//intracellular signal transduction;GO:0050896//response to stimulus;GO:0023052//signaling;GO:0043087//regulation of GTPase activity;GO:0044763//single-organism cellular process;GO:0050794//regulation of cellular process;GO:0065007//biological regulation;GO:0007264//small GTPase mediated signal transduction;GO:0051336//regulation of hydrolase…
TCONS_00058920	0	39.5633	0.001	1.19667	10.2248	0.000336084	0.0174434	yes	Macrod1	PREDICTED: O-acetyl-ADP-ribose deacetylase MACROD1 isoform X1 [Cynoglossus semilaevis]	-	-	-	-	-	-	-
TCONS_00058991	0	208.293	0.001	1.33	10.3772	0.000794996	0.0329523	yes	Ctnnd1	PREDICTED: catenin delta-1 isoform X2 [Cynoglossus semilaevis]	Cellular Processes	Cellular commiunity	ko04520//Adherens junction	K05690	-	-	-
TCONS_00059040	0	31.4767	0.001	0.0866667	6.43741	0.000934708	0.0369239	yes	TRPC7	PREDICTED: short transient receptor potential channel 7 isoform X1 [Cynoglossus semilaevis]	-	-	-	-	GO:0016020//membrane;GO:0031224//intrinsic component of membrane;GO:0044425//membrane part	GO:0022803//passive transmembrane transporter activity;GO:0022891//substrate-specific transmembrane transporter activity;GO:0015267//channel activity;GO:0022857//transmembrane transporter activity;GO:0015075//ion transmembrane transporter activity;GO:0005216//ion channel activity;GO:0008324//cation transmembrane transporter activity;GO:0005215//transporter activity;GO:0022838//substrate-specific …	GO:0051179//localization;GO:0044765//single-organism transport;GO:0006816//calcium ion transport;GO:1902578//single-organism localization;GO:0030001//metal ion transport;GO:0044699//single-organism process;GO:0044763//single-organism cellular process;GO:0072511//divalent inorganic cation transport;GO:0006811//ion transport;GO:0006812//cation transport;GO:0051234//establishment of localization;GO:…
TCONS_00059226	33.3667	266.51	0.15	1.17667	2.97167	2.80857e-05	0.00234094	yes	RNF38	PREDICTED: E3 ubiquitin-protein ligase RNF38-like [Cynoglossus semilaevis]	-	-	-	-	-	-	-
TCONS_00060075	69.0167	415.247	0.61	3.64667	2.5797	2.95348e-06	0.00032814	yes	MAP4K4	PREDICTED: misshapen-like kinase 1 [Cynoglossus semilaevis]	Environmental Information Processing	Signal transduction	ko04010//MAPK signaling pathway	K04407	-	-	-
TCONS_00060339	0	47.9067	0.001	0.833333	9.70275	0.000286656	0.0153255	yes	NIPA2	PREDICTED: magnesium transporter NIPA2-like [Cynoglossus semilaevis]	-	-	-	-	-	-	GO:1902578//single-organism localization;GO:0051234//establishment of localization;GO:0006812//cation transport;GO:0070838//divalent metal ion transport;GO:0051179//localization;GO:0030001//metal ion transport;GO:0044699//single-organism process;GO:0006811//ion transport;GO:0044765//single-organism transport;GO:0006810//transport;GO:0072511//divalent inorganic cation transport
TCONS_00060504	1.24	96.7167	0.00666667	0.42	5.97728	6.77561e-05	0.00473852	yes	Slit3	PREDICTED: slit homolog 3 protein-like [Cynoglossus semilaevis]	-	-	-	-	-	-	GO:0045926//negative regulation of growth;GO:0050794//regulation of cellular process;GO:0048523//negative regulation of cellular process;GO:0001558//regulation of cell growth;GO:0040008//regulation of growth;GO:0048519//negative regulation of biological process;GO:0030308//negative regulation of cell growth;GO:0051128//regulation of cellular component organization;GO:0050789//regulation of biolog…
TCONS_00061970	968.467	483.45	4.77	2.35333	-1.01928	0.000281515	0.0151482	yes	PIKFYVE	PREDICTED: 1-phosphatidylinositol 3-phosphate 5-kinase isoform X2 [Cynoglossus semilaevis]	Cellular Processes;Metabolism;Environmental Information Processing	Transport and catabolism;Cell motility;Carbohydrate metabolism;Signal transduction	ko04810//Regulation of actin cytoskeleton;ko04070//Phosphatidylinositol signaling system;ko04145//Phagosome;ko00562//Inositol phosphate metabolism	K00921	-	-	-
TCONS_00062180	0	37.0667	0.001	0.196667	7.61961	0.000654608	0.028531	yes	RAPH1	PREDICTED: LOW QUALITY PROTEIN: ras-associated and pleckstrin homology domains-containing protein 1-like [Cynoglossus semilaevis]	-	-	-	-	-	-	-
TCONS_00062320	319.21	22.94	1.68	0.12	-3.80735	2.22019e-08	3.98053e-06	yes	ITGA6	PREDICTED: integrin alpha-6-like [Cynoglossus semilaevis]	Cellular Processes;Environmental Information Processing	Cellular commiunity;Signaling molecules and interaction;Cell motility	ko04510//Focal adhesion;ko04810//Regulation of actin cytoskeleton;ko04514//Cell adhesion molecules (CAMs);ko04512//ECM-receptor interaction	K06485	GO:0016020//membrane;GO:0031224//intrinsic component of membrane;GO:0044425//membrane part;GO:0016021//integral component of membrane	-	GO:0044699//single-organism process
TCONS_00062355	232.83	0	1.36667	0.001	-10.4164	0.000653981	0.028531	yes	AGPS	PREDICTED: alkyldihydroxyacetonephosphate synthase, peroxisomal [Cynoglossus semilaevis]	Metabolism;Cellular Processes	Transport and catabolism;Lipid metabolism;Global and Overview	ko01100//Metabolic pathways;ko04146//Peroxisome;ko00565//Ether lipid metabolism	K00803	-	GO:0016614//oxidoreductase activity, acting on CH-OH group of donors;GO:0016740//transferase activity;GO:0097159//organic cyclic compound binding;GO:0016616//oxidoreductase activity, acting on the CH-OH group of donors, NAD or NADP as acceptor;GO:0036094//small molecule binding;GO:0016765//transferase activity, transferring alkyl or aryl (other than methyl) groups;GO:0000166//nucleotide binding;G…	GO:0044238//primary metabolic process;GO:0071704//organic substance metabolic process;GO:0044710//single-organism metabolic process;GO:0006629//lipid metabolic process;GO:0008152//metabolic process;GO:0044699//single-organism process
TCONS_00062895	314.753	835.343	1.19667	3.10667	1.37635	3.3947e-05	0.00272529	yes	ehhadh	PREDICTED: peroxisomal bifunctional enzyme [Cynoglossus semilaevis]	Cellular Processes;Metabolism;Organismal Systems	Transport and catabolism;Lipid metabolism;Amino acid metabolism;Carbohydrate metabolism;Global and Overview;Metabolism of other amino acids;Endocrine system	ko01100//Metabolic pathways;ko01110//Biosynthesis of secondary metabolites;ko01130//Biosynthesis of antibiotics;ko01120//Microbial metabolism in diverse environments;ko01200//Carbon metabolism;ko00310//Lysine degradation;ko04146//Peroxisome;ko03320//PPAR signaling pathway;ko01212//Fatty acid metabolism;ko00280//Valine, leucine and isoleucine degradation;ko00071//Fatty acid degradation;ko00380//Tr…	K07514	-	GO:0016616//oxidoreductase activity, acting on the CH-OH group of donors, NAD or NADP as acceptor;GO:0003824//catalytic activity;GO:0016491//oxidoreductase activity;GO:0016614//oxidoreductase activity, acting on CH-OH group of donors	GO:0044699//single-organism process;GO:0044710//single-organism metabolic process;GO:0008152//metabolic process
TCONS_00063141	1680.46	763.807	6.26667	2.83	-1.1469	8.79084e-09	1.75022e-06	yes	COL6A3	PREDICTED: LOW QUALITY PROTEIN: collagen alpha-3(VI) chain-like [Cynoglossus semilaevis]	Cellular Processes;Environmental Information Processing	Cellular commiunity;Signaling molecules and interaction	ko04510//Focal adhesion;ko04512//ECM-receptor interaction	K06238	-	-	-
TCONS_00063208	386.86	878.343	4.54667	10.23	1.16993	4.15187e-05	0.00322395	yes	asnsd1	PREDICTED: asparagine synthetase domain-containing protein 1 [Cynoglossus semilaevis]	-	-	-	-	-	-	-
TCONS_00063597	191.687	0.0533333	2.44	0.001	-11.2527	0.000789716	0.0329207	yes	si:dkey-18l1.1	PREDICTED: LOW QUALITY PROTEIN: von Willebrand factor A domain-containing protein 8 [Lates calcarifer]	-	-	-	-	-	GO:0005488//binding;GO:0032550//purine ribonucleoside binding;GO:0097159//organic cyclic compound binding;GO:0017111//nucleoside-triphosphatase activity;GO:0016462//pyrophosphatase activity;GO:0097367//carbohydrate derivative binding;GO:0016818//hydrolase activity, acting on acid anhydrides, in phosphorus-containing anhydrides;GO:1901363//heterocyclic compound binding;GO:0001883//purine nucleosid…	GO:0046700//heterocycle catabolic process;GO:1901565//organonitrogen compound catabolic process;GO:0006139//nucleobase-containing compound metabolic process;GO:0072521//purine-containing compound metabolic process;GO:1901136//carbohydrate derivative catabolic process;GO:0009056//catabolic process;GO:0044270//cellular nitrogen compound catabolic process;GO:0006796//phosphate-containing compound me…
TCONS_00063727	203.763	0	0.376667	0.001	-8.55714	2.73559e-12	9.32611e-10	yes	NEB	PREDICTED: nebulin isoform X2 [Cynoglossus semilaevis]	-	-	-	-	-	-	-
TCONS_00063832	228.327	0.136667	1.11667	0.001	-10.125	4.1544e-06	0.000446371	yes	ANKRD44	PREDICTED: serine/threonine-protein phosphatase 6 regulatory ankyrin repeat subunit B isoform X2 [Cynoglossus semilaevis]	-	-	-	-	-	-	-
TCONS_00064367	0	93.42	0.001	1.18667	10.2127	0.000367781	0.0187563	yes	RDX	PREDICTED: radixin [Cynoglossus semilaevis]	Cellular Processes	Cell motility	ko04810//Regulation of actin cytoskeleton	K05762	-	-	-
TCONS_00064373	110.067	3.05333	0.53	0.0133333	-5.31288	0.000370339	0.0188672	yes	ARHGAP20	PREDICTED: rho GTPase-activating protein 20-like isoform X1 [Cynoglossus semilaevis]	-	-	-	-	-	-	-
TCONS_00064518	86.9233	429.197	1.65	7.99	2.27573	3.36284e-05	0.00270845	yes	Gpm6b	PREDICTED: neuronal membrane glycoprotein M6-b isoform X3 [Lates calcarifer]	-	-	-	-	-	-	-
TCONS_00064575	115.937	2.88	1.90333	0.05	-5.25046	0.000459626	0.0221388	yes	ihhb	PREDICTED: LOW QUALITY PROTEIN: indian hedgehog B protein-like [Cynoglossus semilaevis]	Environmental Information Processing	Signal transduction	ko04340//Hedgehog signaling pathway	K11989	-	-	GO:0044699//single-organism process
TCONS_00064576	35.1167	0	0.5	0.001	-8.96578	0.000765401	0.0321494	yes	ihhb	PREDICTED: LOW QUALITY PROTEIN: indian hedgehog B protein-like [Cynoglossus semilaevis]	Environmental Information Processing	Signal transduction	ko04340//Hedgehog signaling pathway	K11989	-	-	GO:0044699//single-organism process
TCONS_00064657	434.76	1133.67	8.45667	21.87	1.37079	1.01514e-06	0.000129892	yes	FSTL1	PREDICTED: follistatin-related protein 1 [Cynoglossus semilaevis]	-	-	-	-	-	-	GO:0048856//anatomical structure development;GO:0051716//cellular response to stimulus;GO:0070848//response to growth factor;GO:0023052//signaling;GO:0070887//cellular response to chemical stimulus;GO:0060255//regulation of macromolecule metabolic process;GO:0031323//regulation of cellular metabolic process;GO:0051252//regulation of RNA metabolic process;GO:0048731//system development;GO:0044699/…
TCONS_00064705	154.89	0.0233333	1.17333	0.001	-10.1964	8.24892e-06	0.000824461	yes	GALNT3	PREDICTED: polypeptide N-acetylgalactosaminyltransferase 3 [Cynoglossus semilaevis]	Metabolism	Global and Overview;Glycan biosynthesis and metabolism	ko01100//Metabolic pathways;ko00512//Mucin type O-glycan biosynthesis	K00710	GO:0044425//membrane part;GO:0031224//intrinsic component of membrane;GO:0016020//membrane	GO:0005488//binding;GO:0016740//transferase activity;GO:0043169//cation binding;GO:0003824//catalytic activity;GO:0043167//ion binding	GO:0008152//metabolic process;GO:0044237//cellular metabolic process;GO:0036211//protein modification process;GO:0043170//macromolecule metabolic process;GO:0044238//primary metabolic process;GO:0044260//cellular macromolecule metabolic process;GO:0009987//cellular process;GO:0043412//macromolecule modification;GO:0019538//protein metabolic process;GO:0071704//organic substance metabolic process;…
TCONS_00065003	395.15	932.263	7.17	16.78	1.2267	1.81393e-05	0.00160939	yes	si:dkey-22a1.3	PREDICTED: protein nepro homolog [Cynoglossus semilaevis]	-	-	-	-	-	-	-
TCONS_00065418	585.587	2131.31	2.18333	7.90667	1.85654	9.0546e-15	4.25173e-12	yes	FN1	PREDICTED: fibronectin-like [Cynoglossus semilaevis]	Environmental Information Processing;Cellular Processes	Cellular commiunity;Signaling molecules and interaction;Cell motility	ko04510//Focal adhesion;ko04810//Regulation of actin cytoskeleton;ko04512//ECM-receptor interaction	K05717	-	-	-
TCONS_00066154	0	192.79	0.001	0.98	9.93664	3.97266e-05	0.00312872	yes	brd4	PREDICTED: bromodomain-containing protein 4-like [Cynoglossus semilaevis]	-	-	-	-	-	GO:0005488//binding	-
TCONS_00066216	120.64	0	0.306667	0.001	-8.26053	0.00010858	0.00702791	yes	TNRC6C	PREDICTED: trinucleotide repeat-containing gene 6C protein-like isoform X3 [Cynoglossus semilaevis]	-	-	-	-	-	-	-
TCONS_00066220	83.45	346.973	0.923333	3.77333	2.03092	0.000329872	0.0171927	yes	C17orf75	PREDICTED: protein Njmu-R1 isoform X1 [Cynoglossus semilaevis]	-	-	-	-	-	-	-
TCONS_00066239	114.863	867.977	0.626667	4.56333	2.86432	3.53211e-07	5.08113e-05	yes	ATAD5	PREDICTED: LOW QUALITY PROTEIN: ATPase family AAA domain-containing protein 5 [Cynoglossus semilaevis]	-	-	-	-	-	-	-
TCONS_00066298	118.693	3.11	1.11	0.0266667	-5.37938	0.000440236	0.0214406	yes	WFIKKN2	PREDICTED: WAP, Kazal, immunoglobulin, Kunitz and NTR domain-containing protein 2 [Cynoglossus semilaevis]	-	-	-	-	-	GO:0004857//enzyme inhibitor activity;GO:0098772//molecular function regulator;GO:0030234//enzyme regulator activity	GO:0032268//regulation of cellular protein metabolic process;GO:0048519//negative regulation of biological process;GO:0009892//negative regulation of metabolic process;GO:0051346//negative regulation of hydrolase activity;GO:0050789//regulation of biological process;GO:0052547//regulation of peptidase activity;GO:0051248//negative regulation of protein metabolic process;GO:0031324//negative regul…
TCONS_00066400	0	57.5033	0.001	0.32	8.32193	4.37863e-05	0.00335407	yes	Sun1	PREDICTED: SUN domain-containing protein 1 isoform X1 [Cynoglossus semilaevis]	-	-	-	-	-	-	-
TCONS_00066402	0	45.7967	0.001	0.246667	7.94642	0.000517965	0.0241222	yes	Sun1	PREDICTED: SUN domain-containing protein 1 isoform X1 [Cynoglossus semilaevis]	-	-	-	-	-	-	-
TCONS_00066407	0	42.0367	0.001	0.246667	7.94642	0.000736919	0.0312431	yes	Sun1	PREDICTED: SUN domain-containing protein 1 isoform X4 [Cynoglossus semilaevis]	-	-	-	-	-	-	-
TCONS_00066448	0	82.2733	0.001	0.453333	8.82443	5.2531e-06	0.000547004	yes	TEX2	PREDICTED: testis-expressed sequence 2 protein isoform X2 [Cynoglossus semilaevis]	-	-	-	-	-	-	-
TCONS_00066634	105.033	0	0.49	0.001	-8.93664	0.000185653	0.0108586	yes	Znf652	PREDICTED: phosphoethanolamine/phosphocholine phosphatase isoform X1 [Cynoglossus semilaevis]	-	-	-	-	-	-	-
TCONS_00066647	368.68	0	4.21333	0.001	-12.0407	1.98605e-21	1.56911e-18	yes	HSD17B1	PREDICTED: estradiol 17-beta-dehydrogenase 1 [Cynoglossus semilaevis]	Metabolism	Global and Overview;Lipid metabolism	ko01100//Metabolic pathways;ko00140//Steroid hormone biosynthesis	K00044	GO:0044424//intracellular part;GO:0005623//cell;GO:0044464//cell part;GO:0005622//intracellular	GO:0016229//steroid dehydrogenase activity;GO:0016614//oxidoreductase activity, acting on CH-OH group of donors;GO:0016616//oxidoreductase activity, acting on the CH-OH group of donors, NAD or NADP as acceptor;GO:0003824//catalytic activity;GO:0033764//steroid dehydrogenase activity, acting on the CH-OH group of donors, NAD or NADP as acceptor;GO:0016491//oxidoreductase activity	GO:0006629//lipid metabolic process;GO:0044699//single-organism process;GO:0006694//steroid biosynthetic process;GO:0044238//primary metabolic process;GO:1901360//organic cyclic compound metabolic process;GO:0044710//single-organism metabolic process;GO:0009058//biosynthetic process;GO:0008202//steroid metabolic process;GO:1901362//organic cyclic compound biosynthetic process;GO:0044711//single-o…
TCONS_00066649	16.6067	138.43	0.193333	1.64333	3.08746	0.000843311	0.0343494	yes	HSD17B1	PREDICTED: complement C1q-like protein 2 [Cynoglossus semilaevis]	Metabolism	Global and Overview;Lipid metabolism	ko01100//Metabolic pathways;ko00140//Steroid hormone biosynthesis	K00044	GO:0005622//intracellular;GO:0005623//cell;GO:0044464//cell part;GO:0044424//intracellular part	GO:0016614//oxidoreductase activity, acting on CH-OH group of donors;GO:0003824//catalytic activity;GO:0016616//oxidoreductase activity, acting on the CH-OH group of donors, NAD or NADP as acceptor;GO:0016229//steroid dehydrogenase activity;GO:0016491//oxidoreductase activity;GO:0033764//steroid dehydrogenase activity, acting on the CH-OH group of donors, NAD or NADP as acceptor	GO:1901576//organic substance biosynthetic process;GO:1901362//organic cyclic compound biosynthetic process;GO:1901360//organic cyclic compound metabolic process;GO:0044711//single-organism biosynthetic process;GO:0044238//primary metabolic process;GO:0008610//lipid biosynthetic process;GO:0006694//steroid biosynthetic process;GO:0006629//lipid metabolic process;GO:0008202//steroid metabolic proc…
TCONS_00066923	69.3067	0	0.25	0.001	-7.96578	0.000778127	0.0325193	yes	TCF20	PREDICTED: transcription factor 20 isoform X3 [Cynoglossus semilaevis]	-	-	-	-	-	-	-
TCONS_00066996	8.63	159.71	0.06	1.07667	4.16547	0.000123726	0.00789529	yes	Abi1	PREDICTED: abl interactor 2-like isoform X2 [Cynoglossus semilaevis]	-	-	-	-	-	-	-
TCONS_00067150	620.817	248.723	3.71333	1.46	-1.34675	0.000235751	0.0131265	yes	SNRNP70	PREDICTED: U1 small nuclear ribonucleoprotein 70 kDa [Cynoglossus semilaevis]	Genetic Information Processing	Transcription	ko03040//Spliceosome	K11093	-	GO:0005488//binding;GO:0097159//organic cyclic compound binding	GO:0048513//animal organ development;GO:0007275//multicellular organism development;GO:0044763//single-organism cellular process;GO:0048869//cellular developmental process;GO:0030097//hemopoiesis;GO:0009987//cellular process;GO:0002520//immune system development;GO:0048856//anatomical structure development;GO:0032502//developmental process;GO:0030154//cell differentiation;GO:0044767//single-organ…
TCONS_00067821	261.923	0.09	2.07667	0.001	-11.0201	0.000286345	0.0153253	yes	LASP1	PREDICTED: LIM and SH3 domain protein 1-like [Cynoglossus semilaevis]	-	-	-	-	-	GO:0005488//binding;GO:0043167//ion binding;GO:0043169//cation binding	-
TCONS_00067881	57.41	0	0.503333	0.001	-8.97537	4.56245e-05	0.00345649	yes	BAIAP3	PREDICTED: BAI1-associated protein 3 [Cynoglossus semilaevis]	-	-	-	-	-	-	-
TCONS_00068148	72.43	765.673	1.31333	13.5367	3.36557	5.24514e-15	2.55952e-12	yes	IGHM	immunoglobulin heavy chain secretory form [Scophthalmus maximus]	Cellular Processes;Organismal Systems;Environmental Information Processing	Transport and catabolism;Immune system;Signal transduction	ko04020//Calcium signaling pathway;ko04145//Phagosome;ko04672//Intestinal immune network for IgA production	K06856	-	-	-
TCONS_00068149	166.56	2044.18	3.04333	37.2633	3.61403	1.06535e-42	2.4103e-39	yes	IGHM	immunoglobulin heavy chain secretory form [Scophthalmus maximus]	Environmental Information Processing;Organismal Systems;Cellular Processes	Signal transduction;Immune system;Transport and catabolism	ko04020//Calcium signaling pathway;ko04145//Phagosome;ko04672//Intestinal immune network for IgA production	K06856	-	-	-
TCONS_00068398	106.733	0	0.533333	0.001	-9.05889	1.45123e-07	2.21575e-05	yes	Fbxl20	PREDICTED: F-box/LRR-repeat protein 20 isoform X5 [Cynoglossus semilaevis]	-	-	-	-	-	-	-
TCONS_00068515	4.04333	105.877	0.00666667	0.246667	5.20945	0.000815355	0.0335124	yes	Pecam1	PREDICTED: platelet endothelial cell adhesion molecule-like isoform X3 [Cynoglossus semilaevis]	Environmental Information Processing	Signaling molecules and interaction	ko04514//Cell adhesion molecules (CAMs)	K06471	-	-	-
TCONS_00068523	36.08	0	0.203333	0.001	-7.6677	0.000476569	0.0227428	yes	Pecam1	PREDICTED: platelet endothelial cell adhesion molecule-like isoform X1 [Cynoglossus semilaevis]	Environmental Information Processing	Signaling molecules and interaction	ko04514//Cell adhesion molecules (CAMs)	K06471	-	-	-
TCONS_00068616	0.743333	84.32	0.00333333	0.51	7.25739	2.98745e-05	0.00246187	yes	USP7	PREDICTED: ubiquitin carboxyl-terminal hydrolase 7 isoform X3 [Poecilia latipinna]	Environmental Information Processing	Signal transduction	ko04068//FoxO signaling pathway	K11838	-	-	-
TCONS_00068698	165.713	0.00666667	1.95667	0.001	-10.9342	0.00112916	0.0425779	yes	AP5Z1	PREDICTED: AP-5 complex subunit zeta-1 isoform X1 [Cynoglossus semilaevis]	-	-	-	-	-	-	-
TCONS_00068742	100.823	0	0.27	0.001	-8.07682	4.15006e-07	5.85171e-05	yes	CREBBP	PREDICTED: LOW QUALITY PROTEIN: histone acetyltransferase p300 [Cynoglossus semilaevis]	Environmental Information Processing;Organismal Systems;Cellular Processes	Signal transduction;Endocrine system;Cellular commiunity;Cell growth and death	ko04310//Wnt signaling pathway;ko04520//Adherens junction;ko04916//Melanogenesis;ko04068//FoxO signaling pathway;ko04630//Jak-STAT signaling pathway;ko04110//Cell cycle;ko04350//TGF-beta signaling pathway;ko04330//Notch signaling pathway	K04498	-	-	-
TCONS_00069161	960.773	118.087	3.79	0.44	-3.10662	3.58983e-07	5.13449e-05	yes	MYH9	PREDICTED: myosin-9 isoform X2 [Cynoglossus semilaevis]	Cellular Processes	Cellular commiunity	ko04530//Tight junction	K10352	-	-	-
TCONS_00069316	95.7433	0	1.28	0.001	-10.3219	5.20244e-07	7.19295e-05	yes	Tmem65	PREDICTED: transmembrane protein 65 isoform X2 [Cynoglossus semilaevis]	-	-	-	-	-	-	-
TCONS_00069468	3334.13	1113.26	7.34	2.39	-1.61877	1.04642e-10	2.86179e-08	yes	Plec	PREDICTED: plectin-like [Cynoglossus semilaevis]	-	-	-	-	-	-	-
TCONS_00069470	314.543	907.593	0.663333	1.93333	1.54328	7.91109e-05	0.00537199	yes	Plec	PREDICTED: plectin-like [Cynoglossus semilaevis]	-	-	-	-	-	-	-
TCONS_00069471	2021.42	738.2	4.44333	1.61	-1.46458	3.04941e-11	8.92832e-09	yes	Plec	PREDICTED: plectin-like [Cynoglossus semilaevis]	-	-	-	-	-	-	-
TCONS_00069497	0	38.3433	0.001	0.403333	8.65583	0.000591997	0.0264519	yes	LIPE	PREDICTED: hormone-sensitive lipase-like isoform X1 [Cynoglossus semilaevis]	Organismal Systems	Endocrine system	ko04910//Insulin signaling pathway	K07188	-	GO:0003824//catalytic activity;GO:0016787//hydrolase activity	GO:0071704//organic substance metabolic process;GO:0044238//primary metabolic process;GO:0044699//single-organism process;GO:0006629//lipid metabolic process;GO:0044710//single-organism metabolic process;GO:0008152//metabolic process
TCONS_00069853	120.163	395.25	0.21	0.67	1.67377	0.00104922	0.0403676	yes	Csmd3	PREDICTED: LOW QUALITY PROTEIN: CUB and sushi domain-containing protein 3-like [Cynoglossus semilaevis]	-	-	-	-	-	-	-
TCONS_00070082	188.78	0.00333333	3.42667	0.001	-11.7426	0.00106539	0.0408857	yes	YWHAB	PREDICTED: 14-3-3 protein beta/alpha-like [Cynoglossus semilaevis]	Cellular Processes	Cell growth and death	ko04114//Oocyte meiosis;ko04110//Cell cycle	K16197	-	GO:0005515//protein binding;GO:0005488//binding	GO:0065007//biological regulation
TCONS_00070562	586.853	0	3.00667	0.001	-11.5539	1.43775e-27	1.66424e-24	yes	Rapgef5	PREDICTED: rap guanine nucleotide exchange factor 5-like [Cynoglossus semilaevis]	-	-	-	-	-	-	-
TCONS_00071035	320.793	0.23	5.73667	0.00333333	-10.749	4.05526e-17	2.49193e-14	yes	GSK3B	PREDICTED: glycogen synthase kinase-3 beta-like isoform X1 [Cynoglossus semilaevis]	-	-	-	-	-	GO:0097367//carbohydrate derivative binding;GO:0016740//transferase activity;GO:0032549//ribonucleoside binding;GO:0001883//purine nucleoside binding;GO:0003824//catalytic activity;GO:1901363//heterocyclic compound binding;GO:0001882//nucleoside binding;GO:0016301//kinase activity;GO:0016773//phosphotransferase activity, alcohol group as acceptor;GO:0004672//protein kinase activity;GO:0032550//pu…	GO:0043170//macromolecule metabolic process;GO:0071704//organic substance metabolic process;GO:0006464//cellular protein modification process;GO:0044238//primary metabolic process;GO:0044237//cellular metabolic process;GO:0008152//metabolic process;GO:0044267//cellular protein metabolic process;GO:0009987//cellular process;GO:0036211//protein modification process;GO:0043412//macromolecule modific…
TCONS_00071067	173.86	526.003	5.03	14.9967	1.57601	0.000596617	0.0266093	yes	ZNF706	Macrophage mannose receptor 1 [Larimichthys crocea]	-	-	-	-	-	-	-
TCONS_00071100	0	140.893	0.001	0.873333	9.77039	5.05099e-05	0.00377489	yes	ZMYM4	PREDICTED: zinc finger MYM-type protein 4-like isoform X1 [Cynoglossus semilaevis]	-	-	-	-	-	-	-
TCONS_00071106	769.297	357.61	2.13	0.976667	-1.12492	0.000423489	0.0208494	yes	Sfpq	PREDICTED: splicing factor, proline- and glutamine-rich-like isoform X1 [Cynoglossus semilaevis]	-	-	-	-	-	-	-
TCONS_00071498	112.413	1039.86	2.46333	22.5633	3.1953	3.88568e-18	2.51176e-15	yes	GRN	PREDICTED: granulins-like [Cynoglossus semilaevis]	-	-	-	-	-	-	-
TCONS_00071785	789.4	131.503	3.27	0.543333	-2.58938	4.13451e-09	8.64669e-07	yes	Smad4	PREDICTED: LOW QUALITY PROTEIN: mothers against decapentaplegic homolog 4-like [Cynoglossus semilaevis]	Environmental Information Processing;Cellular Processes	Cellular commiunity;Signal transduction;Cell growth and death	ko04310//Wnt signaling pathway;ko04520//Adherens junction;ko04068//FoxO signaling pathway;ko04110//Cell cycle;ko04350//TGF-beta signaling pathway	K04501	-	-	-
TCONS_00071788	803.363	367.46	3.08	1.38333	-1.15478	0.000509423	0.0238983	yes	Smad4	PREDICTED: LOW QUALITY PROTEIN: mothers against decapentaplegic homolog 4-like [Cynoglossus semilaevis]	Environmental Information Processing;Cellular Processes	Cell growth and death;Cellular commiunity;Signal transduction	ko04310//Wnt signaling pathway;ko04520//Adherens junction;ko04068//FoxO signaling pathway;ko04110//Cell cycle;ko04350//TGF-beta signaling pathway	K04501	-	-	-
TCONS_00071919	792.343	18.3867	4.05333	0.09	-5.49304	9.71851e-09	1.91956e-06	yes	clasp2	PREDICTED: CLIP-associating protein 2 isoform X13 [Stegastes partitus]	-	-	-	-	-	-	-
TCONS_00071991	81.1967	0	0.736667	0.001	-9.52487	0.000477767	0.0227568	yes	stk3	PREDICTED: serine/threonine-protein kinase 3 [Cynoglossus semilaevis]	Environmental Information Processing	Signal transduction	ko04010//MAPK signaling pathway	K04412	-	GO:0097159//organic cyclic compound binding;GO:0032550//purine ribonucleoside binding;GO:0016772//transferase activity, transferring phosphorus-containing groups;GO:0032549//ribonucleoside binding;GO:0016740//transferase activity;GO:0016301//kinase activity;GO:0036094//small molecule binding;GO:0001883//purine nucleoside binding;GO:0003824//catalytic activity;GO:0001882//nucleoside binding;GO:000…	GO:0044763//single-organism cellular process;GO:0008152//metabolic process;GO:0007154//cell communication;GO:0019538//protein metabolic process;GO:0036211//protein modification process;GO:0006464//cellular protein modification process;GO:0044238//primary metabolic process;GO:0044237//cellular metabolic process;GO:0071704//organic substance metabolic process;GO:0043412//macromolecule modification;…
TCONS_00072219	333.217	81.6833	0.573333	0.14	-2.03395	0.00105627	0.0405669	yes	AKAP9	PREDICTED: A-kinase anchor protein 9 [Cynoglossus semilaevis]	-	-	-	-	-	-	-
TCONS_00072225	770.793	222.437	1.52667	0.426667	-1.8392	0.000344425	0.0177652	yes	Akap9	PREDICTED: A-kinase anchor protein 9 [Cynoglossus semilaevis]	-	-	-	-	-	-	-
TCONS_00072542	0	247.097	0.001	0.76	9.56986	8.2178e-07	0.000106519	yes	trio	PREDICTED: LOW QUALITY PROTEIN: triple functional domain protein-like [Cynoglossus semilaevis]	-	-	-	-	-	-	-
TCONS_00072606	65.1933	0	0.233333	0.001	-7.86625	0.00110424	0.041924	yes	ACAC	PREDICTED: acetyl-CoA carboxylase 1 [Cynoglossus semilaevis]	Metabolism;Organismal Systems	Global and Overview;Endocrine system;Lipid metabolism;Carbohydrate metabolism	ko01100//Metabolic pathways;ko01110//Biosynthesis of secondary metabolites;ko04910//Insulin signaling pathway;ko01212//Fatty acid metabolism;ko00620//Pyruvate metabolism;ko00640//Propanoate metabolism;ko00061//Fatty acid biosynthesis	K11262	-	-	-
TCONS_00072714	0	482.733	0.001	6.94667	12.7621	3.78215e-07	5.36332e-05	yes	dgat2	PREDICTED: diacylglycerol O-acyltransferase 2 [Cynoglossus semilaevis]	Metabolism	Lipid metabolism;Global and Overview	ko01100//Metabolic pathways;ko00561//Glycerolipid metabolism	K11160	-	GO:0016746//transferase activity, transferring acyl groups;GO:0016740//transferase activity;GO:0003824//catalytic activity	-
TCONS_00072804	0	38.91	0.001	0.313333	8.29155	0.000411526	0.0203814	yes	LEF1	PREDICTED: transcription factor 7 isoform X6 [Lates calcarifer]	Environmental Information Processing;Organismal Systems;Cellular Processes	Endocrine system;Signal transduction;Cellular commiunity	ko04310//Wnt signaling pathway;ko04520//Adherens junction;ko04916//Melanogenesis	K02620	-	-	GO:0007389//pattern specification process;GO:0048736//appendage development;GO:0044699//single-organism process;GO:0003002//regionalization;GO:0044767//single-organism developmental process;GO:0044707//single-multicellular organism process;GO:0009953//dorsal/ventral pattern formation;GO:0032501//multicellular organismal process;GO:0007275//multicellular organism development;GO:0048856//anatomical…
TCONS_00072955	0	38.9167	0.001	0.613333	9.26053	0.000358619	0.0183748	yes	Kptn	PREDICTED: kaptin isoform X1 [Cynoglossus semilaevis]	-	-	-	-	-	-	-
TCONS_00073272	258.023	45.6033	5.40667	0.936667	-2.52913	0.000156556	0.00947982	yes	ANGPTL5	PREDICTED: angiopoietin-related protein 5 [Cynoglossus semilaevis]	-	-	-	-	-	-	-
TCONS_00073538	68.4667	0	0.246667	0.001	-7.94642	7.27636e-05	0.00502321	yes	Msi2	PREDICTED: RNA-binding protein Musashi homolog 2-like [Cynoglossus semilaevis]	Genetic Information Processing	Translation	ko03015//mRNA surveillance pathway	K14411	-	-	-
TCONS_00073685	4.76	413.217	0.0233333	1.76667	6.24249	2.74031e-08	4.78584e-06	yes	CBL	PREDICTED: E3 ubiquitin-protein ligase CBL-like [Cynoglossus semilaevis]	Cellular Processes;Genetic Information Processing;Environmental Information Processing;Organismal Systems	Endocrine system;Signal transduction;Transport and catabolism;Folding, sorting and degradation	ko04144//Endocytosis;ko04910//Insulin signaling pathway;ko04012//ErbB signaling pathway;ko04120//Ubiquitin mediated proteolysis	K04707	GO:0043231//intracellular membrane-bounded organelle;GO:0043227//membrane-bounded organelle;GO:0043226//organelle;GO:0005622//intracellular;GO:0043229//intracellular organelle;GO:0005623//cell;GO:0044424//intracellular part;GO:0044464//cell part	GO:0046872//metal ion binding;GO:0043167//ion binding;GO:0016740//transferase activity;GO:0003824//catalytic activity;GO:0005488//binding;GO:0043169//cation binding;GO:0019787//ubiquitin-like protein transferase activity;GO:0046914//transition metal ion binding;GO:0060089//molecular transducer activity	GO:0023052//signaling;GO:0043170//macromolecule metabolic process;GO:0043412//macromolecule modification;GO:0050794//regulation of cellular process;GO:0009987//cellular process;GO:0051716//cellular response to stimulus;GO:0044763//single-organism cellular process;GO:0019538//protein metabolic process;GO:0044700//single organism signaling;GO:0071704//organic substance metabolic process;GO:0070647/…
TCONS_00073823	0	129.79	0.001	0.776667	9.60115	8.39906e-05	0.00564176	yes	Trim3	PREDICTED: tripartite motif-containing protein 3-like [Cynoglossus semilaevis]	-	-	-	-	-	GO:0046914//transition metal ion binding;GO:0043167//ion binding;GO:0043169//cation binding;GO:0005488//binding;GO:0046872//metal ion binding	-
TCONS_00074118	51.1233	0	0.413333	0.001	-8.69116	0.000138293	0.00862579	yes	Nfrkb	PREDICTED: LOW QUALITY PROTEIN: nuclear factor related to kappa-B-binding protein [Cynoglossus semilaevis]	-	-	-	-	-	-	-
TCONS_00074485	58.4967	344.323	0.5	2.91667	2.54432	6.17248e-05	0.00442073	yes	kctd7	PREDICTED: BTB/POZ domain-containing protein KCTD7 isoform X1 [Cynoglossus semilaevis]	-	-	-	-	-	-	-
TCONS_00074520	0	91.41	0.001	0.406667	8.6677	0.000894248	0.0358376	yes	Larp1	PREDICTED: la-related protein 1 isoform X2 [Cynoglossus semilaevis]	-	-	-	-	-	-	-
TCONS_00075061	64.3633	0	0.723333	0.001	-9.49852	1.39879e-05	0.00130381	yes	Rxfp2	PREDICTED: relaxin receptor 2 isoform X1 [Cynoglossus semilaevis]	Environmental Information Processing	Signaling molecules and interaction	ko04080//Neuroactive ligand-receptor interaction	K04307	-	-	-
TCONS_00075265	229.46	0	1.13333	0.001	-10.1464	7.49412e-14	3.08275e-11	yes	Tbcel	PREDICTED: tubulin-specific chaperone cofactor E-like protein [Cynoglossus semilaevis]	-	-	-	-	-	-	-
TCONS_00075919	5.48	109.953	0.0433333	0.933333	4.42884	0.000706328	0.0302034	yes	nhp2	PREDICTED: T-cell immunoglobulin and mucin domain-containing protein 4-like [Cynoglossus semilaevis]	Genetic Information Processing	Translation	ko03008//Ribosome biogenesis in eukaryotes	K11129	GO:0044422//organelle part;GO:0031981//nuclear lumen;GO:0005634//nucleus;GO:0044446//intracellular organelle part;GO:0043227//membrane-bounded organelle;GO:0043229//intracellular organelle;GO:0044464//cell part;GO:0044428//nuclear part;GO:0070013//intracellular organelle lumen;GO:0005622//intracellular;GO:0005623//cell;GO:0043231//intracellular membrane-bounded organelle;GO:0043226//organelle;GO:…	-	-
TCONS_00076326	0	34.5	0.001	0.216667	7.75933	0.000705668	0.0302011	yes	Dos	PREDICTED: voltage-dependent calcium channel beta subunit-associated regulatory protein-like [Cynoglossus semilaevis]	-	-	-	-	-	-	-
TCONS_00076327	47.9	0	0.303333	0.001	-8.24476	0.000520815	0.0241653	yes	Dos	PREDICTED: voltage-dependent calcium channel beta subunit-associated regulatory protein-like [Cynoglossus semilaevis]	-	-	-	-	-	-	-
TCONS_00076412	9382.64	802.887	58.8767	4.97	-3.56638	3.17986e-127	5.27581e-123	yes	Cg25C	PREDICTED: collagen alpha-1(IV) chain-like isoform X1 [Cynoglossus semilaevis]	Cellular Processes;Environmental Information Processing	Signaling molecules and interaction;Cellular commiunity	ko04510//Focal adhesion;ko04512//ECM-receptor interaction	K06237	-	-	-
TCONS_00076729	112.927	0	2.31	0.001	-11.1737	0.000150011	0.00919385	yes	Casp8	PREDICTED: caspase-8-like [Cynoglossus semilaevis]	Organismal Systems;Cellular Processes	Cell growth and death;Immune system	ko04210//Apoptosis;ko04620//Toll-like receptor signaling pathway;ko04115//p53 signaling pathway;ko04622//RIG-I-like receptor signaling pathway;ko04621//NOD-like receptor signaling pathway	K04398	-	-	-
TCONS_00076813	0	226.54	0.001	4.37667	12.0956	1.48762e-09	3.38105e-07	yes	SRSF11	PREDICTED: serine/arginine-rich splicing factor 11-like [Cynoglossus semilaevis]	-	-	-	-	-	-	-
TCONS_00076917	0.05	67.1267	0.001	0.386667	8.59495	0.000928201	0.0367544	yes	Znf521	PREDICTED: zinc finger protein 521 isoform X4 [Cynoglossus semilaevis]	-	-	-	-	-	-	-
TCONS_00077059	0	165.91	0.001	0.993333	9.95613	0.00126661	0.0466647	yes	STAM	PREDICTED: signal transducing adapter molecule 1 [Cynoglossus semilaevis]	Cellular Processes;Environmental Information Processing	Signal transduction;Transport and catabolism	ko04144//Endocytosis;ko04630//Jak-STAT signaling pathway	K04705	-	-	-
TCONS_00077231	507.997	1147.8	6.47667	14.6867	1.18118	6.76431e-05	0.00473852	yes	Klf2	PREDICTED: Krueppel-like factor 4 [Cynoglossus semilaevis]	-	-	-	-	-	-	GO:0044699//single-organism process;GO:0032501//multicellular organismal process;GO:0032502//developmental process;GO:0007275//multicellular organism development;GO:0044707//single-multicellular organism process;GO:0044767//single-organism developmental process
TCONS_00077722	78.6067	0	0.363333	0.001	-8.50515	0.00110677	0.041988	yes	CRTC1	PREDICTED: CREB-regulated transcription coactivator 1-like isoform X6 [Cynoglossus semilaevis]	-	-	-	-	-	-	-
TCONS_00078011	1334.26	4009.26	5.01333	14.97	1.57823	7.05147e-22	5.94881e-19	yes	MBNL1	PREDICTED: muscleblind-like protein 1 isoform X10 [Cynoglossus semilaevis]	-	-	-	-	-	-	-
TCONS_00078070	4183.48	420.79	24.8367	2.48	-3.32406	8.73208e-59	4.82923e-55	yes	COL4A6	PREDICTED: collagen alpha-4(IV) chain-like [Cynoglossus semilaevis]	Environmental Information Processing;Cellular Processes	Cellular commiunity;Signaling molecules and interaction	ko04510//Focal adhesion;ko04512//ECM-receptor interaction	K06237	-	-	-
TCONS_00078117	0	1454.39	0.001	20.9867	14.3572	9.9905e-89	1.24317e-84	yes	kif2c	PREDICTED: kinesin-like protein KIF2C isoform X2 [Cynoglossus semilaevis]	-	-	-	-	-	-	-
TCONS_00078528	0	459.69	0.001	3.02	11.5603	6.9351e-25	7.34441e-22	yes	DSG2	PREDICTED: desmoglein-2-like [Cynoglossus semilaevis]	-	-	-	-	-	-	-
TCONS_00078746	0	145.62	0.001	1.19333	10.2208	5.81804e-05	0.00421524	yes	Hiat1	PREDICTED: hippocampus abundant transcript 1 protein [Cynoglossus semilaevis]	-	-	-	-	GO:0044425//membrane part;GO:0031224//intrinsic component of membrane;GO:0016020//membrane	-	GO:0009987//cellular process;GO:0044763//single-organism cellular process;GO:0051234//establishment of localization;GO:0051179//localization;GO:0044699//single-organism process
TCONS_00078862	0	73.5533	0.001	0.42	8.71425	0.000942264	0.0371903	yes	Ptprm	PREDICTED: receptor-type tyrosine-protein phosphatase mu [Cynoglossus semilaevis]	Cellular Processes;Environmental Information Processing	Cellular commiunity;Signaling molecules and interaction	ko04514//Cell adhesion molecules (CAMs);ko04520//Adherens junction	K05693	-	-	-
TCONS_00078899	0	143.48	0.001	0.42	8.71425	5.32265e-05	0.00393655	yes	PIEZO2	PREDICTED: piezo-type mechanosensitive ion channel component 2 isoform X7 [Cynoglossus semilaevis]	-	-	-	-	-	-	-
TCONS_00078951	0	238.083	0.001	3.16333	11.6272	6.73901e-14	2.81872e-11	yes	DARS2	PREDICTED: aspartate--tRNA ligase, mitochondrial [Cynoglossus semilaevis]	Genetic Information Processing	Translation	ko00970//Aminoacyl-tRNA biosynthesis	K01876	GO:0044424//intracellular part;GO:0005623//cell;GO:0044464//cell part;GO:0005622//intracellular	GO:0001882//nucleoside binding;GO:0097159//organic cyclic compound binding;GO:0016874//ligase activity;GO:0001883//purine nucleoside binding;GO:0032549//ribonucleoside binding;GO:1901363//heterocyclic compound binding;GO:0016875//ligase activity, forming carbon-oxygen bonds;GO:0032550//purine ribonucleoside binding;GO:0003824//catalytic activity;GO:0005488//binding;GO:0097367//carbohydrate deriva…	GO:0043604//amide biosynthetic process;GO:0044238//primary metabolic process;GO:0043603//cellular amide metabolic process;GO:0034641//cellular nitrogen compound metabolic process;GO:0006412//translation;GO:0044237//cellular metabolic process;GO:0009059//macromolecule biosynthetic process;GO:0044260//cellular macromolecule metabolic process;GO:0071704//organic substance metabolic process;GO:190156…
TCONS_00079875	112.623	0	0.756667	0.001	-9.56351	5.64583e-08	9.27445e-06	yes	MTMR3	PREDICTED: myotubularin-related protein 3-like [Cynoglossus semilaevis]	Metabolism;Environmental Information Processing	Signal transduction;Global and Overview;Carbohydrate metabolism	ko01100//Metabolic pathways;ko04070//Phosphatidylinositol signaling system;ko00562//Inositol phosphate metabolism	K18082	-	-	GO:0008152//metabolic process;GO:0044237//cellular metabolic process;GO:0006793//phosphorus metabolic process;GO:0009987//cellular process;GO:0006796//phosphate-containing compound metabolic process;GO:0016311//dephosphorylation
TCONS_00079877	0	226.323	0.001	1.56333	10.6104	2.63697e-13	1.01746e-10	yes	MTMR3	PREDICTED: myotubularin-related protein 3-like [Cynoglossus semilaevis]	Metabolism;Environmental Information Processing	Signal transduction;Global and Overview;Carbohydrate metabolism	ko01100//Metabolic pathways;ko04070//Phosphatidylinositol signaling system;ko00562//Inositol phosphate metabolism	K18082	-	-	GO:0009987//cellular process;GO:0016311//dephosphorylation;GO:0008152//metabolic process;GO:0006796//phosphate-containing compound metabolic process;GO:0006793//phosphorus metabolic process;GO:0044237//cellular metabolic process
TCONS_00080023	1488.65	750.157	5.88333	2.94	-1.00082	7.5652e-05	0.00520097	yes	nipbla	PREDICTED: nipped-B-like protein A [Cynoglossus semilaevis]	-	-	-	-	-	-	-
TCONS_00080119	0	36.98	0.001	0.373333	8.54432	0.000607865	0.0270283	yes	CD53	PREDICTED: leukocyte surface antigen CD53-like [Cynoglossus semilaevis]	-	-	-	-	-	-	-
TCONS_00081006	0	92.98	0.001	0.273333	8.09452	0.000291849	0.0155197	yes	PDZD2	PREDICTED: PDZ domain-containing protein 2-like [Cynoglossus semilaevis]	-	-	-	-	-	-	-
TCONS_00081023	13.6667	158.333	0.116667	1.37	3.55371	9.33611e-05	0.00617126	yes	Hapln1	PREDICTED: hyaluronan and proteoglycan link protein 1 [Lates calcarifer]	-	-	-	-	-	-	-
TCONS_00081697	799.1	353.327	2.26	0.986667	-1.19569	0.000147464	0.00908402	yes	Tet3	PREDICTED: methylcytosine dioxygenase TET3-like isoform X2 [Cynoglossus semilaevis]	-	-	-	-	-	-	-
TCONS_00081835	856.313	293.763	2.07667	0.716667	-1.5349	0.000221494	0.0124272	yes	FRAS1	PREDICTED: LOW QUALITY PROTEIN: extracellular matrix protein FRAS1 [Cynoglossus semilaevis]	-	-	-	-	-	-	-
TCONS_00081838	73.0333	0	0.36	0.001	-8.49185	4.53617e-05	0.00344483	yes	FRAS1	PREDICTED: LOW QUALITY PROTEIN: extracellular matrix protein FRAS1 [Cynoglossus semilaevis]	-	-	-	-	-	-	-
TCONS_00081908	0	228.17	0.001	2.67	11.3826	1.95899e-13	7.67771e-11	yes	BMP3	PREDICTED: bone morphogenetic protein 3 [Cynoglossus semilaevis]	-	-	-	-	-	GO:0005488//binding;GO:0005515//protein binding;GO:0005102//receptor binding	GO:0032501//multicellular organismal process;GO:0044767//single-organism developmental process;GO:0048856//anatomical structure development;GO:0009792//embryo development ending in birth or egg hatching;GO:0048705//skeletal system morphogenesis;GO:0009790//embryo development;GO:0009887//organ morphogenesis;GO:0007275//multicellular organism development;GO:0048568//embryonic organ development;GO:0…
TCONS_00081943	611.527	95.9967	2.26	0.353333	-2.67722	3.27572e-09	7.02783e-07	yes	TNC	PREDICTED: tenascin isoform X1 [Cynoglossus semilaevis]	Cellular Processes;Environmental Information Processing	Cellular commiunity;Signaling molecules and interaction	ko04510//Focal adhesion;ko04512//ECM-receptor interaction	K06252	-	-	-
TCONS_00082062	76.8833	1.34667	0.546667	0.01	-5.77259	0.000263105	0.014328	yes	ATXN2	PREDICTED: ataxin-2-like isoform X7 [Cynoglossus semilaevis]	-	-	-	-	-	-	-
TCONS_00082141	3473.41	318.7	21.2767	1.93333	-3.46011	3.93877e-78	3.26747e-74	yes	SLC4A4	PREDICTED: electrogenic sodium bicarbonate cotransporter 1-like [Cynoglossus semilaevis]	-	-	-	-	GO:0016020//membrane;GO:0031224//intrinsic component of membrane;GO:0044425//membrane part	GO:0022892//substrate-specific transporter activity;GO:0015081//sodium ion transmembrane transporter activity;GO:0008324//cation transmembrane transporter activity;GO:0015075//ion transmembrane transporter activity;GO:0046873//metal ion transmembrane transporter activity;GO:0015077//monovalent inorganic cation transmembrane transporter activity;GO:0022857//transmembrane transporter activity;GO:00…	GO:0006811//ion transport;GO:0006810//transport;GO:0051234//establishment of localization;GO:0015711//organic anion transport;GO:0015672//monovalent inorganic cation transport;GO:0044699//single-organism process;GO:0071702//organic substance transport;GO:0030001//metal ion transport;GO:0006814//sodium ion transport;GO:0044765//single-organism transport;GO:1902578//single-organism localization;GO:…
TCONS_00082223	0	196.5	0.001	0.923333	9.85071	1.22508e-10	3.31397e-08	yes	Cltc	PREDICTED: clathrin heavy chain 1-like isoform X3 [Cynoglossus semilaevis]	Cellular Processes	Transport and catabolism	ko04144//Endocytosis;ko04142//Lysosome	K04646	-	-	-
TCONS_00082545	33.5467	0	0.28	0.001	-8.12928	0.000645751	0.028244	yes	GRIN1	PREDICTED: glutamate receptor ionotropic, NMDA 1-like isoform X1 [Cynoglossus semilaevis]	Environmental Information Processing	Signaling molecules and interaction;Signal transduction	ko04080//Neuroactive ligand-receptor interaction;ko04020//Calcium signaling pathway	K05208	-	-	-
TCONS_00082575	0	29.0167	0.001	0.21	7.71425	0.00129724	0.0474421	yes	ADAMTSL2	PREDICTED: ADAMTS-like protein 2 [Cynoglossus semilaevis]	-	-	-	-	GO:0031012//extracellular matrix	GO:0008233//peptidase activity;GO:0003824//catalytic activity;GO:0046914//transition metal ion binding;GO:0046872//metal ion binding;GO:0070011//peptidase activity, acting on L-amino acid peptides;GO:0005488//binding;GO:0043169//cation binding;GO:0043167//ion binding;GO:0016787//hydrolase activity	GO:0010467//gene expression;GO:0044238//primary metabolic process;GO:0006508//proteolysis;GO:0043170//macromolecule metabolic process;GO:0019538//protein metabolic process;GO:0008152//metabolic process;GO:0071704//organic substance metabolic process;GO:0051604//protein maturation;GO:0016485//protein processing
TCONS_00082613	0	69.57	0.001	0.536667	9.06788	0.000865937	0.0349843	yes	CEP120	PREDICTED: LOW QUALITY PROTEIN: centrosomal protein of 120 kDa [Cynoglossus semilaevis]	-	-	-	-	-	-	-
TCONS_00082693	3.67667	115.827	0.03	0.923333	4.94382	0.00109966	0.0417819	yes	GRK5	PREDICTED: G protein-coupled receptor kinase 5-like [Cynoglossus semilaevis]	Cellular Processes	Transport and catabolism	ko04144//Endocytosis	K08291	-	GO:0016740//transferase activity;GO:0097159//organic cyclic compound binding;GO:0004674//protein serine/threonine kinase activity;GO:0016773//phosphotransferase activity, alcohol group as acceptor;GO:0001883//purine nucleoside binding;GO:0036094//small molecule binding;GO:0016772//transferase activity, transferring phosphorus-containing groups;GO:1901363//heterocyclic compound binding;GO:0032549/…	GO:0009799//specification of symmetry;GO:0042384//cilium assembly;GO:0030030//cell projection organization;GO:0050789//regulation of biological process;GO:0048523//negative regulation of cellular process;GO:0070925//organelle assembly;GO:0023052//signaling;GO:0044085//cellular component biogenesis;GO:0009653//anatomical structure morphogenesis;GO:0032989//cellular component morphogenesis;GO:19025…
TCONS_00082721	1109.91	491.363	9.98667	4.35333	-1.19788	5.2323e-07	7.19427e-05	yes	Rnf10	PREDICTED: RING finger protein 10 [Cynoglossus semilaevis]	-	-	-	-	-	-	-
TCONS_00082883	32.4367	451.49	0.133333	1.85	3.79442	0.000144138	0.00891965	yes	nipbla	PREDICTED: nipped-B-like protein A isoform X3 [Cynoglossus semilaevis]	-	-	-	-	-	-	-
TCONS_00083660	46.4333	0	0.176667	0.001	-7.46489	0.000221709	0.0124272	yes	TTC28	PREDICTED: tetratricopeptide repeat protein 28 isoform X2 [Cynoglossus semilaevis]	-	-	-	-	-	-	-
TCONS_00083884	106.64	417.543	0.406667	1.56667	1.94578	0.00057537	0.0260587	yes	Smarca2	PREDICTED: probable global transcription activator SNF2L2 [Cynoglossus semilaevis]	-	-	-	-	GO:0044424//intracellular part;GO:0043226//organelle;GO:0043227//membrane-bounded organelle;GO:0043229//intracellular organelle;GO:0005622//intracellular;GO:0005623//cell;GO:0043231//intracellular membrane-bounded organelle;GO:0044464//cell part	GO:0017111//nucleoside-triphosphatase activity;GO:0036094//small molecule binding;GO:0032550//purine ribonucleoside binding;GO:0032549//ribonucleoside binding;GO:0003676//nucleic acid binding;GO:0016817//hydrolase activity, acting on acid anhydrides;GO:0016787//hydrolase activity;GO:0097159//organic cyclic compound binding;GO:0005488//binding;GO:1901363//heterocyclic compound binding;GO:0016462//…	GO:0019438//aromatic compound biosynthetic process;GO:0071704//organic substance metabolic process;GO:0044271//cellular nitrogen compound biosynthetic process;GO:0097659//nucleic acid-templated transcription;GO:0006807//nitrogen compound metabolic process;GO:0006351//transcription, DNA-templated;GO:0032774//RNA biosynthetic process;GO:0044237//cellular metabolic process;GO:0016070//RNA metabolic …
TCONS_00083953	320.237	697.47	12.5333	27.1267	1.11394	0.00138225	0.0498913	yes	Btf3	PREDICTED: transcription factor BTF3-like [Cynoglossus semilaevis]	-	-	-	-	-	-	-
TCONS_00084695	71.08	0	0.416667	0.001	-8.70275	0.0010154	0.0394286	yes	AAK1	PREDICTED: AP2-associated protein kinase 1-like isoform X5 [Cynoglossus semilaevis]	-	-	-	-	-	-	-
XM_008307231.2	375.703	1025.16	2.07	5.53667	1.41939	1.34781e-06	0.000167871	yes	RALGPS2	PREDICTED: ras-specific guanine nucleotide-releasing factor RalGPS2 isoform X2 [Cynoglossus semilaevis]	-	-	-	-	GO:0005623//cell;GO:0044464//cell part	-	GO:0007165//signal transduction;GO:0050789//regulation of biological process;GO:0044699//single-organism process;GO:0023052//signaling;GO:0050794//regulation of cellular process;GO:0035556//intracellular signal transduction;GO:0050896//response to stimulus;GO:0044763//single-organism cellular process;GO:0065007//biological regulation;GO:0044700//single organism signaling;GO:0009987//cellular proc…
XM_008307271.2	127.56	672.04	0.886667	4.68	2.40004	2.13531e-08	3.87894e-06	yes	HMHA1	PREDICTED: minor histocompatibility protein HA-1 isoform X1 [Cynoglossus semilaevis]	-	-	-	-	-	-	-
XM_008307337.2	238.227	39.9433	4.21667	0.7	-2.59068	0.000297811	0.0157862	yes	ANGEL1	PREDICTED: protein angel homolog 1-like [Cynoglossus semilaevis]	-	-	-	-	-	-	-
XM_008307443.2	196.333	825.667	8	33.4267	2.06293	1.14851e-09	2.65888e-07	yes	-	PREDICTED: lipocalin-like [Cynoglossus semilaevis]	Metabolism	Global and Overview;Lipid metabolism	ko01100//Metabolic pathways;ko00590//Arachidonic acid metabolism	K01830	-	GO:0005488//binding	GO:0008152//metabolic process;GO:0051179//localization;GO:0051234//establishment of localization;GO:0044238//primary metabolic process
XM_008307597.2	0	37.95	0.001	0.303333	8.24476	0.000540388	0.0248588	yes	Cd226	PREDICTED: CD226 antigen isoform X1 [Cynoglossus semilaevis]	Environmental Information Processing	Signaling molecules and interaction	ko04514//Cell adhesion molecules (CAMs)	K06567	-	-	-
XM_008307682.2	121.027	0.85	1.24667	0.00666667	-7.54689	0.000606821	0.027016	yes	CPNE3	PREDICTED: copine-3-like isoform X1 [Cynoglossus semilaevis]	-	-	-	-	-	-	-
XM_008307985.2	115.38	0	1.39667	0.001	-10.4478	4.10544e-08	6.88027e-06	yes	spice1	PREDICTED: spindle and centriole-associated protein 1 isoform X5 [Cynoglossus semilaevis]	-	-	-	-	-	-	-
XM_008308057.2	3.32	786.94	0.0366667	8.65	7.88209	3.25331e-22	2.84088e-19	yes	DDX24	PREDICTED: ATP-dependent RNA helicase DDX24 isoform X1 [Cynoglossus semilaevis]	-	-	-	-	-	GO:0016462//pyrophosphatase activity;GO:0003824//catalytic activity;GO:0005488//binding;GO:0016818//hydrolase activity, acting on acid anhydrides, in phosphorus-containing anhydrides;GO:0016817//hydrolase activity, acting on acid anhydrides;GO:0097159//organic cyclic compound binding;GO:0017111//nucleoside-triphosphatase activity;GO:0016787//hydrolase activity;GO:1901363//heterocyclic compound bi…	GO:0008152//metabolic process
XM_008308216.2	0	104.563	0.001	1.5	10.5507	1.3256e-07	2.03016e-05	yes	Nrbp2	PREDICTED: nuclear receptor-binding protein 2 isoform X2 [Cynoglossus semilaevis]	-	-	-	-	-	-	-
XM_008308286.2	199.16	13.9433	2.18667	0.153333	-3.83399	0.000685898	0.0295328	yes	CACNB2	PREDICTED: voltage-dependent L-type calcium channel subunit beta-2 isoform X7 [Cynoglossus semilaevis]	Environmental Information Processing;Organismal Systems	Signal transduction;Circulatory system	ko04010//MAPK signaling pathway;ko04261//Adrenergic signaling in cardiomyocytes;ko04260//Cardiac muscle contraction	K04863	GO:0016020//membrane;GO:1990351//transporter complex;GO:0016021//integral component of membrane;GO:0034702//ion channel complex;GO:0034703//cation channel complex;GO:0098796//membrane protein complex;GO:1902495//transmembrane transporter complex;GO:0032991//macromolecular complex;GO:0044425//membrane part;GO:0034704//calcium channel complex;GO:0031224//intrinsic component of membrane;GO:0043234//…	-	GO:0006816//calcium ion transport;GO:0006811//ion transport;GO:0051179//localization;GO:0070838//divalent metal ion transport;GO:0044765//single-organism transport;GO:0030001//metal ion transport;GO:0072511//divalent inorganic cation transport;GO:0006812//cation transport;GO:1902578//single-organism localization;GO:0006810//transport;GO:0044699//single-organism process;GO:0051234//establishment o…
XM_008308309.2	221.897	18.0067	2.50333	0.203333	-3.62193	0.00101554	0.0394286	yes	Phex	PREDICTED: phosphate-regulating neutral endopeptidase isoform X2 [Cynoglossus semilaevis]	-	-	-	-	-	GO:0003824//catalytic activity;GO:0008233//peptidase activity;GO:0016787//hydrolase activity;GO:0070011//peptidase activity, acting on L-amino acid peptides	GO:0006508//proteolysis;GO:0010467//gene expression;GO:0016485//protein processing;GO:0071704//organic substance metabolic process;GO:0019538//protein metabolic process;GO:0043170//macromolecule metabolic process;GO:0008152//metabolic process;GO:0051604//protein maturation;GO:0044238//primary metabolic process
XM_008308429.2	87.2633	0	1.9	0.001	-10.8918	2.61938e-06	0.00029564	yes	PDCD10	PREDICTED: programmed cell death protein 10 [Cynoglossus semilaevis]	-	-	-	-	GO:0044424//intracellular part;GO:0012505//endomembrane system;GO:0005737//cytoplasm;GO:0043226//organelle;GO:0005623//cell;GO:0016020//membrane;GO:0031988//membrane-bounded vesicle;GO:0044431//Golgi apparatus part;GO:0043231//intracellular membrane-bounded organelle;GO:0044422//organelle part;GO:0031982//vesicle;GO:0043227//membrane-bounded organelle;GO:0005794//Golgi apparatus;GO:0044446//intra…	GO:0005488//binding;GO:0005515//protein binding;GO:0046983//protein dimerization activity	GO:0060255//regulation of macromolecule metabolic process;GO:0065007//biological regulation;GO:0016265//death;GO:0043405//regulation of MAP kinase activity;GO:0019220//regulation of phosphate metabolic process;GO:0050794//regulation of cellular process;GO:0032502//developmental process;GO:0008283//cell proliferation;GO:0001932//regulation of protein phosphorylation;GO:0043549//regulation of kinas…
XM_008308549.2	11.3333	254	0.27	5.94667	4.46105	1.62805e-08	3.06263e-06	yes	mmp13	PREDICTED: collagenase 3-like [Cynoglossus semilaevis]	-	-	-	-	-	-	-
XM_008308627.2	996.613	448.79	3.57667	1.56	-1.19707	0.000341973	0.0176799	yes	NF1	PREDICTED: LOW QUALITY PROTEIN: neurofibromin [Cynoglossus semilaevis]	Environmental Information Processing	Signal transduction	ko04010//MAPK signaling pathway	K08052	-	-	-
XM_008308687.2	218.203	2.48333	2.37333	0.0266667	-6.47573	3.68908e-07	5.26133e-05	yes	Ksr1	PREDICTED: LOW QUALITY PROTEIN: kinase suppressor of Ras 1-like [Cynoglossus semilaevis]	-	-	-	-	-	-	-
XM_008308815.2	831.953	331.273	7.02667	2.75667	-1.34992	1.03027e-05	0.000997675	yes	AXL	PREDICTED: tyrosine-protein kinase receptor UFO [Cynoglossus semilaevis]	-	-	-	-	-	-	-
XM_008308822.2	607.817	35.5967	12.86	0.77	-4.06189	1.93012e-05	0.00169435	yes	opa3	PREDICTED: optic atrophy 3 protein [Cynoglossus semilaevis]	-	-	-	-	GO:0005622//intracellular;GO:0005623//cell;GO:0044424//intracellular part;GO:0043231//intracellular membrane-bounded organelle;GO:0043227//membrane-bounded organelle;GO:0044464//cell part;GO:0043226//organelle;GO:0043229//intracellular organelle	-	GO:0032501//multicellular organismal process;GO:0044707//single-multicellular organism process;GO:0007610//behavior;GO:0065007//biological regulation;GO:0050879//multicellular organismal movement;GO:0065008//regulation of biological quality;GO:0044699//single-organism process
XM_008308970.2	1163.33	572.667	8.99667	4.37667	-1.03956	1.21786e-05	0.00116349	yes	PGR	PREDICTED: progesterone receptor [Cynoglossus semilaevis]	Organismal Systems;Cellular Processes	Cell growth and death;Endocrine system	ko04114//Oocyte meiosis;ko04914//Progesterone-mediated oocyte maturation	K08556	GO:0044464//cell part;GO:0043231//intracellular membrane-bounded organelle;GO:0043227//membrane-bounded organelle;GO:0043229//intracellular organelle;GO:0044424//intracellular part;GO:0043226//organelle;GO:0005623//cell;GO:0005622//intracellular	GO:0038023//signaling receptor activity;GO:0060089//molecular transducer activity;GO:0004871//signal transducer activity;GO:0004872//receptor activity	GO:0044271//cellular nitrogen compound biosynthetic process;GO:0009755//hormone-mediated signaling pathway;GO:0050896//response to stimulus;GO:0006807//nitrogen compound metabolic process;GO:0065007//biological regulation;GO:0006725//cellular aromatic compound metabolic process;GO:0009987//cellular process;GO:0023052//signaling;GO:0006139//nucleobase-containing compound metabolic process;GO:00442…
XM_008309013.2	37.4233	0	0.386667	0.001	-8.59495	0.000463365	0.0222621	yes	Ehd2	PREDICTED: EH domain-containing protein 2 isoform X1 [Cynoglossus semilaevis]	Cellular Processes	Transport and catabolism	ko04144//Endocytosis	K12469	-	-	-
XM_008309014.1	827.353	1772.11	7.95	16.7867	1.07829	7.0799e-08	1.14044e-05	yes	Ehd2	PREDICTED: EH domain-containing protein 2 isoform X2 [Cynoglossus semilaevis]	Cellular Processes	Transport and catabolism	ko04144//Endocytosis	K12469	-	GO:0036094//small molecule binding;GO:0001882//nucleoside binding;GO:0032549//ribonucleoside binding;GO:0097159//organic cyclic compound binding;GO:0046872//metal ion binding;GO:0001883//purine nucleoside binding;GO:0043167//ion binding;GO:0005488//binding;GO:0097367//carbohydrate derivative binding;GO:0043169//cation binding;GO:1901363//heterocyclic compound binding;GO:0032550//purine ribonucleo…	GO:0044699//single-organism process;GO:0044237//cellular metabolic process;GO:0046434//organophosphate catabolic process;GO:0008152//metabolic process;GO:0055086//nucleobase-containing small molecule metabolic process;GO:0006725//cellular aromatic compound metabolic process;GO:0006796//phosphate-containing compound metabolic process;GO:1901360//organic cyclic compound metabolic process;GO:0072521…
XM_008309016.2	733.677	329.977	3.63667	1.60333	-1.18154	0.000884632	0.0356243	yes	GLTSCR1	PREDICTED: glioma tumor suppressor candidate region gene 1 protein isoform X3 [Cynoglossus semilaevis]	-	-	-	-	-	-	-
XM_008309071.2	632.82	282.5	10.7	4.71333	-1.18279	0.000577791	0.0260794	yes	Lpar6	PREDICTED: lysophosphatidic acid receptor 6 [Cynoglossus semilaevis]	Environmental Information Processing	Signaling molecules and interaction	ko04080//Neuroactive ligand-receptor interaction	K04273	GO:0044425//membrane part;GO:0031224//intrinsic component of membrane;GO:0016020//membrane	GO:0060089//molecular transducer activity;GO:0045125//bioactive lipid receptor activity;GO:0038023//signaling receptor activity;GO:0004888//transmembrane signaling receptor activity;GO:0004930//G-protein coupled receptor activity;GO:0099600//transmembrane receptor activity;GO:0004872//receptor activity;GO:0004871//signal transducer activity	GO:0044700//single organism signaling;GO:0044699//single-organism process;GO:0050789//regulation of biological process;GO:0009653//anatomical structure morphogenesis;GO:0023052//signaling;GO:0032502//developmental process;GO:0065007//biological regulation;GO:0050794//regulation of cellular process;GO:0051716//cellular response to stimulus;GO:0050896//response to stimulus;GO:0009987//cellular proc…
XM_008309425.2	636.787	257.03	24.8867	9.86	-1.33571	0.00024608	0.0135942	yes	TAGLN	PREDICTED: transgelin isoform X1 [Cynoglossus semilaevis]	-	-	-	-	-	-	-
XM_008309498.2	28.5533	0	0.313333	0.001	-8.29155	0.00135249	0.0491737	yes	dixdc1a	PREDICTED: dixin-A-like isoform X1 [Cynoglossus semilaevis]	-	-	-	-	-	-	-
XM_008309542.2	0	280.727	0.001	2.51	11.2935	1.42685e-16	7.97979e-14	yes	clip3	PREDICTED: CAP-Gly domain-containing linker protein 3 isoform X1 [Cynoglossus semilaevis]	-	-	-	-	-	-	-
XM_008309606.2	0	42.9467	0.001	0.406667	8.6677	0.000199382	0.0114596	yes	ARRB1	PREDICTED: beta-arrestin-1 isoform X4 [Cynoglossus semilaevis]	Cellular Processes;Environmental Information Processing	Transport and catabolism;Signal transduction	ko04010//MAPK signaling pathway;ko04144//Endocytosis	K04439	-	GO:0005488//binding	GO:0044707//single-multicellular organism process;GO:0065007//biological regulation;GO:0008152//metabolic process;GO:0002520//immune system development;GO:2000145//regulation of cell motility;GO:0009987//cellular process;GO:0040012//regulation of locomotion;GO:0009888//tissue development;GO:0050794//regulation of cellular process;GO:0050789//regulation of biological process;GO:0043170//macromolec…
XM_008309669.2	442.31	12.4533	4.2	0.113333	-5.21175	5.89508e-05	0.00425866	yes	FOSB	PREDICTED: protein fosB isoform X1 [Cynoglossus semilaevis]	-	-	-	-	-	-	-
XM_008309705.2	73.1933	0.00333333	0.41	0.001	-8.67948	0.000775558	0.0324392	yes	cluh	PREDICTED: clustered mitochondria protein homolog isoform X4 [Cynoglossus semilaevis]	-	-	-	-	-	-	GO:0051641//cellular localization;GO:0016043//cellular component organization;GO:0071840//cellular component organization or biogenesis;GO:1902578//single-organism localization;GO:0044763//single-organism cellular process;GO:1902580//single-organism cellular localization;GO:0007005//mitochondrion organization;GO:0009987//cellular process;GO:0044699//single-organism process;GO:0051640//organelle l…
XM_008309816.2	171	1.66667	6.25667	0.06	-6.70429	5.76637e-09	1.18113e-06	yes	FOLR2	PREDICTED: folate receptor alpha-like [Cynoglossus semilaevis]	Cellular Processes	Transport and catabolism	ko04144//Endocytosis	K13649	-	-	-
XM_008309988.2	138.067	0	2.04333	0.001	-10.9967	3.68372e-05	0.00293365	yes	slc39a13	PREDICTED: zinc transporter ZIP13 isoform X1 [Cynoglossus semilaevis]	-	-	-	-	-	GO:0022890//inorganic cation transmembrane transporter activity;GO:0005215//transporter activity;GO:0015075//ion transmembrane transporter activity;GO:0022892//substrate-specific transporter activity;GO:0022857//transmembrane transporter activity;GO:0022891//substrate-specific transmembrane transporter activity;GO:0008324//cation transmembrane transporter activity	GO:0044763//single-organism cellular process;GO:0006812//cation transport;GO:0006811//ion transport;GO:0006810//transport;GO:0044765//single-organism transport;GO:0044699//single-organism process;GO:1902578//single-organism localization;GO:0051179//localization;GO:0051234//establishment of localization;GO:0009987//cellular process
XM_008309991.2	99	510.333	1.36333	6.96	2.35195	2.76151e-07	4.03083e-05	yes	SPI1	PREDICTED: transcription factor PU.1 [Cynoglossus semilaevis]	-	-	-	-	GO:0005622//intracellular;GO:0043226//organelle;GO:0043231//intracellular membrane-bounded organelle;GO:0044464//cell part;GO:0005623//cell;GO:0043229//intracellular organelle;GO:0044424//intracellular part;GO:0043227//membrane-bounded organelle	GO:1901363//heterocyclic compound binding;GO:0001071//nucleic acid binding transcription factor activity;GO:0005488//binding;GO:0003676//nucleic acid binding;GO:0003677//DNA binding;GO:0097159//organic cyclic compound binding	GO:0048856//anatomical structure development;GO:0010467//gene expression;GO:0002573//myeloid leukocyte differentiation;GO:0002520//immune system development;GO:0034654//nucleobase-containing compound biosynthetic process;GO:0044260//cellular macromolecule metabolic process;GO:1901576//organic substance biosynthetic process;GO:0030154//cell differentiation;GO:0048731//system development;GO:0044249…
XM_008310055.2	1137.03	167.627	10.8533	1.59333	-2.76802	1.47505e-15	7.41609e-13	yes	crispld2	PREDICTED: cysteine-rich secretory protein LCCL domain-containing 2 [Cynoglossus semilaevis]	-	-	-	-	-	-	-
XM_008310096.2	30.9233	0	0.36	0.001	-8.49185	0.00126982	0.0466926	yes	ctdspl2a	PREDICTED: CTD small phosphatase-like protein 2 [Cynoglossus semilaevis]	-	-	-	-	-	GO:0016788//hydrolase activity, acting on ester bonds;GO:0016787//hydrolase activity;GO:0042578//phosphoric ester hydrolase activity;GO:0003824//catalytic activity	-
XM_008310283.2	182.15	0	1.15333	0.001	-10.1716	7.90661e-11	2.19857e-08	yes	arnt2	PREDICTED: aryl hydrocarbon receptor nuclear translocator 2 isoform X5 [Cynoglossus semilaevis]	-	-	-	-	-	-	-
XM_008310467.2	170.007	4.89	2.83667	0.08	-5.14805	0.000289604	0.0154334	yes	GATM	PREDICTED: glycine amidinotransferase, mitochondrial [Cynoglossus semilaevis]	Metabolism	Global and Overview;Amino acid metabolism	ko01100//Metabolic pathways;ko00330//Arginine and proline metabolism;ko00260//Glycine, serine and threonine metabolism	K00613	-	GO:0003824//catalytic activity;GO:0016787//hydrolase activity;GO:0016810//hydrolase activity, acting on carbon-nitrogen (but not peptide) bonds	-
XM_008310554.2	260.07	0	2.19333	0.001	-11.0989	1.64867e-13	6.56489e-11	yes	gro2	PREDICTED: transducin-like enhancer protein 3 isoform X6 [Cynoglossus semilaevis]	-	-	-	-	-	-	-
XM_008310579.2	1617	3723.67	49.8733	113.36	1.18457	1.1709e-16	6.62277e-14	yes	-	PREDICTED: serglycin [Larimichthys crocea]	-	-	-	-	-	-	-
XM_008310766.2	288.94	0	2.56333	0.001	-11.3238	1.54687e-06	0.000184637	yes	St5	PREDICTED: suppression of tumorigenicity 5 protein [Cynoglossus semilaevis]	-	-	-	-	-	-	-
XM_008310934.2	709.157	298.39	11.0333	4.6	-1.26216	0.000203837	0.0116351	yes	CD276	PREDICTED: CD276 antigen isoform X2 [Cynoglossus semilaevis]	Environmental Information Processing	Signaling molecules and interaction	ko04514//Cell adhesion molecules (CAMs)	K06746	GO:0016020//membrane;GO:0044425//membrane part;GO:0031224//intrinsic component of membrane	-	-
XM_008310988.2	240.69	605.953	6.12333	15.2967	1.32083	0.000263064	0.014328	yes	CTSH	PREDICTED: pro-cathepsin H [Cynoglossus semilaevis]	Cellular Processes	Transport and catabolism	ko04142//Lysosome	K01366	-	GO:0070011//peptidase activity, acting on L-amino acid peptides;GO:0008233//peptidase activity;GO:0003824//catalytic activity;GO:0016787//hydrolase activity	-
XM_008310993.2	0.0166667	416.333	0.001	3.58667	11.8084	6.93488e-07	9.18023e-05	yes	SEMA4B	PREDICTED: semaphorin-4B-like [Cynoglossus semilaevis]	-	-	-	-	-	-	GO:0032501//multicellular organismal process;GO:0044699//single-organism process;GO:0044707//single-multicellular organism process
XM_008311015.2	0	57.4167	0.001	0.593333	9.2127	3.87146e-05	0.00306356	yes	Ano10	PREDICTED: anoctamin-10-like isoform X1 [Cynoglossus semilaevis]	-	-	-	-	-	-	-
XM_008311040.2	413.873	0	3.15667	0.001	-11.6242	8.74331e-24	8.53313e-21	yes	MBTPS1	PREDICTED: membrane-bound transcription factor site-1 protease [Cynoglossus semilaevis]	Genetic Information Processing	Folding, sorting and degradation	ko04141//Protein processing in endoplasmic reticulum	K08653	-	-	-
XM_008311102.2	44.4633	1235.2	0.596667	16.4567	4.7856	7.36012e-10	1.75284e-07	yes	Gtse1	PREDICTED: G2 and S phase-expressed protein 1 isoform X2 [Cynoglossus semilaevis]	Cellular Processes	Cell growth and death	ko04115//p53 signaling pathway	K10129	-	-	-
XM_008311113.2	36.7733	0	0.286667	0.001	-8.16323	0.000439156	0.0214089	yes	wt1-a	PREDICTED: trichohyalin isoform X5 [Cynoglossus semilaevis]	-	-	-	-	GO:0044424//intracellular part;GO:0044464//cell part;GO:0005622//intracellular;GO:0043226//organelle;GO:0043229//intracellular organelle;GO:0043231//intracellular membrane-bounded organelle;GO:0043227//membrane-bounded organelle;GO:0005623//cell	GO:0043167//ion binding;GO:0043169//cation binding;GO:0005488//binding	GO:0032774//RNA biosynthetic process;GO:0071704//organic substance metabolic process;GO:0072009//nephron epithelium development;GO:0060429//epithelium development;GO:0072073//kidney epithelium development;GO:0006139//nucleobase-containing compound metabolic process;GO:0032502//developmental process;GO:0034654//nucleobase-containing compound biosynthetic process;GO:0006351//transcription, DNA-temp…
XM_008311222.2	1693.47	837.857	86.1633	42.12	-1.03257	2.48809e-07	3.64242e-05	yes	-	PREDICTED: probable peroxisomal membrane protein PEX13 isoform X2 [Larimichthys crocea]	-	-	-	-	-	-	-
XM_008311484.2	379.333	67	8.44	1.47	-2.52143	4.4341e-06	0.000472597	yes	Ag2	PREDICTED: uncharacterized protein C11orf96 homolog [Cynoglossus semilaevis]	-	-	-	-	-	-	-
XM_008311602.2	566.327	1593.07	8.82333	24.55	1.47633	2.59993e-13	1.01101e-10	yes	F13G3.3	PREDICTED: uncharacterized protein LOC103379893 [Cynoglossus semilaevis]	-	-	-	-	-	-	-
XM_008311618.2	1560.59	658.733	14.34	6.00333	-1.25621	2.53175e-09	5.47893e-07	yes	AASS	PREDICTED: alpha-aminoadipic semialdehyde synthase, mitochondrial [Cynoglossus semilaevis]	Metabolism	Global and Overview;Amino acid metabolism	ko01100//Metabolic pathways;ko01110//Biosynthesis of secondary metabolites;ko01130//Biosynthesis of antibiotics;ko00310//Lysine degradation	K14157	-	-	GO:0044699//single-organism process;GO:0008152//metabolic process;GO:0044710//single-organism metabolic process
XM_008311688.2	0	93.55	0.001	1.37667	10.427	0.000377388	0.0191674	yes	-	PREDICTED: putative nuclease HARBI1 isoform X2 [Cynoglossus semilaevis]	-	-	-	-	-	-	-
XM_008311796.2	942.393	259.12	32.21	8.72667	-1.88401	1.73494e-09	3.87241e-07	yes	-	PREDICTED: tropomyosin alpha-1 chain isoform X7 [Cynoglossus semilaevis]	Organismal Systems	Circulatory system	ko04261//Adrenergic signaling in cardiomyocytes;ko04260//Cardiac muscle contraction	K10373	-	-	-
XM_008311940.2	239	781	3.83667	12.4233	1.69513	4.56643e-07	6.36665e-05	yes	Cd2	PREDICTED: T-cell surface antigen CD2-like [Lates calcarifer]	Environmental Information Processing	Signaling molecules and interaction	ko04514//Cell adhesion molecules (CAMs)	K06449	-	-	-
XM_008311947.2	0	49.62	0.001	0.616667	9.26835	0.000133078	0.00838459	yes	CPT1A	PREDICTED: carnitine O-palmitoyltransferase 1, muscle isoform [Cynoglossus semilaevis]	Organismal Systems;Metabolism	Lipid metabolism;Endocrine system;Global and Overview	ko04920//Adipocytokine signaling pathway;ko03320//PPAR signaling pathway;ko01212//Fatty acid metabolism;ko00071//Fatty acid degradation	K08765	-	GO:0003824//catalytic activity;GO:0016740//transferase activity	-
XM_008312048.2	59.97	0	0.466667	0.001	-8.86625	2.43192e-05	0.00207271	yes	ANO5	PREDICTED: anoctamin-5 isoform X4 [Cynoglossus semilaevis]	-	-	-	-	-	-	-
XM_008312071.2	525.667	221.333	4.57333	1.91	-1.25967	0.00123682	0.0457365	yes	ISLR2	PREDICTED: immunoglobulin superfamily containing leucine-rich repeat protein 2 [Cynoglossus semilaevis]	-	-	-	-	-	-	-
XM_008312162.2	134.737	7.15333	0.823333	0.0433333	-4.24793	0.000550966	0.0251594	yes	SLC25A22	PREDICTED: mitochondrial glutamate carrier 1 [Cynoglossus semilaevis]	-	-	-	-	GO:0016020//membrane;GO:0044425//membrane part;GO:0031224//intrinsic component of membrane	-	GO:0050896//response to stimulus;GO:0012501//programmed cell death;GO:0033554//cellular response to stress;GO:0051716//cellular response to stimulus;GO:0044763//single-organism cellular process;GO:0016265//death;GO:0009987//cellular process;GO:0008219//cell death;GO:0006950//response to stress;GO:0044699//single-organism process
XM_008312435.2	1883.33	554	26.1767	7.61333	-1.78168	1.91714e-18	1.27232e-15	yes	Cd82	PREDICTED: CD82 antigen [Cynoglossus semilaevis]	Cellular Processes	Cell growth and death	ko04115//p53 signaling pathway	K06509	GO:0016020//membrane;GO:0044425//membrane part;GO:0031224//intrinsic component of membrane	-	-
XM_008312462.2	396	1137.67	4.98	14.13	1.50454	8.52701e-09	1.71138e-06	yes	SLC27A2	PREDICTED: very long-chain acyl-CoA synthetase-like [Cynoglossus semilaevis]	Cellular Processes;Organismal Systems	Endocrine system;Transport and catabolism	ko04146//Peroxisome;ko03320//PPAR signaling pathway	K08746	-	-	-
XM_008312490.2	0	251.31	0.001	7.73333	12.9169	6.66792e-12	2.11394e-09	yes	ARPP19	PREDICTED: cAMP-regulated phosphoprotein 19 isoform X2 [Cynoglossus semilaevis]	-	-	-	-	-	-	-
XM_008312538.2	143.093	527.333	2.40667	8.8	1.87047	1.23976e-05	0.00117782	yes	-	PREDICTED: liver carboxylesterase 2-like isoform X1 [Cynoglossus semilaevis]	Metabolism	Xenobiotics biodegradation and metabolism	ko00983//Drug metabolism - other enzymes	K03927	-	-	-
XM_008312815.2	21.55	255.64	0.143333	1.68667	3.55673	0.00102443	0.0396668	yes	EPB41	PREDICTED: band 4.1-like protein 2 isoform X12 [Cynoglossus semilaevis]	Cellular Processes	Cellular commiunity	ko04530//Tight junction	K06107	-	-	-
XM_008312823.2	614.333	279.333	12.56	5.64	-1.15507	0.000964391	0.0378263	yes	CTGF	PREDICTED: connective tissue growth factor [Cynoglossus semilaevis]	-	-	-	-	-	GO:0019838//growth factor binding;GO:0005515//protein binding;GO:0005488//binding	GO:0007275//multicellular organism development;GO:0048856//anatomical structure development;GO:0032501//multicellular organismal process;GO:0048731//system development;GO:0044767//single-organism developmental process;GO:0044707//single-multicellular organism process;GO:0009790//embryo development;GO:0044699//single-organism process;GO:0032502//developmental process;GO:0048568//embryonic organ de…
XM_008312861.2	32.6667	200.667	0.413333	2.52	2.60805	0.00058348	0.026235	yes	FAM46A	PREDICTED: protein FAM46A-like [Cynoglossus semilaevis]	-	-	-	-	-	-	-
XM_008312899.2	400.407	127.713	8.31	2.62333	-1.66345	0.000516658	0.0241081	yes	fos	PREDICTED: proto-oncogene c-Fos-like [Cynoglossus semilaevis]	Organismal Systems;Environmental Information Processing	Signal transduction;Immune system	ko04010//MAPK signaling pathway;ko04620//Toll-like receptor signaling pathway	K04379	GO:0043229//intracellular organelle;GO:0005622//intracellular;GO:0005623//cell;GO:0043227//membrane-bounded organelle;GO:0043231//intracellular membrane-bounded organelle;GO:0044424//intracellular part;GO:0043226//organelle;GO:0044464//cell part	GO:0003676//nucleic acid binding;GO:0097159//organic cyclic compound binding;GO:0003677//DNA binding;GO:0043566//structure-specific DNA binding;GO:0001071//nucleic acid binding transcription factor activity;GO:0005488//binding;GO:1901363//heterocyclic compound binding	GO:0009987//cellular process;GO:0010467//gene expression;GO:0046483//heterocycle metabolic process;GO:0006725//cellular aromatic compound metabolic process;GO:0071704//organic substance metabolic process;GO:0008152//metabolic process;GO:0034645//cellular macromolecule biosynthetic process;GO:0019438//aromatic compound biosynthetic process;GO:0034641//cellular nitrogen compound metabolic process;G…
XM_008313045.1	328.083	0.00333333	1.82333	0.001	-10.8324	1.18385e-06	0.000149937	yes	Pum2	PREDICTED: pumilio homolog 2 isoform X7 [Cynoglossus semilaevis]	-	-	-	-	-	-	-
XM_008313108.2	605.667	79.6667	6.89	0.893333	-2.94723	5.71709e-11	1.61683e-08	yes	MYCN	PREDICTED: N-myc proto-oncogene protein-like [Cynoglossus semilaevis]	-	-	-	-	-	-	-
XM_008313219.2	11.89	236.647	0.213333	4.02333	4.23721	0.00026352	0.0143349	yes	Napb	PREDICTED: beta-soluble NSF attachment protein isoform X1 [Cynoglossus semilaevis]	-	-	-	-	-	-	-
XM_008313320.2	0	66.12	0.001	0.386667	8.59495	0.00126936	0.0466926	yes	MAP3K5	PREDICTED: mitogen-activated protein kinase kinase kinase 5 isoform X3 [Cynoglossus semilaevis]	Genetic Information Processing;Environmental Information Processing	Signal transduction;Folding, sorting and degradation	ko04010//MAPK signaling pathway;ko04141//Protein processing in endoplasmic reticulum	K04426	-	GO:0003824//catalytic activity;GO:0097159//organic cyclic compound binding;GO:0036094//small molecule binding;GO:0016740//transferase activity;GO:0032550//purine ribonucleoside binding;GO:0097367//carbohydrate derivative binding;GO:0032549//ribonucleoside binding;GO:0005488//binding;GO:0016301//kinase activity;GO:1901363//heterocyclic compound binding;GO:0001882//nucleoside binding;GO:0016773//ph…	GO:0044260//cellular macromolecule metabolic process;GO:0044238//primary metabolic process;GO:0036211//protein modification process;GO:0044237//cellular metabolic process;GO:0019538//protein metabolic process;GO:0044267//cellular protein metabolic process;GO:0006793//phosphorus metabolic process;GO:0043170//macromolecule metabolic process;GO:0006464//cellular protein modification process;GO:00067…
XM_008313341.2	0	37.0767	0.001	0.373333	8.54432	0.000447351	0.0216596	yes	Mapre3	PREDICTED: microtubule-associated protein RP/EB family member 3 isoform X2 [Cynoglossus semilaevis]	-	-	-	-	-	-	-
XM_008313367.2	606.667	93.6667	20.0333	3.06333	-2.70923	2.93521e-10	7.64907e-08	yes	-	PREDICTED: gap junction Cx32.7 protein-like [Cynoglossus semilaevis]	Cellular Processes	Cellular commiunity	ko04540//Gap junction	K07372	-	-	-
XM_008313472.2	183.757	0.113333	0.826667	0.001	-9.69116	0.000363111	0.0185701	yes	TRIP11	PREDICTED: thyroid receptor-interacting protein 11 isoform X2 [Cynoglossus semilaevis]	-	-	-	-	-	-	-
XM_008313601.2	0	70.84	0.001	0.816667	9.6736	9.63208e-06	0.000943755	yes	RBM25	PREDICTED: RNA-binding protein 25-like [Cynoglossus semilaevis]	Genetic Information Processing	Transcription	ko03040//Spliceosome	K12822	-	-	-
XM_008313624.2	21.0167	197.957	0.0933333	0.833333	3.15843	0.000488753	0.0231247	yes	Hivep2	PREDICTED: transcription factor HIVEP2 isoform X1 [Cynoglossus semilaevis]	-	-	-	-	-	-	-
XM_008313681.2	338.307	842.74	7.28	17.8567	1.29445	1.59573e-05	0.00144805	yes	SERPINA10	PREDICTED: protein Z-dependent protease inhibitor-like [Cynoglossus semilaevis]	-	-	-	-	-	-	-
XM_008313779.2	0.666667	120	0.00666667	0.633333	6.56986	2.17449e-07	3.22122e-05	yes	NRAP	PREDICTED: LOW QUALITY PROTEIN: nebulin-related-anchoring protein [Cynoglossus semilaevis]	-	-	-	-	-	GO:0005488//binding;GO:0046914//transition metal ion binding;GO:0046872//metal ion binding;GO:0043167//ion binding;GO:0043169//cation binding	-
XM_008313781.2	0	68.4133	0.001	0.823333	9.68533	0.000907291	0.0361674	yes	CASP7	PREDICTED: caspase-7 isoform X2 [Cynoglossus semilaevis]	Cellular Processes	Cell growth and death	ko04210//Apoptosis	K04397	-	GO:0070011//peptidase activity, acting on L-amino acid peptides;GO:0003824//catalytic activity;GO:0016787//hydrolase activity;GO:0008233//peptidase activity	GO:0016485//protein processing;GO:0071704//organic substance metabolic process;GO:0006508//proteolysis;GO:0009987//cellular process;GO:0010467//gene expression;GO:0012501//programmed cell death;GO:0044763//single-organism cellular process;GO:0051604//protein maturation;GO:0008219//cell death;GO:0044699//single-organism process;GO:0019538//protein metabolic process;GO:0008152//metabolic process;GO…
XM_008313788.2	1386.67	452.333	20.79	6.71	-1.63151	6.20386e-13	2.25395e-10	yes	CPN1	PREDICTED: carboxypeptidase N catalytic chain [Cynoglossus semilaevis]	-	-	-	-	GO:0005576//extracellular region;GO:0044421//extracellular region part	GO:0008238//exopeptidase activity;GO:0070011//peptidase activity, acting on L-amino acid peptides;GO:0008235//metalloexopeptidase activity;GO:0005488//binding;GO:0016787//hydrolase activity;GO:0008237//metallopeptidase activity;GO:0043169//cation binding;GO:0046872//metal ion binding;GO:0003824//catalytic activity;GO:0008233//peptidase activity;GO:0043167//ion binding;GO:0046914//transition metal…	GO:0051604//protein maturation;GO:0016485//protein processing;GO:0008152//metabolic process;GO:0043170//macromolecule metabolic process;GO:0044238//primary metabolic process;GO:0019538//protein metabolic process;GO:0010467//gene expression;GO:0071704//organic substance metabolic process;GO:0006508//proteolysis
XM_008313804.2	1359.96	2759.03	23.6	47.4867	1.00874	3.77373e-07	5.36332e-05	yes	Fkbp10	PREDICTED: peptidyl-prolyl cis-trans isomerase FKBP10-like [Cynoglossus semilaevis]	-	-	-	-	-	-	GO:0071704//organic substance metabolic process;GO:0044260//cellular macromolecule metabolic process;GO:0009987//cellular process;GO:0008152//metabolic process;GO:0019538//protein metabolic process;GO:0044238//primary metabolic process;GO:0044267//cellular protein metabolic process;GO:0043170//macromolecule metabolic process;GO:0044237//cellular metabolic process
XM_008313888.2	1328.17	627.983	5.89667	2.75	-1.10047	4.16463e-05	0.00322882	yes	KAT6B	PREDICTED: histone acetyltransferase KAT6B isoform X1 [Cynoglossus semilaevis]	-	-	-	-	-	-	-
XM_008313949.2	0	31.9167	0.001	0.36	8.49185	0.00116091	0.043577	yes	FSHR	PREDICTED: follicle stimulating hormone receptor isoform X1 [Cynoglossus semilaevis]	Environmental Information Processing	Signaling molecules and interaction	ko04080//Neuroactive ligand-receptor interaction	K04247	GO:0031224//intrinsic component of membrane;GO:0044425//membrane part;GO:0016020//membrane	GO:0004872//receptor activity;GO:0004888//transmembrane signaling receptor activity;GO:0004930//G-protein coupled receptor activity;GO:0038023//signaling receptor activity;GO:0004871//signal transducer activity;GO:0060089//molecular transducer activity;GO:0016500//protein-hormone receptor activity;GO:0099600//transmembrane receptor activity	GO:0008406//gonad development;GO:0044707//single-multicellular organism process;GO:0045137//development of primary sexual characteristics;GO:0044702//single organism reproductive process;GO:0044700//single organism signaling;GO:0007186//G-protein coupled receptor signaling pathway;GO:0023052//signaling;GO:0048511//rhythmic process;GO:0008585//female gonad development;GO:0050789//regulation of bio…
XM_008314063.2	33.14	0	0.243333	0.001	-7.92679	0.00100181	0.0390786	yes	MAPT	PREDICTED: microtubule-associated protein tau isoform X7 [Cynoglossus semilaevis]	Environmental Information Processing	Signal transduction	ko04010//MAPK signaling pathway	K04380	-	-	-
XM_008314133.2	302.783	76.4233	4.08	1.01	-2.01421	0.000839417	0.0342188	yes	Plxdc1	PREDICTED: plexin domain-containing protein 1-like isoform X1 [Cynoglossus semilaevis]	-	-	-	-	GO:0044425//membrane part;GO:0016020//membrane;GO:0031224//intrinsic component of membrane	-	GO:0044699//single-organism process;GO:0032501//multicellular organismal process;GO:0044707//single-multicellular organism process
XM_008314158.2	1001.11	321.683	3.57667	1.11	-1.68806	3.94048e-05	0.0031083	yes	JMJD1C	PREDICTED: probable JmjC domain-containing histone demethylation protein 2C isoform X2 [Cynoglossus semilaevis]	-	-	-	-	-	-	-
XM_008314434.2	620.313	167.043	2.54	0.68	-1.90122	2.11882e-06	0.000244125	yes	MYO1D	PREDICTED: unconventional myosin-Id isoform X2 [Cynoglossus semilaevis]	-	-	-	-	GO:0044424//intracellular part;GO:0043229//intracellular organelle;GO:0015629//actin cytoskeleton;GO:0005856//cytoskeleton;GO:0043228//non-membrane-bounded organelle;GO:0043226//organelle;GO:0044464//cell part;GO:0043232//intracellular non-membrane-bounded organelle;GO:0005622//intracellular;GO:0005623//cell	GO:0001882//nucleoside binding;GO:0016818//hydrolase activity, acting on acid anhydrides, in phosphorus-containing anhydrides;GO:0097367//carbohydrate derivative binding;GO:0005488//binding;GO:0036094//small molecule binding;GO:0001883//purine nucleoside binding;GO:0016462//pyrophosphatase activity;GO:0032550//purine ribonucleoside binding;GO:0032549//ribonucleoside binding;GO:0017111//nucleoside…	-
XM_008314545.2	24.82	348.103	0.27	3.70667	3.77909	2.85527e-08	4.95185e-06	yes	-	PREDICTED: acyl-CoA desaturase-like [Cynoglossus semilaevis]	Metabolism;Organismal Systems	Lipid metabolism;Endocrine system;Global and Overview	ko03320//PPAR signaling pathway;ko01212//Fatty acid metabolism;ko01040//Biosynthesis of unsaturated fatty acids	K00507	GO:0043227//membrane-bounded organelle;GO:0016020//membrane;GO:0043226//organelle;GO:0044464//cell part;GO:0031224//intrinsic component of membrane;GO:0043229//intracellular organelle;GO:0044425//membrane part;GO:0044424//intracellular part;GO:0043231//intracellular membrane-bounded organelle;GO:0005622//intracellular;GO:0005623//cell	GO:0016491//oxidoreductase activity;GO:0046914//transition metal ion binding;GO:0016705//oxidoreductase activity, acting on paired donors, with incorporation or reduction of molecular oxygen;GO:0003824//catalytic activity;GO:0005488//binding;GO:0043169//cation binding;GO:0046872//metal ion binding;GO:0043167//ion binding	GO:0006631//fatty acid metabolic process;GO:0044699//single-organism process;GO:0044255//cellular lipid metabolic process;GO:0044281//small molecule metabolic process;GO:0009987//cellular process;GO:0044237//cellular metabolic process;GO:0006629//lipid metabolic process;GO:0044710//single-organism metabolic process;GO:0032787//monocarboxylic acid metabolic process;GO:0044238//primary metabolic pr…
XM_008314546.2	9.84667	369.23	0.11	4.25333	5.27302	2.43037e-07	3.56841e-05	yes	-	PREDICTED: acyl-CoA desaturase-like [Cynoglossus semilaevis]	Metabolism;Organismal Systems	Global and Overview;Endocrine system;Lipid metabolism	ko03320//PPAR signaling pathway;ko01212//Fatty acid metabolism;ko01040//Biosynthesis of unsaturated fatty acids	K00507	GO:0043231//intracellular membrane-bounded organelle;GO:0043226//organelle;GO:0044464//cell part;GO:0044425//membrane part;GO:0005623//cell;GO:0016020//membrane;GO:0031224//intrinsic component of membrane;GO:0043229//intracellular organelle;GO:0044424//intracellular part;GO:0043227//membrane-bounded organelle;GO:0005622//intracellular	GO:0046872//metal ion binding;GO:0016491//oxidoreductase activity;GO:0016705//oxidoreductase activity, acting on paired donors, with incorporation or reduction of molecular oxygen;GO:0046914//transition metal ion binding;GO:0005488//binding;GO:0043167//ion binding;GO:0043169//cation binding;GO:0003824//catalytic activity	GO:0044763//single-organism cellular process;GO:0044710//single-organism metabolic process;GO:0044699//single-organism process;GO:0043436//oxoacid metabolic process;GO:0006629//lipid metabolic process;GO:0044255//cellular lipid metabolic process;GO:0006082//organic acid metabolic process;GO:0006631//fatty acid metabolic process;GO:0009987//cellular process;GO:0044281//small molecule metabolic pro…
XM_008314711.2	4.76	161.067	0.0466667	1.45667	4.96413	0.000955522	0.0375376	yes	UNC13D	PREDICTED: protein unc-13 homolog D [Cynoglossus semilaevis]	-	-	-	-	-	-	-
XM_008314975.2	373.333	1550.33	5.55333	22.7967	2.0374	7.92224e-21	5.97457e-18	yes	LIPA	PREDICTED: lysosomal acid lipase/cholesteryl ester hydrolase-like [Cynoglossus semilaevis]	Metabolism;Cellular Processes	Lipid metabolism;Transport and catabolism	ko04142//Lysosome;ko00100//Steroid biosynthesis	K01052	-	-	-
XM_008315011.2	602.577	159.387	2.92333	0.753333	-1.95625	0.000577924	0.0260794	yes	MPRIP	PREDICTED: myosin phosphatase Rho-interacting protein isoform X3 [Cynoglossus semilaevis]	-	-	-	-	-	-	-
XM_008315045.2	6665.02	1295.15	116.7	22.2533	-2.39071	1.14741e-41	2.21887e-38	yes	acta1b	PREDICTED: actin, alpha skeletal muscle B-like [Cynoglossus semilaevis]	Organismal Systems	Circulatory system	ko04261//Adrenergic signaling in cardiomyocytes;ko04260//Cardiac muscle contraction	K12314	GO:0044422//organelle part;GO:0044421//extracellular region part;GO:0005737//cytoplasm;GO:0044444//cytoplasmic part;GO:0030016//myofibril;GO:0099512//supramolecular fiber;GO:0044449//contractile fiber part;GO:0099513//polymeric cytoskeletal fiber;GO:0005884//actin filament;GO:0043292//contractile fiber;GO:0015629//actin cytoskeleton;GO:0044464//cell part;GO:0043232//intracellular non-membrane-bou…	GO:0097367//carbohydrate derivative binding;GO:0005515//protein binding;GO:0032549//ribonucleoside binding;GO:0017111//nucleoside-triphosphatase activity;GO:0016818//hydrolase activity, acting on acid anhydrides, in phosphorus-containing anhydrides;GO:0032550//purine ribonucleoside binding;GO:0005488//binding;GO:0008092//cytoskeletal protein binding;GO:0001883//purine nucleoside binding;GO:001678…	GO:0048869//cellular developmental process;GO:0009261//ribonucleotide catabolic process;GO:1902589//single-organism organelle organization;GO:0044699//single-organism process;GO:0006753//nucleoside phosphate metabolic process;GO:1901292//nucleoside phosphate catabolic process;GO:0016043//cellular component organization;GO:0012501//programmed cell death;GO:0043933//macromolecular complex subunit o…
XM_008315058.2	955.333	216.667	49.7767	11.1633	-2.1567	6.85053e-12	2.15809e-09	yes	hbb1	PREDICTED: hemoglobin subunit beta-1-like [Cynoglossus semilaevis]	-	-	-	-	GO:0043234//protein complex;GO:0032991//macromolecular complex	GO:1901363//heterocyclic compound binding;GO:0005488//binding;GO:0097159//organic cyclic compound binding;GO:0043167//ion binding;GO:0046906//tetrapyrrole binding;GO:0043169//cation binding;GO:0046914//transition metal ion binding;GO:0046872//metal ion binding	GO:0044765//single-organism transport;GO:0006810//transport;GO:0051179//localization;GO:1902578//single-organism localization;GO:0044699//single-organism process;GO:0015669//gas transport;GO:0051234//establishment of localization
XM_008315092.2	1351.87	120.883	7.94667	0.69	-3.52568	0.000614983	0.0272333	yes	Fam20c	PREDICTED: extracellular serine/threonine protein kinase FAM20C-like [Cynoglossus semilaevis]	-	-	-	-	-	-	-
XM_008315449.2	524.787	186.437	3.12333	1.09	-1.51876	0.000613866	0.027208	yes	FGD6	PREDICTED: FYVE, RhoGEF and PH domain-containing protein 6 isoform X1 [Cynoglossus semilaevis]	-	-	-	-	-	-	-
XM_008315458.2	600.973	170.437	4.62333	1.28667	-1.8453	2.74374e-05	0.00229139	yes	NTN4	PREDICTED: netrin-4 [Cynoglossus semilaevis]	-	-	-	-	-	-	-
XM_008315633.2	0	79.45	0.001	1.46	10.5118	2.80398e-06	0.000314336	yes	Cttn	PREDICTED: src substrate cortactin-like isoform X2 [Cynoglossus semilaevis]	Cellular Processes	Cellular commiunity	ko04530//Tight junction	K06106	-	-	GO:0008154//actin polymerization or depolymerization;GO:0044699//single-organism process;GO:0044763//single-organism cellular process;GO:0030036//actin cytoskeleton organization;GO:0007015//actin filament organization;GO:0007010//cytoskeleton organization;GO:0030029//actin filament-based process;GO:0071822//protein complex subunit organization;GO:1902589//single-organism organelle organization;GO…
XM_008315771.2	0	46.7433	0.001	0.41	8.67948	0.000202724	0.0116048	yes	Prickle1	PREDICTED: prickle-like protein 1 isoform X1 [Cynoglossus semilaevis]	Environmental Information Processing	Signal transduction	ko04310//Wnt signaling pathway	K04511	-	-	-
XM_008315918.2	76.1333	0.0533333	0.26	0.001	-8.02237	3.78313e-06	0.000412039	yes	Celsr1	PREDICTED: cadherin EGF LAG seven-pass G-type receptor 1 isoform X1 [Cynoglossus semilaevis]	-	-	-	-	GO:0044425//membrane part;GO:0031224//intrinsic component of membrane;GO:0016020//membrane	GO:0099600//transmembrane receptor activity;GO:0043167//ion binding;GO:0060089//molecular transducer activity;GO:0004872//receptor activity;GO:0038023//signaling receptor activity;GO:0043169//cation binding;GO:0004888//transmembrane signaling receptor activity;GO:0046872//metal ion binding;GO:0005488//binding;GO:0004871//signal transducer activity	GO:0023052//signaling;GO:0044763//single-organism cellular process;GO:0098609//cell-cell adhesion;GO:0050789//regulation of biological process;GO:0007155//cell adhesion;GO:0050896//response to stimulus;GO:0007165//signal transduction;GO:0050794//regulation of cellular process;GO:0051716//cellular response to stimulus;GO:0065007//biological regulation;GO:0022610//biological adhesion;GO:0044699//si…
XM_008316135.2	987.497	494.193	5.25333	2.58667	-1.02214	0.00135085	0.04915	yes	EIF2AK3	PREDICTED: eukaryotic translation initiation factor 2-alpha kinase 3 [Cynoglossus semilaevis]	Genetic Information Processing	Folding, sorting and degradation	ko04141//Protein processing in endoplasmic reticulum	K08860	-	GO:0004672//protein kinase activity;GO:0036094//small molecule binding;GO:1901363//heterocyclic compound binding;GO:0001883//purine nucleoside binding;GO:0016740//transferase activity;GO:0016773//phosphotransferase activity, alcohol group as acceptor;GO:0005488//binding;GO:0003824//catalytic activity;GO:0032550//purine ribonucleoside binding;GO:0016301//kinase activity;GO:0001882//nucleoside bind…	GO:0044267//cellular protein metabolic process;GO:0044237//cellular metabolic process;GO:0009987//cellular process;GO:0071704//organic substance metabolic process;GO:0036211//protein modification process;GO:0008152//metabolic process;GO:0044238//primary metabolic process;GO:0044260//cellular macromolecule metabolic process;GO:0019538//protein metabolic process;GO:0043170//macromolecule metabolic …
XM_008316171.2	82.9667	0	1.34	0.001	-10.388	3.14998e-06	0.000348416	yes	Ptp4a1	PREDICTED: protein tyrosine phosphatase type IVA 1 [Stegastes partitus]	-	-	-	-	-	GO:0016788//hydrolase activity, acting on ester bonds;GO:0016791//phosphatase activity;GO:0003824//catalytic activity;GO:0042578//phosphoric ester hydrolase activity;GO:0004721//phosphoprotein phosphatase activity;GO:0016787//hydrolase activity	GO:0008152//metabolic process;GO:0006796//phosphate-containing compound metabolic process;GO:0044237//cellular metabolic process;GO:0009987//cellular process;GO:0006793//phosphorus metabolic process
XM_008316194.2	12.2933	127.667	0.52	5.35667	3.36475	0.000453084	0.021895	yes	CD22	PREDICTED: B-cell receptor CD22-like isoform X3 [Cynoglossus semilaevis]	-	-	-	-	-	-	-
XM_008316228.2	601.083	223.333	18.72	6.86667	-1.4469	9.54792e-05	0.00629454	yes	CFD	PREDICTED: complement factor D [Cynoglossus semilaevis]	-	-	-	-	-	GO:0008233//peptidase activity;GO:0016787//hydrolase activity;GO:0070011//peptidase activity, acting on L-amino acid peptides;GO:0003824//catalytic activity;GO:0004175//endopeptidase activity	GO:0010467//gene expression;GO:0016485//protein processing;GO:0019538//protein metabolic process;GO:0044238//primary metabolic process;GO:0006508//proteolysis;GO:0071704//organic substance metabolic process;GO:0051604//protein maturation;GO:0008152//metabolic process;GO:0043170//macromolecule metabolic process
XM_008316548.2	114.4	371.66	3.58333	11.4667	1.67807	0.000796953	0.0329523	yes	Rac2	PREDICTED: ras-related C3 botulinum toxin substrate 2 [Cynoglossus semilaevis]	Organismal Systems;Environmental Information Processing;Cellular Processes	Development;Signal transduction;Cellular commiunity;Immune system;Cell motility	ko04010//MAPK signaling pathway;ko04510//Focal adhesion;ko04810//Regulation of actin cytoskeleton;ko04310//Wnt signaling pathway;ko04520//Adherens junction;ko04370//VEGF signaling pathway;ko04015//Rap1 signaling pathway;ko04014//Ras signaling pathway;ko04024//cAMP signaling pathway;ko04670//Leukocyte transendothelial migration;ko04062//Chemokine signaling pathway;ko04666//Fc gamma R-mediated phag…	K07860	GO:0031982//vesicle;GO:0005622//intracellular;GO:0044424//intracellular part;GO:0043226//organelle;GO:0012505//endomembrane system;GO:0031988//membrane-bounded vesicle;GO:0005623//cell;GO:0044464//cell part;GO:0043227//membrane-bounded organelle	GO:0016787//hydrolase activity;GO:0097159//organic cyclic compound binding;GO:0032549//ribonucleoside binding;GO:0017111//nucleoside-triphosphatase activity;GO:0097367//carbohydrate derivative binding;GO:0001883//purine nucleoside binding;GO:0036094//small molecule binding;GO:0005488//binding;GO:1901363//heterocyclic compound binding;GO:0016462//pyrophosphatase activity;GO:0032550//purine ribonuc…	GO:0006163//purine nucleotide metabolic process;GO:0044237//cellular metabolic process;GO:0023052//signaling;GO:1901136//carbohydrate derivative catabolic process;GO:0042221//response to chemical;GO:0008152//metabolic process;GO:0044712//single-organism catabolic process;GO:0042592//homeostatic process;GO:0044763//single-organism cellular process;GO:1901135//carbohydrate derivative metabolic proc…
XM_008316574.2	1616.73	651.413	18.4067	7.25667	-1.34285	5.55926e-07	7.53968e-05	yes	PARN	PREDICTED: poly(A)-specific ribonuclease PARN isoform X2 [Cynoglossus semilaevis]	Genetic Information Processing	Folding, sorting and degradation	ko03018//RNA degradation	K01148	GO:0005623//cell;GO:0044424//intracellular part;GO:0043231//intracellular membrane-bounded organelle;GO:0043227//membrane-bounded organelle;GO:0044464//cell part;GO:0043229//intracellular organelle;GO:0043226//organelle;GO:0005622//intracellular	GO:0004527//exonuclease activity;GO:0043169//cation binding;GO:0000175//3'-5'-exoribonuclease activity;GO:0016796//exonuclease activity, active with either ribo- or deoxyribonucleic acids and producing 5'-phosphomonoesters;GO:0003824//catalytic activity;GO:0004532//exoribonuclease activity;GO:0016896//exoribonuclease activity, producing 5'-phosphomonoesters;GO:0004540//ribonuclease activity;GO:00…	GO:1901575//organic substance catabolic process;GO:1901360//organic cyclic compound metabolic process;GO:0044260//cellular macromolecule metabolic process;GO:0090305//nucleic acid phosphodiester bond hydrolysis;GO:1901361//organic cyclic compound catabolic process;GO:0009056//catabolic process;GO:0044238//primary metabolic process;GO:0019439//aromatic compound catabolic process;GO:0006725//cellul…
XM_008316773.2	199.357	643.723	1.87	5.98667	1.67871	9.33175e-06	0.000919759	yes	PIK3R5	PREDICTED: phosphoinositide 3-kinase regulatory subunit 5 isoform X1 [Cynoglossus semilaevis]	Organismal Systems;Environmental Information Processing;Cellular Processes	Cellular commiunity;Endocrine system;Circulatory system;Signal transduction;Immune system;Cell motility;Cell growth and death	ko04510//Focal adhesion;ko04810//Regulation of actin cytoskeleton;ko04261//Adrenergic signaling in cardiomyocytes;ko04910//Insulin signaling pathway;ko04068//FoxO signaling pathway;ko04012//ErbB signaling pathway;ko04070//Phosphatidylinositol signaling system;ko04630//Jak-STAT signaling pathway;ko04914//Progesterone-mediated oocyte maturation;ko04210//Apoptosis;ko04370//VEGF signaling pathway;ko0…	K02649	-	-	-
XM_008316782.2	107.223	0	1.79	0.001	-10.8057	9.16906e-08	1.43998e-05	yes	Cfap52	PREDICTED: cilia- and flagella-associated protein 52 [Cynoglossus semilaevis]	-	-	-	-	-	-	-
XM_008317148.2	2733.67	754	38.9967	10.62	-1.87657	1.1202e-23	1.07225e-20	yes	SPARC	PREDICTED: SPARC-like protein 1 [Cynoglossus semilaevis]	-	-	-	-	-	-	-
XM_008317225.2	249.493	603.43	1.90667	4.55333	1.25587	0.000794454	0.0329523	yes	PCDH18	PREDICTED: protocadherin-18 isoform X1 [Cynoglossus semilaevis]	-	-	-	-	GO:0044425//membrane part;GO:0016020//membrane;GO:0031224//intrinsic component of membrane	-	GO:0007369//gastrulation;GO:0040011//locomotion;GO:0009653//anatomical structure morphogenesis;GO:0032502//developmental process;GO:0051674//localization of cell;GO:0048856//anatomical structure development;GO:0044767//single-organism developmental process;GO:0044707//single-multicellular organism process;GO:0098609//cell-cell adhesion;GO:0001702//gastrulation with mouth forming second;GO:0016477…
XM_008317247.1	261.197	724.013	1.80667	4.89333	1.43749	0.000484052	0.0230337	yes	C3	PREDICTED: complement C3-like [Cynoglossus semilaevis]	Cellular Processes	Transport and catabolism	ko04145//Phagosome	K03990	-	-	-
XM_008317250.2	490.427	1335.63	2.77333	7.42	1.4198	4.18647e-06	0.000448124	yes	c3	PREDICTED: complement C3-like [Cynoglossus semilaevis]	Cellular Processes	Transport and catabolism	ko04145//Phagosome	K03990	-	-	-
XM_008317308.2	369.723	36.15	9.04667	0.87	-3.3783	1.71849e-08	3.21564e-06	yes	FGL1	PREDICTED: fibrinogen-like protein 1 [Cynoglossus semilaevis]	-	-	-	-	-	-	-
XM_008317373.2	511.033	84.6467	4.56333	0.743333	-2.61801	8.62746e-08	1.36325e-05	yes	RNF122	PREDICTED: RING finger protein 122-like isoform X1 [Cynoglossus semilaevis]	-	-	-	-	-	GO:0005488//binding;GO:0043167//ion binding;GO:0043169//cation binding	-
XM_008317425.2	3612.19	1030.32	17.1333	4.81	-1.8327	4.18035e-28	5.07495e-25	yes	MYH11	PREDICTED: myosin-11 [Cynoglossus semilaevis]	Cellular Processes	Cellular commiunity	ko04530//Tight junction	K10352	GO:0043229//intracellular organelle;GO:0043232//intracellular non-membrane-bounded organelle;GO:0005622//intracellular;GO:0043228//non-membrane-bounded organelle;GO:0044424//intracellular part;GO:0005856//cytoskeleton;GO:0043226//organelle;GO:0044464//cell part;GO:0015629//actin cytoskeleton;GO:0005623//cell	GO:0032550//purine ribonucleoside binding;GO:0097367//carbohydrate derivative binding;GO:0008092//cytoskeletal protein binding;GO:0003824//catalytic activity;GO:0016787//hydrolase activity;GO:0097159//organic cyclic compound binding;GO:0016462//pyrophosphatase activity;GO:0005515//protein binding;GO:0001883//purine nucleoside binding;GO:0017111//nucleoside-triphosphatase activity;GO:0016818//hydr…	GO:0030856//regulation of epithelial cell differentiation;GO:2000026//regulation of multicellular organismal development;GO:0009653//anatomical structure morphogenesis;GO:0050794//regulation of cellular process;GO:0048856//anatomical structure development;GO:0032502//developmental process;GO:0051239//regulation of multicellular organismal process;GO:0045595//regulation of cell differentiation;GO:…
XM_008317548.2	133.143	485.08	1.10333	3.97	1.84727	5.17776e-05	0.0038408	yes	CD97	PREDICTED: CD97 antigen [Cynoglossus semilaevis]	-	-	-	-	GO:0016020//membrane	-	GO:0050896//response to stimulus;GO:0051716//cellular response to stimulus;GO:0050794//regulation of cellular process;GO:0009987//cellular process;GO:0050789//regulation of biological process;GO:0044700//single organism signaling;GO:0023052//signaling;GO:0007186//G-protein coupled receptor signaling pathway;GO:0065007//biological regulation;GO:0007165//signal transduction;GO:0044763//single-organ…
XM_008317606.1	156.453	529.813	2.13333	7.20333	1.75556	2.9859e-05	0.00246187	yes	CPZ	PREDICTED: carboxypeptidase Z-like isoform X1 [Cynoglossus semilaevis]	-	-	-	-	-	-	-
XM_008317647.1	259.667	34.6667	3.98333	0.523333	-2.92817	2.31037e-05	0.00198612	yes	nog3	PREDICTED: noggin-1-like [Cynoglossus semilaevis]	-	-	-	-	-	-	-
XM_008317653.2	189.483	618.357	2.93	9.44333	1.6884	1.59718e-05	0.00144805	yes	CD209	PREDICTED: CD209 antigen-like [Cynoglossus semilaevis]	-	-	-	-	-	-	-
XM_008317657.2	319.137	76.73	5.01	1.17667	-2.0901	0.000376952	0.0191649	yes	Rtn4rl2	PREDICTED: reticulon-4 receptor-like 2 [Cynoglossus semilaevis]	-	-	-	-	-	-	-
XM_008317690.2	603.873	152.31	9.25333	2.31333	-2	9.77396e-07	0.000125708	yes	SLC5A7	PREDICTED: high affinity choline transporter 1-like [Cynoglossus semilaevis]	-	-	-	-	GO:0016020//membrane;GO:0044425//membrane part;GO:0031224//intrinsic component of membrane	-	GO:0009987//cellular process;GO:0044699//single-organism process;GO:0051179//localization;GO:0051234//establishment of localization;GO:0044763//single-organism cellular process
XM_008317773.2	161.427	534.21	5.48667	17.81	1.69869	5.94269e-05	0.00428684	yes	MS4A12	PREDICTED: protein FAM189B-like [Lates calcarifer]	-	-	-	-	-	-	-
XM_008317818.2	4496.69	2235.29	10.5167	5.16667	-1.02537	7.86402e-15	3.72785e-12	yes	FAT1	PREDICTED: LOW QUALITY PROTEIN: protocadherin Fat 1 [Cynoglossus semilaevis]	-	-	-	-	-	-	-
XM_008317856.2	172.417	777.543	1.54333	6.87333	2.15496	9.11322e-10	2.12958e-07	yes	Itgal	PREDICTED: integrin alpha-L-like isoform X1 [Cynoglossus semilaevis]	Cellular Processes;Environmental Information Processing	Signaling molecules and interaction;Cell motility	ko04810//Regulation of actin cytoskeleton;ko04514//Cell adhesion molecules (CAMs)	K05718	-	-	-
XM_008318051.2	113.577	422.577	1.56333	5.76667	1.88311	0.00024909	0.01373	yes	VAPB	PREDICTED: vesicle-associated membrane protein-associated protein B/C isoform X2 [Cynoglossus semilaevis]	-	-	-	-	-	-	-
XM_008318089.2	27.0367	225.613	1.78333	14.7667	3.0497	4.2737e-05	0.00329286	yes	LECASAL	PREDICTED: mannose-specific lectin-like [Cynoglossus semilaevis]	-	-	-	-	-	-	-
XM_008318153.2	0	70.45	0.001	0.373333	8.54432	1.79055e-05	0.00159433	yes	ADCY6	PREDICTED: adenylate cyclase type 6-like isoform X2 [Cynoglossus semilaevis]	Cellular Processes;Metabolism;Organismal Systems	Cellular commiunity;Circulatory system;Endocrine system;Nucleotide metabolism;Cell growth and death	ko04261//Adrenergic signaling in cardiomyocytes;ko00230//Purine metabolism;ko04916//Melanogenesis;ko04270//Vascular smooth muscle contraction;ko04912//GnRH signaling pathway;ko04114//Oocyte meiosis;ko04540//Gap junction;ko04914//Progesterone-mediated oocyte maturation	K08046	-	-	-
XM_008318194.2	92.29	661.823	0.69	4.88667	2.82418	2.0203e-11	6.09444e-09	yes	Larp4	PREDICTED: la-related protein 4 isoform X1 [Cynoglossus semilaevis]	-	-	-	-	-	-	-
XM_008318226.1	4914	2239.67	88.7433	39.88	-1.15397	1.06e-14	4.93089e-12	yes	krt18	PREDICTED: keratin, type I cytoskeletal 18-like [Cynoglossus semilaevis]	-	-	-	-	GO:0043234//protein complex;GO:0032991//macromolecular complex	-	-
XM_008318279.2	1436.95	92.1633	7.94667	0.506667	-3.97124	2.50396e-34	3.89475e-31	yes	LAMB1	PREDICTED: laminin subunit beta-1-like [Cynoglossus semilaevis]	Environmental Information Processing;Cellular Processes	Signaling molecules and interaction;Cellular commiunity	ko04510//Focal adhesion;ko04512//ECM-receptor interaction	K06243	-	-	-
XM_008318304.2	1508.93	4101.16	16.9067	45.67	1.43365	1.80394e-15	8.97895e-13	yes	SDCBP	PREDICTED: syntenin-1-like [Cynoglossus semilaevis]	-	-	-	-	-	GO:0043167//ion binding;GO:0043168//anion binding;GO:0005543//phospholipid binding;GO:0008289//lipid binding;GO:0005515//protein binding;GO:1901981//phosphatidylinositol phosphate binding;GO:0035091//phosphatidylinositol binding;GO:0005488//binding;GO:1902936//phosphatidylinositol bisphosphate binding	GO:0044767//single-organism developmental process;GO:0048856//anatomical structure development;GO:0044707//single-multicellular organism process;GO:0007369//gastrulation;GO:0009790//embryo development;GO:0048598//embryonic morphogenesis;GO:0009653//anatomical structure morphogenesis;GO:0007275//multicellular organism development;GO:0001702//gastrulation with mouth forming second;GO:0032501//multi…
XM_008318325.1	2660.29	10995.9	60.98	248.963	2.02953	2.0376e-60	1.26775e-56	yes	Tuba1c	PREDICTED: tubulin alpha-1C chain-like isoform X1 [Cynoglossus semilaevis]	Cellular Processes	Cellular commiunity;Transport and catabolism	ko04540//Gap junction;ko04145//Phagosome	K07374	GO:0043228//non-membrane-bounded organelle;GO:0044464//cell part;GO:0044424//intracellular part;GO:0015630//microtubule cytoskeleton;GO:0043226//organelle;GO:0043232//intracellular non-membrane-bounded organelle;GO:0005622//intracellular;GO:0005623//cell;GO:0043229//intracellular organelle;GO:0005856//cytoskeleton;GO:0032991//macromolecular complex	GO:0017111//nucleoside-triphosphatase activity;GO:0016818//hydrolase activity, acting on acid anhydrides, in phosphorus-containing anhydrides;GO:0016817//hydrolase activity, acting on acid anhydrides;GO:0097159//organic cyclic compound binding;GO:0005488//binding;GO:0032549//ribonucleoside binding;GO:0016787//hydrolase activity;GO:0003824//catalytic activity;GO:0032550//purine ribonucleoside bind…	GO:1901136//carbohydrate derivative catabolic process;GO:0019693//ribose phosphate metabolic process;GO:0044281//small molecule metabolic process;GO:0046700//heterocycle catabolic process;GO:0034655//nucleobase-containing compound catabolic process;GO:1901565//organonitrogen compound catabolic process;GO:0009259//ribonucleotide metabolic process;GO:0016043//cellular component organization;GO:0065…
XM_008318407.2	305.297	717.033	3.40333	7.92667	1.21977	0.000189195	0.011014	yes	HCK	PREDICTED: tyrosine-protein kinase HCK [Cynoglossus semilaevis]	-	-	-	-	-	GO:0097159//organic cyclic compound binding;GO:0003824//catalytic activity;GO:0016773//phosphotransferase activity, alcohol group as acceptor;GO:0016772//transferase activity, transferring phosphorus-containing groups;GO:0004672//protein kinase activity;GO:0005488//binding;GO:0032550//purine ribonucleoside binding;GO:0001882//nucleoside binding;GO:0032549//ribonucleoside binding;GO:0016740//trans…	GO:0044238//primary metabolic process;GO:0008152//metabolic process;GO:0044267//cellular protein metabolic process;GO:0006464//cellular protein modification process;GO:0043412//macromolecule modification;GO:0006793//phosphorus metabolic process;GO:0019538//protein metabolic process;GO:0006468//protein phosphorylation;GO:0043170//macromolecule metabolic process;GO:0044237//cellular metabolic proce…
XM_008318445.2	1456.78	732.29	3.83667	1.90333	-1.01133	1.5343e-06	0.000184202	yes	SPEN	PREDICTED: msx2-interacting protein isoform X1 [Cynoglossus semilaevis]	-	-	-	-	-	GO:0005488//binding;GO:0097159//organic cyclic compound binding	-
XM_008318475.2	0	83.8733	0.001	2.18	11.0901	2.7306e-05	0.00228425	yes	Ngrn	PREDICTED: neugrin isoform X1 [Cynoglossus semilaevis]	-	-	-	-	-	-	-
XM_008318515.2	73.3333	296.95	0.59	2.34	1.98772	0.000862583	0.0349059	yes	ZNF536	PREDICTED: zinc finger protein 536-like isoform X1 [Cynoglossus semilaevis]	-	-	-	-	-	-	-
XM_008318592.2	0	107.523	0.001	1.29333	10.3369	9.34764e-08	1.45852e-05	yes	CLN8	PREDICTED: protein CLN8 [Cynoglossus semilaevis]	-	-	-	-	GO:0031224//intrinsic component of membrane;GO:0016020//membrane;GO:0044425//membrane part	-	-
XM_008318630.1	82.88	0	1.37333	0.001	-10.4235	1.44576e-06	0.000176092	yes	alas2	PREDICTED: 5-aminolevulinate synthase, erythroid-specific, mitochondrial isoform X1 [Cynoglossus semilaevis]	Metabolism	Amino acid metabolism;Metabolism of cofactors and vitamins;Global and Overview	ko01100//Metabolic pathways;ko01110//Biosynthesis of secondary metabolites;ko00260//Glycine, serine and threonine metabolism;ko00860//Porphyrin and chlorophyll metabolism	K00643	GO:0043231//intracellular membrane-bounded organelle;GO:0044422//organelle part;GO:0005622//intracellular;GO:0005737//cytoplasm;GO:0043229//intracellular organelle;GO:0044424//intracellular part;GO:0005623//cell;GO:0044444//cytoplasmic part;GO:0044464//cell part;GO:0044446//intracellular organelle part;GO:0043227//membrane-bounded organelle;GO:0044429//mitochondrial part;GO:0043226//organelle;GO:…	GO:0016746//transferase activity, transferring acyl groups;GO:0003824//catalytic activity;GO:0016747//transferase activity, transferring acyl groups other than amino-acyl groups;GO:0016740//transferase activity;GO:0043168//anion binding;GO:0005488//binding;GO:0016748//succinyltransferase activity;GO:0016410//N-acyltransferase activity;GO:0043167//ion binding;GO:0016749//N-succinyltransferase acti…	GO:1901360//organic cyclic compound metabolic process;GO:0030097//hemopoiesis;GO:0048534//hematopoietic or lymphoid organ development;GO:0019538//protein metabolic process;GO:0048856//anatomical structure development;GO:0044767//single-organism developmental process;GO:0002520//immune system development;GO:0033013//tetrapyrrole metabolic process;GO:0046483//heterocycle metabolic process;GO:004424…
XM_008318704.2	2066.33	205.333	111.903	10.9633	-3.35149	1.96553e-52	7.52555e-49	yes	WFDC3	PREDICTED: WAP four-disulfide core domain protein 2-like [Cynoglossus semilaevis]	-	-	-	-	-	-	-
XM_008318864.2	966.843	310.663	39.6	12.58	-1.65437	1.95113e-08	3.5836e-06	yes	MYL6	PREDICTED: myosin light polypeptide 6 isoform X4 [Cynoglossus semilaevis]	Organismal Systems	Circulatory system	ko04270//Vascular smooth muscle contraction	K12751	-	-	-
XM_008318886.2	537.997	1660.04	1.21	3.65667	1.59552	2.62656e-08	4.60333e-06	yes	LRP1	PREDICTED: low-density lipoprotein receptor-related protein 1-like [Cynoglossus semilaevis]	-	-	-	-	GO:0016020//membrane;GO:0044425//membrane part;GO:0031224//intrinsic component of membrane	-	GO:0050793//regulation of developmental process;GO:0050789//regulation of biological process;GO:2000026//regulation of multicellular organismal development;GO:0051239//regulation of multicellular organismal process;GO:0065007//biological regulation
XM_008318978.2	1174.57	426.027	24.7367	8.89667	-1.47531	5.89246e-09	1.20201e-06	yes	Tuba1a	PREDICTED: tubulin alpha-1A chain [Cynoglossus semilaevis]	Cellular Processes	Transport and catabolism;Cellular commiunity	ko04540//Gap junction;ko04145//Phagosome	K07374	GO:0044430//cytoskeletal part;GO:0043231//intracellular membrane-bounded organelle;GO:0005856//cytoskeleton;GO:0044424//intracellular part;GO:0005622//intracellular;GO:0099512//supramolecular fiber;GO:0031988//membrane-bounded vesicle;GO:0044446//intracellular organelle part;GO:0099513//polymeric cytoskeletal fiber;GO:0031982//vesicle;GO:0043226//organelle;GO:0043228//non-membrane-bounded organel…	GO:0097159//organic cyclic compound binding;GO:0036094//small molecule binding;GO:0032549//ribonucleoside binding;GO:0046983//protein dimerization activity;GO:0001882//nucleoside binding;GO:0097367//carbohydrate derivative binding;GO:0005198//structural molecule activity;GO:0016818//hydrolase activity, acting on acid anhydrides, in phosphorus-containing anhydrides;GO:1901363//heterocyclic compoun…	GO:0055086//nucleobase-containing small molecule metabolic process;GO:0070271//protein complex biogenesis;GO:0046483//heterocycle metabolic process;GO:0044237//cellular metabolic process;GO:0008152//metabolic process;GO:0019693//ribose phosphate metabolic process;GO:1901564//organonitrogen compound metabolic process;GO:0046700//heterocycle catabolic process;GO:1901575//organic substance catabolic…
XM_008319076.2	697.06	1973.85	6.54	18.2233	1.47842	4.24737e-12	1.41885e-09	yes	DAZAP2	PREDICTED: DAZ-associated protein 2 isoform X2 [Cynoglossus semilaevis]	-	-	-	-	-	-	-
XM_008319099.2	0	628.62	0.001	9.32667	13.1871	1.47112e-24	1.51724e-21	yes	CD46	PREDICTED: membrane cofactor protein-like isoform X9 [Cynoglossus semilaevis]	-	-	-	-	-	-	-
XM_008319101.2	204.38	1970.87	2.88667	27.55	3.25458	3.48316e-38	5.97831e-35	yes	pssA	PREDICTED: CDP-diacylglycerol--serine O-phosphatidyltransferase isoform X1 [Cynoglossus semilaevis]	-	-	-	-	-	GO:0016740//transferase activity;GO:0016772//transferase activity, transferring phosphorus-containing groups;GO:0003824//catalytic activity	-
XM_008319112.2	1087.71	96.9633	2.92333	0.26	-3.49103	3.62158e-11	1.04803e-08	yes	HSPG2	PREDICTED: basement membrane-specific heparan sulfate proteoglycan core protein isoform X9 [Cynoglossus semilaevis]	Environmental Information Processing	Signaling molecules and interaction	ko04512//ECM-receptor interaction	K06255	-	-	-
XM_008319129.2	473.37	1031.2	5.39667	11.64	1.10895	2.54081e-05	0.00215079	yes	ACAP3	PREDICTED: arf-GAP with coiled-coil, ANK repeat and PH domain-containing protein 3 isoform X3 [Cynoglossus semilaevis]	Cellular Processes	Transport and catabolism	ko04144//Endocytosis	K12489	-	GO:0046872//metal ion binding;GO:0043167//ion binding;GO:0043169//cation binding;GO:0005488//binding;GO:0046914//transition metal ion binding	GO:0043087//regulation of GTPase activity;GO:0065007//biological regulation;GO:0023051//regulation of signaling;GO:0048583//regulation of response to stimulus;GO:0051336//regulation of hydrolase activity;GO:0065009//regulation of molecular function;GO:0019222//regulation of metabolic process;GO:0050789//regulation of biological process;GO:0032012//regulation of ARF protein signal transduction;GO:…
XM_008319170.1	12734.8	3652.2	316.25	89.2967	-1.82439	8.99522e-50	3.19806e-46	yes	CR1	PREDICTED: complement receptor type 1-like, partial [Cynoglossus semilaevis]	-	-	-	-	-	-	-
XM_008319233.2	391.457	129	4.92333	1.59333	-1.62759	0.000798225	0.0329716	yes	SLC38A3	PREDICTED: sodium-coupled neutral amino acid transporter 5 [Cynoglossus semilaevis]	-	-	-	-	GO:0044425//membrane part;GO:0031224//intrinsic component of membrane;GO:0016020//membrane	-	-
XM_008319289.2	78.96	3.33333	1.14	0.0466667	-4.6105	0.00118889	0.0443595	yes	RND1	PREDICTED: rho-related GTP-binding protein Rho6-like [Cynoglossus semilaevis]	-	-	-	-	GO:0044464//cell part;GO:0005623//cell	GO:0005488//binding;GO:0001882//nucleoside binding;GO:1901363//heterocyclic compound binding;GO:0032550//purine ribonucleoside binding;GO:0097367//carbohydrate derivative binding;GO:0032549//ribonucleoside binding;GO:0036094//small molecule binding;GO:0001883//purine nucleoside binding;GO:0097159//organic cyclic compound binding	GO:0044763//single-organism cellular process;GO:0044700//single organism signaling;GO:0035556//intracellular signal transduction;GO:0050896//response to stimulus;GO:0050794//regulation of cellular process;GO:0007165//signal transduction;GO:0050789//regulation of biological process;GO:0009987//cellular process;GO:0023052//signaling;GO:0007154//cell communication;GO:0044699//single-organism process…
XM_008319356.1	195.137	0	5.02	0.001	-12.2935	1.27032e-05	0.00119525	yes	-	C20orf24 homolog [Osmerus mordax]	-	-	-	-	-	-	-
XM_008319389.2	810.217	318.257	52.01	20.1433	-1.36849	1.89519e-05	0.00166663	yes	IFI27	PREDICTED: interferon alpha-inducible protein 27-like protein 2 isoform X1 [Cynoglossus semilaevis]	-	-	-	-	-	-	-
XM_008319473.2	1061.76	241.29	10.1867	2.28667	-2.15536	5.33326e-13	1.99592e-10	yes	SLC6A8	PREDICTED: sodium- and chloride-dependent creatine transporter 1-like [Cynoglossus semilaevis]	-	-	-	-	GO:0031224//intrinsic component of membrane;GO:0044425//membrane part;GO:0016020//membrane	GO:0015291//secondary active transmembrane transporter activity;GO:0022857//transmembrane transporter activity;GO:0005215//transporter activity;GO:0022804//active transmembrane transporter activity	GO:0044763//single-organism cellular process;GO:0009987//cellular process;GO:0051179//localization;GO:0051234//establishment of localization;GO:0044765//single-organism transport;GO:0044699//single-organism process;GO:1902578//single-organism localization;GO:0006810//transport
XM_008319577.2	677.547	58.6667	23.5067	2.00333	-3.5526	1.22107e-15	6.26571e-13	yes	Rbp7	PREDICTED: retinoid-binding protein 7 [Cynoglossus semilaevis]	-	-	-	-	-	GO:0005488//binding	GO:0051179//localization;GO:0051234//establishment of localization
XM_008319612.2	1653.03	702.043	9.66333	4.03333	-1.26055	1.76692e-07	2.64899e-05	yes	BRPF3	PREDICTED: bromodomain and PHD finger-containing protein 3-like isoform X1 [Cynoglossus semilaevis]	-	-	-	-	-	-	-
XM_008319764.2	37	218.667	0.35	2.02333	2.53131	0.000565077	0.025733	yes	Rab44	PREDICTED: ras-related protein Rab-35 [Cynoglossus semilaevis]	-	-	-	-	-	-	-
XM_008319785.1	379.017	1056.7	7.50667	20.6533	1.46013	1.99511e-05	0.00174832	yes	abhd14a	PREDICTED: protein ABHD14A isoform X1 [Cynoglossus semilaevis]	-	-	-	-	GO:0005622//intracellular;GO:0044464//cell part;GO:0005623//cell;GO:0044424//intracellular part	GO:0008233//peptidase activity;GO:0070011//peptidase activity, acting on L-amino acid peptides;GO:0016787//hydrolase activity;GO:0003824//catalytic activity	GO:0044237//cellular metabolic process;GO:0051604//protein maturation;GO:0006508//proteolysis;GO:0019538//protein metabolic process;GO:0008152//metabolic process;GO:0019752//carboxylic acid metabolic process;GO:0044238//primary metabolic process;GO:0044699//single-organism process;GO:0044281//small molecule metabolic process;GO:0016485//protein processing;GO:0071704//organic substance metabolic p…
XM_008319934.2	2.79	186.633	0.0333333	2.05667	5.9472	2.19573e-05	0.00191401	yes	GNAI2	PREDICTED: guanine nucleotide-binding protein G(i) subunit alpha-2 [Cynoglossus semilaevis]	Cellular Processes;Organismal Systems	Circulatory system;Endocrine system;Cellular commiunity	ko04261//Adrenergic signaling in cardiomyocytes;ko04530//Tight junction;ko04916//Melanogenesis;ko04540//Gap junction;ko04914//Progesterone-mediated oocyte maturation	K04630	-	GO:0032549//ribonucleoside binding;GO:0000166//nucleotide binding;GO:0097159//organic cyclic compound binding;GO:0005488//binding;GO:1901363//heterocyclic compound binding;GO:0016817//hydrolase activity, acting on acid anhydrides;GO:0032550//purine ribonucleoside binding;GO:0036094//small molecule binding;GO:0016462//pyrophosphatase activity;GO:0032403//protein complex binding;GO:0017076//purine …	GO:1901361//organic cyclic compound catabolic process;GO:0044710//single-organism metabolic process;GO:0072521//purine-containing compound metabolic process;GO:1901292//nucleoside phosphate catabolic process;GO:0023052//signaling;GO:0071704//organic substance metabolic process;GO:0006753//nucleoside phosphate metabolic process;GO:1901360//organic cyclic compound metabolic process;GO:0072523//puri…
XM_008319938.2	516.153	166.957	5.81667	1.89333	-1.61926	0.000592023	0.0264519	yes	GNAI2	PREDICTED: guanine nucleotide-binding protein G(i) subunit alpha-2 [Cynoglossus semilaevis]	Organismal Systems;Cellular Processes	Cellular commiunity;Endocrine system;Circulatory system	ko04261//Adrenergic signaling in cardiomyocytes;ko04530//Tight junction;ko04916//Melanogenesis;ko04540//Gap junction;ko04914//Progesterone-mediated oocyte maturation	K04630	-	GO:0001882//nucleoside binding;GO:0036094//small molecule binding;GO:0097159//organic cyclic compound binding;GO:0032549//ribonucleoside binding;GO:0005488//binding;GO:0003824//catalytic activity;GO:1901363//heterocyclic compound binding;GO:1901265//nucleoside phosphate binding;GO:0017111//nucleoside-triphosphatase activity;GO:0060089//molecular transducer activity;GO:0016462//pyrophosphatase act…	GO:0009166//nucleotide catabolic process;GO:1901564//organonitrogen compound metabolic process;GO:0007186//G-protein coupled receptor signaling pathway;GO:0065007//biological regulation;GO:1901360//organic cyclic compound metabolic process;GO:0007165//signal transduction;GO:0006807//nitrogen compound metabolic process;GO:0009987//cellular process;GO:0055086//nucleobase-containing small molecule m…
XM_008319946.2	370	821	13.6833	30.09	1.13686	0.000148521	0.00911528	yes	GPX1	PREDICTED: glutathione peroxidase 1 [Cynoglossus semilaevis]	Metabolism	Lipid metabolism;Metabolism of other amino acids	ko00590//Arachidonic acid metabolism;ko00480//Glutathione metabolism	K00432	-	GO:0003824//catalytic activity;GO:0004601//peroxidase activity;GO:0016491//oxidoreductase activity;GO:0016209//antioxidant activity;GO:0016684//oxidoreductase activity, acting on peroxide as acceptor	GO:0044699//single-organism process;GO:0050896//response to stimulus;GO:0008152//metabolic process;GO:0044710//single-organism metabolic process;GO:0006950//response to stress
XM_008320199.2	922.267	202.207	6.84667	1.48	-2.2098	2.09048e-11	6.26816e-09	yes	sort1	PREDICTED: sortilin-like isoform X2 [Cynoglossus semilaevis]	Cellular Processes	Transport and catabolism	ko04142//Lysosome	K12388	GO:0031224//intrinsic component of membrane;GO:0044425//membrane part;GO:0016020//membrane	-	-
XM_008320246.2	3043.67	786	68.1133	17.41	-1.96802	2.2016e-25	2.38223e-22	yes	MYL9	PREDICTED: myosin regulatory light polypeptide 9 [Cynoglossus semilaevis]	Cellular Processes;Organismal Systems	Cell motility;Circulatory system;Cellular commiunity	ko04510//Focal adhesion;ko04810//Regulation of actin cytoskeleton;ko04530//Tight junction;ko04270//Vascular smooth muscle contraction	K12755	-	-	-
XM_008320277.2	430.597	934.04	1.49	3.22667	1.11473	0.000197488	0.011377	yes	Kif21a	PREDICTED: kinesin-like protein KIF21B isoform X5 [Cynoglossus semilaevis]	-	-	-	-	-	-	-
XM_008320324.2	616.467	90.25	2.62	0.386667	-2.7604	1.63056e-08	3.06263e-06	yes	COL4A6	PREDICTED: collagen alpha-6(IV) chain isoform X2 [Cynoglossus semilaevis]	Cellular Processes;Environmental Information Processing	Signaling molecules and interaction;Cellular commiunity	ko04510//Focal adhesion;ko04512//ECM-receptor interaction	K06237	-	-	-
XM_008320340.2	520.72	157.157	2.26	0.673333	-1.74693	0.000100505	0.00659094	yes	COL4A6	PREDICTED: collagen alpha-6(IV) chain isoform X4 [Cynoglossus semilaevis]	Environmental Information Processing;Cellular Processes	Cellular commiunity;Signaling molecules and interaction	ko04510//Focal adhesion;ko04512//ECM-receptor interaction	K06237	-	-	-
XM_008320352.2	3810	637	18.4733	3.04667	-2.60014	2.69675e-56	1.22025e-52	yes	Col4a1	PREDICTED: collagen alpha-5(IV) chain [Cynoglossus semilaevis]	Environmental Information Processing;Cellular Processes	Cellular commiunity;Signaling molecules and interaction	ko04510//Focal adhesion;ko04512//ECM-receptor interaction	K06237	-	-	GO:0000902//cell morphogenesis;GO:0048869//cellular developmental process;GO:0048468//cell development;GO:0006935//chemotaxis;GO:0030030//cell projection organization;GO:0007275//multicellular organism development;GO:0009653//anatomical structure morphogenesis;GO:0044767//single-organism developmental process;GO:0048699//generation of neurons;GO:0048856//anatomical structure development;GO:003250…
XM_008320361.1	63.3767	0	1.53667	0.001	-10.5856	0.0010893	0.0415406	yes	Psmd6	PREDICTED: 26S proteasome non-ATPase regulatory subunit 6 [Cynoglossus semilaevis]	Genetic Information Processing	Folding, sorting and degradation	ko03050//Proteasome	K03037	-	-	GO:0001654//eye development;GO:0044699//single-organism process;GO:0043010//camera-type eye development;GO:0007423//sensory organ development;GO:0048513//animal organ development;GO:0048856//anatomical structure development;GO:0007275//multicellular organism development;GO:0044767//single-organism developmental process;GO:0032502//developmental process;GO:0002088//lens development in camera-type …
XM_008320540.2	392.333	36.3333	14.0867	1.28	-3.46011	7.14214e-09	1.44509e-06	yes	LEAP2	PREDICTED: liver-expressed antimicrobial peptide 2 [Cynoglossus semilaevis]	-	-	-	-	-	-	-
XM_008320598.2	464.913	1202.97	6.82	17.4767	1.35759	1.22285e-08	2.35004e-06	yes	alas1	PREDICTED: 5-aminolevulinate synthase, nonspecific, mitochondrial isoform X2 [Cynoglossus semilaevis]	Metabolism	Global and Overview;Amino acid metabolism;Metabolism of cofactors and vitamins	ko01100//Metabolic pathways;ko01110//Biosynthesis of secondary metabolites;ko00260//Glycine, serine and threonine metabolism;ko00860//Porphyrin and chlorophyll metabolism	K00643	GO:0044424//intracellular part;GO:0005622//intracellular;GO:0005623//cell;GO:0043227//membrane-bounded organelle;GO:0044446//intracellular organelle part;GO:0044429//mitochondrial part;GO:0043231//intracellular membrane-bounded organelle;GO:0005737//cytoplasm;GO:0044464//cell part;GO:0044422//organelle part;GO:0043229//intracellular organelle;GO:0044444//cytoplasmic part;GO:0005739//mitochondrion…	GO:0016746//transferase activity, transferring acyl groups;GO:0043167//ion binding;GO:0016749//N-succinyltransferase activity;GO:0016747//transferase activity, transferring acyl groups other than amino-acyl groups;GO:0016410//N-acyltransferase activity;GO:0043168//anion binding;GO:0005488//binding;GO:0016748//succinyltransferase activity;GO:0016740//transferase activity;GO:0003824//catalytic acti…	GO:1901360//organic cyclic compound metabolic process;GO:0034641//cellular nitrogen compound metabolic process;GO:0033013//tetrapyrrole metabolic process;GO:0051186//cofactor metabolic process;GO:1901576//organic substance biosynthetic process;GO:1901564//organonitrogen compound metabolic process;GO:0044249//cellular biosynthetic process;GO:0008152//metabolic process;GO:1901362//organic cyclic co…
XM_008320608.2	499.667	1067.33	4.09667	8.65	1.07825	7.58169e-06	0.000767014	yes	NCKAP1L	PREDICTED: nck-associated protein 1-like [Cynoglossus semilaevis]	Cellular Processes	Cell motility	ko04810//Regulation of actin cytoskeleton	K05750	-	-	-
XM_008320798.2	61.6667	260.667	1.18	4.91333	2.05792	0.00101354	0.0394208	yes	Actr2	PREDICTED: actin-related protein 2-like [Cynoglossus semilaevis]	-	-	-	-	-	-	-
XM_008320900.1	387.333	43	5.92	0.653333	-3.17971	3.16819e-08	5.4377e-06	yes	Trim39	PREDICTED: zinc finger protein RFP-like, partial [Cynoglossus semilaevis]	-	-	-	-	-	-	-
XM_008320993.2	32.3767	0	0.143333	0.001	-7.16323	0.000795587	0.0329523	yes	PLXNB1	PREDICTED: plexin-B1-like [Cynoglossus semilaevis]	-	-	-	-	GO:0044464//cell part;GO:0005623//cell;GO:0031224//intrinsic component of membrane;GO:0016020//membrane;GO:0044425//membrane part	-	GO:0022008//neurogenesis;GO:0044707//single-multicellular organism process;GO:0032502//developmental process;GO:0048667//cell morphogenesis involved in neuron differentiation;GO:0032501//multicellular organismal process;GO:0071840//cellular component organization or biogenesis;GO:0007154//cell communication;GO:0048666//neuron development;GO:0044763//single-organism cellular process;GO:0007409//ax…
XM_008321223.2	140.333	4.33333	2.49667	0.0733333	-5.08939	2.61896e-06	0.00029564	yes	PCOLCE	PREDICTED: procollagen C-endopeptidase enhancer 2-like [Cynoglossus semilaevis]	-	-	-	-	-	-	-
XM_008321234.2	681.9	285.463	4.42333	1.81333	-1.28649	0.000636147	0.027922	yes	PER1	PREDICTED: LOW QUALITY PROTEIN: period circadian protein homolog 1 [Cynoglossus semilaevis]	-	-	-	-	-	-	GO:0009987//cellular process;GO:0044699//single-organism process;GO:0044763//single-organism cellular process;GO:0009314//response to radiation;GO:0009628//response to abiotic stimulus;GO:0007154//cell communication;GO:0050896//response to stimulus
XM_008321529.2	50.3167	259.22	3.08	15.5967	2.34024	0.000447779	0.0216596	yes	banf1	PREDICTED: barrier-to-autointegration factor-like [Cynoglossus semilaevis]	-	-	-	-	-	-	-
XM_008321676.2	250.623	5.74	3.09333	0.0666667	-5.53605	2.85927e-07	4.16133e-05	yes	SLC5A7	PREDICTED: high affinity choline transporter 1-like [Cynoglossus semilaevis]	-	-	-	-	GO:0016020//membrane;GO:0044425//membrane part;GO:0031224//intrinsic component of membrane	-	GO:0051179//localization;GO:0044763//single-organism cellular process;GO:0051234//establishment of localization;GO:0009987//cellular process;GO:0044699//single-organism process
XM_008321708.2	35.66	0	0.453333	0.001	-8.82443	0.000515035	0.0240708	yes	ZNF658B	PREDICTED: oocyte zinc finger protein XlCOF6-like isoform X1 [Cynoglossus semilaevis]	-	-	-	-	-	-	-
XM_008321724.2	260.283	20.4667	4.31333	0.333333	-3.69377	4.18125e-07	5.87902e-05	yes	SLC5A7	PREDICTED: high affinity choline transporter 1-like [Cynoglossus semilaevis]	-	-	-	-	GO:0016020//membrane;GO:0044425//membrane part;GO:0031224//intrinsic component of membrane	-	GO:0051179//localization;GO:0009987//cellular process;GO:0044763//single-organism cellular process;GO:0044699//single-organism process;GO:0051234//establishment of localization
XM_008321732.2	1105.05	292.457	23.97	6.30667	-1.92628	2.46496e-09	5.35768e-07	yes	fam213a	PREDICTED: redox-regulatory protein FAM213A-like isoform X1 [Cynoglossus semilaevis]	-	-	-	-	-	-	-
XM_008321760.2	320.667	818	1.6	4.03667	1.33509	1.51864e-05	0.00139217	yes	Myof	PREDICTED: myoferlin-like [Cynoglossus semilaevis]	-	-	-	-	-	-	-
XM_008321765.2	943.333	472.333	5.72667	2.83333	-1.0152	0.000102887	0.00673828	yes	CRIM1	PREDICTED: cysteine-rich motor neuron 1 protein [Cynoglossus semilaevis]	-	-	-	-	-	GO:0005488//binding;GO:0030234//enzyme regulator activity;GO:0098772//molecular function regulator;GO:0004866//endopeptidase inhibitor activity;GO:0005515//protein binding;GO:0004857//enzyme inhibitor activity;GO:0019838//growth factor binding;GO:0030414//peptidase inhibitor activity;GO:0061134//peptidase regulator activity;GO:0061135//endopeptidase regulator activity	GO:0045861//negative regulation of proteolysis;GO:0052547//regulation of peptidase activity;GO:0051336//regulation of hydrolase activity;GO:0009892//negative regulation of metabolic process;GO:0031324//negative regulation of cellular metabolic process;GO:0019222//regulation of metabolic process;GO:0050794//regulation of cellular process;GO:0050789//regulation of biological process;GO:0044092//neg…
XM_008321838.1	1445.29	276.677	12.26	2.34667	-2.38527	3.65174e-15	1.79962e-12	yes	THBS2	PREDICTED: thrombospondin-2 isoform X2 [Cynoglossus semilaevis]	Cellular Processes;Environmental Information Processing	Cellular commiunity;Signaling molecules and interaction;Transport and catabolism	ko04510//Focal adhesion;ko04145//Phagosome;ko04512//ECM-receptor interaction	K04659	-	-	-
XM_008321993.2	220.393	729.023	1.75667	5.76	1.71323	5.33859e-07	7.30008e-05	yes	prom1a	PREDICTED: prominin-2-like [Cynoglossus semilaevis]	-	-	-	-	-	-	-
XM_008322015.2	620.567	145.757	5.82667	1.35	-2.10971	7.9856e-08	1.27806e-05	yes	Adam8	PREDICTED: disintegrin and metalloproteinase domain-containing protein 8 isoform X2 [Cynoglossus semilaevis]	-	-	-	-	-	-	-
XM_008322338.2	756.667	1754	6.13	14.07	1.19866	2.29246e-10	6.10187e-08	yes	NID1	PREDICTED: nidogen-1 [Cynoglossus semilaevis]	-	-	-	-	GO:0016020//membrane;GO:0031224//intrinsic component of membrane;GO:0044425//membrane part	-	GO:0022610//biological adhesion;GO:0007155//cell adhesion;GO:0031589//cell-substrate adhesion
XM_008322450.2	43.06	266.503	0.683333	4.24333	2.63454	0.000543608	0.0249378	yes	Plek	PREDICTED: LOW QUALITY PROTEIN: pleckstrin [Cynoglossus semilaevis]	-	-	-	-	-	-	-
XM_008322590.2	499.963	114.2	18.45	4.18333	-2.1409	2.352e-06	0.000268949	yes	-	PREDICTED: early activation antigen CD69-like, partial [Cynoglossus semilaevis]	-	-	-	-	-	-	-
XM_008322681.2	25.39	688.913	0.2	5.44	4.76553	0.000495203	0.0233633	yes	CSF3R	PREDICTED: LOW QUALITY PROTEIN: granulocyte colony-stimulating factor receptor [Cynoglossus semilaevis]	Environmental Information Processing	Signal transduction;Signaling molecules and interaction	ko04060//Cytokine-cytokine receptor interaction;ko04630//Jak-STAT signaling pathway	K05061	-	-	-
XM_008322757.2	0	35.8667	0.001	0.633333	9.30682	0.000730743	0.0310606	yes	Tnfrsf1a	PREDICTED: tumor necrosis factor receptor superfamily member 1A isoform X1 [Cynoglossus semilaevis]	Environmental Information Processing;Organismal Systems;Cellular Processes	Cell growth and death;Signaling molecules and interaction;Endocrine system;Signal transduction	ko04010//MAPK signaling pathway;ko04060//Cytokine-cytokine receptor interaction;ko04920//Adipocytokine signaling pathway;ko04210//Apoptosis	K03158	-	-	-
XM_008322823.2	446.057	973.287	4.71	10.0233	1.08956	0.000229559	0.0128095	yes	atp1a3	PREDICTED: sodium/potassium-transporting ATPase subunit alpha-3 isoform X2 [Cynoglossus semilaevis]	Organismal Systems	Circulatory system	ko04261//Adrenergic signaling in cardiomyocytes;ko04260//Cardiac muscle contraction	K01539	-	-	-
XM_008322860.2	121.667	13	1.45667	0.153333	-3.24793	0.00107323	0.0411548	yes	KEL	PREDICTED: kell blood group glycoprotein [Cynoglossus semilaevis]	-	-	-	-	-	-	-
XM_008322878.2	1486.29	315.767	55.9367	11.7333	-2.25318	1.22804e-21	1.00204e-18	yes	Cd69	PREDICTED: early activation antigen CD69-like, partial [Cynoglossus semilaevis]	-	-	-	-	-	-	-
XM_008322889.2	360.32	899.86	5.21	12.9	1.30802	4.11424e-05	0.00320473	yes	Decr1	PREDICTED: 2,4-dienoyl-CoA reductase, mitochondrial [Cynoglossus semilaevis]	-	-	-	-	-	-	-
XM_008323041.1	238.407	44.19	3.19333	0.59	-2.43628	0.000305737	0.0161426	yes	ESRP1	PREDICTED: epithelial splicing regulatory protein 1 isoform X3 [Cynoglossus semilaevis]	-	-	-	-	-	GO:0097159//organic cyclic compound binding;GO:0005488//binding	-
XM_008323118.2	506.333	1699.67	32.5333	107.72	1.7273	1.98564e-14	8.98484e-12	yes	S100A6	PREDICTED: protein S100-A6-like [Cynoglossus semilaevis]	-	-	-	-	-	-	-
XM_008323171.2	1155	534.333	11.1433	5.12333	-1.12103	2.06157e-06	0.000238634	yes	Ajuba	PREDICTED: LIM domain-containing protein ajuba [Cynoglossus semilaevis]	-	-	-	-	-	GO:0043167//ion binding;GO:0043169//cation binding;GO:0005488//binding	-
XM_008323177.2	867	438.333	6.5	3.24333	-1.00296	0.000511143	0.0239564	yes	BAIAP2	PREDICTED: brain-specific angiogenesis inhibitor 1-associated protein 2-like [Cynoglossus semilaevis]	Cellular Processes	Cell motility;Cellular commiunity	ko04810//Regulation of actin cytoskeleton;ko04520//Adherens junction	K05627	-	-	-
XM_008323335.2	613.377	2134.77	9.94	34.2067	1.78296	2.0371e-19	1.4485e-16	yes	Upp1	PREDICTED: uridine phosphorylase 1 isoform X1 [Cynoglossus semilaevis]	Metabolism	Xenobiotics biodegradation and metabolism;Global and Overview;Nucleotide metabolism	ko01100//Metabolic pathways;ko00240//Pyrimidine metabolism;ko00983//Drug metabolism - other enzymes	K00757	GO:0005622//intracellular;GO:0044424//intracellular part;GO:0044464//cell part;GO:0005623//cell	GO:0016757//transferase activity, transferring glycosyl groups;GO:0016740//transferase activity;GO:0003824//catalytic activity;GO:0016763//transferase activity, transferring pentosyl groups	GO:0044237//cellular metabolic process;GO:0071704//organic substance metabolic process;GO:0046483//heterocycle metabolic process;GO:0008152//metabolic process;GO:0006796//phosphate-containing compound metabolic process;GO:0044763//single-organism cellular process;GO:0006807//nitrogen compound metabolic process;GO:0044699//single-organism process;GO:0009987//cellular process;GO:0044710//single-org…
XM_008323443.2	530.837	187.687	2.32333	0.813333	-1.51428	0.000485183	0.0230654	yes	Arid1a	PREDICTED: AT-rich interactive domain-containing protein 1A isoform X5 [Cynoglossus semilaevis]	-	-	-	-	-	-	-
XM_008323567.2	517.333	133	8.21667	2.08333	-1.97966	5.86098e-06	0.000606496	yes	has1	PREDICTED: hyaluronan synthase 1 [Cynoglossus semilaevis]	-	-	-	-	-	-	-
XM_008323585.2	49.91	0.00666667	0.306667	0.001	-8.26053	9.09663e-05	0.00606126	yes	ptpru	PREDICTED: receptor-type tyrosine-protein phosphatase U isoform X8 [Cynoglossus semilaevis]	-	-	-	-	-	-	-
XM_008323811.2	574	4807	11.1233	92.1367	3.05019	2.9394e-87	2.92611e-83	yes	CTSK	PREDICTED: cathepsin K [Cynoglossus semilaevis]	Organismal Systems;Cellular Processes	Transport and catabolism;Immune system	ko04142//Lysosome;ko04620//Toll-like receptor signaling pathway	K01371	-	-	-
XM_008323813.1	1088.33	2330.55	18.38	39.0167	1.08595	0.000214407	0.012086	yes	CTSS	PREDICTED: cathepsin S-like isoform X2 [Cynoglossus semilaevis]	Cellular Processes	Transport and catabolism	ko04145//Phagosome;ko04142//Lysosome	K01368	-	-	-
XM_008323888.2	492.743	177.037	3.69	1.29	-1.51625	0.000930155	0.0368025	yes	pomgnt2	PREDICTED: protein O-linked-mannose beta-1,4-N-acetylglucosaminyltransferase 2 [Cynoglossus semilaevis]	-	-	-	-	-	-	-
XM_008324047.2	380.907	781.05	5.59	11.31	1.01668	0.000977063	0.038263	yes	Xrcc1	PREDICTED: DNA repair protein XRCC1 [Cynoglossus semilaevis]	Genetic Information Processing	Replication and repair	ko03410//Base excision repair	K10803	-	-	-
XM_008324175.2	941.537	370.203	3.03	1.18333	-1.35646	1.24078e-05	0.00117782	yes	ZNF638	PREDICTED: zinc finger protein 638-like [Paralichthys olivaceus]	-	-	-	-	-	-	-
XM_008324221.2	671.333	1794.67	10.7	28.3733	1.40692	5.2463e-13	1.97825e-10	yes	tdrp	PREDICTED: testis development-related protein isoform X1 [Oreochromis niloticus]	-	-	-	-	-	-	-
XM_008324265.1	337	1147.67	11.33	38.05	1.74775	2.96441e-11	8.73081e-09	yes	APOA4	PREDICTED: apolipoprotein A-IV-like [Cynoglossus semilaevis]	-	-	-	-	-	-	-
XM_008324344.2	99.1833	7.85333	1.54	0.123333	-3.6423	0.000965921	0.0378565	yes	NT5C2	PREDICTED: cytosolic purine 5'-nucleotidase-like [Cynoglossus semilaevis]	Metabolism	Nucleotide metabolism;Global and Overview;Metabolism of cofactors and vitamins	ko01100//Metabolic pathways;ko01110//Biosynthesis of secondary metabolites;ko00230//Purine metabolism;ko00240//Pyrimidine metabolism;ko00760//Nicotinate and nicotinamide metabolism	K01081	-	-	-
XM_008324363.2	1404.33	5502.67	67.2833	260.967	1.95554	1.05808e-47	3.09794e-44	yes	-	PREDICTED: lysozyme C [Cynoglossus semilaevis]	-	-	-	-	-	-	-
XM_008324462.2	506.153	188.937	8.7	3.22	-1.43395	0.000902563	0.0360295	yes	TPM2	PREDICTED: tropomyosin beta chain isoform X2 [Cynoglossus semilaevis]	Organismal Systems	Circulatory system	ko04261//Adrenergic signaling in cardiomyocytes;ko04260//Cardiac muscle contraction	K10373	-	-	-
XM_008324529.2	42.6667	0	0.653333	0.001	-9.35168	0.000582857	0.026235	yes	NPDC1	PREDICTED: neural proliferation differentiation and control protein 1-like isoform X2 [Cynoglossus semilaevis]	-	-	-	-	-	-	-
XM_008324575.2	9266.6	2314.08	90.8433	22.3833	-2.02096	1.2034e-56	5.98982e-53	yes	atp1a1	PREDICTED: sodium/potassium-transporting ATPase subunit alpha-1 isoform X3 [Cynoglossus semilaevis]	Organismal Systems	Circulatory system	ko04261//Adrenergic signaling in cardiomyocytes;ko04260//Cardiac muscle contraction	K01539	-	-	-
XM_008324581.2	758.15	115.473	7.06333	1.06	-2.73628	5.57327e-13	2.05485e-10	yes	Pvrl2	PREDICTED: OX-2 membrane glycoprotein-like isoform X2 [Cynoglossus semilaevis]	-	-	-	-	-	-	-
XM_008324632.2	0	46.31	0.001	0.553333	9.11201	0.000207498	0.0117899	yes	C7	PREDICTED: complement component C7-like isoform X2 [Cynoglossus semilaevis]	-	-	-	-	-	-	-
XM_008324698.2	0	131.953	0.001	1.19	10.2167	2.78747e-08	4.85117e-06	yes	SLC19A1	PREDICTED: folate transporter 1 [Cynoglossus semilaevis]	-	-	-	-	-	-	-
XM_008324988.2	564.667	158.667	8.49667	2.37	-1.84201	8.61932e-06	0.000854618	yes	DES	PREDICTED: desmin [Cynoglossus semilaevis]	-	-	-	-	-	-	-
XM_008325021.2	0	84.5333	0.001	0.746667	9.54432	0.000403659	0.0200716	yes	Igfbp5	PREDICTED: insulin-like growth factor-binding protein 5 isoform X2 [Cynoglossus semilaevis]	-	-	-	-	-	-	-
XM_008325231.2	935.667	437.333	5.78	2.66	-1.11964	3.42498e-05	0.00274517	yes	ADAMTS5	PREDICTED: A disintegrin and metalloproteinase with thrombospondin motifs 5 [Cynoglossus semilaevis]	-	-	-	-	-	-	-
XM_008325276.2	346.787	854.973	4.53667	11.0867	1.28912	3.34808e-05	0.00270093	yes	-	PREDICTED: uncharacterized protein C19orf44 homolog isoform X2 [Cynoglossus semilaevis]	-	-	-	-	-	-	-
XM_008325423.2	213.897	572.643	4.49667	11.9	1.40403	0.000203767	0.0116351	yes	HMGB2	PREDICTED: high mobility group protein B3-like [Cynoglossus semilaevis]	-	-	-	-	-	-	-
XM_008325469.2	460.667	83.3333	6.89667	1.23	-2.48724	5.22299e-07	7.19427e-05	yes	-	PREDICTED: uncharacterized protein LOC103389866 [Cynoglossus semilaevis]	-	-	-	-	-	-	-
XM_008325580.2	544.117	1362.35	24.9133	61.4633	1.30281	2.04535e-08	3.72912e-06	yes	PFN1	PREDICTED: profilin-1 [Cynoglossus semilaevis]	Cellular Processes	Cell motility	ko04810//Regulation of actin cytoskeleton	K05759	-	-	GO:0044699//single-organism process
XM_008325581.2	214.31	1.77667	2.88	0.0233333	-6.94753	1.23542e-08	2.36507e-06	yes	il1b	PREDICTED: interleukin-1 beta-like [Cynoglossus semilaevis]	Organismal Systems;Environmental Information Processing;Cellular Processes	Immune system;Cell growth and death;Signaling molecules and interaction;Signal transduction	ko04010//MAPK signaling pathway;ko04060//Cytokine-cytokine receptor interaction;ko04210//Apoptosis;ko04620//Toll-like receptor signaling pathway;ko04621//NOD-like receptor signaling pathway;ko04623//Cytosolic DNA-sensing pathway	K04519	-	-	-
XM_008325641.2	0	65.51	0.001	1.07333	10.0679	0.00116301	0.0436229	yes	tor4a	PREDICTED: torsin-4A [Cynoglossus semilaevis]	-	-	-	-	-	-	-
XM_008325779.2	197.573	0	1.13	0.001	-10.1421	4.63811e-12	1.5188e-09	yes	LAMC3	PREDICTED: laminin subunit gamma-3 [Cynoglossus semilaevis]	Environmental Information Processing;Cellular Processes	Signaling molecules and interaction;Cellular commiunity	ko04510//Focal adhesion;ko04512//ECM-receptor interaction	K06247	-	-	-
XM_008325805.2	0	28.9833	0.001	0.156667	7.29155	0.00133597	0.0486797	yes	usp20	PREDICTED: ubiquitin carboxyl-terminal hydrolase 20 isoform X2 [Cynoglossus semilaevis]	-	-	-	-	-	-	-
XM_008325834.2	0.02	89.7533	0.001	0.716667	9.48516	0.000342417	0.0176799	yes	DGCR2	PREDICTED: integral membrane protein DGCR2/IDD isoform X2 [Cynoglossus semilaevis]	-	-	-	-	-	-	-
XM_008326169.2	0.00333333	223.177	0.001	0.95	9.89178	6.65644e-06	0.000683129	yes	APC	PREDICTED: adenomatous polyposis coli protein isoform X1 [Cynoglossus semilaevis]	Environmental Information Processing;Cellular Processes	Cell motility;Signal transduction	ko04810//Regulation of actin cytoskeleton;ko04310//Wnt signaling pathway	K02085	-	-	-
XM_008326510.2	861.54	237.097	8.62667	2.37333	-1.86189	3.57517e-07	5.12825e-05	yes	SLC4A11	PREDICTED: sodium bicarbonate transporter-like protein 11 isoform X2 [Cynoglossus semilaevis]	-	-	-	-	-	-	-
XM_008326658.2	83	358.333	1.29	5.50667	2.09381	0.000130625	0.00829299	yes	nanos1	PREDICTED: nanos homolog 1-like [Cynoglossus semilaevis]	-	-	-	-	-	-	-
XM_008326689.2	4831.39	2396.25	29.11	14.2733	-1.02819	5.88534e-17	3.48734e-14	yes	F8	PREDICTED: coagulation factor VIII-like [Cynoglossus semilaevis]	-	-	-	-	-	-	-
XM_008326830.2	12.3333	129	0.37	3.76333	3.34641	0.000594088	0.0265203	yes	-	PREDICTED: uncharacterized protein LOC103390804 [Cynoglossus semilaevis]	-	-	-	-	-	-	-
XM_008326980.2	316.377	1372.02	4.32333	18.6933	2.11231	6.75593e-17	3.95611e-14	yes	SLC43A3	PREDICTED: solute carrier family 43 member 3 [Cynoglossus semilaevis]	-	-	-	-	-	-	-
XM_008326983.2	0	245.39	0.001	2.70333	11.4005	0.000550894	0.0251594	yes	Ctnnd1	PREDICTED: catenin delta-1 isoform X1 [Cynoglossus semilaevis]	Cellular Processes	Cellular commiunity	ko04520//Adherens junction	K05690	-	-	-
XM_008327028.2	254.333	737.333	1.50667	4.29667	1.51186	1.57556e-05	0.00143368	yes	DOCK2	PREDICTED: dedicator of cytokinesis protein 2 [Cynoglossus semilaevis]	-	-	-	-	-	-	-
XM_008327103.2	2490.67	5752.74	48.1233	110.03	1.19309	2.78718e-17	1.75606e-14	yes	Cd74	PREDICTED: HLA class II histocompatibility antigen gamma chain [Cynoglossus semilaevis]	-	-	-	-	-	-	-
XM_008327113.2	0	144.583	0.001	1.1	10.1033	1.36467e-09	3.11583e-07	yes	csf1r1	PREDICTED: macrophage colony-stimulating factor 1 receptor [Cynoglossus semilaevis]	Environmental Information Processing;Cellular Processes	Transport and catabolism;Signaling molecules and interaction	ko04144//Endocytosis;ko04060//Cytokine-cytokine receptor interaction	K05090	-	-	-
XM_008327230.2	1548	678.667	35.1433	15.2033	-1.20886	2.40608e-09	5.25264e-07	yes	SPARC	PREDICTED: SPARC [Cynoglossus semilaevis]	-	-	-	-	-	-	-
XM_008327261.2	421.97	136.24	4.79667	1.53	-1.6485	0.00035324	0.0181447	yes	Lonrf3	PREDICTED: LON peptidase N-terminal domain and RING finger protein 3 [Cynoglossus semilaevis]	-	-	-	-	-	-	-
XM_008327372.2	225.427	579.66	4.82667	12.35	1.35541	0.00052135	0.0241653	yes	DSCAM	PREDICTED: cell wall protein DAN4-like [Cynoglossus semilaevis]	-	-	-	-	-	-	-
XM_008327410.2	99.1167	0	1.37333	0.001	-10.4235	0.000209167	0.0118712	yes	AR	PREDICTED: progesterone receptor-like isoform X1 [Cynoglossus semilaevis]	Cellular Processes	Cell growth and death	ko04114//Oocyte meiosis	K08557	-	-	-
XM_008327558.2	38.1467	0	0.26	0.001	-8.02237	0.000656753	0.0285995	yes	ARHGEF9	PREDICTED: rho guanine nucleotide exchange factor 9 isoform X2 [Cynoglossus semilaevis]	-	-	-	-	-	-	-
XM_008327656.2	1259.02	631.02	10.98	5.39667	-1.02474	7.81336e-05	0.00534023	yes	CLINT1	PREDICTED: clathrin interactor 1 isoform X2 [Cynoglossus semilaevis]	-	-	-	-	-	-	-
XM_008327699.2	105.863	0	0.623333	0.001	-9.28386	7.34594e-05	0.00505722	yes	FBXO38	PREDICTED: F-box only protein 38 [Cynoglossus semilaevis]	-	-	-	-	-	-	-
XM_008327793.2	339.667	1223.67	4.57	16.2867	1.83343	1.06624e-12	3.73739e-10	yes	lcp1	PREDICTED: plastin-2 [Cynoglossus semilaevis]	-	-	-	-	-	-	-
XM_008327816.2	805.063	2200.16	9.65667	26.2067	1.44034	5.40778e-13	2.00871e-10	yes	DDX3Y	PREDICTED: ATP-dependent RNA helicase DDX3X isoform X4 [Cynoglossus semilaevis]	Organismal Systems	Immune system	ko04622//RIG-I-like receptor signaling pathway	K11594	-	-	-
XM_008327828.2	17	138.667	0.3	2.43	3.01792	0.000871566	0.0351334	yes	Ptgdr2	PREDICTED: prostaglandin D2 receptor 2-like [Cynoglossus semilaevis]	-	-	-	-	-	-	-
XM_008327913.2	1109.54	245.737	7.44	1.62667	-2.19338	3.97034e-10	1.0058e-07	yes	app	PREDICTED: amyloid beta A4 protein-like isoform X1 [Cynoglossus semilaevis]	-	-	-	-	-	-	-
XM_008328044.2	937.06	2025	10.8533	23.1267	1.09142	2.02752e-08	3.71022e-06	yes	LAMP3	PREDICTED: macrosialin [Cynoglossus semilaevis]	Cellular Processes	Transport and catabolism	ko04142//Lysosome	K06562	-	-	-
XM_008328106.2	185.687	0	1.35333	0.001	-10.4023	2.29247e-05	0.00197414	yes	MCF2L	PREDICTED: guanine nucleotide exchange factor DBS isoform X5 [Cynoglossus semilaevis]	-	-	-	-	-	-	-
XM_008328229.2	62.84	272.25	1.38667	5.97	2.10611	0.000738464	0.031282	yes	P2RY8	PREDICTED: P2Y purinoceptor 8 [Cynoglossus semilaevis]	Environmental Information Processing	Signaling molecules and interaction	ko04080//Neuroactive ligand-receptor interaction	K08386	-	-	-
XM_008328257.2	0.333333	56.3333	0.00333333	0.653333	7.61471	0.000142268	0.00886263	yes	hs6st3	PREDICTED: LOW QUALITY PROTEIN: heparan-sulfate 6-O-sulfotransferase 3 [Cynoglossus semilaevis]	Metabolism	Glycan biosynthesis and metabolism	ko00534//Glycosaminoglycan biosynthesis - heparan sulfate / heparin	K08103	-	-	-
XM_008328276.2	1019.96	126.653	6.23667	0.766667	-3.0241	3.2194e-19	2.22559e-16	yes	ITGA6	PREDICTED: integrin alpha-6-like [Cynoglossus semilaevis]	Environmental Information Processing;Cellular Processes	Cellular commiunity;Signaling molecules and interaction;Cell motility	ko04510//Focal adhesion;ko04810//Regulation of actin cytoskeleton;ko04514//Cell adhesion molecules (CAMs);ko04512//ECM-receptor interaction	K06485	-	-	-
XM_008328380.2	91.3333	338.333	0.993333	3.62333	1.86697	0.000576995	0.0260794	yes	gpr183	PREDICTED: G-protein coupled receptor 183-like [Cynoglossus semilaevis]	-	-	-	-	-	-	-
XM_008328409.2	129.733	752.187	0.273333	1.56333	2.51589	1.13283e-08	2.194e-06	yes	Mycbp2	PREDICTED: E3 ubiquitin-protein ligase MYCBP2 isoform X6 [Cynoglossus semilaevis]	-	-	-	-	-	-	-
XM_008328474.2	75.4733	1.66667	1.16333	0.0233333	-5.63973	0.000332501	0.0172935	yes	IL1R1	PREDICTED: interleukin-1 receptor-like 1 [Cynoglossus semilaevis]	-	-	-	-	-	-	-
XM_008328502.2	0	29.5	0.001	0.4	8.64386	0.00127762	0.0467935	yes	pla1a	PREDICTED: phospholipase A1 member A isoform X1 [Cynoglossus semilaevis]	-	-	-	-	-	-	-
XM_008328543.2	0.333333	39	0.00333333	0.376667	6.82018	0.00107884	0.0413383	yes	PCDH8	PREDICTED: protocadherin-8-like [Cynoglossus semilaevis]	-	-	-	-	-	-	-
XM_008328604.2	305.333	12.6667	2.76	0.113333	-4.60602	6.4434e-10	1.55686e-07	yes	hisat	PREDICTED: probable N-acetyltransferase 16 [Cynoglossus semilaevis]	-	-	-	-	-	-	-
XM_008328606.2	304.613	12.4533	3.2	0.13	-4.62149	9.50468e-10	2.21068e-07	yes	ihhb	PREDICTED: LOW QUALITY PROTEIN: indian hedgehog B protein-like [Cynoglossus semilaevis]	Environmental Information Processing	Signal transduction	ko04340//Hedgehog signaling pathway	K11989	-	-	-
XM_008328608.2	32.66	230.97	0.53	3.72333	2.81253	0.000475696	0.0227355	yes	Snx4	PREDICTED: sorting nexin-4 isoform X2 [Cynoglossus semilaevis]	Cellular Processes	Transport and catabolism	ko04144//Endocytosis	K17919	-	-	-
XM_008328666.2	1641.24	3365.67	21.38	43.4167	1.02199	8.97708e-12	2.77531e-09	yes	FSTL1	PREDICTED: follistatin-related protein 1 [Cynoglossus semilaevis]	-	-	-	-	-	-	-
XM_008328686.2	2030.33	1012	9.86333	4.85667	-1.02211	1.75147e-08	3.2529e-06	yes	Col4a1	PREDICTED: collagen alpha-1(IV) chain [Cynoglossus semilaevis]	Environmental Information Processing;Cellular Processes	Cellular commiunity;Signaling molecules and interaction	ko04510//Focal adhesion;ko04512//ECM-receptor interaction	K06237	-	-	-
XM_008328800.2	29	0	0.563333	0.001	-9.13785	0.00122945	0.0455319	yes	NOSTRIN	PREDICTED: nostrin isoform X1 [Cynoglossus semilaevis]	-	-	-	-	-	-	-
XM_008328950.1	0	43.63	0.001	1.35667	10.4059	0.000191773	0.0111121	yes	gtpbp8	PREDICTED: GTP-binding protein 8 [Cynoglossus semilaevis]	-	-	-	-	-	-	-
XM_008329029.2	5949.63	2089.12	42.6367	14.81	-1.52552	6.20607e-34	9.08532e-31	yes	Col18a1	PREDICTED: collagen alpha-1(XVIII) chain-like [Cynoglossus semilaevis]	-	-	-	-	-	-	-
XM_008329103.2	1727.08	4779.02	7.20333	19.6333	1.44657	1.01794e-22	9.21216e-20	yes	FN1	PREDICTED: fibronectin-like [Cynoglossus semilaevis]	Environmental Information Processing;Cellular Processes	Cellular commiunity;Signaling molecules and interaction;Cell motility	ko04510//Focal adhesion;ko04810//Regulation of actin cytoskeleton;ko04512//ECM-receptor interaction	K05717	-	-	-
XM_008329343.2	1261.83	349.51	12	3.27667	-1.87273	4.65323e-14	1.97957e-11	yes	Hsd3b7	PREDICTED: 3 beta-hydroxysteroid dehydrogenase type 7 [Cynoglossus semilaevis]	Metabolism	Global and Overview;Lipid metabolism	ko01100//Metabolic pathways;ko00120//Primary bile acid biosynthesis	K12408	-	-	-
XM_008329372.2	179	501.333	3.74	10.2967	1.46107	0.000474429	0.0227177	yes	CORO1A	PREDICTED: coronin-1A-like [Cynoglossus semilaevis]	Cellular Processes	Transport and catabolism	ko04145//Phagosome	K13882	-	-	-
XM_008329544.2	279.313	843.817	11.39	33.98	1.57692	6.85036e-07	9.09253e-05	yes	TIMP2	PREDICTED: metalloproteinase inhibitor 2-like [Cynoglossus semilaevis]	-	-	-	-	-	-	-
XM_008329580.2	145.953	603.897	1.31	5.31667	2.02096	2.29314e-06	0.000262992	yes	CD97	PREDICTED: CD97 antigen-like isoform X1 [Cynoglossus semilaevis]	-	-	-	-	-	-	-
XM_008329633.2	388.36	96.86	1.79333	0.44	-2.02707	0.000134992	0.00848372	yes	LRRC4B	PREDICTED: leucine-rich repeat-containing protein 4B [Cynoglossus semilaevis]	Environmental Information Processing	Signaling molecules and interaction	ko04514//Cell adhesion molecules (CAMs)	K16360	-	-	-
XM_008329685.2	78	385.333	1.78	8.69333	2.28803	1.2621e-05	0.00118977	yes	Adap2	PREDICTED: arf-GAP with dual PH domain-containing protein 2-like [Cynoglossus semilaevis]	-	-	-	-	-	-	-
XM_008329733.2	175.973	10.89	1.79333	0.113333	-3.984	0.000145784	0.00900277	yes	WFIKKN2	PREDICTED: WAP, Kazal, immunoglobulin, Kunitz and NTR domain-containing protein 2 [Cynoglossus semilaevis]	-	-	-	-	-	-	-
XM_008329867.2	0	905.64	0.001	3.32667	11.6999	1.41257e-47	3.90607e-44	yes	ADCY9	PREDICTED: adenylate cyclase type 9 isoform X1 [Cynoglossus semilaevis]	Metabolism;Cellular Processes;Environmental Information Processing;Organismal Systems	Cell growth and death;Circulatory system;Endocrine system;Nucleotide metabolism;Signal transduction;Cellular commiunity	ko04020//Calcium signaling pathway;ko04261//Adrenergic signaling in cardiomyocytes;ko00230//Purine metabolism;ko04916//Melanogenesis;ko04270//Vascular smooth muscle contraction;ko04912//GnRH signaling pathway;ko04114//Oocyte meiosis;ko04540//Gap junction;ko04914//Progesterone-mediated oocyte maturation	K08049	-	-	-
XM_008329898.2	0	35.8933	0.001	0.416667	8.70275	0.00120634	0.0448428	yes	e4f1	PREDICTED: transcription factor E4F1 isoform X2 [Cynoglossus semilaevis]	-	-	-	-	-	-	-
XM_008329993.2	472.04	23.01	11.0767	0.526667	-4.39449	5.63215e-12	1.80861e-09	yes	phospho1	PREDICTED: phosphoethanolamine/phosphocholine phosphatase isoform X2 [Cynoglossus semilaevis]	Metabolism	Global and Overview;Lipid metabolism	ko01100//Metabolic pathways;ko00564//Glycerophospholipid metabolism	K06124	-	-	-
XM_008329994.2	39.22	0	0.666667	0.001	-9.38082	0.00055309	0.0252333	yes	phospho1	PREDICTED: phosphoethanolamine/phosphocholine phosphatase isoform X1 [Cynoglossus semilaevis]	Metabolism	Lipid metabolism;Global and Overview	ko01100//Metabolic pathways;ko00564//Glycerophospholipid metabolism	K06124	-	-	-
XM_008329997.2	164.073	0	3.77333	0.001	-11.8816	3.55834e-10	9.12952e-08	yes	phospho1	PREDICTED: phosphoethanolamine/phosphocholine phosphatase isoform X1 [Cynoglossus semilaevis]	Metabolism	Global and Overview;Lipid metabolism	ko01100//Metabolic pathways;ko00564//Glycerophospholipid metabolism	K06124	-	-	-
XM_008330016.2	123.747	464.913	1.48333	5.50667	1.89234	3.73882e-05	0.00297278	yes	Ramp1	PREDICTED: receptor activity-modifying protein 2 [Cynoglossus semilaevis]	Organismal Systems	Circulatory system	ko04270//Vascular smooth muscle contraction	K08448	-	-	-
XM_008330027.2	1136.05	169.833	24.48	3.61667	-2.75887	4.23955e-20	3.14954e-17	yes	HSD17B1	PREDICTED: estradiol 17-beta-dehydrogenase 1 [Cynoglossus semilaevis]	Metabolism	Lipid metabolism;Global and Overview	ko01100//Metabolic pathways;ko00140//Steroid hormone biosynthesis	K00044	-	-	-
XM_008330046.2	0	84.4033	0.001	2.28333	11.1569	1.4303e-06	0.000175349	yes	caprin2	PREDICTED: complement C1q-like protein 2 [Cynoglossus semilaevis]	-	-	-	-	-	-	-
XM_008330136.2	4.80667	137.437	0.0866667	2.6	4.90689	0.00104946	0.0403676	yes	SLC2A6	PREDICTED: solute carrier family 2, facilitated glucose transporter member 6 [Cynoglossus semilaevis]	-	-	-	-	-	-	-
XM_008330175.2	54.2967	0	0.32	0.001	-8.32193	7.61991e-05	0.00523136	yes	Grin2a	PREDICTED: glutamate receptor ionotropic, NMDA 2A isoform X3 [Cynoglossus semilaevis]	Environmental Information Processing	Signal transduction;Signaling molecules and interaction	ko04080//Neuroactive ligand-receptor interaction;ko04020//Calcium signaling pathway	K05209	-	-	-
XM_008330325.2	162.343	600.02	0.513333	1.82667	1.83125	0.00025678	0.0140604	yes	TCF20	PREDICTED: transcription factor 20 isoform X1 [Cynoglossus semilaevis]	-	-	-	-	-	-	-
XM_008330408.2	169.667	0	3.89	0.001	-11.9256	7.02951e-11	1.96566e-08	yes	krt13	PREDICTED: keratin, type I cytoskeletal 13-like [Cynoglossus semilaevis]	-	-	-	-	-	-	-
XM_008330602.2	88.2333	452.833	0.58	2.96333	2.3531	1.50147e-06	0.000181394	yes	csnk1db	PREDICTED: casein kinase I isoform X3 [Cynoglossus semilaevis]	Environmental Information Processing;Cellular Processes	Signal transduction;Cellular commiunity	ko04540//Gap junction;ko04340//Hedgehog signaling pathway	K08959	-	-	-
XM_008330686.2	1120.78	490.177	11.4	4.96333	-1.19965	5.79103e-05	0.00420792	yes	ilf3	PREDICTED: interleukin enhancer-binding factor 3 [Cynoglossus semilaevis]	-	-	-	-	-	-	-
XM_008330731.2	3021.87	593.577	16.51	3.21	-2.36269	1.9102e-30	2.56969e-27	yes	MYH9	PREDICTED: myosin-9 isoform X2 [Cynoglossus semilaevis]	Cellular Processes	Cellular commiunity	ko04530//Tight junction	K10352	-	-	-
XM_008330848.2	87.9267	697.057	1.32	10.2867	2.96217	3.26102e-12	1.09672e-09	yes	Clec4e	PREDICTED: CD209 antigen-like protein C isoform X2 [Cynoglossus semilaevis]	-	-	-	-	-	-	-
XM_008331297.2	311.12	6.65333	2.78	0.0566667	-5.61644	1.63937e-05	0.00147823	yes	TBC1D5	PREDICTED: TBC1 domain family member 5 isoform X1 [Cynoglossus semilaevis]	-	-	-	-	-	-	-
XM_008331301.2	125.377	2.9	1.11	0.0233333	-5.57202	0.000380593	0.019249	yes	TBC1D5	PREDICTED: TBC1 domain family member 5 isoform X1 [Cynoglossus semilaevis]	-	-	-	-	-	-	-
XM_008331311.2	311.657	2147.27	7.44333	50.6667	2.76702	5.47199e-43	1.29697e-39	yes	GRN	PREDICTED: granulins-like [Cynoglossus semilaevis]	-	-	-	-	-	-	-
XM_008331364.2	110.103	0	1.24	0.001	-10.2761	0.000137094	0.00857929	yes	Ctdp1	PREDICTED: RNA polymerase II subunit A C-terminal domain phosphatase isoform X2 [Cynoglossus semilaevis]	-	-	-	-	-	-	-
XM_008331430.1	0	217.327	0.001	1.6	10.6439	4.70587e-12	1.53092e-09	yes	Col8a2	PREDICTED: collagen alpha-2(VIII) chain [Cynoglossus semilaevis]	-	-	-	-	-	-	-
XM_008331617.2	286.867	653.747	2.68	6.08	1.18184	0.000576269	0.0260757	yes	PDCD6IP	PREDICTED: programmed cell death 6-interacting protein isoform X1 [Cynoglossus semilaevis]	Cellular Processes	Transport and catabolism	ko04144//Endocytosis	K12200	-	-	-
XM_008331619.2	0.886667	172.057	0.00333333	0.596667	7.48382	6.03149e-08	9.81083e-06	yes	PTPRS	PREDICTED: receptor-type tyrosine-protein phosphatase S-like isoform X8 [Cynoglossus semilaevis]	-	-	-	-	-	-	-
XM_008331692.1	8755.33	4119.67	418.373	194.277	-1.10668	1.58938e-16	8.6934e-14	yes	FABP3	PREDICTED: fatty acid-binding protein, heart-like [Cynoglossus semilaevis]	-	-	-	-	-	-	-
XM_008331694.2	410.373	871.433	2.43667	5.11333	1.06936	0.000172878	0.0102074	yes	Atxn1	PREDICTED: ataxin-1 isoform X1 [Cynoglossus semilaevis]	-	-	-	-	-	-	-
XM_008331735.2	217.667	574.333	3.24333	8.45667	1.38261	0.00031372	0.016489	yes	Mapk15	PREDICTED: mitogen-activated protein kinase 15 [Cynoglossus semilaevis]	-	-	-	-	-	-	-
XM_008331796.2	237.523	835.65	1.48667	5.24333	1.8184	3.28568e-05	0.00265921	yes	ptprc	PREDICTED: receptor-type tyrosine-protein phosphatase C isoform X1 [Cynoglossus semilaevis]	Environmental Information Processing	Signaling molecules and interaction	ko04514//Cell adhesion molecules (CAMs)	K06478	-	-	-
XM_008331878.2	539.667	167.333	6.65667	2.04	-1.70623	2.51159e-05	0.00212968	yes	S100A11	PREDICTED: translation initiation factor IF-2-like [Cynoglossus semilaevis]	-	-	-	-	-	-	-
XM_008331891.2	365.147	0	2.19667	0.001	-11.1011	6.22066e-07	8.32331e-05	yes	UBAP2L	PREDICTED: ubiquitin-associated protein 2-like isoform X3 [Cynoglossus semilaevis]	-	-	-	-	-	-	-
XM_008331893.2	1766.73	830.397	10.9867	5.1	-1.10718	1.7847e-06	0.000209015	yes	UBAP2L	PREDICTED: ubiquitin-associated protein 2-like isoform X4 [Cynoglossus semilaevis]	-	-	-	-	-	-	-
XM_008331947.2	187.033	0.103333	2.25667	0.001	-11.14	0.000623218	0.0275244	yes	celf3	PREDICTED: CUGBP Elav-like family member 3 isoform X1 [Cynoglossus semilaevis]	-	-	-	-	-	-	-
XM_008331992.2	0	69.7367	0.001	0.656667	9.35902	7.7913e-06	0.000783443	yes	Sla	PREDICTED: src-like-adapter [Cynoglossus semilaevis]	-	-	-	-	-	-	-
XM_008332014.2	0	89.28	0.001	0.983333	9.94154	1.51876e-05	0.00139217	yes	fam126a	PREDICTED: hyccin isoform X1 [Cynoglossus semilaevis]	-	-	-	-	-	-	-
XM_008332029.2	278.41	59.1933	2.05333	0.436667	-2.23336	0.000809611	0.0333038	yes	ITGB8	PREDICTED: integrin beta-8 isoform X1 [Cynoglossus semilaevis]	Environmental Information Processing;Cellular Processes	Cellular commiunity;Signaling molecules and interaction;Cell motility	ko04510//Focal adhesion;ko04810//Regulation of actin cytoskeleton;ko04514//Cell adhesion molecules (CAMs);ko04512//ECM-receptor interaction	K06591	-	-	-
XM_008332064.2	252.333	44.3333	4.30667	0.75	-2.52161	0.000158121	0.00955137	yes	Slc6a18	PREDICTED: sodium-dependent neutral amino acid transporter B(0)AT3-like [Cynoglossus semilaevis]	-	-	-	-	-	-	-
XM_008332250.2	0.183333	64.7	0.001	0.286667	8.16323	7.22365e-05	0.0050007	yes	DSCAM	PREDICTED: Down syndrome cell adhesion molecule homolog isoform X2 [Cynoglossus semilaevis]	-	-	-	-	-	-	-
XM_008332297.2	72.62	0	3.10333	0.001	-11.5996	0.000753624	0.0318274	yes	yipf5	PREDICTED: protein YIPF5 [Cynoglossus semilaevis]	-	-	-	-	-	-	-
XM_008332402.2	0	40.6	0.001	0.576667	9.17159	0.000340735	0.017648	yes	KCNJ6	PREDICTED: G protein-activated inward rectifier potassium channel 2-like [Cynoglossus semilaevis]	-	-	-	-	-	-	-
XM_008332445.2	3.66667	148.813	0.08	3.22	5.33092	3.62866e-06	0.000398704	yes	ABCG4	PREDICTED: ATP-binding cassette sub-family G member 4-like isoform X3 [Cynoglossus semilaevis]	Environmental Information Processing	Membrane transport	ko02010//ABC transporters	K05680	-	-	-
XM_008332462.2	415.057	0	2.66	0.001	-11.3772	8.44778e-24	8.4096e-21	yes	Rexo1	PREDICTED: RNA exonuclease 1 homolog isoform X2 [Cynoglossus semilaevis]	Genetic Information Processing	Translation	ko03008//Ribosome biogenesis in eukaryotes	K14570	-	-	-
XM_008332699.2	69.9967	0	0.596667	0.001	-9.22078	6.98549e-06	0.000715423	yes	TRPC6	PREDICTED: short transient receptor potential channel 3-like isoform X1 [Cynoglossus semilaevis]	-	-	-	-	-	-	-
XM_008332774.2	431.14	65.7233	5.57333	0.833333	-2.74157	1.17937e-07	1.82305e-05	yes	CA4	PREDICTED: carbonic anhydrase 4-like [Cynoglossus semilaevis]	Metabolism	Energy metabolism	ko00910//Nitrogen metabolism	K18246	-	-	-
XM_008333008.2	1226.33	601.667	8.68	4.22667	-1.03817	1.25599e-05	0.00118626	yes	gatsl1	PREDICTED: GATS-like protein 2 [Cynoglossus semilaevis]	-	-	-	-	-	-	-
XM_008333198.2	1236.19	565.503	9.95333	4.49333	-1.14739	2.02847e-07	3.02291e-05	yes	SLC7A3	PREDICTED: cationic amino acid transporter 3 [Cynoglossus semilaevis]	-	-	-	-	-	-	-
XM_008333216.1	356.357	1577.33	3.70333	16.2033	2.12939	1.70784e-22	1.51797e-19	yes	POSTN	PREDICTED: periostin [Cynoglossus semilaevis]	-	-	-	-	-	-	-
XM_008333341.1	257.513	54.5433	7.00333	1.46667	-2.2555	0.000521179	0.0241653	yes	NPM1	PREDICTED: nucleophosmin-like isoform X1 [Cynoglossus semilaevis]	-	-	-	-	-	-	-
XM_008333425.2	7.96	144.623	0.316667	5.71	4.17245	2.24529e-05	0.00195038	yes	Rhog	PREDICTED: rho-related GTP-binding protein RhoG-like [Cynoglossus semilaevis]	-	-	-	-	-	-	-
XM_008333433.2	183.13	497.553	1.15333	3.10667	1.42956	0.000701645	0.0300703	yes	KTN1	PREDICTED: kinectin isoform X3 [Cynoglossus semilaevis]	-	-	-	-	-	-	-
XM_008333612.2	542.527	220.583	9.08	3.64	-1.31875	0.000583362	0.026235	yes	PIK3R3	PREDICTED: phosphatidylinositol 3-kinase regulatory subunit gamma-like isoform X1 [Cynoglossus semilaevis]	Cellular Processes;Environmental Information Processing;Organismal Systems	Cell growth and death;Immune system;Cell motility;Signal transduction;Endocrine system;Circulatory system;Cellular commiunity	ko04510//Focal adhesion;ko04810//Regulation of actin cytoskeleton;ko04261//Adrenergic signaling in cardiomyocytes;ko04910//Insulin signaling pathway;ko04068//FoxO signaling pathway;ko04012//ErbB signaling pathway;ko04070//Phosphatidylinositol signaling system;ko04630//Jak-STAT signaling pathway;ko04914//Progesterone-mediated oocyte maturation;ko04210//Apoptosis;ko04370//VEGF signaling pathway;ko0…	K02649	-	-	-
XM_008333651.2	0	74.8033	0.001	0.633333	9.30682	0.000641965	0.0281031	yes	Zbtb41	PREDICTED: zinc finger and BTB domain-containing protein 41 [Cynoglossus semilaevis]	-	-	-	-	-	-	-
XM_008333731.2	42.7567	0	0.283333	0.001	-8.14636	0.000204225	0.0116439	yes	Clstn2	PREDICTED: calsyntenin-2 [Cynoglossus semilaevis]	-	-	-	-	-	-	-
XM_008333843.2	894	354.667	18.7	7.29667	-1.35773	4.48041e-06	0.000476512	yes	ANGPTL4	PREDICTED: angiopoietin-related protein 4-like [Cynoglossus semilaevis]	Organismal Systems	Endocrine system	ko03320//PPAR signaling pathway	K08767	-	-	-
XM_008333904.2	198.103	0	2.27333	0.001	-11.1506	6.78603e-10	1.62388e-07	yes	MBNL1	PREDICTED: muscleblind-like protein 1 isoform X1 [Cynoglossus semilaevis]	-	-	-	-	-	-	-
XM_008333905.2	196.353	1062.89	1.96	10.6267	2.43876	3.84803e-10	9.82215e-08	yes	MBNL1	PREDICTED: muscleblind-like protein 1 isoform X2 [Cynoglossus semilaevis]	-	-	-	-	-	-	-
XM_008333909.2	0	183.287	0.001	1.81	10.8218	2.09635e-05	0.00183257	yes	MBNL1	PREDICTED: muscleblind-like protein 1 isoform X6 [Cynoglossus semilaevis]	-	-	-	-	-	-	-
XM_008333912.2	103.183	0	1.03	0.001	-10.0084	0.000205016	0.0116756	yes	MBNL1	PREDICTED: muscleblind-like protein 1 isoform X8 [Cynoglossus semilaevis]	-	-	-	-	-	-	-
XM_008333913.2	0	147.107	0.001	1.52333	10.573	1.60467e-09	3.61407e-07	yes	MBNL1	PREDICTED: muscleblind-like protein 1 isoform X9 [Cynoglossus semilaevis]	-	-	-	-	-	-	-
XM_008333914.2	127.177	0.183333	1.34	0.00333333	-8.65105	0.000192436	0.0111376	yes	MBNL1	PREDICTED: muscleblind-like protein 1 isoform X10 [Cynoglossus semilaevis]	-	-	-	-	-	-	-
XM_008333915.2	0	246.8	0.001	2.56333	11.3238	2.78215e-13	1.06522e-10	yes	MBNL1	PREDICTED: muscleblind-like protein 1 isoform X11 [Cynoglossus semilaevis]	-	-	-	-	-	-	-
XM_008333919.2	132.003	0.0333333	1.41333	0.001	-10.4649	2.21841e-08	3.98053e-06	yes	MBNL1	PREDICTED: muscleblind-like protein 1 isoform X15 [Cynoglossus semilaevis]	-	-	-	-	-	-	-
XM_008333920.2	156.617	0	1.68	0.001	-10.7142	1.87939e-05	0.00165566	yes	MBNL1	PREDICTED: muscleblind-like protein 1 isoform X16 [Cynoglossus semilaevis]	-	-	-	-	-	-	-
XM_008333947.2	979.183	37.85	11.9267	0.436667	-4.77151	0.00076748	0.0321824	yes	Usp1	PREDICTED: ubiquitin carboxyl-terminal hydrolase 1 [Cynoglossus semilaevis]	Genetic Information Processing	Replication and repair	ko03460//Fanconi anemia pathway	K11832	-	GO:0016787//hydrolase activity;GO:0008233//peptidase activity;GO:0070011//peptidase activity, acting on L-amino acid peptides;GO:0003824//catalytic activity	GO:0044260//cellular macromolecule metabolic process;GO:0044237//cellular metabolic process;GO:0009987//cellular process;GO:0044265//cellular macromolecule catabolic process;GO:0019941//modification-dependent protein catabolic process;GO:0006508//proteolysis;GO:0051603//proteolysis involved in cellular protein catabolic process;GO:0044257//cellular protein catabolic process;GO:0071704//organic su…
XM_008333954.2	761.317	35.2467	5.03	0.226667	-4.47191	1.16788e-06	0.000148291	yes	Cg25C	PREDICTED: collagen alpha-1(IV) chain-like isoform X2 [Cynoglossus semilaevis]	Cellular Processes;Environmental Information Processing	Signaling molecules and interaction;Cellular commiunity	ko04510//Focal adhesion;ko04512//ECM-receptor interaction	K06237	-	-	-
XM_008333983.2	354.667	97.3333	1.91667	0.52	-1.88202	0.000516804	0.0241081	yes	ptch1	PREDICTED: protein patched homolog 2 [Cynoglossus semilaevis]	Environmental Information Processing	Signal transduction	ko04340//Hedgehog signaling pathway	K06225	-	-	-
XM_008334018.2	0.183333	488.317	0.00333333	4.86333	10.5108	9.90417e-23	9.12907e-20	yes	ppp1r7	PREDICTED: protein phosphatase 1 regulatory subunit 7 [Cynoglossus semilaevis]	-	-	-	-	-	-	-
XM_008334186.2	282.54	65.9333	1.26667	0.293333	-2.11042	0.00112126	0.0423122	yes	SYDE2	PREDICTED: rho GTPase-activating protein SYDE2 isoform X1 [Cynoglossus semilaevis]	-	-	-	-	-	-	-
XM_008334316.2	934.81	424.2	4.25	1.9	-1.16146	2.37689e-05	0.00203277	yes	DSP	PREDICTED: desmoplakin isoform X2 [Cynoglossus semilaevis]	-	-	-	-	-	-	-
XM_008334375.2	1312.6	656.9	11.4233	5.66667	-1.01141	7.41235e-06	0.00075141	yes	DSC1	PREDICTED: desmocollin-1-like isoform X1 [Cynoglossus semilaevis]	-	-	-	-	-	-	-
XM_008334376.2	3.39333	753.417	0.0333333	6.72333	7.65607	4.39327e-22	3.77019e-19	yes	Dsc1	PREDICTED: desmocollin-1-like isoform X2 [Cynoglossus semilaevis]	-	-	-	-	-	-	-
XM_008334517.2	1930.67	6905.67	14.0967	49.8333	1.82176	6.21998e-39	1.10569e-35	yes	Mrc1	PREDICTED: macrophage mannose receptor 1-like [Cynoglossus semilaevis]	Cellular Processes	Transport and catabolism	ko04145//Phagosome	K06560	-	-	-
XM_008334524.2	3.34667	87.6733	0.0166667	0.496667	4.89724	0.000589812	0.0264005	yes	-	PREDICTED: MAM and LDL-receptor class A domain-containing protein 1 [Cynoglossus semilaevis]	-	-	-	-	-	-	-
XM_008334680.2	232.213	29.5167	4.07	0.516667	-2.97772	4.03944e-05	0.00316888	yes	CA8	PREDICTED: carbonic anhydrase-related protein isoform X1 [Cynoglossus semilaevis]	Metabolism	Energy metabolism	ko00910//Nitrogen metabolism	K01672	-	-	-
XM_008334802.2	87.3933	0	0.366667	0.001	-8.51833	0.000388141	0.0194948	yes	dlgap1	PREDICTED: disks large-associated protein 1-like isoform X1 [Cynoglossus semilaevis]	-	-	-	-	-	-	-
XM_008334993.2	193.613	20.8867	8.87667	0.94	-3.23929	5.8372e-05	0.00422298	yes	CREM	PREDICTED: cAMP-responsive element modulator-like isoform X2 [Cynoglossus semilaevis]	Organismal Systems	Circulatory system	ko04261//Adrenergic signaling in cardiomyocytes	K09052	-	-	-
XM_008335577.2	127.12	0	3.59667	0.001	-11.8124	2.24733e-08	3.99495e-06	yes	DUSP18	PREDICTED: dual specificity protein phosphatase 18-like [Cynoglossus semilaevis]	-	-	-	-	-	-	-
XM_008335639.2	876.247	244.46	2.22333	0.61	-1.86584	3.92185e-08	6.63967e-06	yes	FRAS1	PREDICTED: LOW QUALITY PROTEIN: extracellular matrix protein FRAS1 [Cynoglossus semilaevis]	-	-	-	-	-	-	-
XM_008335658.2	5649.36	992.37	135.187	23.4933	-2.52463	1.029e-65	7.31679e-62	yes	ANXA1	PREDICTED: annexin A1 [Cynoglossus semilaevis]	-	-	-	-	-	-	-
XM_008335659.2	1892.98	195.63	46.0833	4.69667	-3.29454	1.15905e-41	2.21887e-38	yes	ANXA1	PREDICTED: annexin A1 [Cynoglossus semilaevis]	-	-	-	-	-	-	-
XM_008335706.1	0	32.2567	0.001	0.173333	7.43741	0.000957752	0.0375956	yes	specc1l	PREDICTED: cytospin-A isoform X4 [Cynoglossus semilaevis]	-	-	-	-	-	-	-
XM_008335741.2	0	106.297	0.001	7.18333	12.8104	1.63244e-07	2.47723e-05	yes	rpl35	PREDICTED: 60S ribosomal protein L35 isoform X1 [Cynoglossus semilaevis]	Genetic Information Processing	Translation	ko03010//Ribosome	K02918	-	-	-
XM_008335834.2	1.75333	408.497	0.03	6.68667	7.80018	1.95483e-19	1.41014e-16	yes	bmp3	PREDICTED: bone morphogenetic protein 3 [Cynoglossus semilaevis]	-	-	-	-	-	-	-
XM_008335857.2	46.1433	0	0.49	0.001	-8.93664	0.000387594	0.019487	yes	Bend5	PREDICTED: BEN domain-containing protein 5 isoform X2 [Cynoglossus semilaevis]	-	-	-	-	-	-	-
XM_008335877.1	54	319.333	1.2	7.06667	2.558	3.19695e-05	0.00260008	yes	Cd53	PREDICTED: leukocyte surface antigen CD53-like [Cynoglossus semilaevis]	-	-	-	-	-	-	-
XM_008335928.2	78.23	0	0.726667	0.001	-9.50515	4.16113e-06	0.000446371	yes	Rexo1	PREDICTED: RNA exonuclease 1 homolog isoform X2 [Cynoglossus semilaevis]	Genetic Information Processing	Translation	ko03008//Ribosome biogenesis in eukaryotes	K14570	-	-	-
XM_008335931.2	0	36.0333	0.001	0.343333	8.42347	0.000469905	0.0225328	yes	ST8SIA3	PREDICTED: sia-alpha-2,3-Gal-beta-1,4-GlcNAc-R:alpha 2,8-sialyltransferase [Cynoglossus semilaevis]	-	-	-	-	-	-	-
XM_008335964.2	0	65.53	0.001	1.06333	10.0544	0.0010548	0.0405416	yes	lhfpl2	PREDICTED: lipoma HMGIC fusion partner-like 2 protein [Cynoglossus semilaevis]	-	-	-	-	-	-	-
XM_008335971.2	72.4767	334.447	1.74333	7.96	2.19092	0.000105101	0.00684724	yes	-	PREDICTED: C-C motif chemokine 20-like [Cynoglossus semilaevis]	-	-	-	-	-	GO:0005125//cytokine activity;GO:0005515//protein binding;GO:0005488//binding;GO:0005102//receptor binding	GO:0009605//response to external stimulus;GO:0006935//chemotaxis;GO:0042330//taxis;GO:0002376//immune system process;GO:0042221//response to chemical;GO:0040011//locomotion;GO:0050896//response to stimulus
XM_008336140.2	357.263	84.8067	7.11333	1.67	-2.09068	0.000137335	0.00857929	yes	VDAC2	PREDICTED: voltage-dependent anion-selective channel protein 2 isoform X2 [Cynoglossus semilaevis]	Environmental Information Processing	Signal transduction	ko04020//Calcium signaling pathway	K15041	-	-	-
XM_008336202.2	4203.92	299.3	27.67	1.94	-3.83419	1.60349e-45	4.20064e-42	yes	SLC4A4	PREDICTED: electrogenic sodium bicarbonate cotransporter 1-like [Cynoglossus semilaevis]	-	-	-	-	-	-	-
XM_008336207.2	0.0933333	71.1067	0.001	0.963333	9.91189	0.000670358	0.0290902	yes	RUFY3	PREDICTED: protein RUFY3-like isoform X5 [Cynoglossus semilaevis]	-	-	-	-	-	-	-
XM_008336293.2	1710.77	687.427	17.4433	6.93333	-1.33105	4.28284e-12	1.42116e-09	yes	cnnm4	PREDICTED: metal transporter CNNM4-like isoform X2 [Cynoglossus semilaevis]	-	-	-	-	-	-	-
XM_008336424.2	151.797	0	1.00333	0.001	-9.97059	4.04275e-05	0.00316888	yes	TSC1	PREDICTED: hamartin-like isoform X1 [Cynoglossus semilaevis]	Environmental Information Processing;Organismal Systems	Signal transduction;Endocrine system	ko04910//Insulin signaling pathway;ko04150//mTOR signaling pathway	K07206	-	-	-
XM_008336539.2	63.3333	354.48	0.826667	4.59	2.47312	1.48807e-05	0.00137671	yes	Dok2	PREDICTED: LOW QUALITY PROTEIN: docking protein 2-like [Cynoglossus semilaevis]	-	-	-	-	-	-	-
XM_008336899.2	2.79667	214.02	0.0466667	3.20333	6.10104	0.000178223	0.0104899	yes	LRRC75A	PREDICTED: leucine-rich repeat-containing protein 75B-like [Cynoglossus semilaevis]	-	-	-	-	-	-	-
XM_008338551.1	604.617	113.62	16.8867	3.12	-2.43627	1.08779e-08	2.13164e-06	yes	FSTL3	PREDICTED: follistatin-related protein 3 [Cynoglossus semilaevis]	-	-	-	-	-	-	-
XM_008338625.2	345.397	1007.13	6	17.2967	1.52746	1.23495e-07	1.90304e-05	yes	PLIN3	PREDICTED: perilipin-3 [Cynoglossus semilaevis]	-	-	-	-	-	-	GO:0050896//response to stimulus;GO:0007154//cell communication;GO:0050789//regulation of biological process;GO:0044699//single-organism process;GO:0050794//regulation of cellular process;GO:0051716//cellular response to stimulus;GO:0065007//biological regulation;GO:0044763//single-organism cellular process;GO:0044700//single organism signaling;GO:0023052//signaling;GO:0009987//cellular process;G…
XM_017030640.1	0	100.92	0.001	0.55	9.10329	5.43603e-07	7.41296e-05	yes	nr6a1a	PREDICTED: nuclear receptor subfamily 6 group A member 1-A-like isoform X2 [Cynoglossus semilaevis]	-	-	-	-	-	-	-
XM_017031191.1	1870.33	890	28.4	13.3667	-1.08725	2.35746e-08	4.161e-06	yes	Lrrc15	PREDICTED: leucine-rich repeat-containing protein 15-like [Cynoglossus semilaevis]	-	-	-	-	-	-	-
XM_017031252.1	540	169.667	10.7167	3.33333	-1.68482	4.01811e-05	0.00315951	yes	PLVAP	PREDICTED: plasmalemma vesicle-associated protein [Cynoglossus semilaevis]	-	-	-	-	-	-	-
XM_017031255.1	107.58	0	0.7	0.001	-9.45121	0.000152617	0.00927518	yes	ptprc	PREDICTED: receptor-type tyrosine-protein phosphatase C isoform X3 [Cynoglossus semilaevis]	Environmental Information Processing	Signaling molecules and interaction	ko04514//Cell adhesion molecules (CAMs)	K06478	-	-	-
XM_017031257.1	2111.86	665.72	38.6333	12.0567	-1.68002	2.58103e-18	1.69037e-15	yes	atp1b1	PREDICTED: sodium/potassium-transporting ATPase subunit beta-1 [Cynoglossus semilaevis]	Organismal Systems	Circulatory system	ko04261//Adrenergic signaling in cardiomyocytes;ko04260//Cardiac muscle contraction	K01540	GO:0031224//intrinsic component of membrane;GO:0016020//membrane;GO:0044425//membrane part	-	GO:0051234//establishment of localization;GO:0006811//ion transport;GO:0030001//metal ion transport;GO:0044765//single-organism transport;GO:1902578//single-organism localization;GO:0051179//localization;GO:0006812//cation transport;GO:0006810//transport;GO:0044699//single-organism process
XM_017031310.1	657.903	266.82	3.65	1.46333	-1.31864	0.000150171	0.00919385	yes	pdgfra	PREDICTED: platelet-derived growth factor receptor alpha isoform X1 [Cynoglossus semilaevis]	Cellular Processes;Environmental Information Processing	Signal transduction;Cellular commiunity;Signaling molecules and interaction;Cell motility	ko04010//MAPK signaling pathway;ko04020//Calcium signaling pathway;ko04510//Focal adhesion;ko04810//Regulation of actin cytoskeleton;ko04060//Cytokine-cytokine receptor interaction;ko04540//Gap junction	K05089	GO:0016020//membrane;GO:0031224//intrinsic component of membrane;GO:0044425//membrane part	GO:0032549//ribonucleoside binding;GO:0003824//catalytic activity;GO:0036094//small molecule binding;GO:0099600//transmembrane receptor activity;GO:0060089//molecular transducer activity;GO:0032550//purine ribonucleoside binding;GO:0004713//protein tyrosine kinase activity;GO:0004672//protein kinase activity;GO:0001883//purine nucleoside binding;GO:0005488//binding;GO:0016740//transferase activit…	GO:0044237//cellular metabolic process;GO:0044699//single-organism process;GO:0048008//platelet-derived growth factor receptor signaling pathway;GO:0044260//cellular macromolecule metabolic process;GO:0007154//cell communication;GO:0006796//phosphate-containing compound metabolic process;GO:0071704//organic substance metabolic process;GO:0007169//transmembrane receptor protein tyrosine kinase sig…
XM_017031380.1	191.92	23.73	3.76	0.45	-3.06274	0.000766614	0.0321732	yes	Tagln3	PREDICTED: transgelin-3 [Cynoglossus semilaevis]	-	-	-	-	-	-	-
XM_017031425.1	470.96	58.3433	3.39333	0.416667	-3.02574	9.58909e-09	1.90154e-06	yes	Col15a1	PREDICTED: collagen alpha-1(XVIII) chain-like [Cynoglossus semilaevis]	-	-	-	-	-	-	-
XM_017031475.1	59.28	0	1	0.001	-9.96578	3.373e-05	0.00271224	yes	OXSR1	PREDICTED: serine/threonine-protein kinase OSR1 isoform X2 [Cynoglossus semilaevis]	-	-	-	-	-	GO:0003824//catalytic activity;GO:0016740//transferase activity;GO:0097367//carbohydrate derivative binding;GO:0001883//purine nucleoside binding;GO:0005488//binding;GO:0016301//kinase activity;GO:0001882//nucleoside binding;GO:0016772//transferase activity, transferring phosphorus-containing groups;GO:0032550//purine ribonucleoside binding;GO:0036094//small molecule binding;GO:0032549//ribonucle…	GO:0008152//metabolic process;GO:0036211//protein modification process;GO:0044238//primary metabolic process;GO:0044267//cellular protein metabolic process;GO:0019538//protein metabolic process;GO:0006464//cellular protein modification process;GO:0043412//macromolecule modification;GO:0043170//macromolecule metabolic process;GO:0044260//cellular macromolecule metabolic process;GO:0071704//organic…
XM_017031533.1	127.27	0.00333333	0.73	0.001	-9.51175	6.67545e-05	0.00469973	yes	myrip	PREDICTED: rab effector MyRIP isoform X2 [Cynoglossus semilaevis]	-	-	-	-	-	-	-
XM_017031586.1	0.01	524.297	0.001	1.99667	10.9634	1.49364e-24	1.51724e-21	yes	RREB1	PREDICTED: ras-responsive element-binding protein 1 isoform X1 [Cynoglossus semilaevis]	-	-	-	-	-	-	-
XM_017031604.1	108.047	0	0.866667	0.001	-9.75933	0.000162675	0.00975538	yes	Asap1	PREDICTED: arf-GAP with SH3 domain, ANK repeat and PH domain-containing protein 1 isoform X7 [Cynoglossus semilaevis]	Cellular Processes	Transport and catabolism	ko04144//Endocytosis	K12488	-	GO:0043167//ion binding;GO:0005488//binding;GO:0043169//cation binding;GO:0046872//metal ion binding;GO:0046914//transition metal ion binding	GO:0065007//biological regulation;GO:0010646//regulation of cell communication;GO:0043087//regulation of GTPase activity;GO:0048583//regulation of response to stimulus;GO:0051336//regulation of hydrolase activity;GO:0065009//regulation of molecular function;GO:0050794//regulation of cellular process;GO:0019222//regulation of metabolic process;GO:0050789//regulation of biological process;GO:005105…
XM_017031706.1	0	98.51	0.001	0.48	8.90689	0.000279978	0.0150818	yes	ARFGEF1	PREDICTED: brefeldin A-inhibited guanine nucleotide-exchange protein 1 isoform X1 [Cynoglossus semilaevis]	Cellular Processes	Transport and catabolism	ko04144//Endocytosis	K18442	-	-	-
XM_017031737.1	43.1167	0	0.313333	0.001	-8.29155	0.00101764	0.0394614	yes	MLLT10	PREDICTED: protein AF-10 isoform X3 [Cynoglossus semilaevis]	-	-	-	-	-	-	-
XM_017031775.1	43.1967	0	0.813333	0.001	-9.6677	0.000260524	0.0142341	yes	Xrcc2	PREDICTED: DNA repair protein XRCC2 isoform X3 [Cynoglossus semilaevis]	Genetic Information Processing	Replication and repair	ko03440//Homologous recombination	K10879	-	-	-
XM_017031776.1	15.73	280.713	0.376667	6.69333	4.15136	0.000161941	0.00972309	yes	TRDMT1	PREDICTED: tRNA (cytosine(38)-C(5))-methyltransferase isoform X1 [Cynoglossus semilaevis]	-	-	-	-	-	-	-
XM_017031780.1	9.67	292.43	0.213333	6.28	4.87958	1.22507e-06	0.000154764	yes	hcea	PREDICTED: high choriolytic enzyme 1-like [Cynoglossus semilaevis]	-	-	-	-	-	GO:0046872//metal ion binding;GO:0070011//peptidase activity, acting on L-amino acid peptides;GO:0008233//peptidase activity;GO:0016787//hydrolase activity;GO:0043169//cation binding;GO:0043167//ion binding;GO:0003824//catalytic activity;GO:0046914//transition metal ion binding;GO:0005488//binding	GO:0019538//protein metabolic process;GO:0010467//gene expression;GO:0051604//protein maturation;GO:0006508//proteolysis;GO:0008152//metabolic process;GO:0044238//primary metabolic process;GO:0043170//macromolecule metabolic process;GO:0071704//organic substance metabolic process;GO:0016485//protein processing
[truncated: 186 more rows]

## Sheet: S3c DE mRNA in both stages
Differentially expressed genes in both stage IV vs.V and stage V vs. VI
[truncated: 80 more rows]

## Sheet: S3d IV vs. V-DE lncRNA
Differentially expressed lncRNAs between stage IV vs.V
[truncated: 59 more rows]

## Sheet: S3e V vs. VI-DE lncRNA
Differentially expressed lncRNAs between stage V vs.VI
[truncated: 188 more rows]

## Sheet: S3f DE lncRNA in both stages
Differentially expressed lncRNAs in both stage IV vs.V and stage V vs. VI
[truncated: 14 more rows]
