# Supplementary material for: Integrated lncRNA and mRNA Transcriptome Analyses in the Ovary of Cynoglossus semilaevis Reveal Genes and Pathways Potentially Involved in Reproduction
Source: Front Genet. 2021 May 19;12:671729. doi: 10.3389/fgene.2021.671729 (PMC8172126; doi:10.3389/fgene.2021.671729)
Supplement: Supplementary file 5 [file Table_5.XLSX]

## Sheet: Sa IV vs. V GO term 
Significantly enriched GO term of stage IV vs. V
Cellular Component
Molecular Function
GO ID	Description	GeneRatio (50)	BgRatio (9525)	pvalue	p.adjust	geneID
GO:0046872	metal ion binding	15	1274	0.00166788	0.158449	NM_001294194.1;TCONS_00018548;TCONS_00035144;TCONS_00038498;TCONS_00045645;TCONS_00047895;TCONS_00073823;TCONS_00073831;TCONS_00082575;XM_008308153.2;XM_008308750.2;XM_008311786.2;XM_008315058.2;XM_008318168.2;XM_008323136.2
GO:0046914	transition metal ion binding	11	918	0.00699918	0.276056	TCONS_00018548;TCONS_00038498;TCONS_00045645;TCONS_00047895;TCONS_00073823;TCONS_00073831;TCONS_00082575;XM_008308153.2;XM_008315058.2;XM_008318168.2;XM_008323136.2
GO:0032403	protein complex binding	2	27	0.00871757	0.276056	XM_008319934.2;XM_017035767.1
GO:0005488	binding	39	5900	0.0117976	0.280194	NM_001294194.1;TCONS_00000280;TCONS_00018548;TCONS_00032334;TCONS_00035144;TCONS_00038498;TCONS_00038561;TCONS_00040337;TCONS_00045645;TCONS_00047895;TCONS_00049642;TCONS_00060281;TCONS_00067821;TCONS_00073823;TCONS_00073831;TCONS_00076221;TCONS_00078951;TCONS_00082575;XM_008307647.2;XM_008307861.2;XM_008308153.2;XM_008308750.2;XM_008310464.2;XM_008311786.2;XM_008311837.1;XM_008312366.2;XM_008315…
GO:0005520	insulin-like growth factor binding	1	6	0.0310937	0.315018	XM_008338488.2
GO:0016500	protein-hormone receptor activity	1	6	0.0310937	0.315018	TCONS_00025689
GO:0043169	cation binding	17	2089	0.0334323	0.315018	NM_001294194.1;TCONS_00018548;TCONS_00035144;TCONS_00038498;TCONS_00045645;TCONS_00047895;TCONS_00067821;TCONS_00073823;TCONS_00073831;TCONS_00082575;XM_008308153.2;XM_008308750.2;XM_008311786.2;XM_008311837.1;XM_008315058.2;XM_008318168.2;XM_008323136.2
GO:0017076	purine nucleotide binding	2	57	0.035882	0.315018	XM_008319934.2;XM_017035767.1
GO:0044877	macromolecular complex binding	2	61	0.0406037	0.315018	XM_008319934.2;XM_017035767.1
GO:0016645	oxidoreductase activity, acting on the CH-NH group of donors	1	9	0.0462832	0.315018	TCONS_00000280
GO:0016646	oxidoreductase activity, acting on the CH-NH group of donors, NAD or NADP as acceptor	1	9	0.0462832	0.315018	TCONS_00000280
Biological Process
GO ID	Description	GeneRatio (58)	BgRatio (10297)	pvalue	p.adjust	geneID
GO:0015669	gas transport	2	16	0.0035569	0.19282	NM_001294194.1;XM_008315058.2
GO:0002432	granuloma formation	1	1	0.00563271	0.19282	XM_008318168.2
GO:0002544	chronic inflammatory response	1	1	0.00563271	0.19282	XM_008318168.2
GO:0032963	collagen metabolic process	1	1	0.00563271	0.19282	XM_008318168.2
GO:0044236	multicellular organism metabolic process	1	1	0.00563271	0.19282	XM_008318168.2
GO:0044259	multicellular organismal macromolecule metabolic process	1	1	0.00563271	0.19282	XM_008318168.2
GO:0009607	response to biotic stimulus	2	22	0.00670032	0.19282	XM_008318168.2;XM_017035618.1
GO:0043207	response to external biotic stimulus	2	22	0.00670032	0.19282	XM_008318168.2;XM_017035618.1
GO:0051707	response to other organism	2	22	0.00670032	0.19282	XM_008318168.2;XM_017035618.1
GO:0006306	DNA methylation	1	2	0.0112342	0.264515	XM_017035618.1
GO:0044728	DNA methylation or demethylation	1	2	0.0112342	0.264515	XM_017035618.1
GO:0006954	inflammatory response	1	3	0.0168047	0.287765	XM_008318168.2
GO:0006195	purine nucleotide catabolic process	6	392	0.0223752	0.287765	TCONS_00032334;XM_008307861.2;XM_008317535.2;XM_008319288.2;XM_008319934.2;XM_017035767.1
GO:0009154	purine ribonucleotide catabolic process	6	392	0.0223752	0.287765	TCONS_00032334;XM_008307861.2;XM_008317535.2;XM_008319288.2;XM_008319934.2;XM_017035767.1
GO:0009261	ribonucleotide catabolic process	6	392	0.0223752	0.287765	TCONS_00032334;XM_008307861.2;XM_008317535.2;XM_008319288.2;XM_008319934.2;XM_017035767.1
GO:0072523	purine-containing compound catabolic process	6	392	0.0223752	0.287765	TCONS_00032334;XM_008307861.2;XM_008317535.2;XM_008319288.2;XM_008319934.2;XM_017035767.1
GO:0009166	nucleotide catabolic process	6	393	0.0226247	0.287765	TCONS_00032334;XM_008307861.2;XM_008317535.2;XM_008319288.2;XM_008319934.2;XM_017035767.1
GO:0046434	organophosphate catabolic process	6	395	0.0231295	0.287765	TCONS_00032334;XM_008307861.2;XM_008317535.2;XM_008319288.2;XM_008319934.2;XM_017035767.1
GO:1901292	nucleoside phosphate catabolic process	6	395	0.0231295	0.287765	TCONS_00032334;XM_008307861.2;XM_008317535.2;XM_008319288.2;XM_008319934.2;XM_017035767.1
GO:1901136	carbohydrate derivative catabolic process	6	399	0.024162	0.287765	TCONS_00032334;XM_008307861.2;XM_008317535.2;XM_008319288.2;XM_008319934.2;XM_017035767.1
GO:1901565	organonitrogen compound catabolic process	6	410	0.027161	0.287765	TCONS_00032334;XM_008307861.2;XM_008317535.2;XM_008319288.2;XM_008319934.2;XM_017035767.1
GO:0002252	immune effector process	1	5	0.0278534	0.287765	XM_008318168.2
GO:0006304	DNA modification	1	5	0.0278534	0.287765	XM_017035618.1
GO:0006305	DNA alkylation	1	5	0.0278534	0.287765	XM_017035618.1
GO:0034655	nucleobase-containing compound catabolic process	6	420	0.0300954	0.287765	TCONS_00032334;XM_008307861.2;XM_008317535.2;XM_008319288.2;XM_008319934.2;XM_017035767.1
GO:0044270	cellular nitrogen compound catabolic process	6	426	0.0319533	0.287765	TCONS_00032334;XM_008307861.2;XM_008317535.2;XM_008319288.2;XM_008319934.2;XM_017035767.1
GO:0046700	heterocycle catabolic process	6	426	0.0319533	0.287765	TCONS_00032334;XM_008307861.2;XM_008317535.2;XM_008319288.2;XM_008319934.2;XM_017035767.1
GO:1901361	organic cyclic compound catabolic process	6	426	0.0319533	0.287765	TCONS_00032334;XM_008307861.2;XM_008317535.2;XM_008319288.2;XM_008319934.2;XM_017035767.1
GO:0019439	aromatic compound catabolic process	6	427	0.0322701	0.287765	TCONS_00032334;XM_008307861.2;XM_008317535.2;XM_008319288.2;XM_008319934.2;XM_017035767.1
GO:0016049	cell growth	1	6	0.0333319	0.287765	XM_008323136.2
GO:0044712	single-organism catabolic process	6	437	0.0355527	0.297037	TCONS_00032334;XM_008307861.2;XM_008317535.2;XM_008319288.2;XM_008319934.2;XM_017035767.1
GO:0016485	protein processing	5	336	0.0402082	0.315573	TCONS_00018548;TCONS_00082575;XM_008308309.2;XM_008318168.2;XM_008323136.2
GO:0051604	protein maturation	5	336	0.0402082	0.315573	TCONS_00018548;TCONS_00082575;XM_008308309.2;XM_008318168.2;XM_008323136.2
GO:0001837	epithelial to mesenchymal transition	1	9	0.0495859	0.363437	XM_008312741.2

## Sheet: Sb V vs. VI GO term 
Significantly enriched GO term of stage V vs. VI
Cellular Component
GO ID	Description	GeneRatio (119)	BgRatio (5953)	pvalue	p.adjust	geneID
GO:0005874	microtubule	3	12	0.00150202	0.112226	TCONS_00038279;TCONS_00038280;XM_008318978.2
GO:0099512	supramolecular fiber	4	34	0.00442996	0.112226	TCONS_00038279;TCONS_00038280;XM_008315045.2;XM_008318978.2
GO:0099513	polymeric cytoskeletal fiber	4	34	0.00442996	0.112226	TCONS_00038279;TCONS_00038280;XM_008315045.2;XM_008318978.2
GO:0019866	organelle inner membrane	3	24	0.0116062	0.220517	YP_002970793.1;YP_002970794.1;YP_002970801.1
GO:0005856	cytoskeleton	11	270	0.018619	0.221806	TCONS_00006827;TCONS_00019887;TCONS_00028244;TCONS_00038279;TCONS_00038280;TCONS_00053419;XM_008314434.2;XM_008315045.2;XM_008317425.2;XM_008318325.1;XM_008318978.2
GO:0031967	organelle envelope	5	79	0.0204295	0.221806	YP_002970793.1;YP_002970794.1;YP_002970798.1;YP_002970800.1;YP_002970801.1
GO:0031975	envelope	5	79	0.0204295	0.221806	YP_002970793.1;YP_002970794.1;YP_002970798.1;YP_002970800.1;YP_002970801.1
Molecular Function
GO ID	Description	GeneRatio (171)	BgRatio (9525)	pvalue	p.adjust	geneID
GO:0003954	NADH dehydrogenase activity	6	11	1.31556e-08	7.58641e-07	YP_002970791.1;YP_002970798.1;YP_002970799.1;YP_002970800.1;YP_002970801.1;YP_002970802.1
GO:0016655	oxidoreductase activity, acting on NAD(P)H, quinone or similar compound as acceptor	6	11	1.31556e-08	7.58641e-07	YP_002970791.1;YP_002970798.1;YP_002970799.1;YP_002970800.1;YP_002970801.1;YP_002970802.1
GO:0050136	NADH dehydrogenase (quinone) activity	6	11	1.31556e-08	7.58641e-07	YP_002970791.1;YP_002970798.1;YP_002970799.1;YP_002970800.1;YP_002970801.1;YP_002970802.1
GO:0016651	oxidoreductase activity, acting on NAD(P)H	7	26	2.62281e-07	1.13437e-05	XM_017032510.1;YP_002970791.1;YP_002970798.1;YP_002970799.1;YP_002970800.1;YP_002970801.1;YP_002970802.1
GO:0016500	protein-hormone receptor activity	3	6	0.000109285	0.00378128	NM_001294190.1;TCONS_00025689;XM_008313949.2
GO:0016229	steroid dehydrogenase activity	2	2	0.00032045	0.0079197	TCONS_00066647;TCONS_00066649
GO:0033764	steroid dehydrogenase activity, acting on the CH-OH group of donors, NAD or NADP as acceptor	2	2	0.00032045	0.0079197	TCONS_00066647;TCONS_00066649
GO:0005198	structural molecule activity	6	61	0.000752046	0.0149405	TCONS_00038279;TCONS_00038280;TCONS_00039335;TCONS_00053419;XM_008318325.1;XM_008318978.2
GO:0016491	oxidoreductase activity	19	478	0.000924058	0.0149405	NM_001297587.1;TCONS_00016577;TCONS_00049643;TCONS_00062355;TCONS_00062895;TCONS_00066647;TCONS_00066649;XM_008314545.2;XM_008314546.2;XM_008319946.2;XM_017032510.1;XM_017036059.1;YP_002970791.1;YP_002970797.1;YP_002970798.1;YP_002970799.1;YP_002970800.1;YP_002970801.1;YP_002970802.1
GO:0032451	demethylase activity	2	3	0.000949977	0.0149405	TCONS_00032002;XM_017034588.1
GO:0032452	histone demethylase activity	2	3	0.000949977	0.0149405	TCONS_00032002;XM_017034588.1
GO:0017111	nucleoside-triphosphatase activity	18	519	0.00547788	0.0789727	TCONS_00004566;TCONS_00006827;TCONS_00019887;TCONS_00032334;TCONS_00038279;TCONS_00038280;TCONS_00057185;TCONS_00063597;TCONS_00083884;XM_008308057.2;XM_008314434.2;XM_008315045.2;XM_008316548.2;XM_008317425.2;XM_008318325.1;XM_008318978.2;XM_008319934.2;XM_008319938.2
GO:0016748	succinyltransferase activity	2	8	0.00835636	0.103261	XM_008318630.1;XM_008320598.2
GO:0016749	N-succinyltransferase activity	2	8	0.00835636	0.103261	XM_008318630.1;XM_008320598.2
GO:0016616	oxidoreductase activity, acting on the CH-OH group of donors, NAD or NADP as acceptor	4	47	0.00981399	0.113188	TCONS_00062355;TCONS_00062895;TCONS_00066647;TCONS_00066649
GO:0016462	pyrophosphatase activity	19	605	0.0120967	0.119433	TCONS_00004566;TCONS_00006827;TCONS_00019887;TCONS_00032334;TCONS_00038279;TCONS_00038280;TCONS_00041542;TCONS_00057185;TCONS_00063597;TCONS_00083884;XM_008308057.2;XM_008314434.2;XM_008315045.2;XM_008316548.2;XM_008317425.2;XM_008318325.1;XM_008318978.2;XM_008319934.2;XM_008319938.2
GO:0016818	hydrolase activity, acting on acid anhydrides, in phosphorus-containing anhydrides	19	609	0.0129055	0.119433	TCONS_00004566;TCONS_00006827;TCONS_00019887;TCONS_00032334;TCONS_00038279;TCONS_00038280;TCONS_00041542;TCONS_00057185;TCONS_00063597;TCONS_00083884;XM_008308057.2;XM_008314434.2;XM_008315045.2;XM_008316548.2;XM_008317425.2;XM_008318325.1;XM_008318978.2;XM_008319934.2;XM_008319938.2
GO:0016817	hydrolase activity, acting on acid anhydrides	19	610	0.0131143	0.119433	TCONS_00004566;TCONS_00006827;TCONS_00019887;TCONS_00032334;TCONS_00038279;TCONS_00038280;TCONS_00041542;TCONS_00057185;TCONS_00063597;TCONS_00083884;XM_008308057.2;XM_008314434.2;XM_008315045.2;XM_008316548.2;XM_008317425.2;XM_008318325.1;XM_008318978.2;XM_008319934.2;XM_008319938.2
GO:0004527	exonuclease activity	2	10	0.0131169	0.119433	XM_008316574.2;XM_017035152.1
GO:0016787	hydrolase activity	43	1774	0.0200566	0.17349	TCONS_00001547;TCONS_00004566;TCONS_00006827;TCONS_00012296;TCONS_00015006;TCONS_00015010;TCONS_00019468;TCONS_00019469;TCONS_00019887;TCONS_00026558;TCONS_00032334;TCONS_00038279;TCONS_00038280;TCONS_00041542;TCONS_00054734;TCONS_00057185;TCONS_00063597;TCONS_00069497;TCONS_00082575;TCONS_00083884;XM_008308057.2;XM_008308309.2;XM_008310096.2;XM_008310467.2;XM_008310988.2;XM_008313781.2;XM_008313…
GO:0016614	oxidoreductase activity, acting on CH-OH group of donors	5	96	0.029046	0.239284	TCONS_00016577;TCONS_00062355;TCONS_00062895;TCONS_00066647;TCONS_00066649
GO:0016410	N-acyltransferase activity	2	19	0.0448647	0.344935	XM_008318630.1;XM_008320598.2
Biological Process
GO ID	Description	GeneRatio (195)	BgRatio (10297)	pvalue	p.adjust	geneID
GO:0022900	electron transport chain	5	14	4.03229e-06	0.00215324	YP_002970797.1;YP_002970799.1;YP_002970800.1;YP_002970801.1;YP_002970803.1
GO:0022904	respiratory electron transport chain	4	11	3.70874e-05	0.00990234	YP_002970797.1;YP_002970799.1;YP_002970800.1;YP_002970801.1
GO:0001541	ovarian follicle development	2	2	0.000356826	0.0211717	NM_001294190.1;XM_008313949.2
GO:0006939	smooth muscle contraction	2	2	0.000356826	0.0211717	TCONS_00028244;XM_008315045.2
GO:0008585	female gonad development	2	2	0.000356826	0.0211717	NM_001294190.1;XM_008313949.2
GO:0022602	ovulation cycle process	2	2	0.000356826	0.0211717	NM_001294190.1;XM_008313949.2
GO:0042698	ovulation cycle	2	2	0.000356826	0.0211717	NM_001294190.1;XM_008313949.2
GO:0046545	development of primary female sexual characteristics	2	2	0.000356826	0.0211717	NM_001294190.1;XM_008313949.2
GO:0046660	female sex differentiation	2	2	0.000356826	0.0211717	NM_001294190.1;XM_008313949.2
GO:0045333	cellular respiration	5	41	0.000996659	0.047041	YP_002970793.1;YP_002970797.1;YP_002970799.1;YP_002970800.1;YP_002970801.1
GO:0008406	gonad development	2	3	0.0010571	0.047041	NM_001294190.1;XM_008313949.2
GO:0045137	development of primary sexual characteristics	2	3	0.0010571	0.047041	NM_001294190.1;XM_008313949.2
GO:0055114	oxidation-reduction process	6	65	0.00139467	0.0572888	YP_002970793.1;YP_002970797.1;YP_002970799.1;YP_002970800.1;YP_002970801.1;YP_002970803.1
GO:0007548	sex differentiation	2	4	0.00208782	0.065582	NM_001294190.1;XM_008313949.2
GO:0048608	reproductive structure development	2	4	0.00208782	0.065582	NM_001294190.1;XM_008313949.2
GO:0050879	multicellular organismal movement	2	4	0.00208782	0.065582	TCONS_00015664;XM_008308822.2
GO:0061458	reproductive system development	2	4	0.00208782	0.065582	NM_001294190.1;XM_008313949.2
GO:0015980	energy derivation by oxidation of organic compounds	5	59	0.00506213	0.143066	YP_002970793.1;YP_002970797.1;YP_002970799.1;YP_002970800.1;YP_002970801.1
GO:0006694	steroid biosynthetic process	2	6	0.00509038	0.143066	TCONS_00066647;TCONS_00066649
GO:0006818	hydrogen transport	5	61	0.00583577	0.150081	XM_017032510.1;XM_017036357.1;YP_002970793.1;YP_002970794.1;YP_002970797.1
GO:0006482	protein demethylation	2	7	0.00703801	0.150081	TCONS_00032002;XM_017034588.1
GO:0008214	protein dealkylation	2	7	0.00703801	0.150081	TCONS_00032002;XM_017034588.1
GO:0016577	histone demethylation	2	7	0.00703801	0.150081	TCONS_00032002;XM_017034588.1
GO:0070076	histone lysine demethylation	2	7	0.00703801	0.150081	TCONS_00032002;XM_017034588.1
GO:0070988	demethylation	2	7	0.00703801	0.150081	TCONS_00032002;XM_017034588.1
GO:0043623	cellular protein complex assembly	4	41	0.00730729	0.150081	TCONS_00038279;TCONS_00038280;XM_008318325.1;XM_008318978.2
GO:0006091	generation of precursor metabolites and energy	7	126	0.00997112	0.197207	YP_002970793.1;YP_002970794.1;YP_002970797.1;YP_002970799.1;YP_002970800.1;YP_002970801.1;YP_002970803.1
GO:0007186	G-protein coupled receptor signaling pathway	9	197	0.0126134	0.240555	NM_001294190.1;TCONS_00025689;TCONS_00040337;TCONS_00040342;XM_008313949.2;XM_008315918.2;XM_008317548.2;XM_008319934.2;XM_008319938.2
GO:0015992	proton transport	4	49	0.0136035	0.250493	XM_017036357.1;YP_002970793.1;YP_002970794.1;YP_002970797.1
GO:0003006	developmental process involved in reproduction	2	11	0.0175373	0.292654	NM_001294190.1;XM_008313949.2
GO:0032504	multicellular organism reproduction	2	11	0.0175373	0.292654	NM_001294190.1;XM_008313949.2
GO:0048609	multicellular organismal reproductive process	2	11	0.0175373	0.292654	NM_001294190.1;XM_008313949.2
GO:0010863	positive regulation of phospholipase C activity	1	1	0.0189376	0.297431	TCONS_00052668
GO:1900274	regulation of phospholipase C activity	1	1	0.0189376	0.297431	TCONS_00052668
GO:0009605	response to external stimulus	5	83	0.0204448	0.311929	TCONS_00028244;TCONS_00052668;XM_008315045.2;XM_008320352.2;XM_008335971.2
GO:0001822	kidney development	3	34	0.0260194	0.328439	TCONS_00023762;TCONS_00052668;XM_008311113.2
GO:0044699	single-organism process	134	6369	0.0264302	0.328439	NM_001294190.1;NM_001294194.1;NM_001297587.1;TCONS_00000612;TCONS_00001715;TCONS_00004073;TCONS_00004169;TCONS_00004566;TCONS_00006791;TCONS_00008628;TCONS_00008704;TCONS_00011319;TCONS_00013051;TCONS_00014801;TCONS_00015664;TCONS_00016577;TCONS_00019382;TCONS_00019887;TCONS_00020877;TCONS_00021080;TCONS_00023762;TCONS_00025471;TCONS_00025689;TCONS_00026749;TCONS_00028244;TCONS_00031123;TCONS_000…
GO:0048511	rhythmic process	2	14	0.0279581	0.328439	NM_001294190.1;XM_008313949.2
GO:0072001	renal system development	3	35	0.028072	0.328439	TCONS_00023762;TCONS_00052668;XM_008311113.2
GO:0034655	nucleobase-containing compound catabolic process	14	420	0.0285631	0.328439	TCONS_00004566;TCONS_00032334;TCONS_00038279;TCONS_00038280;TCONS_00057185;TCONS_00063597;XM_008309014.1;XM_008315045.2;XM_008316548.2;XM_008316574.2;XM_008318325.1;XM_008318978.2;XM_008319934.2;XM_008319938.2
GO:0044270	cellular nitrogen compound catabolic process	14	426	0.0316838	0.328439	TCONS_00004566;TCONS_00032334;TCONS_00038279;TCONS_00038280;TCONS_00057185;TCONS_00063597;XM_008309014.1;XM_008315045.2;XM_008316548.2;XM_008316574.2;XM_008318325.1;XM_008318978.2;XM_008319934.2;XM_008319938.2
GO:0046700	heterocycle catabolic process	14	426	0.0316838	0.328439	TCONS_00004566;TCONS_00032334;TCONS_00038279;TCONS_00038280;TCONS_00057185;TCONS_00063597;XM_008309014.1;XM_008315045.2;XM_008316548.2;XM_008316574.2;XM_008318325.1;XM_008318978.2;XM_008319934.2;XM_008319938.2
GO:1901361	organic cyclic compound catabolic process	14	426	0.0316838	0.328439	TCONS_00004566;TCONS_00032334;TCONS_00038279;TCONS_00038280;TCONS_00057185;TCONS_00063597;XM_008309014.1;XM_008315045.2;XM_008316548.2;XM_008316574.2;XM_008318325.1;XM_008318978.2;XM_008319934.2;XM_008319938.2
GO:0019439	aromatic compound catabolic process	14	427	0.0322272	0.328439	TCONS_00004566;TCONS_00032334;TCONS_00038279;TCONS_00038280;TCONS_00057185;TCONS_00063597;XM_008309014.1;XM_008315045.2;XM_008316548.2;XM_008316574.2;XM_008318325.1;XM_008318978.2;XM_008319934.2;XM_008319938.2
GO:0001655	urogenital system development	3	37	0.0324278	0.328439	TCONS_00023762;TCONS_00052668;XM_008311113.2
GO:2000026	regulation of multicellular organismal development	3	37	0.0324278	0.328439	TCONS_00052668;XM_008317425.2;XM_008318886.2
GO:0034622	cellular macromolecular complex assembly	4	65	0.0344826	0.328439	TCONS_00038279;TCONS_00038280;XM_008318325.1;XM_008318978.2
GO:0006195	purine nucleotide catabolic process	13	392	0.0354194	0.328439	TCONS_00004566;TCONS_00032334;TCONS_00038279;TCONS_00038280;TCONS_00057185;TCONS_00063597;XM_008309014.1;XM_008315045.2;XM_008316548.2;XM_008318325.1;XM_008318978.2;XM_008319934.2;XM_008319938.2
GO:0009154	purine ribonucleotide catabolic process	13	392	0.0354194	0.328439	TCONS_00004566;TCONS_00032334;TCONS_00038279;TCONS_00038280;TCONS_00057185;TCONS_00063597;XM_008309014.1;XM_008315045.2;XM_008316548.2;XM_008318325.1;XM_008318978.2;XM_008319934.2;XM_008319938.2
GO:0009261	ribonucleotide catabolic process	13	392	0.0354194	0.328439	TCONS_00004566;TCONS_00032334;TCONS_00038279;TCONS_00038280;TCONS_00057185;TCONS_00063597;XM_008309014.1;XM_008315045.2;XM_008316548.2;XM_008318325.1;XM_008318978.2;XM_008319934.2;XM_008319938.2
GO:0072523	purine-containing compound catabolic process	13	392	0.0354194	0.328439	TCONS_00004566;TCONS_00032334;TCONS_00038279;TCONS_00038280;TCONS_00057185;TCONS_00063597;XM_008309014.1;XM_008315045.2;XM_008316548.2;XM_008318325.1;XM_008318978.2;XM_008319934.2;XM_008319938.2
GO:0015669	gas transport	2	16	0.0359695	0.328439	NM_001294194.1;XM_008315058.2
GO:0009166	nucleotide catabolic process	13	393	0.0360406	0.328439	TCONS_00004566;TCONS_00032334;TCONS_00038279;TCONS_00038280;TCONS_00057185;TCONS_00063597;XM_008309014.1;XM_008315045.2;XM_008316548.2;XM_008318325.1;XM_008318978.2;XM_008319934.2;XM_008319938.2
GO:0006935	chemotaxis	3	39	0.0371152	0.328439	TCONS_00052668;XM_008320352.2;XM_008335971.2
GO:0042330	taxis	3	39	0.0371152	0.328439	TCONS_00052668;XM_008320352.2;XM_008335971.2
GO:0046434	organophosphate catabolic process	13	395	0.0373064	0.328439	TCONS_00004566;TCONS_00032334;TCONS_00038279;TCONS_00038280;TCONS_00057185;TCONS_00063597;XM_008309014.1;XM_008315045.2;XM_008316548.2;XM_008318325.1;XM_008318978.2;XM_008319934.2;XM_008319938.2
GO:1901292	nucleoside phosphate catabolic process	13	395	0.0373064	0.328439	TCONS_00004566;TCONS_00032334;TCONS_00038279;TCONS_00038280;TCONS_00057185;TCONS_00063597;XM_008309014.1;XM_008315045.2;XM_008316548.2;XM_008318325.1;XM_008318978.2;XM_008319934.2;XM_008319938.2
GO:0003318	cell migration to the midline involved in heart development	1	2	0.0375183	0.328439	TCONS_00052668
GO:0060026	convergent extension	1	2	0.0375183	0.328439	TCONS_00052668
GO:0060029	convergent extension involved in organogenesis	1	2	0.0375183	0.328439	TCONS_00052668
GO:0060975	cardioblast migration to the midline involved in heart field formation	1	2	0.0375183	0.328439	TCONS_00052668
GO:1901136	carbohydrate derivative catabolic process	13	399	0.0399329	0.343938	TCONS_00004566;TCONS_00032334;TCONS_00038279;TCONS_00038280;TCONS_00057185;TCONS_00063597;XM_008309014.1;XM_008315045.2;XM_008316548.2;XM_008318325.1;XM_008318978.2;XM_008319934.2;XM_008319938.2
GO:0008283	cell proliferation	4	70	0.0434617	0.36839	TCONS_00021080;TCONS_00052668;XM_008308429.2;XM_008316548.2
GO:0008202	steroid metabolic process	2	18	0.0447472	0.373359	TCONS_00066647;TCONS_00066649
GO:0015672	monovalent inorganic cation transport	5	103	0.0457523	0.375873	TCONS_00082141;XM_017036357.1;YP_002970793.1;YP_002970794.1;YP_002970797.1
GO:1901565	organonitrogen compound catabolic process	13	410	0.0478284	0.386975	TCONS_00004566;TCONS_00032334;TCONS_00038279;TCONS_00038280;TCONS_00057185;TCONS_00063597;XM_008309014.1;XM_008315045.2;XM_008316548.2;XM_008318325.1;XM_008318978.2;XM_008319934.2;XM_008319938.2
GO:0002064	epithelial cell development	2	19	0.0494019	0.393741	TCONS_00028244;XM_008315045.2

## Sheet: Sc IV vs. V KEGG pathway
Significantly enriched KEGG pathwaysof stage IV vs. V
KEGG_A_class	KEGG_B_class	Pathway	O-IV-vs-O-V (89)	All (16691)	Pvalue	Qvalue	Pathway ID	Genes	K_IDs
Environmental Information Processing	Signaling molecules and interaction	ECM-receptor interaction	7	316	0.00149212	0.110417	ko04512	TCONS_00016979;TCONS_00063143;TCONS_00081943;XM_008307647.2;XM_008329103.2;XM_008330566.2;XM_017032520.1	K05717+K06238+K06252+K05719+K05717+K16857+K05717
Metabolism	Lipid metabolism	Ether lipid metabolism	4	118	0.00365113	0.121873	ko00565	TCONS_00061784;TCONS_00061785;XM_008327720.2;XM_017038230.1	K08743+K08743+K08743+K13510
Cellular Processes	Transport and catabolism	Phagosome	7	392	0.00494079	0.121873	ko04145	TCONS_00000935;TCONS_00052560;XM_008307647.2;XM_008317247.1;XM_008323812.1;XM_008330566.2;XM_008333195.2	K10413+K01368+K05719+K03990+K01368+K16857+K02145
Organismal Systems	Endocrine system	PPAR signaling pathway	4	191	0.0190893	0.353151	ko03320	TCONS_00047895;TCONS_00072643;XM_008333699.2;XM_008333843.2	K00507+K01897+K08767+K08767
Cellular Processes	Cell growth and death	Oocyte meiosis	6	434	0.0284477	0.421026	ko04114	TCONS_00041024;XM_008308750.2;XM_008313140.1;XM_008324121.1;XM_017037297.1;XM_017039476.1	K16197+K04373+K11584+K10318+K08836+K06635
Cellular Processes	Cellular commiunity	Focal adhesion	9	899	0.0499409	0.568741	ko04510	TCONS_00016979;TCONS_00055104;TCONS_00063143;TCONS_00081943;XM_008307647.2;XM_008316774.2;XM_008329103.2;XM_008330566.2;XM_017032520.1	K05717+K06277+K06238+K06252+K05719+K02649+K05717+K16857+K05717

## Sheet: Sd V vs. VI KEGG pathway
Significantly enriched KEGG pathwaysof stage V vs. VI
KEGG_A_class	KEGG_B_class	Pathway	O-V-vs-O-VI (328)	All (16691)	Pvalue	Qvalue	Pathway ID	Genes	K_IDs
Environmental Information Processing	Signaling molecules and interaction	ECM-receptor interaction	23	316	7.54028e-08	8.97294e-06	ko04512	TCONS_00026697;TCONS_00026702;TCONS_00031123;TCONS_00040518;TCONS_00062320;TCONS_00063141;TCONS_00065418;TCONS_00076412;TCONS_00078070;TCONS_00081943;XM_008318279.2;XM_008319112.2;XM_008320324.2;XM_008320340.2;XM_008320352.2;XM_008321838.1;XM_008325779.2;XM_008328276.2;XM_008328686.2;XM_008329103.2;XM_008332029.2;XM_008333954.2;XM_017042084.1	K16857+K05637+K06482+K06255+K06485+K06238+K05717+K06237+K06237+K06252+K06243+K06255+K06237+K06237+K06237+K04659+K06247+K06485+K06237+K05717+K06591+K06237+K06237
Cellular Processes	Cellular commiunity	Focal adhesion	38	899	7.20871e-06	0.000428918	ko04510	TCONS_00015723;TCONS_00020815;TCONS_00026697;TCONS_00026702;TCONS_00031123;TCONS_00039492;TCONS_00039493;TCONS_00052064;TCONS_00052668;TCONS_00053419;TCONS_00056583;TCONS_00062320;TCONS_00063141;TCONS_00065418;TCONS_00076412;TCONS_00078070;TCONS_00081943;XM_008316548.2;XM_008316773.2;XM_008318279.2;XM_008320246.2;XM_008320324.2;XM_008320340.2;XM_008320352.2;XM_008321838.1;XM_008325779.2;XM_008328…	K04409+K05726+K16857+K05637+K06482+K04437+K04437+K05725+K05448+K06271+K05730+K06485+K06238+K05717+K06237+K06237+K06252+K07860+K02649+K06243+K12755+K06237+K06237+K06237+K04659+K06247+K06485+K06237+K05717+K06591+K02649+K06237+K05089+K05699+K03099+K05097+K04448+K06237
Cellular Processes	Cell motility	Regulation of actin cytoskeleton	33	868	0.000224695	0.00891292	ko04810	TCONS_00011764;TCONS_00015723;TCONS_00016970;TCONS_00020815;TCONS_00031034;TCONS_00031123;TCONS_00052064;TCONS_00052810;TCONS_00056583;TCONS_00058826;TCONS_00061970;TCONS_00062320;TCONS_00064367;TCONS_00065418;XM_008316548.2;XM_008316773.2;XM_008317856.2;XM_008320246.2;XM_008320608.2;XM_008323177.2;XM_008325580.2;XM_008326169.2;XM_008328276.2;XM_008329103.2;XM_008332029.2;XM_008333612.2;XM_017031…	K00920+K04409+K05745+K05726+K06462+K06482+K05725+K12330+K05730+K05729+K00921+K06485+K05762+K05717+K07860+K02649+K05718+K12755+K05750+K05627+K05759+K02085+K06485+K05717+K06591+K02649+K05089+K05745+K05699+K03099+K05729+K13710+K06464
Organismal Systems	Endocrine system	Renin-angiotensin system	2	2	0.00038502	0.00916347	ko04614	TCONS_00020424;TCONS_00020425	K11140+K11140
Organismal Systems	Immune system	Hematopoietic cell lineage	2	2	0.00038502	0.00916347	ko04640	TCONS_00020424;TCONS_00020425	K11140+K11140
Cellular Processes	Transport and catabolism	Phagosome	18	392	0.0007887	0.0156426	ko04145	TCONS_00010971;TCONS_00026697;TCONS_00038279;TCONS_00038280;TCONS_00052563;TCONS_00061970;TCONS_00068148;TCONS_00068149;NM_001294200.1;XM_008317247.1;XM_008317250.2;XM_008318325.1;XM_008318978.2;XM_008321838.1;XM_008323813.1;XM_008329372.2;XM_008334517.2;XM_017040124.1	K02145+K16857+K07374+K07374+K01368+K00921+K06856+K06856+K06752+K03990+K03990+K07374+K07374+K04659+K01368+K13882+K06560+K06464
Metabolism	Energy metabolism	Oxidative phosphorylation	12	213	0.00106641	0.018129	ko00190	TCONS_00010971;XM_017036357.1;YP_002970791.1;YP_002970793.1;YP_002970794.1;YP_002970797.1;YP_002970798.1;YP_002970799.1;YP_002970800.1;YP_002970801.1;YP_002970802.1;YP_002970803.1	K02145+K02268+K03878+K02256+K02261+K02262+K03880+K03882+K03881+K03883+K03884+K00412
Organismal Systems	Circulatory system	Cardiac muscle contraction	14	332	0.00620079	0.0922368	ko04260	TCONS_00028244;TCONS_00051215;XM_008308286.2;XM_008311796.2;XM_008315045.2;XM_008322823.2;XM_008324462.2;XM_008324575.2;XM_017031257.1;XM_017036357.1;YP_002970793.1;YP_002970794.1;YP_002970797.1;YP_002970803.1	K12314+K01539+K04863+K10373+K12314+K01539+K10373+K01539+K01540+K02268+K02256+K02261+K02262+K00412
Cellular Processes	Transport and catabolism	Endocytosis	31	1082	0.0225276	0.297865	ko04144	TCONS_00001547;TCONS_00004566;TCONS_00008695;TCONS_00012113;TCONS_00012633;TCONS_00015803;TCONS_00015939;TCONS_00019749;TCONS_00025377;TCONS_00033191;TCONS_00042930;TCONS_00047803;TCONS_00047805;TCONS_00073685;TCONS_00077059;TCONS_00082223;TCONS_00082693;XM_008309013.2;XM_008309014.1;XM_008309606.2;XM_008309816.2;XM_008319129.2;XM_008327113.2;XM_008328608.2;XM_008331617.2;XM_017031604.1;XM_017031…	K18467+K12477+K12489+K04237+K12470+K12469+K11827+K11247+K12199+K05069+K05632+K12494+K12494+K04707+K04705+K04646+K08291+K12469+K12469+K04439+K13649+K12489+K05090+K17919+K12200+K12488+K18442+K05069+K12490+K01115+K04646
Cellular Processes	Cellular commiunity	Gap junction	14	408	0.0314576	0.374346	ko04540	TCONS_00006403;TCONS_00017212;TCONS_00038279;TCONS_00038280;XM_008313367.2;XM_008318153.2;XM_008318325.1;XM_008318978.2;XM_008319934.2;XM_008319938.2;XM_008329867.2;XM_008330602.2;XM_017031310.1;XM_017035273.1	K04345+K05701+K07374+K07374+K07372+K08046+K07374+K07374+K04630+K04630+K08049+K08959+K05089+K03099
Organismal Systems	Endocrine system	PPAR signaling pathway	8	191	0.0353342	0.382252	ko03320	TCONS_00062895;NM_001319821.1;XM_008311947.2;XM_008312462.2;XM_008314545.2;XM_008314546.2;XM_008333843.2;XM_017039678.1	K07514+K01059+K08765+K08746+K00507+K00507+K08767+K01059
Metabolism	Lipid metabolism	Steroid hormone biosynthesis	5	96	0.0408406	0.395621	ko00140	TCONS_00066647;TCONS_00066649;NM_001294242.1;NM_001297587.1;XM_008330027.2	K00044+K00044+K07434+K00512+K00044
Environmental Information Processing	Signaling molecules and interaction	Cell adhesion molecules (CAMs)	20	675	0.0450595	0.395621	ko04514	TCONS_00006804;TCONS_00009647;TCONS_00016319;TCONS_00040833;TCONS_00062320;TCONS_00068515;TCONS_00068523;TCONS_00078862;NM_001294200.1;XM_008307597.2;XM_008310934.2;XM_008311940.2;XM_008317856.2;XM_008328276.2;XM_008329633.2;XM_008331796.2;XM_008332029.2;XM_017031255.1;XM_017040124.1;XM_017040609.1	K06478+K05695+K06781+K06797+K06485+K06471+K06471+K05693+K06752+K06567+K06746+K06449+K05718+K06485+K16360+K06478+K06591+K06478+K06464+K06471
Cellular Processes	Cellular commiunity	Adherens junction	17	553	0.0465436	0.395621	ko04520	TCONS_00009647;TCONS_00012113;TCONS_00017212;TCONS_00026340;TCONS_00033939;TCONS_00058991;TCONS_00068742;TCONS_00071785;TCONS_00071788;TCONS_00072804;TCONS_00078862;XM_008316548.2;XM_008323177.2;XM_008326983.2;XM_017032739.1;XM_017038207.1;XM_017039781.1	K05695+K04237+K05701+K05702+K04492+K05690+K04498+K04501+K04501+K02620+K05693+K07860+K05627+K05690+K05699+K05697+K06084
