# Supplementary material for: Integrated lncRNA and mRNA Transcriptome Analyses in the Ovary of Cynoglossus semilaevis Reveal Genes and Pathways Potentially Involved in Reproduction
Source: Front Genet. 2021 May 19;12:671729. doi: 10.3389/fgene.2021.671729 (PMC8172126; doi:10.3389/fgene.2021.671729)
Supplement: Supplementary file 6 [file Table_6.XLSX]

## Sheet: S6-a
Genes involved in pathways enriched in stage IV vs V
Pathway	IV vs V
	Genes symbol	Pvalue
ECM-receptor interaction	tnc	0.00149212
	thbs1
	itgb1
	fn1
	col6a3
Ether lipid metabolism	enpp6	0.00365113
	lpcat1
Phagosome	dync1h1	0.00494079
	ctss
	itgb1
	c3
	thbs1
	atp6v1a
PPAR signaling pathway	scd	0.0190893
	acsl6
	angptl4
Oocyte meiosis	rps6ka1	0.0284477
	ppp2r5c
	fbxo43
	slk
Focal adhesion	fn1	0.0499409
	rapgef1
	col6a3
	tnc
	itgb1
	pik3r5
	thbs1

## Sheet: S6-b
Genes involved in pathways enriched in stage V vs VI
Pathway	V vs VI
	Genes symbol		Pvalue
ECM-receptor interaction	tnc	itga6	8.97294e-06
	thbs2	itga3
	thbs1	hspg2
	lamc3	fn1
	lamb1	col6a3
	lama2	col4a6
	itgb8	col4a1
	cg25c
Focal adhesion	pak1	rac2	0.000428918
	bcar1	pik3r5
	thbs1	lamb1
	lama2	myl9
	itga3	col4a1
	flna	thbs2
	ptk2	lamc3
	vegfaa	itgb8
	tln1	pik3r3
	vav2	pdgfra
	itga6	actn1
	col6a3	sos2
	fn1	flt4
	cg25c	jun
	col4a6	tnc
Regulation of actin cytoskeleton	pip4k2a	rdx	0.00891292
	pak1	fn1
	diaph3	rac2
	bcar1	pik3r5
	itgam	itgal
	itga3	myl9
	ptk2	nckap1l
	arhgef12	baiap2
	vav2	pfn1
	arhgef6	apc
	pikfyve	itga6
	itga6	actn1
	fn1	sos2
	itgb8	arhgef6
	pik3r3	arhgef7
	pdgfra	itgb2
	diaph3
Renin-angiotensin system	anpep		0.00916347
Hematopoietic cell lineage	anpep		0.00916347
Phagosome	atp6v1a	c3	0.0156426
	thbs1	tuba1c
	tuba1a	thbs2
	ctss	coro1a
	pikfyve	mrc1
	ighm	itgb2
	mamu-dra
Oxidative phosphorylation	atp6v1a	mt-nd4l	0.018129
	mt-nd1	mt-nd4
	mt-co1	mt-nd5
	mt-co2	mt-nd6
	mt-co3	mt-cyb
	mt-nd3
Cardiac muscle contraction	acta1b	atp1b1	0.0922368
	atp1a3	mt-nd5
	cacnb2	mt-co1
	acta1b	mt-co2
	atp1a3	mt-co3
	tpm2	mt-cyb
	atp1a1
Endocytosis	vps29	itch	0.297865
	ehd4	psd
	acap2	psd
	pard3	cbl
	sh3kbp1	stam
	ehd2	cltc
	ap2s1	grk5
	sh3gl3	ehd2
	vta1	ehd2
	snx4	arrb1
	pdcd6ip	folr2
	asap1	acap3
	arfgef1	csf1r1
	csf2rb2	pld2
	arap3	cltc
Gap junction	prkacb	gnai2	0.374346
	tjp1	gnai2
	tuba1a	adcy9
	tuba1a	csnk1db
	adcy6	pdgfra
	tuba1c	sos2
	tuba1a
PPAR signaling pathway	ehhadh	slc27a2	0.382252
	lpl	scd
	cpt1a	angptl4
Steroid hormone biosynthesis	cyp19a1	hsd17b1	0.395621
	cyp17a1
Cell adhesion molecules (CAMs)	itgal	ptprc	0.395621
	itga6	ptprf
	lrrc4b	cadm1
	ptprc	cdh4
	itgb8	itga6
	ptprc	pecam1
	itgb2	pecam1
	pecam1	ptprm
	cd276	mamu-dra
	cd2	cd226
Adherens junction	lef1	ptprf	0.395621
	ptprm	pard3
	rac2	tjp1
	baiap2	mllt4
	ctnnd1	lef1
	actn1	ctnnd1
	ptpn6	crebbp
	lmo7	smad4
