# Supplementary material for: Integrated lncRNA and mRNA Transcriptome Analyses in the Ovary of Cynoglossus semilaevis Reveal Genes and Pathways Potentially Involved in Reproduction
Source: Front Genet. 2021 May 19;12:671729. doi: 10.3389/fgene.2021.671729 (PMC8172126; doi:10.3389/fgene.2021.671729)
Supplement: Supplementary file 8 [file Table_8.XLSX]

## Sheet: Sa GSEA-GO
GSEA Significantly enriched GO term of stage IV vs. V and stage V vs. VI
Stage IV vs. V
NAME	Description	GO Term(level1)	GO Term(level2)	SIZE	ES	NES	NOM p-val	FDR q-val
GO:0019838	growth factor binding	Molecular Function	binding	21	0.765156	1.89259	0	0.126325
GO:0033014	tetrapyrrole biosynthetic process	Biological Process	cellular process	24	0.747071	1.87887	0.00174216	0.0794317
GO:0043296	apical junction complex	Cellular Component	cell junction	36	0.656228	1.80204	0	0.163553
GO:0006779	porphyrin-containing compound biosynthetic process	Biological Process	cellular process	20	0.73477	1.76593	0.00176056	0.218325
GO:0060284	regulation of cell development	Biological Process	biological regulation	36	0.629547	1.74145	0.0018797	0.24421
GO:0045597	positive regulation of cell differentiation	Biological Process	biological regulation	15	0.769357	1.74032	0.00187617	0.205834
GO:0051094	positive regulation of developmental process	Biological Process	biological regulation	15	0.769357	1.71913	0	0.227452
GO:0045595	regulation of cell differentiation	Biological Process	biological regulation	48	0.580834	1.70798	0	0.232999
GO:0005911	cell-cell junction	Cellular Component	cell junction	80	0.537634	1.70243	0	0.221336
Stage V vs. VI
NAME	Description	GO Term(level1)	GO Term(level2)	SIZE	ES	NES	NOM p-val	FDR q-val
GO:0016651	oxidoreductase activity, acting on NAD(P)H	Molecular Function	catalytic activity	26	-0.755785	-1.9385	0	0.0337187
GO:0006936	muscle contraction	Biological Process	multicellular organismal process	41	-0.643043	-1.84688	0.00218818	0.0914532
GO:0002088	lens development in camera-type eye	Biological Process	single-organism process	16	-0.815717	-1.84234	0	0.0662892
GO:0008015	blood circulation	Biological Process	multicellular organismal process	63	-0.567904	-1.73819	0	0.236333

## Sheet: GSEA-KEGG
GSEA Significantly enriched KEGG pathway of stage IV vs. V and stage V vs. VI
Stage IV vs. V
NAME	Description	KEGG_A_class	KEGG_B_class	SIZE	ES	NES	NOM p-val	FDR q-val
KO00910	Nitrogen metabolism	Metabolism	Energy metabolism	46	0.612919	1.7223	0.00174825	0.0567467
KO00565	Ether lipid metabolism	Metabolism	Lipid metabolism	118	0.483672	1.60335	0.00487013	0.137799
KO00524	Butirosin and neomycin biosynthesis	Metabolism	Biosynthesis of other secondary metabolites	25	0.605965	1.55448	0.0173077	0.162127
KO00860	Porphyrin and chlorophyll metabolism	Metabolism	Metabolism of cofactors and vitamins	97	0.466769	1.5342	0.00525394	0.151506
KO00590	Arachidonic acid metabolism	Metabolism	Lipid metabolism	109	0.456863	1.51763	0.00819672	0.143383
KO00830	Retinol metabolism	Metabolism	Metabolism of cofactors and vitamins	85	0.465483	1.49245	0.010274	0.154766
KO00260	Glycine, serine and threonine metabolism	Metabolism	Amino acid metabolism	112	0.442321	1.47053	0.0119658	0.167676
KO00591	Linoleic acid metabolism	Metabolism	Lipid metabolism	46	0.51771	1.45539	0.0234657	0.167585
KO00100	Steroid biosynthesis	Metabolism	Lipid metabolism	49	0.499902	1.4523	0.0242634	0.152823
KO04512	ECM-receptor interaction	Environmental Information Processing	Signaling molecules and interaction	316	0.380057	1.41516	0.00306279	0.19266
KO04672	Intestinal immune network for IgA production	Organismal Systems	Immune system	80	0.438616	1.4055	0.0315236	0.191537
KO04145	Phagosome	Cellular Processes	Transport and catabolism	392	0.366729	1.38166	0.00147711	0.216456
Stage V vs. VI
NAME	Description	KEGG_A_class	KEGG_B_class	SIZE	ES	NES	NOM p-val	FDR q-val
KO04512	ECM-receptor interaction	Environmental Information Processing	Signaling molecules and interaction	316	-0.514894	-1.94968	0	0.000677966
KO00260	Glycine, serine and threonine metabolism	Metabolism	Amino acid metabolism	112	-0.440512	-1.48962	0.00456621	0.211845
KO04260	Cardiac muscle contraction	Organismal Systems	Circulatory system	329	-0.386487	-1.48157	0	0.155097
KO00910	Nitrogen metabolism	Metabolism	Energy metabolism	46	-0.497662	-1.47059	0.0191489	0.127858
KO04340	Hedgehog signaling pathway	Environmental Information Processing	Signal transduction	144	-0.408815	-1.43375	0.0043956	0.147554
KO00140	Steroid hormone biosynthesis	Metabolism	Lipid metabolism	96	-0.409181	-1.35174	0.0260304	0.247052
KO00790	Folate biosynthesis	Metabolism	Metabolism of cofactors and vitamins	34	0.625262	1.68621	0.00199601	0.102909
KO04672	Intestinal immune network for IgA production	Organismal Systems	Immune system	80	0.518876	1.63969	0.0018018	0.0845314
KO00100	Steroid biosynthesis	Metabolism	Lipid metabolism	49	0.537478	1.55928	0.00980392	0.147671
KO04145	Phagosome	Cellular Processes	Transport and catabolism	392	0.408087	1.55448	0	0.11641
KO04142	Lysosome	Cellular Processes	Transport and catabolism	385	0.411479	1.54886	0	0.0993287
KO00604	Glycosphingolipid biosynthesis - ganglio series	Metabolism	Glycan biosynthesis and metabolism	50	0.524408	1.5279	0.0136986	0.109676
KO00220	Arginine biosynthesis	Metabolism	Amino acid metabolism	61	0.491422	1.46324	0.0225989	0.181934
KO00340	Histidine metabolism	Metabolism	Amino acid metabolism	46	0.4979	1.42687	0.0459559	0.223993
KO03050	Proteasome	Genetic Information Processing	Folding, sorting and degradation	80	0.450272	1.42024	0.0272232	0.21271
KO00601	Glycosphingolipid biosynthesis - lacto and neolacto series	Metabolism	Glycan biosynthesis and metabolism	101	0.434102	1.41463	0.0199637	0.201424
KO00250	Alanine, aspartate and glutamate metabolism	Metabolism	Amino acid metabolism	105	0.419638	1.38981	0.0198556	0.212362
KO01212	Fatty acid metabolism	Metabolism	Global and Overview	142	0.404772	1.37968	0.0110497	0.200132
KO00040	Pentose and glucuronate interconversions	Metabolism	Carbohydrate metabolism	84	0.429131	1.36858	0.03663	0.205218

## Sheet: KO00100
Genes enriched in Steroid biosynthesis(ko00100) pathway of two stages
Stage IV vs.V
NAME	PROBE	DESCRIPTION<br>(from dataset)	GENE SYMBOL	GENE_TITLE	RANK IN GENE LIST	RANK METRIC SCORE	RUNNING ES	CORE ENRICHMENT
row_0	XM_008321140.1	XM_008321140.1	CYP24A1	NULL	173	2.45155	0.173885	Yes	PREDICTED: 1,25-dihydroxyvitamin D(3) 24-hydroxylase, mitochondrial [Cynoglossus semilaevis]
row_1	XM_017036545.1	XM_017036545.1	SOAT2	NULL	1064	1.32911	0.254755	Yes	PREDICTED: LOW QUALITY PROTEIN: sterol O-acyltransferase 2-like [Cynoglossus semilaevis]
row_2	TCONS_00006431	TCONS_00006431	SOAT1	NULL	1256	1.24917	0.341626	Yes	PREDICTED: sterol O-acyltransferase 1 [Cynoglossus semilaevis]
row_3	TCONS_00052417	TCONS_00052417	SQLE	NULL	1292	1.23486	0.430091	Yes	PREDICTED: squalene monooxygenase isoform X1 [Cynoglossus semilaevis]
row_4	XM_008332343.2	XM_008332343.2	TM7SF2	NULL	4073	0.682065	0.432484	Yes	PREDICTED: delta(14)-sterol reductase [Cynoglossus semilaevis]
row_5	XM_017032334.1	XM_017032334.1	DHCR7	NULL	6456	0.494323	0.428037	Yes	PREDICTED: 7-dehydrocholesterol reductase [Cynoglossus semilaevis]
row_6	XM_017042022.1	XM_017042022.1	SC5D	NULL	7142	0.45738	0.449491	Yes	PREDICTED: lathosterol oxidase [Cynoglossus semilaevis]
row_7	XM_008317461.1	XM_008317461.1	MSMO1	NULL	9522	0.344619	0.434299	Yes	PREDICTED: methylsterol monooxygenase 1 [Cynoglossus semilaevis]
row_8	XM_008323696.2	XM_008323696.2	SQLE	NULL	9735	0.335595	0.454933	Yes	PREDICTED: squalene monooxygenase isoform X1 [Cynoglossus semilaevis]
row_9	XM_008332422.2	XM_008332422.2	FAXDC2	NULL	9917	0.328656	0.475587	Yes	PREDICTED: fatty acid hydroxylase domain-containing protein 2 [Cynoglossus semilaevis]
row_10	XM_017032424.1	XM_017032424.1	CYP2R1	NULL	10067	0.32303	0.496375	Yes	PREDICTED: vitamin D 25-hydroxylase [Cynoglossus semilaevis]
row_11	TCONS_00070435	TCONS_00070435	CYP51A1	NULL	12741	0.236292	0.468422	Yes	PREDICTED: lanosterol 14-alpha demethylase [Cynoglossus semilaevis]
row_12	XM_017039772.1	XM_017039772.1	LSS	NULL	13199	0.223005	0.476812	Yes	PREDICTED: lanosterol synthase [Cynoglossus semilaevis]
row_13	TCONS_00072884	TCONS_00072884	FAXDC2	NULL	13621	0.210286	0.48489	Yes	PREDICTED: fatty acid hydroxylase domain-containing protein 2 [Cynoglossus semilaevis]
row_14	XM_008320128.2	XM_008320128.2	CYP27B1	NULL	14260	0.19245	0.48803	Yes	PREDICTED: 25-hydroxyvitamin D-1 alpha hydroxylase, mitochondrial [Cynoglossus semilaevis]
row_15	TCONS_00007972	TCONS_00007972	DHCR24	NULL	14372	0.190536	0.499902	Yes	PREDICTED: delta(24)-sterol reductase [Cynoglossus semilaevis]
Stage IV vs.V
NAME	PROBE	DESCRIPTION<br>(from dataset)	GENE SYMBOL	GENE_TITLE	RANK IN GENE LIST	RANK METRIC SCORE	RUNNING ES	CORE ENRICHMENT
row_0	XM_008314975.2	XM_008314975.2	LIPA	NULL	170	3.04148	0.119104	Yes	PREDICTED: lysosomal acid lipase/cholesteryl ester hydrolase-like [Cynoglossus semilaevis]
row_1	XM_017036550.1	XM_017036550.1	SOAT1	NULL	685	2.02667	0.191723	Yes	PREDICTED: sterol O-acyltransferase 1-like [Cynoglossus semilaevis]
row_2	TCONS_00006434	TCONS_00006434	SOAT1	NULL	1231	1.64364	0.248461	Yes	PREDICTED: sterol O-acyltransferase 1 [Cynoglossus semilaevis]
row_3	TCONS_00052417	TCONS_00052417	SQLE	NULL	1340	1.58477	0.310194	Yes	PREDICTED: squalene monooxygenase isoform X1 [Cynoglossus semilaevis]
row_4	XM_008323696.2	XM_008323696.2	SQLE	NULL	1725	1.40362	0.360016	Yes	PREDICTED: squalene monooxygenase isoform X1 [Cynoglossus semilaevis]
row_5	TCONS_00077649	TCONS_00077649	HSD17B7	NULL	1737	1.39818	0.4159	Yes	PREDICTED: plasminogen activator inhibitor 1 RNA-binding protein [Cynoglossus semilaevis]
row_6	XM_008324640.1	XM_008324640.1	CEL	NULL	2184	1.24508	0.458321	Yes	PREDICTED: bile salt-activated lipase-like [Cynoglossus semilaevis]
row_7	XM_008324669.1	XM_008324669.1	CEL	NULL	3032	1.05662	0.486435	Yes	PREDICTED: bile salt-activated lipase-like [Cynoglossus semilaevis]
row_8	XM_017032334.1	XM_017032334.1	DHCR7	NULL	5787	0.708212	0.468478	Yes	PREDICTED: 7-dehydrocholesterol reductase [Cynoglossus semilaevis]
row_9	TCONS_00077648	TCONS_00077648	SERBP1	NULL	6955	0.614601	0.47348	Yes	PREDICTED: plasminogen activator inhibitor 1 RNA-binding protein [Cynoglossus semilaevis]
row_10	TCONS_00016804	TCONS_00016804	DHCR7	NULL	7004	0.611481	0.497193	Yes	PREDICTED: 7-dehydrocholesterol reductase [Cynoglossus semilaevis]
row_11	XM_008307100.2	XM_008307100.2	DHCR24	NULL	7068	0.606844	0.520467	Yes	PREDICTED: delta(24)-sterol reductase [Cynoglossus semilaevis]
row_12	TCONS_00059477	TCONS_00059477	NSDHL	NULL	7437	0.578662	0.537478	Yes	PREDICTED: zinc finger protein 185 [Cynoglossus semilaevis]

## Sheet: KO00140
Genes enriched in Steroid hormone biosynthesis pathway (KO00140) of two stages
Stage IV vs.V
NAME	PROBE	DESCRIPTION<br>(from dataset)	GENE SYMBOL	GENE_TITLE	RANK IN GENE LIST	RANK METRIC SCORE	RUNNING ES	CORE ENRICHMENT
row_81	XM_017035180.1	XM_017035180.1	SRD5A2	NULL	54004	-0.705923	-0.395937	Yes
row_82	XM_008315866.2	XM_008315866.2	AKR1D1	NULL	54693	-0.771125	-0.395297	Yes
row_83	TCONS_00084314	TCONS_00084314	UGT2B31	NULL	55116	-0.820554	-0.389393	Yes
row_84	XM_008312076.2	XM_008312076.2	CYP11A1	NULL	55120	-0.82149	-0.376416	Yes
row_85	XM_008326174.2	XM_008326174.2	UGT2A1	NULL	57066	-1.13536	-0.391175	Yes
row_86	XM_008310169.2	XM_008310169.2	HSD11B2	NULL	57094	-1.141	-0.373535	Yes
row_87	XM_008314996.2	XM_008314996.2	SULT2B1	NULL	57443	-1.22607	-0.359953	Yes
row_88	XM_017034421.1	XM_017034421.1	UGT2B31	NULL	57603	-1.28155	-0.342307	Yes
row_89	XM_008333128.2	XM_008333128.2	HSD17B12	NULL	58208	-1.57109	-0.327566	Yes
row_90	XM_008322482.2	XM_008322482.2	CYP17A1	NULL	58772	-1.98216	-0.305615	Yes
row_91	XM_008322165.2	XM_008322165.2	CYP1B1	NULL	59374	-3.59375	-0.258746	Yes
row_92	XM_008330027.2	XM_008330027.2	HSD17B1	NULL	59391	-3.71194	-0.200148	Yes
row_93	TCONS_00066647	TCONS_00066647	HSD17B1	NULL	59417	-4.03969	-0.136503	Yes
row_94	NM_001297587.1	NM_001297587.1	CYP17A1	NULL	59433	-4.17755	-0.0705034	Yes
row_95	NM_001294242.1	NM_001294242.1	CYP19A1	NULL	59448	-4.46898	0.000134843	Yes
