# Supplementary material for: Integrated lncRNA and mRNA Transcriptome Analyses in the Ovary of Cynoglossus semilaevis Reveal Genes and Pathways Potentially Involved in Reproduction
Source: Front Genet. 2021 May 19;12:671729. doi: 10.3389/fgene.2021.671729 (PMC8172126; doi:10.3389/fgene.2021.671729)
Supplement: Supplementary file 9 [file Table_9.XLSX]

## Sheet: anti-known
lncRNA	mRNA	Symbol	Description	KEGG_A_class	KEGG_B_class	Pathway	K_ID	GO Component	GO Function	GO Process
XR_522415.2	XM_008322198.2	Dnajc17	PREDICTED: dnaJ homolog subfamily C member 17 [Cynoglossus semilaevis]	-	-	-	-	-	GO:0097159//organic cyclic compound binding;GO:0005488//binding	-
XR_001760550.1	XM_008327593.2	mfsd2aa	PREDICTED: sodium-dependent lysophosphatidylcholine symporter 1-A-like [Cynoglossus semilaevis]	-	-	-	-	-	-	-
XR_001761042.1	XM_008335329.2	FAM161B	PREDICTED: protein FAM161B [Cynoglossus semilaevis]	-	-	-	-	-	-	-
XR_521369.2	XM_008307787.2	Scube1	PREDICTED: sushi, von Willebrand factor type A, EGF and pentraxin domain-containing protein 1-like [Cynoglossus semilaevis]	-	-	-	-	-	-	-
XR_521358.2	XM_008307736.2	tacc3	PREDICTED: transforming acidic coiled-coil-containing protein 3 isoform X2 [Cynoglossus semilaevis]	Genetic Information Processing	Translation	ko03013//RNA transport	K14283	-	-	-
XR_521358.2	XM_008307729.2	tacc3	PREDICTED: transforming acidic coiled-coil-containing protein 3 isoform X1 [Cynoglossus semilaevis]	Genetic Information Processing	Translation	ko03013//RNA transport	K14283	-	-	-
XR_521447.2	XM_017038277.1	ASAP3	PREDICTED: arf-GAP with SH3 domain, ANK repeat and PH domain-containing protein 3-like [Cynoglossus semilaevis]	Cellular Processes	Transport and catabolism	ko04144//Endocytosis	K12488	-	GO:0005488//binding;GO:0046872//metal ion binding;GO:0046914//transition metal ion binding;GO:0043169//cation binding;GO:0043167//ion binding	GO:0023051//regulation of signaling;GO:0010646//regulation of cell communication;GO:0050794//regulation of cellular process;GO:0065009//regulation of molecular function;GO:0043087//regulation of GTPase activity;GO:0051336//regulation of hydrolase activity;GO:0032012//regulation of ARF protein signal transduction;GO:0048583//regulation of response to stimulus;GO:0046578//regulation of Ras protein …
XR_521494.2	XM_008309503.2	DLK1	PREDICTED: protein delta homolog 1 [Cynoglossus semilaevis]	-	-	-	-	-	-	-
XR_001761007.1	XM_017038165.1	Pacrg	PREDICTED: parkin coregulated gene protein [Cynoglossus semilaevis]	-	-	-	-	-	-	-
XR_001761007.1	XM_008309825.2	Pacrg	PREDICTED: parkin coregulated gene protein [Cynoglossus semilaevis]	-	-	-	-	-	-	-
XR_521518.2	XM_017038165.1	Pacrg	PREDICTED: parkin coregulated gene protein [Cynoglossus semilaevis]	-	-	-	-	-	-	-
XR_521518.2	XM_008309825.2	Pacrg	PREDICTED: parkin coregulated gene protein [Cynoglossus semilaevis]	-	-	-	-	-	-	-
XR_001760210.1	XM_017033339.1	Tspear	PREDICTED: thrombospondin-type laminin G domain and EAR repeat-containing protein-like [Cynoglossus semilaevis]	-	-	-	-	-	-	-
XR_001760210.1	XM_017033336.1	USP40	PREDICTED: ubiquitin carboxyl-terminal hydrolase 40 [Cynoglossus semilaevis]	-	-	-	-	-	GO:0008233//peptidase activity;GO:0016787//hydrolase activity;GO:0003824//catalytic activity;GO:0070011//peptidase activity, acting on L-amino acid peptides	GO:0044237//cellular metabolic process;GO:0030163//protein catabolic process;GO:0043632//modification-dependent macromolecule catabolic process;GO:0009987//cellular process;GO:0044267//cellular protein metabolic process;GO:0044238//primary metabolic process;GO:0009056//catabolic process;GO:0044265//cellular macromolecule catabolic process;GO:0071704//organic substance metabolic process;GO:0008152…
XR_001760260.1	XM_008311537.2	Grin3a	PREDICTED: glutamate receptor ionotropic, NMDA 3B-like [Cynoglossus semilaevis]	Environmental Information Processing	Signaling molecules and interaction	ko04080//Neuroactive ligand-receptor interaction	K05214	-	-	-
XR_521615.1	XM_008311537.2	Grin3a	PREDICTED: glutamate receptor ionotropic, NMDA 3B-like [Cynoglossus semilaevis]	Environmental Information Processing	Signaling molecules and interaction	ko04080//Neuroactive ligand-receptor interaction	K05214	-	-	-
XR_001760252.1	XM_008311485.2	PALM	PREDICTED: paralemmin-1-like [Cynoglossus semilaevis]	-	-	-	-	-	-	-
XR_521614.2	XM_008311485.2	PALM	PREDICTED: paralemmin-1-like [Cynoglossus semilaevis]	-	-	-	-	-	-	-
XR_001760222.1	XM_017033399.1	ELMSAN1	PREDICTED: ELM2 and SANT domain-containing protein 1 [Cynoglossus semilaevis]	-	-	-	-	-	-	-
XR_001760222.1	XM_017033403.1	Theg	PREDICTED: testicular haploid expressed gene protein [Cynoglossus semilaevis]	Environmental Information Processing	Signaling molecules and interaction;Signal transduction	ko04060//Cytokine-cytokine receptor interaction;ko04630//Jak-STAT signaling pathway	K05060	-	-	-
XR_001760223.1	XM_017033399.1	ELMSAN1	PREDICTED: ELM2 and SANT domain-containing protein 1 [Cynoglossus semilaevis]	-	-	-	-	-	-	-
XR_001760223.1	XM_017033403.1	Theg	PREDICTED: testicular haploid expressed gene protein [Cynoglossus semilaevis]	Environmental Information Processing	Signaling molecules and interaction;Signal transduction	ko04060//Cytokine-cytokine receptor interaction;ko04630//Jak-STAT signaling pathway	K05060	-	-	-
XR_001760402.1	XM_008312915.1	Nin	PREDICTED: ninein isoform X1 [Cynoglossus semilaevis]	-	-	-	-	-	-	-
XR_001760402.1	XM_008312947.2	Nin	PREDICTED: ninein isoform X5 [Cynoglossus semilaevis]	-	-	-	-	-	-	-
XR_001760402.1	XM_008312930.2	Nin	PREDICTED: ninein isoform X2 [Cynoglossus semilaevis]	-	-	-	-	-	-	-
XR_001760411.1	XM_017034525.1	GANC	PREDICTED: neutral alpha-glucosidase C-like isoform X3 [Cynoglossus semilaevis]	Metabolism	Carbohydrate metabolism;Global and Overview	ko01100//Metabolic pathways;ko00500//Starch and sucrose metabolism;ko00052//Galactose metabolism	K12317	GO:0044464//cell part;GO:0005623//cell	GO:0008234//cysteine-type peptidase activity;GO:0043169//cation binding;GO:0016787//hydrolase activity;GO:0003824//catalytic activity;GO:0016798//hydrolase activity, acting on glycosyl bonds;GO:0005488//binding;GO:0008233//peptidase activity;GO:0004197//cysteine-type endopeptidase activity;GO:0004175//endopeptidase activity;GO:0043167//ion binding;GO:0070011//peptidase activity, acting on L-amino…	GO:0044238//primary metabolic process;GO:0051604//protein maturation;GO:0010467//gene expression;GO:0019538//protein metabolic process;GO:0043170//macromolecule metabolic process;GO:0016485//protein processing;GO:0008152//metabolic process;GO:0006508//proteolysis;GO:0071704//organic substance metabolic process
XR_001760411.1	XM_017034520.1	GANC	PREDICTED: neutral alpha-glucosidase C-like isoform X2 [Cynoglossus semilaevis]	Metabolism	Global and Overview;Carbohydrate metabolism	ko01100//Metabolic pathways;ko00500//Starch and sucrose metabolism;ko00052//Galactose metabolism	K12317	GO:0005623//cell;GO:0044464//cell part	GO:0016787//hydrolase activity;GO:0005488//binding;GO:0043167//ion binding;GO:0016798//hydrolase activity, acting on glycosyl bonds;GO:0070011//peptidase activity, acting on L-amino acid peptides;GO:0008233//peptidase activity;GO:0004197//cysteine-type endopeptidase activity;GO:0043169//cation binding;GO:0004175//endopeptidase activity;GO:0003824//catalytic activity;GO:0008234//cysteine-type pept…	GO:0051604//protein maturation;GO:0006508//proteolysis;GO:0008152//metabolic process;GO:0044238//primary metabolic process;GO:0010467//gene expression;GO:0016485//protein processing;GO:0019538//protein metabolic process;GO:0071704//organic substance metabolic process;GO:0043170//macromolecule metabolic process
XR_001760411.1	XM_017034547.1	CAPN3	PREDICTED: calpain-3-like [Cynoglossus semilaevis]	-	-	-	-	-	-	-
XR_521811.2	XM_017034547.1	CAPN3	PREDICTED: calpain-3-like [Cynoglossus semilaevis]	-	-	-	-	-	-	-
XR_001760413.1	XM_017034547.1	CAPN3	PREDICTED: calpain-3-like [Cynoglossus semilaevis]	-	-	-	-	-	-	-
XR_001760612.1	XM_008314826.2	PRKD1	PREDICTED: serine/threonine-protein kinase D1 [Cynoglossus semilaevis]	-	-	-	-	-	-	-
XR_001760610.1	XM_008314826.2	PRKD1	PREDICTED: serine/threonine-protein kinase D1 [Cynoglossus semilaevis]	-	-	-	-	-	-	-
XR_521883.2	XM_008314826.2	PRKD1	PREDICTED: serine/threonine-protein kinase D1 [Cynoglossus semilaevis]	-	-	-	-	-	-	-
XR_521931.2	XM_017034621.1	ALMS1	PREDICTED: Alstrom syndrome protein 1 isoform X2 [Cynoglossus semilaevis]	-	-	-	-	-	-	-
XR_001760400.1	XM_008315565.2	NPAS3	PREDICTED: neuronal PAS domain-containing protein 3 isoform X1 [Cynoglossus semilaevis]	-	-	-	-	-	-	-
XR_001760400.1	XM_017034437.1	NPAS3	PREDICTED: neuronal PAS domain-containing protein 3 isoform X3 [Cynoglossus semilaevis]	-	-	-	-	-	-	-
XR_521976.2	XM_008316017.1	EXOC3L4	PREDICTED: exocyst complex component 3-like protein 4 [Cynoglossus semilaevis]	Cellular Processes	Cellular commiunity	ko04530//Tight junction	K06110	-	-	-
XR_522005.2	XM_008316414.2	GFRA4	PREDICTED: GDNF family receptor alpha-4 [Cynoglossus semilaevis]	-	-	-	-	-	-	-
XR_522039.2	XM_017034580.1	Mgea5	PREDICTED: protein O-GlcNAcase-like isoform X4 [Cynoglossus semilaevis]	-	-	-	-	-	-	-
XR_522039.2	XM_017034572.1	Mgea5	PREDICTED: protein O-GlcNAcase-like isoform X1 [Cynoglossus semilaevis]	-	-	-	-	-	-	-
XR_001760733.1	XM_008317466.2	rcor2	PREDICTED: REST corepressor 2 isoform X2 [Cynoglossus semilaevis]	-	-	-	-	-	-	-
XR_001760734.1	XM_008317466.2	rcor2	PREDICTED: REST corepressor 2 isoform X2 [Cynoglossus semilaevis]	-	-	-	-	-	-	-
XR_001760736.1	XM_008317466.2	rcor2	PREDICTED: REST corepressor 2 isoform X2 [Cynoglossus semilaevis]	-	-	-	-	-	-	-
XR_001760605.1	XM_008317937.2	atp6v1c1b	PREDICTED: V-type proton ATPase subunit C 1-B-like [Cynoglossus semilaevis]	Metabolism;Cellular Processes	Global and Overview;Energy metabolism;Transport and catabolism	ko01100//Metabolic pathways;ko04145//Phagosome;ko00190//Oxidative phosphorylation	K02148	-	-	-
XR_522157.2	XM_008318555.2	Trim39	PREDICTED: E3 ubiquitin-protein ligase TRIM39-like [Cynoglossus semilaevis]	-	-	-	-	-	GO:0046872//metal ion binding;GO:0043167//ion binding;GO:0046914//transition metal ion binding;GO:0043169//cation binding;GO:0005488//binding	-
XR_522157.2	XM_008318574.2	Trim39	PREDICTED: E3 ubiquitin-protein ligase TRIM39-like isoform X1 [Cynoglossus semilaevis]	-	-	-	-	-	-	-
XR_522157.2	XM_017033420.1	Trim39	PREDICTED: E3 ubiquitin-protein ligase TRIM39-like isoform X1 [Cynoglossus semilaevis]	-	-	-	-	-	-	-
XR_001760365.1	XM_017034156.1	ARHGEF11	PREDICTED: rho guanine nucleotide exchange factor 11 isoform X2 [Cynoglossus semilaevis]	Organismal Systems	Circulatory system	ko04270//Vascular smooth muscle contraction	K12331	-	-	-
XR_001760364.1	XM_017034156.1	ARHGEF11	PREDICTED: rho guanine nucleotide exchange factor 11 isoform X2 [Cynoglossus semilaevis]	Organismal Systems	Circulatory system	ko04270//Vascular smooth muscle contraction	K12331	-	-	-
XR_001761020.1	XM_008320773.2	SIX6	PREDICTED: homeobox protein SIX6-like [Cynoglossus semilaevis]	-	-	-	-	GO:0043231//intracellular membrane-bounded organelle;GO:0005623//cell;GO:0005622//intracellular;GO:0043227//membrane-bounded organelle;GO:0044424//intracellular part;GO:0043226//organelle;GO:0043229//intracellular organelle;GO:0044464//cell part	GO:0097159//organic cyclic compound binding;GO:0005488//binding;GO:0003677//DNA binding;GO:0003676//nucleic acid binding;GO:0001071//nucleic acid binding transcription factor activity;GO:1901363//heterocyclic compound binding	GO:1901360//organic cyclic compound metabolic process;GO:0006807//nitrogen compound metabolic process;GO:0044707//single-multicellular organism process;GO:0044767//single-organism developmental process;GO:0043170//macromolecule metabolic process;GO:0044238//primary metabolic process;GO:0097659//nucleic acid-templated transcription;GO:0071704//organic substance metabolic process;GO:0044237//cellul…
XR_001761020.1	XM_008320785.2	b4gat1	PREDICTED: beta-1,4-glucuronyltransferase 1 [Cynoglossus semilaevis]	Metabolism	Glycan biosynthesis and metabolism;Global and Overview	ko01100//Metabolic pathways;ko00601//Glycosphingolipid biosynthesis - lacto and neolacto series;ko00533//Glycosaminoglycan biosynthesis - keratan sulfate	K00741	-	-	-
XR_522313.2	XM_008320661.2	GPR12	PREDICTED: G-protein coupled receptor 12-like isoform X1 [Cynoglossus semilaevis]	-	-	-	-	-	-	-
XR_522313.2	XM_008320652.2	GPR12	PREDICTED: G-protein coupled receptor 12-like isoform X1 [Cynoglossus semilaevis]	-	-	-	-	-	-	-
XR_522313.2	XM_017034030.1	GPR12	PREDICTED: G-protein coupled receptor 12-like isoform X1 [Cynoglossus semilaevis]	-	-	-	-	-	-	-
XR_522313.2	XM_017034027.1	GPR12	PREDICTED: G-protein coupled receptor 12-like isoform X1 [Cynoglossus semilaevis]	-	-	-	-	-	-	-
XR_522296.2	XM_008320352.2	Col4a1	PREDICTED: collagen alpha-5(IV) chain [Cynoglossus semilaevis]	Environmental Information Processing;Cellular Processes	Cellular commiunity;Signaling molecules and interaction	ko04510//Focal adhesion;ko04512//ECM-receptor interaction	K06237	-	-	GO:0009605//response to external stimulus;GO:0016043//cellular component organization;GO:0048468//cell development;GO:0032989//cellular component morphogenesis;GO:0030182//neuron differentiation;GO:0007275//multicellular organism development;GO:0032501//multicellular organismal process;GO:0048812//neuron projection morphogenesis;GO:0044707//single-multicellular organism process;GO:0000904//cell m…
XR_001761028.1	XM_008320175.2	cpras1	PREDICTED: circularly permutated Ras protein 1-like [Cynoglossus semilaevis]	-	-	-	-	-	-	-
XR_001761155.1	XM_008321053.1	BCL6B	PREDICTED: B-cell CLL/lymphoma 6 member B protein [Cynoglossus semilaevis]	-	-	-	-	-	-	-
XR_001760458.1	XM_017034787.1	intu	PREDICTED: protein inturned [Cynoglossus semilaevis]	-	-	-	-	-	-	-
XR_001760022.1	XM_008323232.2	nat8l	PREDICTED: N-acetylaspartate synthetase [Cynoglossus semilaevis]	Metabolism	Amino acid metabolism;Global and Overview	ko01100//Metabolic pathways;ko00250//Alanine, aspartate and glutamate metabolism	K18309	-	-	-
XR_001760024.1	XM_008323704.2	SALL2	PREDICTED: sal-like protein 2 [Cynoglossus semilaevis]	-	-	-	-	-	-	-
XR_001760023.1	XM_008323704.2	SALL2	PREDICTED: sal-like protein 2 [Cynoglossus semilaevis]	-	-	-	-	-	-	-
XR_001760049.1	XM_017031374.1	Znf638	Zinc finger protein 638 [Larimichthys crocea]	-	-	-	-	-	-	-
XR_001760986.1	XM_008324491.1	-	PREDICTED: flocculation protein FLO11-like isoform X1 [Stegastes partitus]	-	-	-	-	-	-	-
XR_001760765.1	XM_017036760.1	CLEC10A	PREDICTED: C-type lectin domain family 10 member A-like isoform X1 [Cynoglossus semilaevis]	-	-	-	-	-	-	-
XR_001760931.1	XM_008324945.2	Cfi	complement factor I precursor [Cynoglossus semilaevis]	-	-	-	-	-	-	-
XR_001760150.1	XM_008325016.2	-	PREDICTED: lysophosphatidic acid receptor 6-like [Oryzias latipes]	-	-	-	-	-	-	-
XR_001760148.1	XM_008325003.2	-	PREDICTED: uncharacterized protein LOC103389552 [Cynoglossus semilaevis]	-	-	-	-	-	-	-
XR_001760148.1	XM_008325041.2	LRAT	PREDICTED: lecithin retinol acyltransferase [Cynoglossus semilaevis]	Metabolism	Metabolism of cofactors and vitamins	ko00830//Retinol metabolism	K00678	-	-	-
XR_522620.2	XM_008325041.2	LRAT	PREDICTED: lecithin retinol acyltransferase [Cynoglossus semilaevis]	Metabolism	Metabolism of cofactors and vitamins	ko00830//Retinol metabolism	K00678	-	-	-
XR_522738.2	XM_008326825.2	LPHN3	PREDICTED: adhesion G protein-coupled receptor L3-like isoform X7 [Cynoglossus semilaevis]	-	-	-	-	-	-	-
XR_522738.2	XM_017034888.1	Lphn3	PREDICTED: adhesion G protein-coupled receptor L3-like isoform X9 [Cynoglossus semilaevis]	-	-	-	-	-	-	-
XR_001760496.1	XM_008326313.2	etnppl	PREDICTED: ethanolamine-phosphate phospho-lyase isoform X1 [Cynoglossus semilaevis]	Metabolism	Global and Overview;Lipid metabolism	ko01100//Metabolic pathways;ko00564//Glycerophospholipid metabolism	K14286	-	GO:0043168//anion binding;GO:0005488//binding;GO:0016769//transferase activity, transferring nitrogenous groups;GO:0043167//ion binding;GO:0016740//transferase activity;GO:0003824//catalytic activity	GO:0007275//multicellular organism development;GO:0044699//single-organism process;GO:0048513//animal organ development;GO:0032501//multicellular organismal process;GO:0044707//single-multicellular organism process;GO:0002376//immune system process;GO:0032502//developmental process;GO:0044767//single-organism developmental process;GO:0048856//anatomical structure development;GO:0030097//hemopoies…
XR_522746.2	XM_008327056.2	Tmem88	PREDICTED: transmembrane protein 88 [Cynoglossus semilaevis]	-	-	-	-	GO:0044425//membrane part;GO:0016020//membrane;GO:0031224//intrinsic component of membrane	-	-
XR_522803.2	XM_008327972.2	RWDD4	PREDICTED: RWD domain-containing protein 4 isoform X1 [Cynoglossus semilaevis]	-	-	-	-	-	-	-
XR_001759857.1	XM_017031296.1	QSOX1	PREDICTED: sulfhydryl oxidase 1-like [Cynoglossus semilaevis]	-	-	-	-	-	-	-
XR_001759855.1	XM_017031296.1	QSOX1	PREDICTED: sulfhydryl oxidase 1-like [Cynoglossus semilaevis]	-	-	-	-	-	-	-
XR_523013.2	XM_008330256.2	Lhx4	PREDICTED: LIM/homeobox protein Lhx4 [Cynoglossus semilaevis]	-	-	-	-	GO:0044424//intracellular part;GO:0043226//organelle;GO:0005623//cell;GO:0043227//membrane-bounded organelle;GO:0005622//intracellular;GO:0043231//intracellular membrane-bounded organelle;GO:0044464//cell part;GO:0043229//intracellular organelle	GO:0043167//ion binding;GO:0046872//metal ion binding;GO:0003676//nucleic acid binding;GO:0046914//transition metal ion binding;GO:0005488//binding;GO:0001071//nucleic acid binding transcription factor activity;GO:0097159//organic cyclic compound binding;GO:0043169//cation binding;GO:0003677//DNA binding;GO:1901363//heterocyclic compound binding	GO:0009058//biosynthetic process;GO:1901576//organic substance biosynthetic process;GO:0097659//nucleic acid-templated transcription;GO:0090304//nucleic acid metabolic process;GO:0044260//cellular macromolecule metabolic process;GO:0006351//transcription, DNA-templated;GO:0016070//RNA metabolic process;GO:0006725//cellular aromatic compound metabolic process;GO:0008152//metabolic process;GO:00104…
XR_001759847.1	XM_017031218.1	HTR3C	PREDICTED: 5-hydroxytryptamine receptor 3A-like [Cynoglossus semilaevis]	-	-	-	-	GO:0016020//membrane;GO:0044425//membrane part	-	GO:1902578//single-organism localization;GO:0044765//single-organism transport;GO:0051179//localization;GO:0006811//ion transport;GO:0006810//transport;GO:0044699//single-organism process;GO:0051234//establishment of localization
XR_001759851.1	XM_017031233.1	KANK1	PREDICTED: KN motif and ankyrin repeat domain-containing protein 3 [Cynoglossus semilaevis]	-	-	-	-	-	-	-
XR_001759858.1	XM_017031330.1	LEPR	PREDICTED: leptin receptor isoform X2 [Cynoglossus semilaevis]	Environmental Information Processing;Organismal Systems	Endocrine system;Signaling molecules and interaction;Signal transduction	ko04080//Neuroactive ligand-receptor interaction;ko04060//Cytokine-cytokine receptor interaction;ko04630//Jak-STAT signaling pathway;ko04920//Adipocytokine signaling pathway	K05062	-	-	-
XR_001761589.1	XM_017041392.1	DOCK7	PREDICTED: dedicator of cytokinesis protein 7 isoform X6 [Cynoglossus semilaevis]	-	-	-	-	-	-	GO:0007154//cell communication;GO:0050896//response to stimulus;GO:0044763//single-organism cellular process;GO:0044699//single-organism process;GO:0035556//intracellular signal transduction;GO:0044700//single organism signaling;GO:0050789//regulation of biological process;GO:0050794//regulation of cellular process;GO:0009987//cellular process;GO:0023052//signaling;GO:0051716//cellular response t…
XR_001761589.1	XM_008333911.2	Ptger4	PREDICTED: prostaglandin E2 receptor EP4 subtype-like [Cynoglossus semilaevis]	Environmental Information Processing	Signaling molecules and interaction	ko04080//Neuroactive ligand-receptor interaction	K04261	GO:0031224//intrinsic component of membrane;GO:0044425//membrane part;GO:0016020//membrane	GO:0099600//transmembrane receptor activity;GO:0004872//receptor activity;GO:0004888//transmembrane signaling receptor activity;GO:0038023//signaling receptor activity;GO:0004954//prostanoid receptor activity;GO:0004871//signal transducer activity;GO:0004953//icosanoid receptor activity;GO:0004955//prostaglandin receptor activity;GO:0004930//G-protein coupled receptor activity;GO:0060089//molecul…	GO:0050789//regulation of biological process;GO:0044699//single-organism process;GO:0009987//cellular process;GO:0050794//regulation of cellular process;GO:0007166//cell surface receptor signaling pathway;GO:0023052//signaling;GO:0050896//response to stimulus;GO:0044763//single-organism cellular process;GO:0007165//signal transduction;GO:0007154//cell communication;GO:0044700//single organism sig…
XR_523287.1	XM_017041392.1	DOCK7	PREDICTED: dedicator of cytokinesis protein 7 isoform X6 [Cynoglossus semilaevis]	-	-	-	-	-	-	GO:0007154//cell communication;GO:0050896//response to stimulus;GO:0044763//single-organism cellular process;GO:0044699//single-organism process;GO:0035556//intracellular signal transduction;GO:0044700//single organism signaling;GO:0050789//regulation of biological process;GO:0050794//regulation of cellular process;GO:0009987//cellular process;GO:0023052//signaling;GO:0051716//cellular response t…
XR_523287.1	XM_008333598.1	JAK2	PREDICTED: LOW QUALITY PROTEIN: tyrosine-protein kinase JAK3 [Cynoglossus semilaevis]	Organismal Systems;Environmental Information Processing	Endocrine system;Signal transduction	ko04630//Jak-STAT signaling pathway;ko04920//Adipocytokine signaling pathway	K04447	GO:0043229//intracellular organelle;GO:0043226//organelle;GO:0043228//non-membrane-bounded organelle;GO:0005623//cell;GO:0044464//cell part;GO:0005622//intracellular;GO:0044424//intracellular part;GO:0043232//intracellular non-membrane-bounded organelle	GO:0005488//binding;GO:0003824//catalytic activity;GO:0016772//transferase activity, transferring phosphorus-containing groups;GO:0032549//ribonucleoside binding;GO:0001882//nucleoside binding;GO:1901363//heterocyclic compound binding;GO:0016773//phosphotransferase activity, alcohol group as acceptor;GO:0001883//purine nucleoside binding;GO:0004672//protein kinase activity;GO:0016301//kinase acti…	GO:0023052//signaling;GO:0007165//signal transduction;GO:0006796//phosphate-containing compound metabolic process;GO:0009987//cellular process;GO:0006464//cellular protein modification process;GO:0050789//regulation of biological process;GO:0044238//primary metabolic process;GO:0006468//protein phosphorylation;GO:0071704//organic substance metabolic process;GO:0051716//cellular response to stimul…
XR_001761592.1	XM_017041392.1	DOCK7	PREDICTED: dedicator of cytokinesis protein 7 isoform X6 [Cynoglossus semilaevis]	-	-	-	-	-	-	GO:0007154//cell communication;GO:0050896//response to stimulus;GO:0044763//single-organism cellular process;GO:0044699//single-organism process;GO:0035556//intracellular signal transduction;GO:0044700//single organism signaling;GO:0050789//regulation of biological process;GO:0050794//regulation of cellular process;GO:0009987//cellular process;GO:0023052//signaling;GO:0051716//cellular response t…
XR_001761592.1	XM_008333598.1	JAK2	PREDICTED: LOW QUALITY PROTEIN: tyrosine-protein kinase JAK3 [Cynoglossus semilaevis]	Organismal Systems;Environmental Information Processing	Endocrine system;Signal transduction	ko04630//Jak-STAT signaling pathway;ko04920//Adipocytokine signaling pathway	K04447	GO:0043229//intracellular organelle;GO:0043226//organelle;GO:0043228//non-membrane-bounded organelle;GO:0005623//cell;GO:0044464//cell part;GO:0005622//intracellular;GO:0044424//intracellular part;GO:0043232//intracellular non-membrane-bounded organelle	GO:0005488//binding;GO:0003824//catalytic activity;GO:0016772//transferase activity, transferring phosphorus-containing groups;GO:0032549//ribonucleoside binding;GO:0001882//nucleoside binding;GO:1901363//heterocyclic compound binding;GO:0016773//phosphotransferase activity, alcohol group as acceptor;GO:0001883//purine nucleoside binding;GO:0004672//protein kinase activity;GO:0016301//kinase acti…	GO:0023052//signaling;GO:0007165//signal transduction;GO:0006796//phosphate-containing compound metabolic process;GO:0009987//cellular process;GO:0006464//cellular protein modification process;GO:0050789//regulation of biological process;GO:0044238//primary metabolic process;GO:0006468//protein phosphorylation;GO:0071704//organic substance metabolic process;GO:0051716//cellular response to stimul…
XR_001761594.1	XM_017041392.1	DOCK7	PREDICTED: dedicator of cytokinesis protein 7 isoform X6 [Cynoglossus semilaevis]	-	-	-	-	-	-	GO:0007154//cell communication;GO:0050896//response to stimulus;GO:0044763//single-organism cellular process;GO:0044699//single-organism process;GO:0035556//intracellular signal transduction;GO:0044700//single organism signaling;GO:0050789//regulation of biological process;GO:0050794//regulation of cellular process;GO:0009987//cellular process;GO:0023052//signaling;GO:0051716//cellular response t…
XR_001759830.1	XM_008334601.2	henmt1	PREDICTED: small RNA 2'-O-methyltransferase [Cynoglossus semilaevis]	-	-	-	-	-	-	-
XR_001759830.1	XM_017031056.1	FNDC7	PREDICTED: receptor-type tyrosine-protein phosphatase beta-like [Lates calcarifer]	-	-	-	-	-	-	-
XR_001761819.1	XM_017043235.1	Gnaq	PREDICTED: guanine nucleotide-binding protein G(q) subunit alpha-like isoform X1 [Cynoglossus semilaevis]	Organismal Systems;Environmental Information Processing;Cellular Processes	Cellular commiunity;Circulatory system;Signal transduction;Endocrine system	ko04020//Calcium signaling pathway;ko04270//Vascular smooth muscle contraction;ko04912//GnRH signaling pathway;ko04540//Gap junction	K04635	-	GO:1901265//nucleoside phosphate binding;GO:0032550//purine ribonucleoside binding;GO:0036094//small molecule binding;GO:1901363//heterocyclic compound binding;GO:0001882//nucleoside binding;GO:0000166//nucleotide binding;GO:0097159//organic cyclic compound binding;GO:0017076//purine nucleotide binding;GO:0097367//carbohydrate derivative binding;GO:0005488//binding;GO:0032549//ribonucleoside bind…	GO:0007165//signal transduction;GO:0050896//response to stimulus;GO:0044763//single-organism cellular process;GO:0050794//regulation of cellular process;GO:0007154//cell communication;GO:0050789//regulation of biological process;GO:0044699//single-organism process;GO:0044700//single organism signaling;GO:0051716//cellular response to stimulus;GO:0009987//cellular process;GO:0007186//G-protein cou…
XR_001761819.1	XM_017043234.1	Gnaq	PREDICTED: guanine nucleotide-binding protein G(q) subunit alpha-like isoform X3 [Cynoglossus semilaevis]	Cellular Processes;Environmental Information Processing;Organismal Systems	Endocrine system;Signal transduction;Cellular commiunity;Circulatory system	ko04020//Calcium signaling pathway;ko04261//Adrenergic signaling in cardiomyocytes;ko04916//Melanogenesis;ko04270//Vascular smooth muscle contraction;ko04912//GnRH signaling pathway;ko04540//Gap junction	K04634	-	GO:0017076//purine nucleotide binding;GO:0097367//carbohydrate derivative binding;GO:0036094//small molecule binding;GO:0001883//purine nucleoside binding;GO:0032550//purine ribonucleoside binding;GO:0032549//ribonucleoside binding;GO:1901265//nucleoside phosphate binding;GO:0005488//binding;GO:0001882//nucleoside binding;GO:0097159//organic cyclic compound binding;GO:1901363//heterocyclic compou…	GO:0050794//regulation of cellular process;GO:0007154//cell communication;GO:0044699//single-organism process;GO:0044700//single organism signaling;GO:0051716//cellular response to stimulus;GO:0050896//response to stimulus;GO:0050789//regulation of biological process;GO:0007186//G-protein coupled receptor signaling pathway;GO:0023052//signaling;GO:0044763//single-organism cellular process;GO:0007…
XR_523433.2	XM_008335491.2	ST6GALNAC5	PREDICTED: alpha-N-acetylgalactosaminide alpha-2,6-sialyltransferase 5-like isoform X1 [Cynoglossus semilaevis]	Metabolism	Glycan biosynthesis and metabolism;Global and Overview	ko01100//Metabolic pathways;ko00604//Glycosphingolipid biosynthesis - ganglio series	K03375	GO:0005622//intracellular;GO:0043229//intracellular organelle;GO:0044424//intracellular part;GO:0005623//cell;GO:0044425//membrane part;GO:0044422//organelle part;GO:0012505//endomembrane system;GO:0043227//membrane-bounded organelle;GO:0031090//organelle membrane;GO:0031224//intrinsic component of membrane;GO:0005794//Golgi apparatus;GO:0031228//intrinsic component of Golgi membrane;GO:0005737//…	GO:0016757//transferase activity, transferring glycosyl groups;GO:0016740//transferase activity;GO:0003824//catalytic activity	GO:0044237//cellular metabolic process;GO:0043412//macromolecule modification;GO:0019538//protein metabolic process;GO:0008152//metabolic process;GO:0009987//cellular process;GO:0006464//cellular protein modification process;GO:0071704//organic substance metabolic process;GO:0044260//cellular macromolecule metabolic process;GO:0043170//macromolecule metabolic process;GO:0044238//primary metabolic…
XR_523433.2	XM_017039916.1	ST6GALNAC5	PREDICTED: alpha-N-acetylgalactosaminide alpha-2,6-sialyltransferase 5-like isoform X2 [Cynoglossus semilaevis]	Metabolism	Glycan biosynthesis and metabolism;Global and Overview	ko01100//Metabolic pathways;ko00604//Glycosphingolipid biosynthesis - ganglio series	K03375	GO:0044422//organelle part;GO:0005794//Golgi apparatus;GO:0043231//intracellular membrane-bounded organelle;GO:0043229//intracellular organelle;GO:0043226//organelle;GO:0005623//cell;GO:0044444//cytoplasmic part;GO:0044424//intracellular part;GO:0098588//bounding membrane of organelle;GO:0031300//intrinsic component of organelle membrane;GO:0000139//Golgi membrane;GO:0044446//intracellular organe…	GO:0003824//catalytic activity;GO:0016757//transferase activity, transferring glycosyl groups;GO:0016740//transferase activity	GO:0008152//metabolic process;GO:0044237//cellular metabolic process;GO:0044260//cellular macromolecule metabolic process;GO:0043412//macromolecule modification;GO:0044267//cellular protein metabolic process;GO:0043170//macromolecule metabolic process;GO:0019538//protein metabolic process;GO:0006464//cellular protein modification process;GO:0009987//cellular process;GO:0036211//protein modificati…
XR_523434.1	XM_008335491.2	ST6GALNAC5	PREDICTED: alpha-N-acetylgalactosaminide alpha-2,6-sialyltransferase 5-like isoform X1 [Cynoglossus semilaevis]	Metabolism	Glycan biosynthesis and metabolism;Global and Overview	ko01100//Metabolic pathways;ko00604//Glycosphingolipid biosynthesis - ganglio series	K03375	GO:0005622//intracellular;GO:0043229//intracellular organelle;GO:0044424//intracellular part;GO:0005623//cell;GO:0044425//membrane part;GO:0044422//organelle part;GO:0012505//endomembrane system;GO:0043227//membrane-bounded organelle;GO:0031090//organelle membrane;GO:0031224//intrinsic component of membrane;GO:0005794//Golgi apparatus;GO:0031228//intrinsic component of Golgi membrane;GO:0005737//…	GO:0016757//transferase activity, transferring glycosyl groups;GO:0016740//transferase activity;GO:0003824//catalytic activity	GO:0044237//cellular metabolic process;GO:0043412//macromolecule modification;GO:0019538//protein metabolic process;GO:0008152//metabolic process;GO:0009987//cellular process;GO:0006464//cellular protein modification process;GO:0071704//organic substance metabolic process;GO:0044260//cellular macromolecule metabolic process;GO:0043170//macromolecule metabolic process;GO:0044238//primary metabolic…
XR_523434.1	XM_017039916.1	ST6GALNAC5	PREDICTED: alpha-N-acetylgalactosaminide alpha-2,6-sialyltransferase 5-like isoform X2 [Cynoglossus semilaevis]	Metabolism	Glycan biosynthesis and metabolism;Global and Overview	ko01100//Metabolic pathways;ko00604//Glycosphingolipid biosynthesis - ganglio series	K03375	GO:0044422//organelle part;GO:0005794//Golgi apparatus;GO:0043231//intracellular membrane-bounded organelle;GO:0043229//intracellular organelle;GO:0043226//organelle;GO:0005623//cell;GO:0044444//cytoplasmic part;GO:0044424//intracellular part;GO:0098588//bounding membrane of organelle;GO:0031300//intrinsic component of organelle membrane;GO:0000139//Golgi membrane;GO:0044446//intracellular organe…	GO:0003824//catalytic activity;GO:0016757//transferase activity, transferring glycosyl groups;GO:0016740//transferase activity	GO:0008152//metabolic process;GO:0044237//cellular metabolic process;GO:0044260//cellular macromolecule metabolic process;GO:0043412//macromolecule modification;GO:0044267//cellular protein metabolic process;GO:0043170//macromolecule metabolic process;GO:0019538//protein metabolic process;GO:0006464//cellular protein modification process;GO:0009987//cellular process;GO:0036211//protein modificati…
XR_001761348.1	XM_017040187.1	spata18	PREDICTED: mitochondria-eating protein [Cynoglossus semilaevis]	-	-	-	-	-	-	GO:0006950//response to stress;GO:0050896//response to stimulus
XR_523466.2	XR_523460.2
XR_523466.2	XR_001761785.1
XR_001761820.1	XM_017043240.1	FYCO1	PREDICTED: FYVE and coiled-coil domain-containing protein 1-like [Cynoglossus semilaevis]	-	-	-	-	-	-	-
XR_523479.2	XM_017042498.1	Tle4	PREDICTED: transducin-like enhancer protein 4 isoform X2 [Cynoglossus semilaevis]	-	-	-	-	-	-	-
XR_523497.2	XM_017042271.1	-	PREDICTED: myosin-11-like [Stegastes partitus]	-	-	-	-	-	-	-
XR_001761709.1	XM_017042267.1	Tspan33	PREDICTED: tetraspanin-33-like [Cynoglossus semilaevis]	-	-	-	-	GO:0016020//membrane;GO:0044425//membrane part;GO:0031224//intrinsic component of membrane	-	-
XR_001761709.1	XM_008337184.2	Tspan33	PREDICTED: tetraspanin-33-like [Cynoglossus semilaevis]	-	-	-	-	GO:0044425//membrane part;GO:0016020//membrane;GO:0031224//intrinsic component of membrane	-	-
XR_001761769.1	XM_008338093.2	Fam129a	PREDICTED: protein Niban-like isoform X1 [Cynoglossus semilaevis]	-	-	-	-	-	-	-
XR_523633.2	XM_008338093.2	Fam129a	PREDICTED: protein Niban-like isoform X1 [Cynoglossus semilaevis]	-	-	-	-	-	-	-
XR_523591.2	XM_008337894.2	tm2d1	PREDICTED: TM2 domain-containing protein 1 [Cynoglossus semilaevis]	-	-	-	-	-	-	-
XR_001761671.1	XM_008338531.2	Plcg1	PREDICTED: LOW QUALITY PROTEIN: 1-phosphatidylinositol 4,5-bisphosphate phosphodiesterase gamma-1-like [Cynoglossus semilaevis]	Environmental Information Processing;Metabolism	Signal transduction;Carbohydrate metabolism;Global and Overview	ko01100//Metabolic pathways;ko04020//Calcium signaling pathway;ko04012//ErbB signaling pathway;ko04070//Phosphatidylinositol signaling system;ko00562//Inositol phosphate metabolism;ko04370//VEGF signaling pathway	K01116	-	GO:0046872//metal ion binding;GO:0042578//phosphoric ester hydrolase activity;GO:0016787//hydrolase activity;GO:0005488//binding;GO:0060089//molecular transducer activity;GO:0043167//ion binding;GO:0016788//hydrolase activity, acting on ester bonds;GO:0003824//catalytic activity;GO:0043169//cation binding	GO:0019637//organophosphate metabolic process;GO:0044255//cellular lipid metabolic process;GO:0044237//cellular metabolic process;GO:0044238//primary metabolic process;GO:0044700//single organism signaling;GO:0044763//single-organism cellular process;GO:0050896//response to stimulus;GO:0006796//phosphate-containing compound metabolic process;GO:0008152//metabolic process;GO:0006629//lipid metabol…
XR_001761669.1	XM_008338531.2	Plcg1	PREDICTED: LOW QUALITY PROTEIN: 1-phosphatidylinositol 4,5-bisphosphate phosphodiesterase gamma-1-like [Cynoglossus semilaevis]	Environmental Information Processing;Metabolism	Signal transduction;Carbohydrate metabolism;Global and Overview	ko01100//Metabolic pathways;ko04020//Calcium signaling pathway;ko04012//ErbB signaling pathway;ko04070//Phosphatidylinositol signaling system;ko00562//Inositol phosphate metabolism;ko04370//VEGF signaling pathway	K01116	-	GO:0046872//metal ion binding;GO:0042578//phosphoric ester hydrolase activity;GO:0016787//hydrolase activity;GO:0005488//binding;GO:0060089//molecular transducer activity;GO:0043167//ion binding;GO:0016788//hydrolase activity, acting on ester bonds;GO:0003824//catalytic activity;GO:0043169//cation binding	GO:0019637//organophosphate metabolic process;GO:0044255//cellular lipid metabolic process;GO:0044237//cellular metabolic process;GO:0044238//primary metabolic process;GO:0044700//single organism signaling;GO:0044763//single-organism cellular process;GO:0050896//response to stimulus;GO:0006796//phosphate-containing compound metabolic process;GO:0008152//metabolic process;GO:0006629//lipid metabol…
XR_523729.1	XM_008338541.2	RHPN1	PREDICTED: rhophilin-1 isoform X2 [Cynoglossus semilaevis]	-	-	-	-	-	-	-
XR_523733.2	XM_017042426.1	celf5	PREDICTED: CUGBP Elav-like family member 5 isoform X3 [Cynoglossus semilaevis]	-	-	-	-	-	-	-
XR_523736.2	XM_008338589.2	TPRG1L	PREDICTED: tumor protein p63-regulated gene 1-like protein [Cynoglossus semilaevis]	-	-	-	-	-	-	-
XR_001759833.1	XM_017031063.1	LRRC16B	PREDICTED: LOW QUALITY PROTEIN: leucine-rich repeat-containing protein 16B-like [Cynoglossus semilaevis]	-	-	-	-	-	-	-
XR_521338.1	XM_008307210.2	Cyp2j5	PREDICTED: cytochrome P450 2J6-like [Cynoglossus semilaevis]	-	-	-	-	-	GO:0043169//cation binding;GO:0097159//organic cyclic compound binding;GO:0046872//metal ion binding;GO:0043167//ion binding;GO:0004497//monooxygenase activity;GO:1901363//heterocyclic compound binding;GO:0016491//oxidoreductase activity;GO:0003824//catalytic activity;GO:0046914//transition metal ion binding;GO:0005488//binding;GO:0046906//tetrapyrrole binding	GO:0044710//single-organism metabolic process;GO:0008152//metabolic process;GO:0044699//single-organism process
XR_001759925.1	XM_008307435.2	Spag6	PREDICTED: sperm-associated antigen 6 [Cynoglossus semilaevis]	-	-	-	-	-	-	-
XR_521349.2	XM_008307435.2	Spag6	PREDICTED: sperm-associated antigen 6 [Cynoglossus semilaevis]	-	-	-	-	-	-	-
XR_521350.2	XM_008307522.1	Slc35b3	PREDICTED: adenosine 3'-phospho 5'-phosphosulfate transporter 2 isoform X1 [Cynoglossus semilaevis]	-	-	-	-	GO:0044425//membrane part;GO:0031224//intrinsic component of membrane;GO:0016020//membrane	-	GO:0009987//cellular process;GO:0044763//single-organism cellular process;GO:0044699//single-organism process
XR_521350.2	XM_017031804.1	Slc35b3	PREDICTED: adenosine 3'-phospho 5'-phosphosulfate transporter 2 isoform X1 [Cynoglossus semilaevis]	-	-	-	-	GO:0044425//membrane part;GO:0031224//intrinsic component of membrane;GO:0016020//membrane	-	GO:0044763//single-organism cellular process;GO:0044699//single-organism process;GO:0009987//cellular process
XR_001759865.1	XM_008307702.2	Pigm	PREDICTED: GPI mannosyltransferase 1 [Cynoglossus semilaevis]	Metabolism	Global and Overview;Glycan biosynthesis and metabolism	ko01100//Metabolic pathways;ko00563//Glycosylphosphatidylinositol(GPI)-anchor biosynthesis	K05284	GO:0016020//membrane;GO:0031224//intrinsic component of membrane;GO:0044425//membrane part	GO:0003824//catalytic activity;GO:0016757//transferase activity, transferring glycosyl groups;GO:0016740//transferase activity	GO:0019538//protein metabolic process;GO:0044238//primary metabolic process;GO:1901576//organic substance biosynthetic process;GO:0009059//macromolecule biosynthetic process;GO:0008152//metabolic process;GO:0044249//cellular biosynthetic process;GO:0034645//cellular macromolecule biosynthetic process;GO:0009987//cellular process;GO:0006497//protein lipidation;GO:0043412//macromolecule modificatio…
XR_001759914.1	XM_008307778.2	Mcmdc2	PREDICTED: MCM domain-containing protein 2 isoform X2 [Cynoglossus semilaevis]	-	-	-	-	-	-	-
XR_001759909.1	XM_008307918.2	liph	PREDICTED: lipase member H-like [Cynoglossus semilaevis]	-	-	-	-	-	GO:0003824//catalytic activity	GO:0008152//metabolic process;GO:0044238//primary metabolic process
XR_001759908.1	XM_008307918.2	liph	PREDICTED: lipase member H-like [Cynoglossus semilaevis]	-	-	-	-	-	GO:0003824//catalytic activity	GO:0008152//metabolic process;GO:0044238//primary metabolic process
XR_521378.2	XM_008307906.2	CLVS1	PREDICTED: clavesin-1-like isoform X1 [Cynoglossus semilaevis]	-	-	-	-	GO:0043229//intracellular organelle;GO:0005737//cytoplasm;GO:0044464//cell part;GO:0031988//membrane-bounded vesicle;GO:0043226//organelle;GO:0031982//vesicle;GO:0043231//intracellular membrane-bounded organelle;GO:0044444//cytoplasmic part;GO:0016023//cytoplasmic, membrane-bounded vesicle;GO:0030135//coated vesicle;GO:0044424//intracellular part;GO:0005622//intracellular;GO:0031410//cytoplasmic …	GO:0043168//anion binding;GO:0035091//phosphatidylinositol binding;GO:0008289//lipid binding;GO:1902936//phosphatidylinositol bisphosphate binding;GO:1901981//phosphatidylinositol phosphate binding;GO:0005488//binding;GO:0043167//ion binding;GO:0005543//phospholipid binding	GO:0009987//cellular process;GO:0006996//organelle organization;GO:0016043//cellular component organization;GO:0051234//establishment of localization;GO:0071840//cellular component organization or biogenesis;GO:0007033//vacuole organization;GO:0051179//localization
XR_521378.2	XM_008307908.2	CLVS1	PREDICTED: clavesin-1-like isoform X2 [Cynoglossus semilaevis]	-	-	-	-	GO:0016023//cytoplasmic, membrane-bounded vesicle;GO:0031410//cytoplasmic vesicle;GO:0043229//intracellular organelle;GO:0043231//intracellular membrane-bounded organelle;GO:0044424//intracellular part;GO:0044444//cytoplasmic part;GO:0031982//vesicle;GO:0043227//membrane-bounded organelle;GO:0005623//cell;GO:0031988//membrane-bounded vesicle;GO:0043226//organelle;GO:0005737//cytoplasm;GO:0030135/…	GO:1902936//phosphatidylinositol bisphosphate binding;GO:0005543//phospholipid binding;GO:0043168//anion binding;GO:0035091//phosphatidylinositol binding;GO:0008289//lipid binding;GO:0005488//binding;GO:0043167//ion binding;GO:1901981//phosphatidylinositol phosphate binding	GO:0016043//cellular component organization;GO:0071840//cellular component organization or biogenesis;GO:0009987//cellular process;GO:0051234//establishment of localization;GO:0006996//organelle organization;GO:0051179//localization;GO:0007033//vacuole organization
XR_521381.2	XM_008307958.2	GRAMD1C	PREDICTED: GRAM domain-containing protein 1C [Cynoglossus semilaevis]	-	-	-	-	-	-	-
XR_521382.2	XM_008307958.2	GRAMD1C	PREDICTED: GRAM domain-containing protein 1C [Cynoglossus semilaevis]	-	-	-	-	-	-	-
XR_521392.2	XM_008308056.2	Tmeff1	PREDICTED: tomoregulin-1-like [Cynoglossus semilaevis]	-	-	-	-	-	-	-
XR_521393.2	XM_008308056.2	Tmeff1	PREDICTED: tomoregulin-1-like [Cynoglossus semilaevis]	-	-	-	-	-	-	-
XR_521388.2	XM_008308046.2	FAM69C	PREDICTED: protein FAM69C [Cynoglossus semilaevis]	-	-	-	-	-	GO:0003824//catalytic activity;GO:0016740//transferase activity	-
XR_521398.2	XM_008308124.2	GALNT11	PREDICTED: polypeptide N-acetylgalactosaminyltransferase 11 [Cynoglossus semilaevis]	Metabolism	Glycan biosynthesis and metabolism;Global and Overview	ko01100//Metabolic pathways;ko00512//Mucin type O-glycan biosynthesis	K00710	GO:0031224//intrinsic component of membrane;GO:0016020//membrane;GO:0044425//membrane part	GO:0003824//catalytic activity;GO:0043167//ion binding;GO:0016740//transferase activity;GO:0005488//binding;GO:0043169//cation binding	GO:0019538//protein metabolic process;GO:0043170//macromolecule metabolic process;GO:0044238//primary metabolic process;GO:0036211//protein modification process;GO:0071704//organic substance metabolic process;GO:0044260//cellular macromolecule metabolic process;GO:0008152//metabolic process;GO:0009987//cellular process;GO:0044267//cellular protein metabolic process;GO:0006464//cellular protein mo…
XR_521398.2	XM_017031773.1	GALNT11	PREDICTED: polypeptide N-acetylgalactosaminyltransferase 11 [Cynoglossus semilaevis]	Metabolism	Global and Overview;Glycan biosynthesis and metabolism	ko01100//Metabolic pathways;ko00512//Mucin type O-glycan biosynthesis	K00710	GO:0016020//membrane;GO:0031224//intrinsic component of membrane;GO:0044425//membrane part	GO:0043169//cation binding;GO:0043167//ion binding;GO:0003824//catalytic activity;GO:0005488//binding;GO:0016740//transferase activity	GO:0071704//organic substance metabolic process;GO:0044267//cellular protein metabolic process;GO:0036211//protein modification process;GO:0044238//primary metabolic process;GO:0006464//cellular protein modification process;GO:0043412//macromolecule modification;GO:0044260//cellular macromolecule metabolic process;GO:0009987//cellular process;GO:0019538//protein metabolic process;GO:0044237//cell…
XR_521395.2	XM_017031529.1	-	PREDICTED: pinopsin-like [Cynoglossus semilaevis]	-	-	-	-	GO:0016020//membrane;GO:0044425//membrane part;GO:0031224//intrinsic component of membrane	GO:0004872//receptor activity;GO:0004871//signal transducer activity;GO:0099600//transmembrane receptor activity;GO:0004888//transmembrane signaling receptor activity;GO:0038023//signaling receptor activity;GO:0060089//molecular transducer activity	GO:0044699//single-organism process;GO:0007600//sensory perception;GO:0050789//regulation of biological process;GO:0044700//single organism signaling;GO:0043412//macromolecule modification;GO:0003008//system process;GO:0043170//macromolecule metabolic process;GO:0050953//sensory perception of light stimulus;GO:0032501//multicellular organismal process;GO:0051716//cellular response to stimulus;GO:…
XR_001759893.1	XM_017031529.1	-	PREDICTED: pinopsin-like [Cynoglossus semilaevis]	-	-	-	-	GO:0016020//membrane;GO:0044425//membrane part;GO:0031224//intrinsic component of membrane	GO:0004872//receptor activity;GO:0004871//signal transducer activity;GO:0099600//transmembrane receptor activity;GO:0004888//transmembrane signaling receptor activity;GO:0038023//signaling receptor activity;GO:0060089//molecular transducer activity	GO:0044699//single-organism process;GO:0007600//sensory perception;GO:0050789//regulation of biological process;GO:0044700//single organism signaling;GO:0043412//macromolecule modification;GO:0003008//system process;GO:0043170//macromolecule metabolic process;GO:0050953//sensory perception of light stimulus;GO:0032501//multicellular organismal process;GO:0051716//cellular response to stimulus;GO:…
XR_001759897.1	XM_017031569.1	apbb1ip	PREDICTED: amyloid beta A4 precursor protein-binding family B member 1-interacting protein [Cynoglossus semilaevis]	-	-	-	-	-	-	-
XR_521404.2	XM_008308157.2	TNIP1	PREDICTED: TNFAIP3-interacting protein 1-like [Cynoglossus semilaevis]	-	-	-	-	-	-	-
XR_521404.2	XM_008308159.2	CD38	PREDICTED: ADP-ribosyl cyclase/cyclic ADP-ribose hydrolase 1-like [Cynoglossus semilaevis]	Metabolism;Environmental Information Processing	Global and Overview;Metabolism of cofactors and vitamins;Signal transduction	ko01100//Metabolic pathways;ko04020//Calcium signaling pathway;ko00760//Nicotinate and nicotinamide metabolism	K01242	-	-	-
XR_001759920.1	XM_008308180.1	Lztfl1	PREDICTED: leucine zipper transcription factor-like protein 1 isoform X1 [Cynoglossus semilaevis]	-	-	-	-	-	-	-
XR_001759905.1	XM_017031633.1	scrib	PREDICTED: LOW QUALITY PROTEIN: protein scribble homolog [Cynoglossus semilaevis]	-	-	-	-	-	-	-
XR_521414.2	XM_008308258.2	yes1	PREDICTED: tyrosine-protein kinase Yes isoform X1 [Cynoglossus semilaevis]	Cellular Processes	Cellular commiunity	ko04530//Tight junction;ko04520//Adherens junction	K05705	-	-	-
XR_521414.2	XM_008308257.2	yes1	PREDICTED: tyrosine-protein kinase Yes isoform X1 [Cynoglossus semilaevis]	Cellular Processes	Cellular commiunity	ko04530//Tight junction;ko04520//Adherens junction	K05705	-	-	-
XR_521414.2	XM_017031534.1	enosf1	PREDICTED: mitochondrial enolase superfamily member 1 isoform X1 [Cynoglossus semilaevis]	Metabolism	Global and Overview;Carbohydrate metabolism	ko01120//Microbial metabolism in diverse environments;ko00051//Fructose and mannose metabolism	K18334	-	-	GO:0019752//carboxylic acid metabolic process;GO:0044281//small molecule metabolic process;GO:0044763//single-organism cellular process;GO:0006520//cellular amino acid metabolic process;GO:0071704//organic substance metabolic process;GO:0009987//cellular process;GO:1901564//organonitrogen compound metabolic process;GO:0044238//primary metabolic process;GO:0044710//single-organism metabolic proces…
XR_521414.2	XM_008308259.2	enosf1	PREDICTED: mitochondrial enolase superfamily member 1 isoform X1 [Cynoglossus semilaevis]	Metabolism	Carbohydrate metabolism;Global and Overview	ko01120//Microbial metabolism in diverse environments;ko00051//Fructose and mannose metabolism	K18334	-	-	GO:0008152//metabolic process;GO:0044237//cellular metabolic process;GO:0019752//carboxylic acid metabolic process;GO:0044763//single-organism cellular process;GO:0009987//cellular process;GO:0043436//oxoacid metabolic process;GO:0044281//small molecule metabolic process;GO:0006807//nitrogen compound metabolic process;GO:0044699//single-organism process;GO:0071704//organic substance metabolic pro…
XR_001759894.1	XM_008308256.2	colec12	PREDICTED: collectin-12 [Cynoglossus semilaevis]	Cellular Processes	Transport and catabolism	ko04145//Phagosome	K10062	-	-	-
XR_001759887.1	XM_008308293.2	rsmB	PREDICTED: putative methyltransferase NSUN6 [Cynoglossus semilaevis]	-	-	-	-	-	-	-
XR_001759901.1	XM_008308374.2	Ube3c	PREDICTED: LOW QUALITY PROTEIN: ubiquitin-protein ligase E3C [Cynoglossus semilaevis]	Genetic Information Processing	Folding, sorting and degradation	ko04120//Ubiquitin mediated proteolysis	K10589	-	GO:0003824//catalytic activity	GO:0070647//protein modification by small protein conjugation or removal;GO:0043170//macromolecule metabolic process;GO:0044267//cellular protein metabolic process;GO:0008152//metabolic process;GO:0032446//protein modification by small protein conjugation;GO:0009987//cellular process;GO:0044238//primary metabolic process;GO:0071704//organic substance metabolic process;GO:0019538//protein metaboli…
XR_001759910.1	XM_008308348.2	Tnfsf10	PREDICTED: tumor necrosis factor ligand superfamily member 10-like [Cynoglossus semilaevis]	Cellular Processes;Environmental Information Processing	Signaling molecules and interaction;Signal transduction;Cell growth and death	ko04068//FoxO signaling pathway;ko04060//Cytokine-cytokine receptor interaction;ko04210//Apoptosis	K04721	GO:0044421//extracellular region part;GO:0005576//extracellular region	GO:0005488//binding;GO:0005515//protein binding;GO:0032813//tumor necrosis factor receptor superfamily binding;GO:0005126//cytokine receptor binding;GO:0005102//receptor binding	GO:0002376//immune system process
XR_521422.2	XM_008308348.2	Tnfsf10	PREDICTED: tumor necrosis factor ligand superfamily member 10-like [Cynoglossus semilaevis]	Cellular Processes;Environmental Information Processing	Signaling molecules and interaction;Signal transduction;Cell growth and death	ko04068//FoxO signaling pathway;ko04060//Cytokine-cytokine receptor interaction;ko04210//Apoptosis	K04721	GO:0044421//extracellular region part;GO:0005576//extracellular region	GO:0005488//binding;GO:0005515//protein binding;GO:0032813//tumor necrosis factor receptor superfamily binding;GO:0005126//cytokine receptor binding;GO:0005102//receptor binding	GO:0002376//immune system process
XR_521419.2	XM_017031493.1	CDH20	PREDICTED: cadherin-20 [Cynoglossus semilaevis]	-	-	-	-	GO:0031224//intrinsic component of membrane;GO:0016020//membrane;GO:0044425//membrane part	-	GO:0098609//cell-cell adhesion;GO:0007155//cell adhesion;GO:0022610//biological adhesion
XR_001760008.1	XM_008308465.2	TNFRSF19	PREDICTED: tumor necrosis factor receptor superfamily member 19-like [Cynoglossus semilaevis]	Environmental Information Processing	Signaling molecules and interaction	ko04060//Cytokine-cytokine receptor interaction	K05155	-	-	GO:0044707//single-multicellular organism process;GO:0007417//central nervous system development;GO:0007399//nervous system development;GO:0032501//multicellular organismal process;GO:0007275//multicellular organism development;GO:0032502//developmental process;GO:0048856//anatomical structure development;GO:0048731//system development;GO:0044767//single-organism developmental process;GO:0044699/…
XR_001760011.1	XM_008308465.2	TNFRSF19	PREDICTED: tumor necrosis factor receptor superfamily member 19-like [Cynoglossus semilaevis]	Environmental Information Processing	Signaling molecules and interaction	ko04060//Cytokine-cytokine receptor interaction	K05155	-	-	GO:0044707//single-multicellular organism process;GO:0007417//central nervous system development;GO:0007399//nervous system development;GO:0032501//multicellular organismal process;GO:0007275//multicellular organism development;GO:0032502//developmental process;GO:0048856//anatomical structure development;GO:0048731//system development;GO:0044767//single-organism developmental process;GO:0044699/…
XR_001760006.1	XM_008308465.2	TNFRSF19	PREDICTED: tumor necrosis factor receptor superfamily member 19-like [Cynoglossus semilaevis]	Environmental Information Processing	Signaling molecules and interaction	ko04060//Cytokine-cytokine receptor interaction	K05155	-	-	GO:0044707//single-multicellular organism process;GO:0007417//central nervous system development;GO:0007399//nervous system development;GO:0032501//multicellular organismal process;GO:0007275//multicellular organism development;GO:0032502//developmental process;GO:0048856//anatomical structure development;GO:0048731//system development;GO:0044767//single-organism developmental process;GO:0044699/…
XR_521432.2	XM_017031844.1	Lbh	PREDICTED: protein Ycf2-like [Cynoglossus semilaevis]	Environmental Information Processing	Signaling molecules and interaction	ko04080//Neuroactive ligand-receptor interaction	K04010	-	-	-
XR_001759972.1	XM_008308487.2	CFAP45	PREDICTED: cilia- and flagella-associated protein 45 [Cynoglossus semilaevis]	-	-	-	-	-	-	-
XR_521435.2	XM_008308558.2	Glb1l2	PREDICTED: beta-galactosidase-1-like protein 2 isoform X1 [Cynoglossus semilaevis]	-	-	-	-	-	GO:0016787//hydrolase activity;GO:0004553//hydrolase activity, hydrolyzing O-glycosyl compounds;GO:0015925//galactosidase activity;GO:0003824//catalytic activity;GO:0016798//hydrolase activity, acting on glycosyl bonds	GO:0008152//metabolic process;GO:0044238//primary metabolic process
XR_521435.2	XM_017032181.1	Glb1l2	PREDICTED: beta-galactosidase-1-like protein 2 isoform X1 [Cynoglossus semilaevis]	-	-	-	-	-	GO:0015925//galactosidase activity;GO:0016798//hydrolase activity, acting on glycosyl bonds;GO:0003824//catalytic activity;GO:0004553//hydrolase activity, hydrolyzing O-glycosyl compounds;GO:0016787//hydrolase activity	GO:0044238//primary metabolic process;GO:0008152//metabolic process
XR_521434.2	XM_017031832.1	SERPINH1	PREDICTED: serpin H1 [Cynoglossus semilaevis]	-	-	-	-	-	-	-
XR_001759982.1	XM_017032038.1	Sgsm2	PREDICTED: small G protein signaling modulator 2 isoform X3 [Cynoglossus semilaevis]	-	-	-	-	-	-	-
XR_521438.2	XM_017032038.1	Sgsm2	PREDICTED: small G protein signaling modulator 2 isoform X3 [Cynoglossus semilaevis]	-	-	-	-	-	-	-
XR_001759975.1	XM_008308630.2	-	PREDICTED: limbic system-associated membrane protein isoform X2 [Cynoglossus semilaevis]	-	-	-	-	-	-	-
XR_001759988.1	XM_008308687.2	Ksr1	PREDICTED: LOW QUALITY PROTEIN: kinase suppressor of Ras 1-like [Cynoglossus semilaevis]	-	-	-	-	-	-	-
XR_001759989.1	XM_008308687.2	Ksr1	PREDICTED: LOW QUALITY PROTEIN: kinase suppressor of Ras 1-like [Cynoglossus semilaevis]	-	-	-	-	-	-	-
XR_001759993.1	XM_008308775.2	Fam131a	PREDICTED: protein FAM131A isoform X1 [Cynoglossus semilaevis]	-	-	-	-	-	-	-
XR_001759967.1	XM_008308792.2	SGPP2	PREDICTED: sphingosine-1-phosphate phosphatase 2 [Cynoglossus semilaevis]	Metabolism	Lipid metabolism	ko00600//Sphingolipid metabolism	K04717	-	-	-
XR_001759968.1	XM_008308794.2	PAX3	PREDICTED: paired box protein Pax-3 isoform X4 [Cynoglossus semilaevis]	-	-	-	-	-	-	-
XR_001759968.1	XM_017031989.1	PAX3	PREDICTED: paired box protein Pax-3 isoform X3 [Cynoglossus semilaevis]	-	-	-	-	-	-	-
XR_521466.2	XM_008308965.2	EPHA4	PREDICTED: ephrin type-A receptor 4 isoform X1 [Cynoglossus semilaevis]	-	-	-	-	-	-	-
XR_521474.2	XM_008309145.2	tusc5	PREDICTED: tumor suppressor candidate 5 homolog [Cynoglossus semilaevis]	-	-	-	-	-	-	-
XR_001759999.1	XM_008309145.2	tusc5	PREDICTED: tumor suppressor candidate 5 homolog [Cynoglossus semilaevis]	-	-	-	-	-	-	-
XR_001760017.1	XM_008309124.2	Tbcb	PREDICTED: tubulin-folding cofactor B [Cynoglossus semilaevis]	-	-	-	-	-	-	-
XR_521475.2	XM_017031981.1	Prkd2	PREDICTED: serine/threonine-protein kinase D2 isoform X2 [Cynoglossus semilaevis]	-	-	-	-	-	-	-
XR_521475.2	XM_017031979.1	Prkd2	PREDICTED: serine/threonine-protein kinase D2 isoform X1 [Cynoglossus semilaevis]	-	-	-	-	-	-	-
XR_001759933.1	XM_008309224.2	PHKG1	PREDICTED: phosphorylase b kinase gamma catalytic chain, skeletal muscle/heart isoform [Cynoglossus semilaevis]	Organismal Systems;Environmental Information Processing	Endocrine system;Signal transduction	ko04020//Calcium signaling pathway;ko04910//Insulin signaling pathway	K00871	-	-	-
XR_521493.1	XM_008309479.2	Dhx36	PREDICTED: ATP-dependent RNA helicase DHX36 [Cynoglossus semilaevis]	Genetic Information Processing	Folding, sorting and degradation	ko03018//RNA degradation	K14442	-	-	-
XR_001759979.1	XM_017032024.1	zpld1	PREDICTED: zona pellucida-like domain-containing protein 1 [Cynoglossus semilaevis]	-	-	-	-	-	-	-
XR_001759979.1	XM_017032025.1	zpld1	PREDICTED: zona pellucida-like domain-containing protein 1 [Cynoglossus semilaevis]	-	-	-	-	-	-	-
XR_001759979.1	XM_017032026.1	zpld1	PREDICTED: zona pellucida-like domain-containing protein 1 [Cynoglossus semilaevis]	-	-	-	-	-	-	-
XR_521491.2	XM_008309418.2	Bace1	PREDICTED: beta-secretase 1 [Cynoglossus semilaevis]	-	-	-	-	-	GO:0003824//catalytic activity;GO:0016787//hydrolase activity	GO:0044238//primary metabolic process;GO:0010467//gene expression;GO:0006508//proteolysis;GO:0016485//protein processing;GO:0071704//organic substance metabolic process;GO:0051604//protein maturation;GO:0019538//protein metabolic process;GO:0043170//macromolecule metabolic process;GO:0008152//metabolic process
XR_521491.2	XM_008309420.2	TBX1	PREDICTED: T-box transcription factor TBX1-like isoform X1 [Cynoglossus semilaevis]	-	-	-	-	-	-	-
XR_521491.2	XM_008309421.2	TBX1	PREDICTED: T-box transcription factor TBX1-like isoform X2 [Cynoglossus semilaevis]	-	-	-	-	-	-	-
XR_521503.2	XM_017031997.1	PLCH1	PREDICTED: 1-phosphatidylinositol 4,5-bisphosphate phosphodiesterase eta-1 isoform X3 [Cynoglossus semilaevis]	Metabolism	Carbohydrate metabolism;Global and Overview	ko01100//Metabolic pathways;ko00562//Inositol phosphate metabolism	K19006	-	-	-
XR_521503.2	XM_017031999.1	PLCH1	PREDICTED: 1-phosphatidylinositol 4,5-bisphosphate phosphodiesterase eta-1 isoform X1 [Cynoglossus semilaevis]	Metabolism	Global and Overview;Carbohydrate metabolism	ko01100//Metabolic pathways;ko00562//Inositol phosphate metabolism	K19006	-	-	-
XR_521502.2	XM_017031997.1	PLCH1	PREDICTED: 1-phosphatidylinositol 4,5-bisphosphate phosphodiesterase eta-1 isoform X3 [Cynoglossus semilaevis]	Metabolism	Carbohydrate metabolism;Global and Overview	ko01100//Metabolic pathways;ko00562//Inositol phosphate metabolism	K19006	-	-	-
XR_521502.2	XM_017031999.1	PLCH1	PREDICTED: 1-phosphatidylinositol 4,5-bisphosphate phosphodiesterase eta-1 isoform X1 [Cynoglossus semilaevis]	Metabolism	Global and Overview;Carbohydrate metabolism	ko01100//Metabolic pathways;ko00562//Inositol phosphate metabolism	K19006	-	-	-
XR_001759971.1	XM_017031997.1	PLCH1	PREDICTED: 1-phosphatidylinositol 4,5-bisphosphate phosphodiesterase eta-1 isoform X3 [Cynoglossus semilaevis]	Metabolism	Carbohydrate metabolism;Global and Overview	ko01100//Metabolic pathways;ko00562//Inositol phosphate metabolism	K19006	-	-	-
XR_001759971.1	XM_017031999.1	PLCH1	PREDICTED: 1-phosphatidylinositol 4,5-bisphosphate phosphodiesterase eta-1 isoform X1 [Cynoglossus semilaevis]	Metabolism	Global and Overview;Carbohydrate metabolism	ko01100//Metabolic pathways;ko00562//Inositol phosphate metabolism	K19006	-	-	-
XR_001759970.1	XM_017031997.1	PLCH1	PREDICTED: 1-phosphatidylinositol 4,5-bisphosphate phosphodiesterase eta-1 isoform X3 [Cynoglossus semilaevis]	Metabolism	Carbohydrate metabolism;Global and Overview	ko01100//Metabolic pathways;ko00562//Inositol phosphate metabolism	K19006	-	-	-
XR_001759970.1	XM_017031999.1	PLCH1	PREDICTED: 1-phosphatidylinositol 4,5-bisphosphate phosphodiesterase eta-1 isoform X1 [Cynoglossus semilaevis]	Metabolism	Global and Overview;Carbohydrate metabolism	ko01100//Metabolic pathways;ko00562//Inositol phosphate metabolism	K19006	-	-	-
XR_521504.2	XM_008309566.2	Mme	PREDICTED: neprilysin [Cynoglossus semilaevis]	-	-	-	-	-	-	-
XR_521514.1	XM_008309697.2	Stx1b	PREDICTED: syntaxin-1A isoform X2 [Cynoglossus semilaevis]	Genetic Information Processing	Folding, sorting and degradation	ko04130//SNARE interactions in vesicular transport	K04560	-	-	-
XR_521514.1	XM_008309696.2	STX1A	PREDICTED: syntaxin-1A isoform X1 [Cynoglossus semilaevis]	Genetic Information Processing	Folding, sorting and degradation	ko04130//SNARE interactions in vesicular transport	K04560	-	-	-
XR_001759996.1	XM_017032141.1	yif1b	PREDICTED: protein YIF1B isoform X3 [Cynoglossus semilaevis]	-	-	-	-	-	-	-
XR_001760015.1	XM_008309797.2	PDGFD	PREDICTED: platelet-derived growth factor D isoform X1 [Cynoglossus semilaevis]	Cellular Processes;Environmental Information Processing	Cell motility;Cellular commiunity;Signaling molecules and interaction	ko04510//Focal adhesion;ko04810//Regulation of actin cytoskeleton;ko04060//Cytokine-cytokine receptor interaction;ko04540//Gap junction	K05450	-	-	-
XR_001760015.1	XM_017032243.1	PDGFD	PREDICTED: platelet-derived growth factor D isoform X1 [Cynoglossus semilaevis]	Cellular Processes;Environmental Information Processing	Signaling molecules and interaction;Cellular commiunity;Cell motility	ko04510//Focal adhesion;ko04810//Regulation of actin cytoskeleton;ko04060//Cytokine-cytokine receptor interaction;ko04540//Gap junction	K05450	-	-	-
XR_001760003.1	XM_008309848.2	DNER	PREDICTED: delta and Notch-like epidermal growth factor-related receptor [Cynoglossus semilaevis]	-	-	-	-	-	-	GO:0008285//negative regulation of cell proliferation;GO:0048519//negative regulation of biological process;GO:0044699//single-organism process;GO:0048856//anatomical structure development;GO:0032502//developmental process;GO:0042127//regulation of cell proliferation;GO:0044707//single-multicellular organism process;GO:0007275//multicellular organism development;GO:0030154//cell differentiation;G…
XR_521522.2	XM_008309907.2	CUL4A	PREDICTED: cullin-4A [Cynoglossus semilaevis]	Genetic Information Processing	Folding, sorting and degradation;Replication and repair	ko04120//Ubiquitin mediated proteolysis;ko03420//Nucleotide excision repair	K10609	GO:0032991//macromolecular complex;GO:0044424//intracellular part;GO:1990234//transferase complex;GO:0005622//intracellular;GO:0000151//ubiquitin ligase complex;GO:1902494//catalytic complex;GO:0005623//cell;GO:0043234//protein complex;GO:0044464//cell part	GO:0005488//binding;GO:0044389//ubiquitin-like protein ligase binding;GO:0019899//enzyme binding;GO:0005515//protein binding	-
XR_001760089.1	XM_008309976.2	PLP2	PREDICTED: chemokine-like factor [Cynoglossus semilaevis]	-	-	-	-	-	-	-
XR_521537.2	XM_008310169.2	Hsd11b2	PREDICTED: corticosteroid 11-beta-dehydrogenase isozyme 2 [Cynoglossus semilaevis]	Metabolism	Lipid metabolism	ko00140//Steroid hormone biosynthesis	K00071	-	GO:0003824//catalytic activity	GO:0008152//metabolic process;GO:0044699//single-organism process;GO:0044710//single-organism metabolic process
XR_521545.2	XM_008310315.2	TMEM255B	PREDICTED: transmembrane protein 255B [Cynoglossus semilaevis]	Organismal Systems;Cellular Processes	Sensory system;Transport and catabolism	ko04144//Endocytosis;ko04744//Phototransduction	K00909	-	-	-
XR_001760088.1	XM_008310315.2	TMEM255B	PREDICTED: transmembrane protein 255B [Cynoglossus semilaevis]	Organismal Systems;Cellular Processes	Sensory system;Transport and catabolism	ko04144//Endocytosis;ko04744//Phototransduction	K00909	-	-	-
XR_001760094.1	XM_017032620.1	Greb1	PREDICTED: protein GREB1 isoform X2 [Cynoglossus semilaevis]	-	-	-	-	-	-	-
XR_001760094.1	XM_008310408.2	Greb1	PREDICTED: protein GREB1 isoform X1 [Cynoglossus semilaevis]	-	-	-	-	-	-	-
XR_001760093.1	XM_017032620.1	Greb1	PREDICTED: protein GREB1 isoform X2 [Cynoglossus semilaevis]	-	-	-	-	-	-	-
XR_001760093.1	XM_008310408.2	Greb1	PREDICTED: protein GREB1 isoform X1 [Cynoglossus semilaevis]	-	-	-	-	-	-	-
XR_001760030.1	XM_017032323.1	PPEF2	PREDICTED: serine/threonine-protein phosphatase with EF-hands 1 [Cynoglossus semilaevis]	-	-	-	-	-	-	-
XR_521557.2	XM_008310524.2	Nmes1	PREDICTED: normal mucosa of esophagus-specific gene 1 protein [Cynoglossus semilaevis]	-	-	-	-	-	-	-
XR_521557.2	XM_008310522.2	SPATA5L1	PREDICTED: spermatogenesis-associated protein 5-like protein 1 [Cynoglossus semilaevis]	-	-	-	-	-	GO:0016818//hydrolase activity, acting on acid anhydrides, in phosphorus-containing anhydrides;GO:0001882//nucleoside binding;GO:0003824//catalytic activity;GO:0032549//ribonucleoside binding;GO:0005488//binding;GO:1901363//heterocyclic compound binding;GO:0016462//pyrophosphatase activity;GO:0097159//organic cyclic compound binding;GO:0036094//small molecule binding;GO:0016787//hydrolase activit…	-
XR_521555.2	XM_008310524.2	Nmes1	PREDICTED: normal mucosa of esophagus-specific gene 1 protein [Cynoglossus semilaevis]	-	-	-	-	-	-	-
XR_521555.2	XM_008310522.2	SPATA5L1	PREDICTED: spermatogenesis-associated protein 5-like protein 1 [Cynoglossus semilaevis]	-	-	-	-	-	GO:0016818//hydrolase activity, acting on acid anhydrides, in phosphorus-containing anhydrides;GO:0001882//nucleoside binding;GO:0003824//catalytic activity;GO:0032549//ribonucleoside binding;GO:0005488//binding;GO:1901363//heterocyclic compound binding;GO:0016462//pyrophosphatase activity;GO:0097159//organic cyclic compound binding;GO:0036094//small molecule binding;GO:0016787//hydrolase activit…	-
XR_001760047.1	XM_008310658.2	FBLN7	PREDICTED: fibulin-7-like [Cynoglossus semilaevis]	-	-	-	-	-	-	-
XR_001760047.1	XM_008310663.2	kif7	PREDICTED: kinesin-like protein KIF7 [Cynoglossus semilaevis]	-	-	-	-	GO:0044446//intracellular organelle part;GO:0044464//cell part;GO:0043226//organelle;GO:0005623//cell;GO:0043228//non-membrane-bounded organelle;GO:0044430//cytoskeletal part;GO:0043232//intracellular non-membrane-bounded organelle;GO:0044422//organelle part;GO:0043229//intracellular organelle;GO:0032991//macromolecular complex;GO:0005875//microtubule associated complex;GO:0043234//protein comple…	GO:0032550//purine ribonucleoside binding;GO:1901363//heterocyclic compound binding;GO:0016818//hydrolase activity, acting on acid anhydrides, in phosphorus-containing anhydrides;GO:0016817//hydrolase activity, acting on acid anhydrides;GO:0003774//motor activity;GO:0032549//ribonucleoside binding;GO:0008092//cytoskeletal protein binding;GO:0036094//small molecule binding;GO:0017111//nucleoside-t…	GO:0007017//microtubule-based process;GO:0009987//cellular process;GO:0044699//single-organism process;GO:0044763//single-organism cellular process
XR_521565.2	XM_008310680.2	ANO9	PREDICTED: anoctamin-9-like [Cynoglossus semilaevis]	-	-	-	-	-	-	-
XR_001760046.1	XM_008310696.2	CARS	PREDICTED: cysteine--tRNA ligase, cytoplasmic [Cynoglossus semilaevis]	Genetic Information Processing	Translation	ko00970//Aminoacyl-tRNA biosynthesis	K01883	-	GO:0032549//ribonucleoside binding;GO:0001882//nucleoside binding;GO:0097159//organic cyclic compound binding;GO:0003824//catalytic activity;GO:0001883//purine nucleoside binding;GO:0097367//carbohydrate derivative binding;GO:0004812//aminoacyl-tRNA ligase activity;GO:0016876//ligase activity, forming aminoacyl-tRNA and related compounds;GO:0036094//small molecule binding;GO:0005488//binding;GO:0…	GO:1901564//organonitrogen compound metabolic process;GO:0009987//cellular process;GO:0044267//cellular protein metabolic process;GO:0034660//ncRNA metabolic process;GO:0034645//cellular macromolecule biosynthetic process;GO:1901360//organic cyclic compound metabolic process;GO:0044710//single-organism metabolic process;GO:0006725//cellular aromatic compound metabolic process;GO:0009059//macromol…
XR_001760045.1	XM_008310696.2	CARS	PREDICTED: cysteine--tRNA ligase, cytoplasmic [Cynoglossus semilaevis]	Genetic Information Processing	Translation	ko00970//Aminoacyl-tRNA biosynthesis	K01883	-	GO:0032549//ribonucleoside binding;GO:0001882//nucleoside binding;GO:0097159//organic cyclic compound binding;GO:0003824//catalytic activity;GO:0001883//purine nucleoside binding;GO:0097367//carbohydrate derivative binding;GO:0004812//aminoacyl-tRNA ligase activity;GO:0016876//ligase activity, forming aminoacyl-tRNA and related compounds;GO:0036094//small molecule binding;GO:0005488//binding;GO:0…	GO:1901564//organonitrogen compound metabolic process;GO:0009987//cellular process;GO:0044267//cellular protein metabolic process;GO:0034660//ncRNA metabolic process;GO:0034645//cellular macromolecule biosynthetic process;GO:1901360//organic cyclic compound metabolic process;GO:0044710//single-organism metabolic process;GO:0006725//cellular aromatic compound metabolic process;GO:0009059//macromol…
XR_521566.2	XM_008310696.2	CARS	PREDICTED: cysteine--tRNA ligase, cytoplasmic [Cynoglossus semilaevis]	Genetic Information Processing	Translation	ko00970//Aminoacyl-tRNA biosynthesis	K01883	-	GO:0032549//ribonucleoside binding;GO:0001882//nucleoside binding;GO:0097159//organic cyclic compound binding;GO:0003824//catalytic activity;GO:0001883//purine nucleoside binding;GO:0097367//carbohydrate derivative binding;GO:0004812//aminoacyl-tRNA ligase activity;GO:0016876//ligase activity, forming aminoacyl-tRNA and related compounds;GO:0036094//small molecule binding;GO:0005488//binding;GO:0…	GO:1901564//organonitrogen compound metabolic process;GO:0009987//cellular process;GO:0044267//cellular protein metabolic process;GO:0034660//ncRNA metabolic process;GO:0034645//cellular macromolecule biosynthetic process;GO:1901360//organic cyclic compound metabolic process;GO:0044710//single-organism metabolic process;GO:0006725//cellular aromatic compound metabolic process;GO:0009059//macromol…
XR_521569.2	XM_008310791.2	HMBOX1	PREDICTED: homeobox-containing protein 1-like isoform X4 [Cynoglossus semilaevis]	-	-	-	-	-	-	-
XR_521569.2	XM_008310792.2	HMBOX1	PREDICTED: homeobox-containing protein 1-like isoform X5 [Cynoglossus semilaevis]	-	-	-	-	-	-	-
XR_521569.2	XM_008310790.2	Hmbox1	PREDICTED: homeobox-containing protein 1-like isoform X3 [Cynoglossus semilaevis]	-	-	-	-	-	-	-
XR_521571.2	XM_008310944.2	CHRNA5	PREDICTED: neuronal acetylcholine receptor subunit alpha-5 [Cynoglossus semilaevis]	Environmental Information Processing	Signaling molecules and interaction	ko04080//Neuroactive ligand-receptor interaction	K04807	GO:0044425//membrane part;GO:0016020//membrane;GO:0045202//synapse;GO:0071944//cell periphery;GO:0031224//intrinsic component of membrane;GO:0044464//cell part;GO:0044456//synapse part;GO:0005886//plasma membrane;GO:0005623//cell;GO:0097060//synaptic membrane;GO:0098590//plasma membrane region;GO:0098589//membrane region;GO:0098805//whole membrane;GO:0044459//plasma membrane part	GO:0005215//transporter activity;GO:0015276//ligand-gated ion channel activity;GO:0060089//molecular transducer activity;GO:0099600//transmembrane receptor activity;GO:0022836//gated channel activity;GO:0022891//substrate-specific transmembrane transporter activity;GO:0022834//ligand-gated channel activity;GO:0015075//ion transmembrane transporter activity;GO:0015267//channel activity;GO:0022838/…	GO:0051234//establishment of localization;GO:0044699//single-organism process;GO:0006811//ion transport;GO:0051179//localization;GO:0044765//single-organism transport;GO:1902578//single-organism localization;GO:0006810//transport
XR_001760133.1	XM_008310985.2	FRMD5	PREDICTED: FERM domain-containing protein 5-like isoform X2 [Cynoglossus semilaevis]	-	-	-	-	-	-	-
XR_001760132.1	XM_008310985.2	FRMD5	PREDICTED: FERM domain-containing protein 5-like isoform X2 [Cynoglossus semilaevis]	-	-	-	-	-	-	-
XR_521586.2	XM_008310985.2	FRMD5	PREDICTED: FERM domain-containing protein 5-like isoform X2 [Cynoglossus semilaevis]	-	-	-	-	-	-	-
XR_521584.2	XM_008310985.2	FRMD5	PREDICTED: FERM domain-containing protein 5-like isoform X2 [Cynoglossus semilaevis]	-	-	-	-	-	-	-
XR_521583.2	XM_008310985.2	FRMD5	PREDICTED: FERM domain-containing protein 5-like isoform X2 [Cynoglossus semilaevis]	-	-	-	-	-	-	-
XR_521583.2	XM_017032926.1	FRMD5	PREDICTED: FERM domain-containing protein 5-like isoform X3 [Cynoglossus semilaevis]	-	-	-	-	-	-	-
XR_001760163.1	XR_001760162.1
XR_001760163.1	XM_017033030.1	DET1	PREDICTED: DET1 homolog isoform X3 [Cynoglossus semilaevis]	Genetic Information Processing	Folding, sorting and degradation	ko04120//Ubiquitin mediated proteolysis	K10571	-	-	-
XR_521594.2	XM_008311064.2	-	PREDICTED: myosin heavy chain, fast skeletal muscle-like [Cynoglossus semilaevis]	Cellular Processes	Cellular commiunity	ko04530//Tight junction	K10352	GO:0043229//intracellular organelle;GO:0044424//intracellular part;GO:0015629//actin cytoskeleton;GO:0005856//cytoskeleton;GO:0043226//organelle;GO:0005623//cell;GO:0005622//intracellular;GO:0044464//cell part;GO:0043228//non-membrane-bounded organelle;GO:0043232//intracellular non-membrane-bounded organelle	GO:0001882//nucleoside binding;GO:0016462//pyrophosphatase activity;GO:0097367//carbohydrate derivative binding;GO:0003824//catalytic activity;GO:1901363//heterocyclic compound binding;GO:0036094//small molecule binding;GO:0017111//nucleoside-triphosphatase activity;GO:0016817//hydrolase activity, acting on acid anhydrides;GO:0016818//hydrolase activity, acting on acid anhydrides, in phosphorus-c…	-
XR_001760183.1	XM_017033122.1	bet1l	PREDICTED: BET1-like protein [Cynoglossus semilaevis]	Genetic Information Processing	Folding, sorting and degradation	ko04130//SNARE interactions in vesicular transport	K08504	GO:0005623//cell;GO:0043229//intracellular organelle;GO:0044446//intracellular organelle part;GO:0005622//intracellular;GO:0044424//intracellular part;GO:0044425//membrane part;GO:0016020//membrane;GO:0044464//cell part;GO:0044422//organelle part;GO:0005737//cytoplasm;GO:0031224//intrinsic component of membrane;GO:0043227//membrane-bounded organelle;GO:0005794//Golgi apparatus;GO:0043226//organel…	-	GO:0045184//establishment of protein localization;GO:0008104//protein localization;GO:0051234//establishment of localization;GO:0051179//localization;GO:0033036//macromolecule localization
XR_001760183.1	XM_008311104.2	bet1l	PREDICTED: BET1-like protein [Cynoglossus semilaevis]	Genetic Information Processing	Folding, sorting and degradation	ko04130//SNARE interactions in vesicular transport	K08504	GO:0044444//cytoplasmic part;GO:0044425//membrane part;GO:0043226//organelle;GO:0005737//cytoplasm;GO:0005794//Golgi apparatus;GO:0043227//membrane-bounded organelle;GO:0031224//intrinsic component of membrane;GO:0005622//intracellular;GO:0044431//Golgi apparatus part;GO:0016020//membrane;GO:0012505//endomembrane system;GO:0044424//intracellular part;GO:0044446//intracellular organelle part;GO:00…	-	GO:0051179//localization;GO:0045184//establishment of protein localization;GO:0051234//establishment of localization;GO:0033036//macromolecule localization;GO:0008104//protein localization
XR_001760143.1	XM_008311124.2	tgl2	PREDICTED: protein-glutamine gamma-glutamyltransferase 2-like [Cynoglossus semilaevis]	-	-	-	-	-	GO:0043167//ion binding;GO:0043169//cation binding;GO:0005488//binding	GO:0043412//macromolecule modification;GO:0036211//protein modification process;GO:0006464//cellular protein modification process;GO:0071704//organic substance metabolic process;GO:0044260//cellular macromolecule metabolic process;GO:0044267//cellular protein metabolic process;GO:0044238//primary metabolic process;GO:0044237//cellular metabolic process;GO:0009987//cellular process;GO:0019538//pro…
XR_001760143.1	XM_008311131.2	PLLP	PREDICTED: plasmolipin [Cynoglossus semilaevis]	-	-	-	-	-	-	-
XR_001760194.1	XM_017033258.1	dye	PREDICTED: nuclear pore complex protein Nup93 isoform X1 [Cynoglossus semilaevis]	Genetic Information Processing	Translation	ko03013//RNA transport	K14309	-	-	GO:0051179//localization;GO:0051234//establishment of localization
XR_001760194.1	XM_008311139.2	dye	PREDICTED: nuclear pore complex protein Nup93 isoform X1 [Cynoglossus semilaevis]	Genetic Information Processing	Translation	ko03013//RNA transport	K14309	-	-	GO:0051179//localization;GO:0051234//establishment of localization
XR_521598.2	XM_008311172.2	CTTNBP2	PREDICTED: cortactin-binding protein 2 [Cynoglossus semilaevis]	-	-	-	-	-	-	-
XR_001760159.1	XM_008311226.2	zgc:92873	PREDICTED: UPF0705 protein C11orf49 homolog [Cynoglossus semilaevis]	-	-	-	-	-	-	-
XR_001760160.1	XM_008311226.2	zgc:92873	PREDICTED: UPF0705 protein C11orf49 homolog [Cynoglossus semilaevis]	-	-	-	-	-	-	-
XR_001760203.1	XM_017033308.1	ANPEP	PREDICTED: aminopeptidase N-like [Cynoglossus semilaevis]	Metabolism	Metabolism of other amino acids;Global and Overview	ko01100//Metabolic pathways;ko00480//Glutathione metabolism	K11140	-	-	-
XR_521604.2	XM_008311231.2	SYT1	PREDICTED: synaptotagmin-1-like [Cynoglossus semilaevis]	-	-	-	-	GO:0031988//membrane-bounded vesicle;GO:0005623//cell;GO:0031410//cytoplasmic vesicle;GO:0044444//cytoplasmic part;GO:0030135//coated vesicle;GO:0043226//organelle;GO:0031982//vesicle;GO:0043229//intracellular organelle;GO:0044424//intracellular part;GO:0005737//cytoplasm;GO:0005622//intracellular;GO:0043231//intracellular membrane-bounded organelle;GO:0030136//clathrin-coated vesicle;GO:0043227/…	-	GO:0051179//localization;GO:0051234//establishment of localization
XR_001760168.1	XM_017033056.1	CHST6	PREDICTED: carbohydrate sulfotransferase 6-like isoform X2 [Cynoglossus semilaevis]	Metabolism	Glycan biosynthesis and metabolism	ko00533//Glycosaminoglycan biosynthesis - keratan sulfate	K09671	-	-	-
XR_001760168.1	XM_017033057.1	CHST6	PREDICTED: carbohydrate sulfotransferase 6-like [Cynoglossus semilaevis]	Metabolism	Glycan biosynthesis and metabolism	ko00533//Glycosaminoglycan biosynthesis - keratan sulfate	K09671	-	-	-
XR_001760168.1	XM_008311380.2	CHST6	PREDICTED: carbohydrate sulfotransferase 6-like [Cynoglossus semilaevis]	Metabolism	Glycan biosynthesis and metabolism	ko00533//Glycosaminoglycan biosynthesis - keratan sulfate	K09671	-	-	-
XR_001760168.1	XM_008311381.2	CHST6	PREDICTED: carbohydrate sulfotransferase 6-like [Cynoglossus semilaevis]	Metabolism	Glycan biosynthesis and metabolism	ko00533//Glycosaminoglycan biosynthesis - keratan sulfate	K09671	-	-	-
XR_001760169.1	XM_017033056.1	CHST6	PREDICTED: carbohydrate sulfotransferase 6-like isoform X2 [Cynoglossus semilaevis]	Metabolism	Glycan biosynthesis and metabolism	ko00533//Glycosaminoglycan biosynthesis - keratan sulfate	K09671	-	-	-
XR_001760169.1	XM_017033057.1	CHST6	PREDICTED: carbohydrate sulfotransferase 6-like [Cynoglossus semilaevis]	Metabolism	Glycan biosynthesis and metabolism	ko00533//Glycosaminoglycan biosynthesis - keratan sulfate	K09671	-	-	-
XR_001760169.1	XM_008311380.2	CHST6	PREDICTED: carbohydrate sulfotransferase 6-like [Cynoglossus semilaevis]	Metabolism	Glycan biosynthesis and metabolism	ko00533//Glycosaminoglycan biosynthesis - keratan sulfate	K09671	-	-	-
XR_001760169.1	XM_008311381.2	CHST6	PREDICTED: carbohydrate sulfotransferase 6-like [Cynoglossus semilaevis]	Metabolism	Glycan biosynthesis and metabolism	ko00533//Glycosaminoglycan biosynthesis - keratan sulfate	K09671	-	-	-
XR_521618.2	XM_008311550.2	csgA	PREDICTED: C-factor-like [Cynoglossus semilaevis]	-	-	-	-	-	-	GO:0008152//metabolic process
XR_521620.2	XM_008311550.2	csgA	PREDICTED: C-factor-like [Cynoglossus semilaevis]	-	-	-	-	-	-	GO:0008152//metabolic process
XR_521620.2	XM_008311551.2	ccnd1	PREDICTED: G1/S-specific cyclin-D1 [Cynoglossus semilaevis]	Environmental Information Processing;Cellular Processes	Cell growth and death;Cellular commiunity;Signal transduction	ko04510//Focal adhesion;ko04310//Wnt signaling pathway;ko04068//FoxO signaling pathway;ko04630//Jak-STAT signaling pathway;ko04110//Cell cycle;ko04115//p53 signaling pathway	K04503	GO:0043227//membrane-bounded organelle;GO:0043226//organelle;GO:0044464//cell part;GO:0043231//intracellular membrane-bounded organelle;GO:0005622//intracellular;GO:0005623//cell;GO:0044424//intracellular part;GO:0043229//intracellular organelle	GO:0019899//enzyme binding;GO:0005488//binding;GO:0019900//kinase binding;GO:0005515//protein binding	GO:0044763//single-organism cellular process;GO:0044699//single-organism process;GO:0009987//cellular process;GO:0007049//cell cycle
XR_001760191.1	XM_008311550.2	csgA	PREDICTED: C-factor-like [Cynoglossus semilaevis]	-	-	-	-	-	-	GO:0008152//metabolic process
XR_001760191.1	XM_008311551.2	ccnd1	PREDICTED: G1/S-specific cyclin-D1 [Cynoglossus semilaevis]	Environmental Information Processing;Cellular Processes	Cell growth and death;Cellular commiunity;Signal transduction	ko04510//Focal adhesion;ko04310//Wnt signaling pathway;ko04068//FoxO signaling pathway;ko04630//Jak-STAT signaling pathway;ko04110//Cell cycle;ko04115//p53 signaling pathway	K04503	GO:0043227//membrane-bounded organelle;GO:0043226//organelle;GO:0044464//cell part;GO:0043231//intracellular membrane-bounded organelle;GO:0005622//intracellular;GO:0005623//cell;GO:0044424//intracellular part;GO:0043229//intracellular organelle	GO:0019899//enzyme binding;GO:0005488//binding;GO:0019900//kinase binding;GO:0005515//protein binding	GO:0044763//single-organism cellular process;GO:0044699//single-organism process;GO:0009987//cellular process;GO:0007049//cell cycle
XR_001760166.1	XM_008311573.2	Hyal4	PREDICTED: hyaluronidase-4-like [Cynoglossus semilaevis]	Metabolism	Global and Overview;Glycan biosynthesis and metabolism	ko01100//Metabolic pathways;ko00531//Glycosaminoglycan degradation	K01197	-	-	-
XR_001760214.1	XM_008311591.2	RFWD3	PREDICTED: E3 ubiquitin-protein ligase RFWD3 [Cynoglossus semilaevis]	-	-	-	-	-	-	-
XR_001760214.1	XM_008311592.2	RFWD3	PREDICTED: E3 ubiquitin-protein ligase RFWD3 [Cynoglossus semilaevis]	-	-	-	-	-	-	-
XR_001760114.1	XM_008311588.2	FBLN7	PREDICTED: fibulin-7-like [Cynoglossus semilaevis]	-	-	-	-	-	-	-
XR_001760186.1	XM_008311715.2	Dapk2	PREDICTED: death-associated protein kinase 2 isoform X2 [Cynoglossus semilaevis]	-	-	-	-	-	GO:0016301//kinase activity;GO:0097367//carbohydrate derivative binding;GO:0003824//catalytic activity;GO:0016772//transferase activity, transferring phosphorus-containing groups;GO:1901363//heterocyclic compound binding;GO:0097159//organic cyclic compound binding;GO:0016773//phosphotransferase activity, alcohol group as acceptor;GO:0016740//transferase activity;GO:0001883//purine nucleoside bind…	GO:0043170//macromolecule metabolic process;GO:0043412//macromolecule modification;GO:0044237//cellular metabolic process;GO:0006464//cellular protein modification process;GO:0044260//cellular macromolecule metabolic process;GO:0071704//organic substance metabolic process;GO:0009987//cellular process;GO:0044238//primary metabolic process;GO:0008152//metabolic process;GO:0019538//protein metabolic…
XR_001760186.1	XM_008311714.2	DAPK3	PREDICTED: death-associated protein kinase 2 isoform X1 [Cynoglossus semilaevis]	-	-	-	-	-	GO:0001883//purine nucleoside binding;GO:0097367//carbohydrate derivative binding;GO:0004672//protein kinase activity;GO:0003824//catalytic activity;GO:0016772//transferase activity, transferring phosphorus-containing groups;GO:0036094//small molecule binding;GO:0097159//organic cyclic compound binding;GO:0001882//nucleoside binding;GO:0016773//phosphotransferase activity, alcohol group as accept…	GO:0044260//cellular macromolecule metabolic process;GO:0006464//cellular protein modification process;GO:0071704//organic substance metabolic process;GO:0043412//macromolecule modification;GO:0036211//protein modification process;GO:0044238//primary metabolic process;GO:0008152//metabolic process;GO:0044237//cellular metabolic process;GO:0043170//macromolecule metabolic process;GO:0044267//cellu…
XR_001760188.1	XM_017033188.1	Snupn	PREDICTED: snurportin-1 isoform X1 [Cynoglossus semilaevis]	Genetic Information Processing	Translation	ko03013//RNA transport	K13151	GO:0043226//organelle;GO:0043227//membrane-bounded organelle;GO:0043231//intracellular membrane-bounded organelle;GO:0043229//intracellular organelle;GO:0005622//intracellular;GO:0005623//cell;GO:0044464//cell part;GO:0044424//intracellular part	GO:0005215//transporter activity;GO:0022892//substrate-specific transporter activity	GO:0015931//nucleobase-containing compound transport;GO:0046907//intracellular transport;GO:0051179//localization;GO:0006403//RNA localization;GO:0051170//nuclear import;GO:0051641//cellular localization;GO:0006886//intracellular protein transport;GO:0008152//metabolic process;GO:0009987//cellular process;GO:0046483//heterocycle metabolic process;GO:0070727//cellular macromolecule localization;GO…
XR_001760188.1	XM_008311763.2	Snupn	PREDICTED: snurportin-1 isoform X3 [Cynoglossus semilaevis]	Genetic Information Processing	Translation	ko03013//RNA transport	K13151	GO:0044424//intracellular part;GO:0005622//intracellular;GO:0043226//organelle;GO:0043229//intracellular organelle;GO:0043227//membrane-bounded organelle;GO:0043231//intracellular membrane-bounded organelle;GO:0044464//cell part;GO:0005623//cell	GO:0022892//substrate-specific transporter activity;GO:0005215//transporter activity	GO:0051179//localization;GO:0009987//cellular process;GO:0008152//metabolic process;GO:0034641//cellular nitrogen compound metabolic process;GO:0071705//nitrogen compound transport;GO:0090304//nucleic acid metabolic process;GO:0006397//mRNA processing;GO:0006913//nucleocytoplasmic transport;GO:0006404//RNA import into nucleus;GO:0044260//cellular macromolecule metabolic process;GO:0033036//macrom…
XR_001760157.1	XM_008312006.2	CHRM2	PREDICTED: muscarinic acetylcholine receptor M2-like [Cynoglossus semilaevis]	Environmental Information Processing;Cellular Processes	Signaling molecules and interaction;Signal transduction;Cell motility	ko04080//Neuroactive ligand-receptor interaction;ko04810//Regulation of actin cytoskeleton;ko04020//Calcium signaling pathway	K04130	GO:0044425//membrane part;GO:0031224//intrinsic component of membrane;GO:0016021//integral component of membrane;GO:0016020//membrane	GO:0004930//G-protein coupled receptor activity;GO:0099600//transmembrane receptor activity;GO:0008227//G-protein coupled amine receptor activity;GO:0038023//signaling receptor activity;GO:0060089//molecular transducer activity;GO:0004888//transmembrane signaling receptor activity;GO:0004871//signal transducer activity;GO:0004872//receptor activity	GO:0050789//regulation of biological process;GO:0051716//cellular response to stimulus;GO:0044763//single-organism cellular process;GO:0050794//regulation of cellular process;GO:0044700//single organism signaling;GO:0044057//regulation of system process;GO:0044699//single-organism process;GO:0007154//cell communication;GO:0051239//regulation of multicellular organismal process;GO:0050896//respons…
XR_521645.2	XM_008312065.2	Hps5	PREDICTED: Hermansky-Pudlak syndrome 5 protein isoform X1 [Cynoglossus semilaevis]	-	-	-	-	-	-	-
XR_001760167.1	XM_008312079.2	Ppcdc	PREDICTED: phosphopantothenoylcysteine decarboxylase isoform X1 [Cynoglossus semilaevis]	Metabolism	Metabolism of cofactors and vitamins;Global and Overview	ko01100//Metabolic pathways;ko00770//Pantothenate and CoA biosynthesis	K01598	-	-	-
XR_001760176.1	XM_008312193.2	FOXP4	PREDICTED: forkhead box protein P2-like [Cynoglossus semilaevis]	-	-	-	-	-	-	-
XR_001760177.1	XM_008312193.2	FOXP4	PREDICTED: forkhead box protein P2-like [Cynoglossus semilaevis]	-	-	-	-	-	-	-
XR_001760177.1	XM_008312177.2	Mdfic	PREDICTED: myoD family inhibitor domain-containing protein-like [Cynoglossus semilaevis]	-	-	-	-	-	-	-
XR_001760135.1	XM_017032929.1	CCDC136	PREDICTED: coiled-coil domain-containing protein 136-like isoform X1 [Cynoglossus semilaevis]	-	-	-	-	-	-	-
XR_001760135.1	XM_008312183.2	CCDC136	PREDICTED: coiled-coil domain-containing protein 136-like isoform X1 [Cynoglossus semilaevis]	-	-	-	-	-	-	-
XR_001760141.1	XM_017032929.1	CCDC136	PREDICTED: coiled-coil domain-containing protein 136-like isoform X1 [Cynoglossus semilaevis]	-	-	-	-	-	-	-
XR_001760141.1	XM_008312183.2	CCDC136	PREDICTED: coiled-coil domain-containing protein 136-like isoform X1 [Cynoglossus semilaevis]	-	-	-	-	-	-	-
XR_001760138.1	XM_017032929.1	CCDC136	PREDICTED: coiled-coil domain-containing protein 136-like isoform X1 [Cynoglossus semilaevis]	-	-	-	-	-	-	-
XR_001760138.1	XM_008312183.2	CCDC136	PREDICTED: coiled-coil domain-containing protein 136-like isoform X1 [Cynoglossus semilaevis]	-	-	-	-	-	-	-
XR_001760139.1	XM_017032929.1	CCDC136	PREDICTED: coiled-coil domain-containing protein 136-like isoform X1 [Cynoglossus semilaevis]	-	-	-	-	-	-	-
XR_001760139.1	XM_008312183.2	CCDC136	PREDICTED: coiled-coil domain-containing protein 136-like isoform X1 [Cynoglossus semilaevis]	-	-	-	-	-	-	-
XR_521656.2	XM_008312232.2	DENND2A	PREDICTED: DENN domain-containing protein 2A [Cynoglossus semilaevis]	-	-	-	-	-	-	-
XR_001760151.1	XM_017032990.1	Srpk2	PREDICTED: SRSF protein kinase 2-like isoform X3 [Cynoglossus semilaevis]	-	-	-	-	-	-	-
XR_001760152.1	XM_017032990.1	Srpk2	PREDICTED: SRSF protein kinase 2-like isoform X3 [Cynoglossus semilaevis]	-	-	-	-	-	-	-
XR_001760161.1	XM_008312255.2	PLXNB2	PREDICTED: plexin-B2 [Cynoglossus semilaevis]	-	-	-	-	-	-	-
XR_001760149.1	XM_017032967.1	Adamts20	PREDICTED: A disintegrin and metalloproteinase with thrombospondin motifs 20 isoform X1 [Cynoglossus semilaevis]	-	-	-	-	-	-	-
XR_001760198.1	XM_008312323.2	ABTB2	PREDICTED: ankyrin repeat and BTB/POZ domain-containing protein 2 [Cynoglossus semilaevis]	-	-	-	-	-	-	-
XR_521661.2	XM_017033349.1	IGSF22	PREDICTED: immunoglobulin superfamily member 22 isoform X4 [Cynoglossus semilaevis]	-	-	-	-	-	-	-
XR_521661.2	XM_008312318.1	IGSF22	PREDICTED: immunoglobulin superfamily member 22 isoform X1 [Cynoglossus semilaevis]	-	-	-	-	-	-	-
XR_521657.2	XM_008312298.2	OSBPL5	PREDICTED: oxysterol-binding protein-related protein 5 [Cynoglossus semilaevis]	-	-	-	-	-	-	GO:0033036//macromolecule localization;GO:0051179//localization;GO:0010876//lipid localization
XR_521675.2	XM_008312486.2	AQP9	PREDICTED: aquaporin-9-like [Cynoglossus semilaevis]	-	-	-	-	-	-	-
XR_521674.2	XM_008312465.2	fan1	PREDICTED: fanconi-associated nuclease 1 [Cynoglossus semilaevis]	Genetic Information Processing	Replication and repair	ko03460//Fanconi anemia pathway	K15363	-	GO:0016787//hydrolase activity;GO:0003824//catalytic activity	GO:0008152//metabolic process
XR_521674.2	XM_017032909.1	TJP1	PREDICTED: tight junction protein ZO-1 isoform X6 [Cynoglossus semilaevis]	Cellular Processes	Cellular commiunity	ko04530//Tight junction;ko04520//Adherens junction;ko04540//Gap junction	K05701	-	-	-
XR_521674.2	XM_017032906.1	TJP1	PREDICTED: tight junction protein ZO-1 isoform X2 [Cynoglossus semilaevis]	Cellular Processes	Cellular commiunity	ko04530//Tight junction;ko04520//Adherens junction;ko04540//Gap junction	K05701	-	-	-
XR_001760128.1	XM_017032909.1	TJP1	PREDICTED: tight junction protein ZO-1 isoform X6 [Cynoglossus semilaevis]	Cellular Processes	Cellular commiunity	ko04530//Tight junction;ko04520//Adherens junction;ko04540//Gap junction	K05701	-	-	-
XR_001760128.1	XM_017032906.1	TJP1	PREDICTED: tight junction protein ZO-1 isoform X2 [Cynoglossus semilaevis]	Cellular Processes	Cellular commiunity	ko04530//Tight junction;ko04520//Adherens junction;ko04540//Gap junction	K05701	-	-	-
XR_521679.2	XM_008312535.1	rhcg1	PREDICTED: ammonium transporter Rh type C 1 [Cynoglossus semilaevis]	-	-	-	-	-	-	-
XR_521682.2	XM_008312539.2	banp	PREDICTED: LOW QUALITY PROTEIN: protein BANP [Cynoglossus semilaevis]	-	-	-	-	-	-	-
XR_521692.2	XM_008312589.2	Il17ra	PREDICTED: interleukin-17 receptor A-like isoform X1 [Cynoglossus semilaevis]	Environmental Information Processing	Signaling molecules and interaction	ko04060//Cytokine-cytokine receptor interaction	K05164	-	-	-
XR_521692.2	XM_008312591.2	Il17ra	PREDICTED: interleukin-17 receptor A-like isoform X1 [Cynoglossus semilaevis]	Environmental Information Processing	Signaling molecules and interaction	ko04060//Cytokine-cytokine receptor interaction	K05164	-	-	-
XR_521692.2	XM_008312590.2	Il17ra	PREDICTED: interleukin-17 receptor A-like isoform X1 [Cynoglossus semilaevis]	Environmental Information Processing	Signaling molecules and interaction	ko04060//Cytokine-cytokine receptor interaction	K05164	-	-	-
XR_521692.2	XM_017033026.1	Il17ra	PREDICTED: interleukin-17 receptor A-like isoform X1 [Cynoglossus semilaevis]	Environmental Information Processing	Signaling molecules and interaction	ko04060//Cytokine-cytokine receptor interaction	K05164	-	-	-
XR_521697.2	XM_008312604.2	Nr2f2	PREDICTED: COUP transcription factor 2-like [Cynoglossus semilaevis]	-	-	-	-	-	-	-
XR_521702.2	XM_017033835.1	slc22a16	PREDICTED: solute carrier family 22 member 16 [Cynoglossus semilaevis]	-	-	-	-	-	GO:0005215//transporter activity	GO:0044699//single-organism process;GO:0044763//single-organism cellular process;GO:0009987//cellular process
XR_001760224.1	XM_008312669.2	nr2e1	PREDICTED: nuclear receptor subfamily 2 group E member 1 [Cynoglossus semilaevis]	-	-	-	-	GO:0043227//membrane-bounded organelle;GO:0044424//intracellular part;GO:0043229//intracellular organelle;GO:0005623//cell;GO:0043231//intracellular membrane-bounded organelle;GO:0044464//cell part;GO:0043226//organelle;GO:0005622//intracellular	GO:0004872//receptor activity;GO:0043167//ion binding;GO:0043169//cation binding;GO:0005488//binding;GO:0001071//nucleic acid binding transcription factor activity;GO:1901363//heterocyclic compound binding;GO:0060089//molecular transducer activity;GO:0046872//metal ion binding;GO:0038023//signaling receptor activity;GO:0097159//organic cyclic compound binding;GO:0004871//signal transducer activit…	GO:0044700//single organism signaling;GO:0023052//signaling;GO:0050896//response to stimulus;GO:0065007//biological regulation;GO:1901362//organic cyclic compound biosynthetic process;GO:0071495//cellular response to endogenous stimulus;GO:0018130//heterocycle biosynthetic process;GO:0090304//nucleic acid metabolic process;GO:0009719//response to endogenous stimulus;GO:0032774//RNA biosynthetic p…
XR_001760278.1	XM_008312697.2	esr1	PREDICTED: estrogen receptor [Cynoglossus semilaevis]	-	-	-	-	-	-	-
XR_521708.2	XM_008312716.2	ANKRD6	PREDICTED: ankyrin repeat domain-containing protein 6 isoform X2 [Cynoglossus semilaevis]	-	-	-	-	-	-	-
XR_521707.2	XM_008312708.2	EPHX1	PREDICTED: epoxide hydrolase 1 [Cynoglossus semilaevis]	Metabolism	Xenobiotics biodegradation and metabolism	ko00980//Metabolism of xenobiotics by cytochrome P450	K01253	-	GO:0003824//catalytic activity;GO:0016787//hydrolase activity;GO:0016801//hydrolase activity, acting on ether bonds;GO:0016803//ether hydrolase activity	-
XR_521707.2	XM_008312709.2	Srp9	PREDICTED: signal recognition particle 9 kDa protein [Cynoglossus semilaevis]	Genetic Information Processing	Folding, sorting and degradation	ko03060//Protein export	K03109	GO:0032991//macromolecular complex;GO:0048500//signal recognition particle;GO:0005737//cytoplasm;GO:0030529//intracellular ribonucleoprotein complex;GO:0044464//cell part;GO:0044444//cytoplasmic part;GO:0044424//intracellular part;GO:0005623//cell;GO:1990904//ribonucleoprotein complex;GO:0005622//intracellular	GO:0003723//RNA binding;GO:0003676//nucleic acid binding;GO:0005488//binding;GO:0097159//organic cyclic compound binding;GO:1901363//heterocyclic compound binding	GO:0071704//organic substance metabolic process;GO:0009058//biosynthetic process;GO:0051179//localization;GO:0045184//establishment of protein localization;GO:0043043//peptide biosynthetic process;GO:1901566//organonitrogen compound biosynthetic process;GO:1901564//organonitrogen compound metabolic process;GO:0034645//cellular macromolecule biosynthetic process;GO:0006612//protein targeting to me…
XR_001760261.1	XM_008312901.2	Jdp2	PREDICTED: jun dimerization protein 2-like [Cynoglossus semilaevis]	-	-	-	-	GO:0005622//intracellular;GO:0043231//intracellular membrane-bounded organelle;GO:0043229//intracellular organelle;GO:0044424//intracellular part;GO:0043227//membrane-bounded organelle;GO:0044464//cell part;GO:0005623//cell;GO:0043226//organelle	GO:0003677//DNA binding;GO:0001071//nucleic acid binding transcription factor activity;GO:0097159//organic cyclic compound binding;GO:0003676//nucleic acid binding;GO:1901363//heterocyclic compound binding;GO:0005488//binding	GO:0090304//nucleic acid metabolic process;GO:0034645//cellular macromolecule biosynthetic process;GO:1901576//organic substance biosynthetic process;GO:1901362//organic cyclic compound biosynthetic process;GO:0008152//metabolic process;GO:0034654//nucleobase-containing compound biosynthetic process;GO:0006807//nitrogen compound metabolic process;GO:0010467//gene expression;GO:1901360//organic cy…
XR_521718.2	XM_008312919.2	gata4	PREDICTED: transcription factor GATA-4 [Cynoglossus semilaevis]	-	-	-	-	GO:0043229//intracellular organelle;GO:0044424//intracellular part;GO:0043231//intracellular membrane-bounded organelle;GO:0043226//organelle;GO:0044464//cell part;GO:0005622//intracellular;GO:0043227//membrane-bounded organelle;GO:0005623//cell	GO:0003676//nucleic acid binding;GO:1901363//heterocyclic compound binding;GO:0046872//metal ion binding;GO:0003677//DNA binding;GO:0043167//ion binding;GO:0097159//organic cyclic compound binding;GO:0046914//transition metal ion binding;GO:0001071//nucleic acid binding transcription factor activity;GO:0043169//cation binding;GO:0005488//binding	GO:0044699//single-organism process;GO:0009059//macromolecule biosynthetic process;GO:0018130//heterocycle biosynthetic process;GO:0046483//heterocycle metabolic process;GO:0040011//locomotion;GO:0002376//immune system process;GO:0006366//transcription from RNA polymerase II promoter;GO:1901576//organic substance biosynthetic process;GO:0050896//response to stimulus;GO:0048870//cell motility;GO:0…
XR_001760266.1	XM_008312925.2	FDFT1	PREDICTED: squalene synthase isoform X2 [Cynoglossus semilaevis]	Metabolism	Global and Overview;Lipid metabolism	ko01100//Metabolic pathways;ko01110//Biosynthesis of secondary metabolites;ko01130//Biosynthesis of antibiotics;ko00100//Steroid biosynthesis	K00801	GO:0016020//membrane;GO:0044425//membrane part;GO:0031224//intrinsic component of membrane	GO:0016740//transferase activity;GO:0003824//catalytic activity	GO:0006629//lipid metabolic process;GO:0071704//organic substance metabolic process;GO:0044238//primary metabolic process;GO:0044699//single-organism process;GO:0008152//metabolic process;GO:0044710//single-organism metabolic process
XR_001760266.1	XM_008312924.2	FDFT1	PREDICTED: squalene synthase isoform X1 [Cynoglossus semilaevis]	Metabolism	Global and Overview;Lipid metabolism	ko01100//Metabolic pathways;ko01110//Biosynthesis of secondary metabolites;ko01130//Biosynthesis of antibiotics;ko00100//Steroid biosynthesis	K00801	-	-	-
XR_521720.2	XM_008312925.2	FDFT1	PREDICTED: squalene synthase isoform X2 [Cynoglossus semilaevis]	Metabolism	Global and Overview;Lipid metabolism	ko01100//Metabolic pathways;ko01110//Biosynthesis of secondary metabolites;ko01130//Biosynthesis of antibiotics;ko00100//Steroid biosynthesis	K00801	GO:0016020//membrane;GO:0044425//membrane part;GO:0031224//intrinsic component of membrane	GO:0016740//transferase activity;GO:0003824//catalytic activity	GO:0006629//lipid metabolic process;GO:0071704//organic substance metabolic process;GO:0044238//primary metabolic process;GO:0044699//single-organism process;GO:0008152//metabolic process;GO:0044710//single-organism metabolic process
XR_521720.2	XM_008312924.2	FDFT1	PREDICTED: squalene synthase isoform X1 [Cynoglossus semilaevis]	Metabolism	Global and Overview;Lipid metabolism	ko01100//Metabolic pathways;ko01110//Biosynthesis of secondary metabolites;ko01130//Biosynthesis of antibiotics;ko00100//Steroid biosynthesis	K00801	-	-	-
XR_521719.2	XM_008312925.2	FDFT1	PREDICTED: squalene synthase isoform X2 [Cynoglossus semilaevis]	Metabolism	Global and Overview;Lipid metabolism	ko01100//Metabolic pathways;ko01110//Biosynthesis of secondary metabolites;ko01130//Biosynthesis of antibiotics;ko00100//Steroid biosynthesis	K00801	GO:0016020//membrane;GO:0044425//membrane part;GO:0031224//intrinsic component of membrane	GO:0016740//transferase activity;GO:0003824//catalytic activity	GO:0006629//lipid metabolic process;GO:0071704//organic substance metabolic process;GO:0044238//primary metabolic process;GO:0044699//single-organism process;GO:0008152//metabolic process;GO:0044710//single-organism metabolic process
XR_521719.2	XM_008312924.2	FDFT1	PREDICTED: squalene synthase isoform X1 [Cynoglossus semilaevis]	Metabolism	Global and Overview;Lipid metabolism	ko01100//Metabolic pathways;ko01110//Biosynthesis of secondary metabolites;ko01130//Biosynthesis of antibiotics;ko00100//Steroid biosynthesis	K00801	-	-	-
XR_001760302.1	XM_008312968.2	TDRP	PREDICTED: testis development-related protein-like [Paralichthys olivaceus]	-	-	-	-	-	-	-
XR_001760302.1	XM_008312967.2	TDRP	PREDICTED: testis development-related protein-like [Paralichthys olivaceus]	-	-	-	-	-	-	-
XR_521724.2	XM_008312982.2	Wasf1	PREDICTED: wiskott-Aldrich syndrome protein family member 1 isoform X3 [Cynoglossus semilaevis]	Cellular Processes	Cell motility;Cellular commiunity	ko04810//Regulation of actin cytoskeleton;ko04520//Adherens junction	K05753	-	-	-
XR_001760250.1	XM_008313026.2	hsp90ab1	PREDICTED: heat shock protein HSP 90-beta [Cynoglossus semilaevis]	Genetic Information Processing;Organismal Systems	Immune system;Folding, sorting and degradation;Endocrine system	ko04141//Protein processing in endoplasmic reticulum;ko04914//Progesterone-mediated oocyte maturation;ko04621//NOD-like receptor signaling pathway	K04079	-	GO:0005515//protein binding;GO:0005488//binding	GO:0044260//cellular macromolecule metabolic process;GO:0071704//organic substance metabolic process;GO:0050896//response to stimulus;GO:0044237//cellular metabolic process;GO:0044267//cellular protein metabolic process;GO:0043170//macromolecule metabolic process;GO:0019538//protein metabolic process;GO:0009987//cellular process;GO:0008152//metabolic process;GO:0044238//primary metabolic process
XR_001760295.1	XM_008312999.2	ENPP1	PREDICTED: ectonucleotide pyrophosphatase/phosphodiesterase family member 1-like [Cynoglossus semilaevis]	Metabolism	Nucleotide metabolism;Carbohydrate metabolism;Global and Overview;Metabolism of cofactors and vitamins	ko01100//Metabolic pathways;ko00230//Purine metabolism;ko00500//Starch and sucrose metabolism;ko00760//Nicotinate and nicotinamide metabolism;ko00770//Pantothenate and CoA biosynthesis	K01513	-	GO:0005488//binding;GO:0003824//catalytic activity;GO:0043167//ion binding;GO:0043169//cation binding	-
XR_001760295.1	XM_008312998.2	Sytl3	PREDICTED: synaptotagmin-like protein 3 [Cynoglossus semilaevis]	-	-	-	-	-	-	-
XR_521725.2	XM_008312998.2	Sytl3	PREDICTED: synaptotagmin-like protein 3 [Cynoglossus semilaevis]	-	-	-	-	-	-	-
XR_001760299.1	XM_017033811.1	Rd3	PREDICTED: protein RD3 [Cynoglossus semilaevis]	-	-	-	-	-	-	-
XR_001760299.1	XM_017033810.1	Rd3	PREDICTED: protein RD3 [Cynoglossus semilaevis]	-	-	-	-	-	-	-
XR_001760268.1	XM_008313089.2	HPCAL1	PREDICTED: hippocalcin-like protein 1 [Poecilia formosa]	-	-	-	-	-	GO:0046872//metal ion binding;GO:0043169//cation binding;GO:0005488//binding;GO:0043167//ion binding	-
XR_001760267.1	XM_008313090.2	mrap2a	PREDICTED: melanocortin-2 receptor accessory protein 2A-like [Cynoglossus semilaevis]	-	-	-	-	-	-	-
XR_521738.2	XM_008313123.2	Fndc1	PREDICTED: fibronectin type III domain-containing protein 1 isoform X1 [Cynoglossus semilaevis]	-	-	-	-	-	-	-
XR_001760258.1	XM_008313123.2	Fndc1	PREDICTED: fibronectin type III domain-containing protein 1 isoform X1 [Cynoglossus semilaevis]	-	-	-	-	-	-	-
XR_001760314.1	XM_008313129.2	DLL4	PREDICTED: delta-like protein 4 [Cynoglossus semilaevis]	Environmental Information Processing	Signal transduction	ko04330//Notch signaling pathway	K06051	GO:0016020//membrane;GO:0031224//intrinsic component of membrane;GO:0044425//membrane part	GO:0005488//binding;GO:0043169//cation binding;GO:0046872//metal ion binding;GO:0043167//ion binding	GO:0065007//biological regulation;GO:2000145//regulation of cell motility;GO:0007275//multicellular organism development;GO:0010594//regulation of endothelial cell migration;GO:0051239//regulation of multicellular organismal process;GO:0001525//angiogenesis;GO:0048523//negative regulation of cellular process;GO:0007165//signal transduction;GO:0010632//regulation of epithelial cell migration;GO:00…
XR_521743.2	XM_008313174.2	Lrfn5	PREDICTED: leucine-rich repeat and fibronectin type-III domain-containing protein 5-like [Cynoglossus semilaevis]	-	-	-	-	-	-	-
XR_001760244.1	XM_008313234.1	FERMT1	PREDICTED: fermitin family homolog 1 [Cynoglossus semilaevis]	-	-	-	-	-	-	-
XR_521747.2	XM_008313287.2	Epm2a	PREDICTED: laforin [Cynoglossus semilaevis]	-	-	-	-	-	GO:0016787//hydrolase activity;GO:0001871//pattern binding;GO:0016791//phosphatase activity;GO:0042578//phosphoric ester hydrolase activity;GO:0005488//binding;GO:0004721//phosphoprotein phosphatase activity;GO:0016788//hydrolase activity, acting on ester bonds;GO:0030246//carbohydrate binding;GO:0030247//polysaccharide binding;GO:0003824//catalytic activity	GO:0006470//protein dephosphorylation;GO:0009987//cellular process;GO:0036211//protein modification process;GO:0043170//macromolecule metabolic process;GO:0044238//primary metabolic process;GO:0043412//macromolecule modification;GO:0044260//cellular macromolecule metabolic process;GO:0071704//organic substance metabolic process;GO:0044267//cellular protein metabolic process;GO:0006793//phosphorus…
XR_521747.2	XM_008313286.2	Aloxe3	PREDICTED: arachidonate 8S-lipoxygenase-like [Cynoglossus semilaevis]	-	-	-	-	-	GO:0016491//oxidoreductase activity;GO:0003824//catalytic activity	-
XR_001760303.1	XM_008313308.2	MTHFD1L	PREDICTED: monofunctional C1-tetrahydrofolate synthase, mitochondrial [Cynoglossus semilaevis]	Metabolism	Metabolism of cofactors and vitamins;Global and Overview	ko01100//Metabolic pathways;ko00670//One carbon pool by folate	K13402	-	GO:0097367//carbohydrate derivative binding;GO:0097159//organic cyclic compound binding;GO:0001883//purine nucleoside binding;GO:0005488//binding;GO:0016879//ligase activity, forming carbon-nitrogen bonds;GO:0003824//catalytic activity;GO:0016646//oxidoreductase activity, acting on the CH-NH group of donors, NAD or NADP as acceptor;GO:0032549//ribonucleoside binding;GO:0016874//ligase activity;GO…	GO:0043603//cellular amide metabolic process;GO:0006520//cellular amino acid metabolic process;GO:0006807//nitrogen compound metabolic process;GO:0006725//cellular aromatic compound metabolic process;GO:0006760//folic acid-containing compound metabolic process;GO:0071704//organic substance metabolic process;GO:0044281//small molecule metabolic process;GO:0044238//primary metabolic process;GO:0006…
XR_001760307.1	XM_008313308.2	MTHFD1L	PREDICTED: monofunctional C1-tetrahydrofolate synthase, mitochondrial [Cynoglossus semilaevis]	Metabolism	Metabolism of cofactors and vitamins;Global and Overview	ko01100//Metabolic pathways;ko00670//One carbon pool by folate	K13402	-	GO:0097367//carbohydrate derivative binding;GO:0097159//organic cyclic compound binding;GO:0001883//purine nucleoside binding;GO:0005488//binding;GO:0016879//ligase activity, forming carbon-nitrogen bonds;GO:0003824//catalytic activity;GO:0016646//oxidoreductase activity, acting on the CH-NH group of donors, NAD or NADP as acceptor;GO:0032549//ribonucleoside binding;GO:0016874//ligase activity;GO…	GO:0043603//cellular amide metabolic process;GO:0006520//cellular amino acid metabolic process;GO:0006807//nitrogen compound metabolic process;GO:0006725//cellular aromatic compound metabolic process;GO:0006760//folic acid-containing compound metabolic process;GO:0071704//organic substance metabolic process;GO:0044281//small molecule metabolic process;GO:0044238//primary metabolic process;GO:0006…
XR_001760311.1	XM_008313361.2	ext1b	PREDICTED: exostosin-1-like [Cynoglossus semilaevis]	Metabolism	Global and Overview;Glycan biosynthesis and metabolism	ko01100//Metabolic pathways;ko00534//Glycosaminoglycan biosynthesis - heparan sulfate / heparin	K02366	-	-	-
XR_521754.2	XM_008313322.1	LATS1	PREDICTED: serine/threonine-protein kinase LATS1 [Cynoglossus semilaevis]	-	-	-	-	-	GO:0097367//carbohydrate derivative binding;GO:0032550//purine ribonucleoside binding;GO:0005488//binding;GO:0004672//protein kinase activity;GO:0036094//small molecule binding;GO:1901363//heterocyclic compound binding;GO:0016772//transferase activity, transferring phosphorus-containing groups;GO:0016773//phosphotransferase activity, alcohol group as acceptor;GO:0001882//nucleoside binding;GO:001…	GO:0009987//cellular process;GO:0019538//protein metabolic process;GO:0006464//cellular protein modification process;GO:0043170//macromolecule metabolic process;GO:0008152//metabolic process;GO:0036211//protein modification process;GO:0044238//primary metabolic process;GO:0006793//phosphorus metabolic process;GO:0043412//macromolecule modification;GO:0071704//organic substance metabolic process;G…
XR_001760281.1	XM_008313317.2	MAP3K5	PREDICTED: mitogen-activated protein kinase kinase kinase 5 isoform X1 [Cynoglossus semilaevis]	Environmental Information Processing;Genetic Information Processing	Signal transduction;Folding, sorting and degradation	ko04010//MAPK signaling pathway;ko04141//Protein processing in endoplasmic reticulum	K04426	-	GO:0003824//catalytic activity;GO:0032550//purine ribonucleoside binding;GO:0016301//kinase activity;GO:1901363//heterocyclic compound binding;GO:0097159//organic cyclic compound binding;GO:0016772//transferase activity, transferring phosphorus-containing groups;GO:0004672//protein kinase activity;GO:0005488//binding;GO:0016773//phosphotransferase activity, alcohol group as acceptor;GO:0032549//r…	GO:0043412//macromolecule modification;GO:0044237//cellular metabolic process;GO:0006796//phosphate-containing compound metabolic process;GO:0019538//protein metabolic process;GO:0071704//organic substance metabolic process;GO:0036211//protein modification process;GO:0006793//phosphorus metabolic process;GO:0009987//cellular process;GO:0043170//macromolecule metabolic process;GO:0044238//primary …
XR_001760279.1	XM_008313393.2	GAREML	PREDICTED: GRB2-associated and regulator of MAPK protein 2 [Cynoglossus semilaevis]	-	-	-	-	-	-	-
XR_521758.2	XM_017033896.1	AK7	PREDICTED: adenylate kinase 7-like [Cynoglossus semilaevis]	Metabolism	Nucleotide metabolism;Global and Overview	ko01100//Metabolic pathways;ko01110//Biosynthesis of secondary metabolites;ko01130//Biosynthesis of antibiotics;ko00230//Purine metabolism	K00939	-	GO:0016772//transferase activity, transferring phosphorus-containing groups;GO:0003824//catalytic activity;GO:0016301//kinase activity;GO:0016740//transferase activity	GO:0006725//cellular aromatic compound metabolic process;GO:0008152//metabolic process;GO:0044237//cellular metabolic process;GO:0006793//phosphorus metabolic process;GO:0009987//cellular process;GO:0006796//phosphate-containing compound metabolic process
XR_001760286.1	XM_008313505.2	Gpr176	PREDICTED: probable G-protein coupled receptor 176 [Cynoglossus semilaevis]	-	-	-	-	GO:0044425//membrane part;GO:0016020//membrane;GO:0031224//intrinsic component of membrane	-	GO:0050896//response to stimulus;GO:0050794//regulation of cellular process;GO:0044763//single-organism cellular process;GO:0065007//biological regulation;GO:0007154//cell communication;GO:0007166//cell surface receptor signaling pathway;GO:0044699//single-organism process;GO:0023052//signaling;GO:0050789//regulation of biological process;GO:0007165//signal transduction;GO:0009987//cellular proce…
XR_521766.2	XM_008313468.2	Dlgap2	PREDICTED: disks large-associated protein 2-like [Cynoglossus semilaevis]	-	-	-	-	-	-	-
XR_001760262.1	XM_008313468.2	Dlgap2	PREDICTED: disks large-associated protein 2-like [Cynoglossus semilaevis]	-	-	-	-	-	-	-
XR_001760238.1	XM_008313520.2	Plg	PREDICTED: plasminogen [Cynoglossus semilaevis]	Environmental Information Processing	Signaling molecules and interaction	ko04080//Neuroactive ligand-receptor interaction	K01315	-	GO:0016787//hydrolase activity;GO:0004175//endopeptidase activity;GO:0008233//peptidase activity;GO:0003824//catalytic activity;GO:0070011//peptidase activity, acting on L-amino acid peptides	GO:0019538//protein metabolic process;GO:0010467//gene expression;GO:0044238//primary metabolic process;GO:0051604//protein maturation;GO:0043170//macromolecule metabolic process;GO:0008152//metabolic process;GO:0006508//proteolysis;GO:0016485//protein processing;GO:0071704//organic substance metabolic process
XR_001760239.1	XM_008313520.2	Plg	PREDICTED: plasminogen [Cynoglossus semilaevis]	Environmental Information Processing	Signaling molecules and interaction	ko04080//Neuroactive ligand-receptor interaction	K01315	-	GO:0016787//hydrolase activity;GO:0004175//endopeptidase activity;GO:0008233//peptidase activity;GO:0003824//catalytic activity;GO:0070011//peptidase activity, acting on L-amino acid peptides	GO:0019538//protein metabolic process;GO:0010467//gene expression;GO:0044238//primary metabolic process;GO:0051604//protein maturation;GO:0043170//macromolecule metabolic process;GO:0008152//metabolic process;GO:0006508//proteolysis;GO:0016485//protein processing;GO:0071704//organic substance metabolic process
XR_001760243.1	XM_017033536.1	RFX6	PREDICTED: DNA-binding protein RFX6 [Cynoglossus semilaevis]	-	-	-	-	-	-	GO:0008152//metabolic process;GO:0019438//aromatic compound biosynthetic process;GO:0009058//biosynthetic process;GO:0097659//nucleic acid-templated transcription;GO:0034645//cellular macromolecule biosynthetic process;GO:1901360//organic cyclic compound metabolic process;GO:0009059//macromolecule biosynthetic process;GO:0018130//heterocycle biosynthetic process;GO:0090304//nucleic acid metabolic…
XR_001760229.1	XM_008313623.2	Hivep2	PREDICTED: transcription factor HIVEP2 isoform X1 [Cynoglossus semilaevis]	-	-	-	-	-	-	-
XR_001760228.1	XM_017033485.1	TNFAIP2	PREDICTED: tumor necrosis factor alpha-induced protein 2-like isoform X2 [Cynoglossus semilaevis]	-	-	-	-	-	-	-
XR_001760228.1	XM_017033486.1	TNFAIP2	PREDICTED: tumor necrosis factor alpha-induced protein 2-like isoform X1 [Cynoglossus semilaevis]	-	-	-	-	-	-	-
XR_521802.2	XM_008313813.2	KCNH4	PREDICTED: potassium voltage-gated channel subfamily H member 4-like [Cynoglossus semilaevis]	-	-	-	-	GO:0031224//intrinsic component of membrane;GO:0044425//membrane part;GO:0016020//membrane	GO:0022857//transmembrane transporter activity;GO:0005267//potassium channel activity;GO:0015267//channel activity;GO:0005215//transporter activity;GO:0022892//substrate-specific transporter activity;GO:0022803//passive transmembrane transporter activity;GO:0022890//inorganic cation transmembrane transporter activity;GO:0005261//cation channel activity;GO:0022891//substrate-specific transmembrane…	GO:0034220//ion transmembrane transport;GO:0006812//cation transport;GO:0006811//ion transport;GO:0006810//transport;GO:0044700//single organism signaling;GO:0050789//regulation of biological process;GO:0023052//signaling;GO:0065007//biological regulation;GO:0050794//regulation of cellular process;GO:0044763//single-organism cellular process;GO:0050896//response to stimulus;GO:0007154//cell commu…
XR_001760322.1	XM_008313824.2	STAC2	PREDICTED: SH3 and cysteine-rich domain-containing protein 2-like [Cynoglossus semilaevis]	-	-	-	-	-	-	-
XR_001760443.1	XM_008313825.2	MED1	PREDICTED: mediator of RNA polymerase II transcription subunit 1 [Cynoglossus semilaevis]	-	-	-	-	-	-	-
XR_001760371.1	XM_008313966.2	psme4b	PREDICTED: proteasome activator complex subunit 4B-like [Cynoglossus semilaevis]	Genetic Information Processing	Folding, sorting and degradation	ko03050//Proteasome	K06699	-	-	-
XR_521810.2	XM_008313966.2	psme4b	PREDICTED: proteasome activator complex subunit 4B-like [Cynoglossus semilaevis]	Genetic Information Processing	Folding, sorting and degradation	ko03050//Proteasome	K06699	-	-	-
XR_521819.2	XM_008314057.2	MAPT	PREDICTED: microtubule-associated protein tau isoform X2 [Cynoglossus semilaevis]	Environmental Information Processing	Signal transduction	ko04010//MAPK signaling pathway	K04380	-	-	-
XR_521819.2	XM_008314055.2	MAPT	PREDICTED: microtubule-associated protein tau isoform X1 [Cynoglossus semilaevis]	Environmental Information Processing	Signal transduction	ko04010//MAPK signaling pathway	K04380	-	-	-
XR_521819.2	XM_008314058.2	MAPT	PREDICTED: microtubule-associated protein tau isoform X3 [Cynoglossus semilaevis]	Environmental Information Processing	Signal transduction	ko04010//MAPK signaling pathway	K04380	-	-	-
XR_521819.2	XM_008314060.2	MAPT	PREDICTED: microtubule-associated protein tau isoform X4 [Cynoglossus semilaevis]	Environmental Information Processing	Signal transduction	ko04010//MAPK signaling pathway	K04380	-	-	-
XR_521819.2	XM_008314063.2	MAPT	PREDICTED: microtubule-associated protein tau isoform X7 [Cynoglossus semilaevis]	Environmental Information Processing	Signal transduction	ko04010//MAPK signaling pathway	K04380	-	-	-
XR_521819.2	XM_008314062.2	MAPT	PREDICTED: microtubule-associated protein tau isoform X6 [Cynoglossus semilaevis]	Environmental Information Processing	Signal transduction	ko04010//MAPK signaling pathway	K04380	-	-	-
XR_521819.2	XM_017034279.1	MAPT	PREDICTED: microtubule-associated protein tau isoform X8 [Cynoglossus semilaevis]	Environmental Information Processing	Signal transduction	ko04010//MAPK signaling pathway	K04380	-	-	-
XR_521819.2	XM_017034281.1	MAPT	PREDICTED: microtubule-associated protein tau isoform X9 [Cynoglossus semilaevis]	Environmental Information Processing	Signal transduction	ko04010//MAPK signaling pathway	K04380	-	-	-
XR_521819.2	XM_008314056.2	MAPT	PREDICTED: microtubule-associated protein tau isoform X1 [Cynoglossus semilaevis]	Environmental Information Processing	Signal transduction	ko04010//MAPK signaling pathway	K04380	-	-	-
XR_001760376.1	XM_008314055.2	MAPT	PREDICTED: microtubule-associated protein tau isoform X1 [Cynoglossus semilaevis]	Environmental Information Processing	Signal transduction	ko04010//MAPK signaling pathway	K04380	-	-	-
XR_001760376.1	XM_008314058.2	MAPT	PREDICTED: microtubule-associated protein tau isoform X3 [Cynoglossus semilaevis]	Environmental Information Processing	Signal transduction	ko04010//MAPK signaling pathway	K04380	-	-	-
XR_001760376.1	XM_008314060.2	MAPT	PREDICTED: microtubule-associated protein tau isoform X4 [Cynoglossus semilaevis]	Environmental Information Processing	Signal transduction	ko04010//MAPK signaling pathway	K04380	-	-	-
XR_001760376.1	XM_008314063.2	MAPT	PREDICTED: microtubule-associated protein tau isoform X7 [Cynoglossus semilaevis]	Environmental Information Processing	Signal transduction	ko04010//MAPK signaling pathway	K04380	-	-	-
XR_001760376.1	XM_008314062.2	MAPT	PREDICTED: microtubule-associated protein tau isoform X6 [Cynoglossus semilaevis]	Environmental Information Processing	Signal transduction	ko04010//MAPK signaling pathway	K04380	-	-	-
XR_001760376.1	XM_017034279.1	MAPT	PREDICTED: microtubule-associated protein tau isoform X8 [Cynoglossus semilaevis]	Environmental Information Processing	Signal transduction	ko04010//MAPK signaling pathway	K04380	-	-	-
XR_001760376.1	XM_017034281.1	MAPT	PREDICTED: microtubule-associated protein tau isoform X9 [Cynoglossus semilaevis]	Environmental Information Processing	Signal transduction	ko04010//MAPK signaling pathway	K04380	-	-	-
XR_001760376.1	XM_008314056.2	MAPT	PREDICTED: microtubule-associated protein tau isoform X1 [Cynoglossus semilaevis]	Environmental Information Processing	Signal transduction	ko04010//MAPK signaling pathway	K04380	-	-	-
XR_001760423.1	XM_008314117.2	IPMK	PREDICTED: inositol polyphosphate multikinase [Cynoglossus semilaevis]	Metabolism;Environmental Information Processing	Signal transduction;Carbohydrate metabolism;Global and Overview	ko01100//Metabolic pathways;ko04070//Phosphatidylinositol signaling system;ko00562//Inositol phosphate metabolism	K00915	-	-	-
XR_521828.2	XM_017034093.1	-	PREDICTED: tumor necrosis factor receptor superfamily member 12A [Cynoglossus semilaevis]	Environmental Information Processing	Signaling molecules and interaction	ko04060//Cytokine-cytokine receptor interaction	K05149	-	-	-
XR_521831.2	XM_008314279.2	CDR2	PREDICTED: cerebellar degeneration-related protein 2-like [Cynoglossus semilaevis]	-	-	-	-	-	-	-
XR_521830.2	XM_008314279.2	CDR2	PREDICTED: cerebellar degeneration-related protein 2-like [Cynoglossus semilaevis]	-	-	-	-	-	-	-
XR_521832.2	XM_008314279.2	CDR2	PREDICTED: cerebellar degeneration-related protein 2-like [Cynoglossus semilaevis]	-	-	-	-	-	-	-
XR_521850.2	XM_008314478.2	ndel1b	PREDICTED: nuclear distribution protein nudE-like 1-B [Cynoglossus semilaevis]	-	-	-	-	-	-	-
XR_521849.2	XM_017034571.1	-	PREDICTED: uncharacterized protein C7orf62 homolog [Cynoglossus semilaevis]	-	-	-	-	-	-	-
XR_521847.2	XM_017034271.1	skap1	PREDICTED: src kinase-associated phosphoprotein 1 isoform X1 [Cynoglossus semilaevis]	-	-	-	-	-	-	-
XR_001760445.1	XM_008314518.2	POLR3A	PREDICTED: DNA-directed RNA polymerase III subunit RPC1 isoform X1 [Cynoglossus semilaevis]	Genetic Information Processing;Metabolism;Organismal Systems	Transcription;Nucleotide metabolism;Immune system;Global and Overview	ko01100//Metabolic pathways;ko00230//Purine metabolism;ko00240//Pyrimidine metabolism;ko04623//Cytosolic DNA-sensing pathway;ko03020//RNA polymerase	K03018	-	GO:0034062//RNA polymerase activity;GO:0003824//catalytic activity;GO:0016740//transferase activity;GO:0016772//transferase activity, transferring phosphorus-containing groups;GO:0016779//nucleotidyltransferase activity	GO:0043170//macromolecule metabolic process;GO:0010467//gene expression;GO:0008152//metabolic process;GO:0071704//organic substance metabolic process
XR_521859.2	XR_001760355.1
XR_521859.2	XR_521855.2
XR_521859.2	XR_521854.2
XR_521859.2	XM_008314529.2	hdac1-b	PREDICTED: probable histone deacetylase 1-B isoform X2 [Cynoglossus semilaevis]	Cellular Processes;Environmental Information Processing	Signal transduction;Cell growth and death	ko04110//Cell cycle;ko04330//Notch signaling pathway	K06067	-	GO:0016811//hydrolase activity, acting on carbon-nitrogen (but not peptide) bonds, in linear amides;GO:0017136//NAD-dependent histone deacetylase activity;GO:0033558//protein deacetylase activity;GO:0003824//catalytic activity;GO:0019213//deacetylase activity;GO:0016787//hydrolase activity;GO:0016810//hydrolase activity, acting on carbon-nitrogen (but not peptide) bonds;GO:0034979//NAD-dependent …	GO:0050789//regulation of biological process;GO:0044707//single-multicellular organism process;GO:0044699//single-organism process;GO:0044710//single-organism metabolic process;GO:0035601//protein deacylation;GO:0044237//cellular metabolic process;GO:0044260//cellular macromolecule metabolic process;GO:0050794//regulation of cellular process;GO:0032501//multicellular organismal process;GO:0007399…
XR_521859.2	XR_001760354.1
XR_001760431.1	XM_008314616.1	nubp2	PREDICTED: cytosolic Fe-S cluster assembly factor NUBP2 [Cynoglossus semilaevis]	-	-	-	-	GO:0005623//cell;GO:0044424//intracellular part;GO:0005622//intracellular;GO:0044464//cell part	GO:0001882//nucleoside binding;GO:0032549//ribonucleoside binding;GO:0001883//purine nucleoside binding;GO:0097367//carbohydrate derivative binding;GO:0051536//iron-sulfur cluster binding;GO:0051540//metal cluster binding;GO:1901363//heterocyclic compound binding;GO:0043167//ion binding;GO:0097159//organic cyclic compound binding;GO:0043169//cation binding;GO:0032550//purine ribonucleoside bindin…	GO:0008152//metabolic process;GO:0009058//biosynthetic process
XR_001760430.1	XM_008314616.1	nubp2	PREDICTED: cytosolic Fe-S cluster assembly factor NUBP2 [Cynoglossus semilaevis]	-	-	-	-	GO:0005623//cell;GO:0044424//intracellular part;GO:0005622//intracellular;GO:0044464//cell part	GO:0001882//nucleoside binding;GO:0032549//ribonucleoside binding;GO:0001883//purine nucleoside binding;GO:0097367//carbohydrate derivative binding;GO:0051536//iron-sulfur cluster binding;GO:0051540//metal cluster binding;GO:1901363//heterocyclic compound binding;GO:0043167//ion binding;GO:0097159//organic cyclic compound binding;GO:0043169//cation binding;GO:0032550//purine ribonucleoside bindin…	GO:0008152//metabolic process;GO:0009058//biosynthetic process
XR_521872.2	XM_017034557.1	KCTD17	PREDICTED: BTB/POZ domain-containing protein KCTD5-like isoform X2 [Cynoglossus semilaevis]	-	-	-	-	-	-	-
XR_001760369.1	XM_008314713.2	TGas113e22.1	PREDICTED: histone H3.3 isoform X1 [Nothobranchius furzeri]	-	-	-	-	GO:0031974//membrane-enclosed lumen;GO:0032991//macromolecular complex;GO:0043232//intracellular non-membrane-bounded organelle;GO:0000786//nucleosome;GO:0032993//protein-DNA complex;GO:0044446//intracellular organelle part;GO:0044464//cell part;GO:0005623//cell;GO:0044815//DNA packaging complex;GO:0005694//chromosome;GO:0043226//organelle;GO:0044424//intracellular part;GO:0031981//nuclear lumen;…	GO:0000975//regulatory region DNA binding;GO:0044877//macromolecular complex binding;GO:0003690//double-stranded DNA binding;GO:0000976//transcription regulatory region sequence-specific DNA binding;GO:0005515//protein binding;GO:0005488//binding;GO:0000977//RNA polymerase II regulatory region sequence-specific DNA binding;GO:0001067//regulatory region nucleic acid binding;GO:0043565//sequence-sp…	GO:0065008//regulation of biological quality;GO:0034622//cellular macromolecular complex assembly;GO:0044707//single-multicellular organism process;GO:0065003//macromolecular complex assembly;GO:0070271//protein complex biogenesis;GO:0043933//macromolecular complex subunit organization;GO:0006333//chromatin assembly or disassembly;GO:0007417//central nervous system development;GO:0007399//nervous…
XR_521884.2	XM_008314848.2	-	Nuclear prelamin A recognition factor [Larimichthys crocea]	-	-	-	-	-	-	-
XR_521884.2	XM_017034339.1	narf	PREDICTED: nuclear prelamin A recognition factor [Cynoglossus semilaevis]	-	-	-	-	-	-	-
XR_521886.1	XM_008314861.2	Vstm4	PREDICTED: V-set and transmembrane domain-containing protein 4-like isoform X2 [Cynoglossus semilaevis]	-	-	-	-	-	-	-
XR_521919.1	XM_008315131.2	Fam20a	PREDICTED: pseudokinase FAM20A isoform X1 [Cynoglossus semilaevis]	-	-	-	-	-	-	-
XR_001760366.1	XM_008315142.2	Kat7	PREDICTED: histone acetyltransferase KAT7-like isoform X1 [Cynoglossus semilaevis]	-	-	-	-	GO:0044464//cell part;GO:0005623//cell;GO:0043227//membrane-bounded organelle;GO:0005622//intracellular;GO:0044424//intracellular part;GO:0043226//organelle;GO:0043231//intracellular membrane-bounded organelle;GO:0043229//intracellular organelle	GO:0043169//cation binding;GO:0005488//binding;GO:0016740//transferase activity;GO:0003824//catalytic activity;GO:0046914//transition metal ion binding;GO:0046872//metal ion binding;GO:0016746//transferase activity, transferring acyl groups;GO:0043167//ion binding	GO:0090304//nucleic acid metabolic process;GO:0006351//transcription, DNA-templated;GO:0006725//cellular aromatic compound metabolic process;GO:0032774//RNA biosynthetic process;GO:0009059//macromolecule biosynthetic process;GO:0016070//RNA metabolic process;GO:0006139//nucleobase-containing compound metabolic process;GO:0010467//gene expression;GO:0009058//biosynthetic process;GO:0006807//nitrog…
XR_001760338.1	XM_008315079.2	Foxl1	PREDICTED: forkhead box L1-like [Cynoglossus semilaevis]	-	-	-	-	-	-	-
XR_001760446.1	XM_008315066.2	grid2ip	PREDICTED: LOW QUALITY PROTEIN: delphilin [Cynoglossus semilaevis]	-	-	-	-	-	-	-
XR_521911.2	XM_008315044.2	GRID1	PREDICTED: LOW QUALITY PROTEIN: glutamate receptor ionotropic, delta-1-like [Cynoglossus semilaevis]	Environmental Information Processing	Signaling molecules and interaction	ko04080//Neuroactive ligand-receptor interaction	K05206	GO:0044464//cell part;GO:0044425//membrane part;GO:0031224//intrinsic component of membrane;GO:0098589//membrane region;GO:0005886//plasma membrane;GO:0097060//synaptic membrane;GO:0098805//whole membrane;GO:0005623//cell;GO:0045202//synapse;GO:0016020//membrane;GO:0044456//synapse part;GO:0071944//cell periphery;GO:0098590//plasma membrane region;GO:0044459//plasma membrane part	GO:0022891//substrate-specific transmembrane transporter activity;GO:0005231//excitatory extracellular ligand-gated ion channel activity;GO:0022857//transmembrane transporter activity;GO:0004872//receptor activity;GO:0015267//channel activity;GO:0005216//ion channel activity;GO:0099600//transmembrane receptor activity;GO:0022838//substrate-specific channel activity;GO:0005215//transporter activit…	GO:0007154//cell communication;GO:0051179//localization;GO:0044763//single-organism cellular process;GO:0051716//cellular response to stimulus;GO:0051234//establishment of localization;GO:0023052//signaling;GO:0050789//regulation of biological process;GO:0044700//single organism signaling;GO:0044765//single-organism transport;GO:0009987//cellular process;GO:0065007//biological regulation;GO:00068…
XR_521909.2	XM_008315033.2	-	PREDICTED: uncharacterized protein C10orf88 homolog [Cynoglossus semilaevis]	-	-	-	-	-	-	-
XR_521909.2	XR_001760441.1
XR_001760449.1	XM_008314995.2	RADIL	PREDICTED: LOW QUALITY PROTEIN: ras-associating and dilute domain-containing protein-like [Cynoglossus semilaevis]	-	-	-	-	-	-	-
XR_001760377.1	XM_008314969.2	MINPP1	PREDICTED: multiple inositol polyphosphate phosphatase 1 [Cynoglossus semilaevis]	Metabolism	Global and Overview;Carbohydrate metabolism	ko01100//Metabolic pathways;ko00562//Inositol phosphate metabolism;ko00010//Glycolysis / Gluconeogenesis	K03103	-	GO:0042578//phosphoric ester hydrolase activity;GO:0016788//hydrolase activity, acting on ester bonds;GO:0003824//catalytic activity;GO:0016787//hydrolase activity	GO:0008152//metabolic process;GO:0006793//phosphorus metabolic process;GO:0009987//cellular process;GO:0044237//cellular metabolic process;GO:0006796//phosphate-containing compound metabolic process
XR_001760451.1	XR_521900.2
XR_001760403.1	XM_017034499.1	PTPRO	PREDICTED: receptor-type tyrosine-protein phosphatase O isoform X2 [Cynoglossus semilaevis]	-	-	-	-	-	GO:0004721//phosphoprotein phosphatase activity;GO:0016791//phosphatase activity;GO:0042578//phosphoric ester hydrolase activity;GO:0003824//catalytic activity;GO:0016787//hydrolase activity;GO:0016788//hydrolase activity, acting on ester bonds	GO:0036211//protein modification process;GO:0032502//developmental process;GO:0006470//protein dephosphorylation;GO:0043412//macromolecule modification;GO:0071310//cellular response to organic substance;GO:0016311//dephosphorylation;GO:0065007//biological regulation;GO:0044260//cellular macromolecule metabolic process;GO:0008152//metabolic process;GO:0051716//cellular response to stimulus;GO:0023…
XR_001760403.1	XM_017034498.1	PTPRO	PREDICTED: receptor-type tyrosine-protein phosphatase O isoform X1 [Cynoglossus semilaevis]	-	-	-	-	-	GO:0016791//phosphatase activity;GO:0016787//hydrolase activity;GO:0004721//phosphoprotein phosphatase activity;GO:0016788//hydrolase activity, acting on ester bonds;GO:0003824//catalytic activity;GO:0042578//phosphoric ester hydrolase activity	GO:0007399//nervous system development;GO:0009653//anatomical structure morphogenesis;GO:0009987//cellular process;GO:0036211//protein modification process;GO:0007275//multicellular organism development;GO:0044237//cellular metabolic process;GO:0008152//metabolic process;GO:0007169//transmembrane receptor protein tyrosine kinase signaling pathway;GO:0008543//fibroblast growth factor receptor sign…
XR_001760317.1	XM_008315343.2	ARHGAP8	PREDICTED: LOW QUALITY PROTEIN: rho GTPase-activating protein 8 [Cynoglossus semilaevis]	-	-	-	-	-	-	-
XR_521932.2	XM_017034303.1	Shank3	PREDICTED: SH3 and multiple ankyrin repeat domains protein 3-like [Cynoglossus semilaevis]	-	-	-	-	-	-	-
XR_001760372.1	XM_008315390.2	Ppfibp1	PREDICTED: liprin-beta-1 isoform X1 [Cynoglossus semilaevis]	-	-	-	-	-	-	-
XR_001760457.1	XM_008315403.2	NRIP2	PREDICTED: nuclear receptor-interacting protein 2-like [Cynoglossus semilaevis]	-	-	-	-	-	-	GO:0006508//proteolysis;GO:0016485//protein processing;GO:0043170//macromolecule metabolic process;GO:0019538//protein metabolic process;GO:0051604//protein maturation;GO:0044238//primary metabolic process;GO:0071704//organic substance metabolic process;GO:0008152//metabolic process;GO:0010467//gene expression
XR_521936.2	XM_008315406.2	Pah	PREDICTED: phenylalanine-4-hydroxylase [Cynoglossus semilaevis]	Metabolism	Amino acid metabolism;Global and Overview	ko01100//Metabolic pathways;ko01230//Biosynthesis of amino acids;ko00360//Phenylalanine metabolism;ko00400//Phenylalanine, tyrosine and tryptophan biosynthesis	K00500	-	GO:0031406//carboxylic acid binding;GO:0043167//ion binding;GO:0043168//anion binding;GO:0016705//oxidoreductase activity, acting on paired donors, with incorporation or reduction of molecular oxygen;GO:0043169//cation binding;GO:0016714//oxidoreductase activity, acting on paired donors, with incorporation or reduction of molecular oxygen, reduced pteridine as one donor, and incorporation of one …	GO:0043627//response to estrogen;GO:0044281//small molecule metabolic process;GO:1901605//alpha-amino acid metabolic process;GO:0006082//organic acid metabolic process;GO:0044699//single-organism process;GO:0044237//cellular metabolic process;GO:0044238//primary metabolic process;GO:1901360//organic cyclic compound metabolic process;GO:0009072//aromatic amino acid family metabolic process;GO:0009…
XR_001760437.1	XM_008315406.2	Pah	PREDICTED: phenylalanine-4-hydroxylase [Cynoglossus semilaevis]	Metabolism	Amino acid metabolism;Global and Overview	ko01100//Metabolic pathways;ko01230//Biosynthesis of amino acids;ko00360//Phenylalanine metabolism;ko00400//Phenylalanine, tyrosine and tryptophan biosynthesis	K00500	-	GO:0031406//carboxylic acid binding;GO:0043167//ion binding;GO:0043168//anion binding;GO:0016705//oxidoreductase activity, acting on paired donors, with incorporation or reduction of molecular oxygen;GO:0043169//cation binding;GO:0016714//oxidoreductase activity, acting on paired donors, with incorporation or reduction of molecular oxygen, reduced pteridine as one donor, and incorporation of one …	GO:0043627//response to estrogen;GO:0044281//small molecule metabolic process;GO:1901605//alpha-amino acid metabolic process;GO:0006082//organic acid metabolic process;GO:0044699//single-organism process;GO:0044237//cellular metabolic process;GO:0044238//primary metabolic process;GO:1901360//organic cyclic compound metabolic process;GO:0009072//aromatic amino acid family metabolic process;GO:0009…
XR_001760437.1	XM_017034660.1	Th	PREDICTED: tyrosine 3-monooxygenase-like [Cynoglossus semilaevis]	Metabolism	Global and Overview;Amino acid metabolism	ko01100//Metabolic pathways;ko00350//Tyrosine metabolism	K00501	-	GO:0043169//cation binding;GO:0016714//oxidoreductase activity, acting on paired donors, with incorporation or reduction of molecular oxygen, reduced pteridine as one donor, and incorporation of one atom of oxygen;GO:0043167//ion binding;GO:0016705//oxidoreductase activity, acting on paired donors, with incorporation or reduction of molecular oxygen;GO:0046872//metal ion binding;GO:0005488//bindi…	GO:0044281//small molecule metabolic process;GO:0008152//metabolic process;GO:0044238//primary metabolic process;GO:1901615//organic hydroxy compound metabolic process;GO:0019752//carboxylic acid metabolic process;GO:0044699//single-organism process;GO:1901360//organic cyclic compound metabolic process;GO:1901564//organonitrogen compound metabolic process;GO:0006520//cellular amino acid metabolic…
XR_001760391.1	XM_008315433.2	IRF5	PREDICTED: interferon regulatory factor 5 isoform X2 [Cynoglossus semilaevis]	Organismal Systems	Immune system	ko04620//Toll-like receptor signaling pathway	K09446	-	GO:0001071//nucleic acid binding transcription factor activity	GO:1901576//organic substance biosynthetic process;GO:0009058//biosynthetic process;GO:0044238//primary metabolic process;GO:0006139//nucleobase-containing compound metabolic process;GO:0034641//cellular nitrogen compound metabolic process;GO:0044237//cellular metabolic process;GO:0044271//cellular nitrogen compound biosynthetic process;GO:0044249//cellular biosynthetic process;GO:1901360//organi…
XR_001760391.1	XM_008315430.2	ATP6V1F	PREDICTED: V-type proton ATPase subunit F [Cynoglossus semilaevis]	Cellular Processes;Metabolism	Transport and catabolism;Energy metabolism;Global and Overview	ko01100//Metabolic pathways;ko04145//Phagosome;ko00190//Oxidative phosphorylation	K02151	GO:0098796//membrane protein complex;GO:0016469//proton-transporting two-sector ATPase complex;GO:0044425//membrane part;GO:0033176//proton-transporting V-type ATPase complex;GO:0032991//macromolecular complex;GO:0016020//membrane;GO:0043234//protein complex	GO:0015078//hydrogen ion transmembrane transporter activity;GO:0015077//monovalent inorganic cation transmembrane transporter activity;GO:0022890//inorganic cation transmembrane transporter activity;GO:0008324//cation transmembrane transporter activity;GO:0015075//ion transmembrane transporter activity;GO:0022892//substrate-specific transporter activity;GO:0022891//substrate-specific transmembran…	GO:0048856//anatomical structure development;GO:0016043//cellular component organization;GO:0006996//organelle organization;GO:0048513//animal organ development;GO:0006810//transport;GO:0006818//hydrogen transport;GO:0044763//single-organism cellular process;GO:0034220//ion transmembrane transport;GO:0051179//localization;GO:0007275//multicellular organism development;GO:0015672//monovalent inorg…
XR_001760389.1	XM_008315555.2	MYBPC1	PREDICTED: myosin-binding protein C, slow-type isoform X3 [Cynoglossus semilaevis]	-	-	-	-	-	-	-
XR_001760390.1	XM_008315579.2	-	PREDICTED: bcl-2-like protein 13 isoform X1 [Oreochromis niloticus]	-	-	-	-	-	-	-
XR_001760385.1	XM_008315718.2	Erc1	PREDICTED: ELKS/Rab6-interacting/CAST family member 1 [Cynoglossus semilaevis]	-	-	-	-	-	-	-
XR_001760421.1	XM_008315708.2	prr5	PREDICTED: proline-rich protein 5-like [Cynoglossus semilaevis]	-	-	-	-	-	-	-
XR_521951.2	XM_008315708.2	prr5	PREDICTED: proline-rich protein 5-like [Cynoglossus semilaevis]	-	-	-	-	-	-	-
XR_001760422.1	XM_017034578.1	Ube2h	PREDICTED: ubiquitin-conjugating enzyme E2 H [Cynoglossus semilaevis]	Genetic Information Processing	Folding, sorting and degradation	ko04120//Ubiquitin mediated proteolysis	K10576	-	GO:0097367//carbohydrate derivative binding;GO:0036094//small molecule binding;GO:0001883//purine nucleoside binding;GO:0016740//transferase activity;GO:0097159//organic cyclic compound binding;GO:0032549//ribonucleoside binding;GO:0001882//nucleoside binding;GO:1901363//heterocyclic compound binding;GO:0003824//catalytic activity;GO:0019787//ubiquitin-like protein transferase activity;GO:0005488…	GO:0008152//metabolic process;GO:0043412//macromolecule modification;GO:0006508//proteolysis;GO:0043170//macromolecule metabolic process;GO:0009056//catabolic process;GO:0016567//protein ubiquitination;GO:0006464//cellular protein modification process;GO:0019538//protein metabolic process;GO:0044257//cellular protein catabolic process;GO:0044265//cellular macromolecule catabolic process;GO:000905…
XR_001760438.1	XM_008315881.2	Cdkn1a	PREDICTED: cyclin-dependent kinase inhibitor 1-like [Cynoglossus semilaevis]	-	-	-	-	-	-	GO:0050789//regulation of biological process;GO:0065007//biological regulation;GO:0048523//negative regulation of cellular process;GO:0009987//cellular process;GO:0006796//phosphate-containing compound metabolic process;GO:0006793//phosphorus metabolic process;GO:0008152//metabolic process;GO:0048519//negative regulation of biological process;GO:0044237//cellular metabolic process;GO:0050794//reg…
XR_001760428.1	XM_008315886.2	Ppm1h	PREDICTED: protein phosphatase 1H [Cynoglossus semilaevis]	-	-	-	-	-	-	-
XR_521968.1	XM_008315939.2	lchn	PREDICTED: protein LCHN-like [Cynoglossus semilaevis]	-	-	-	-	-	-	-
XR_521969.1	XM_008315939.2	lchn	PREDICTED: protein LCHN-like [Cynoglossus semilaevis]	-	-	-	-	-	-	-
XR_001760425.1	XM_008315939.2	lchn	PREDICTED: protein LCHN-like [Cynoglossus semilaevis]	-	-	-	-	-	-	-
XR_001760427.1	XM_008315939.2	lchn	PREDICTED: protein LCHN-like [Cynoglossus semilaevis]	-	-	-	-	-	-	-
XR_001760408.1	XM_008315959.2	RERG	PREDICTED: ras-related and estrogen-regulated growth inhibitor [Cynoglossus semilaevis]	-	-	-	-	-	GO:0032549//ribonucleoside binding;GO:0097367//carbohydrate derivative binding;GO:0001883//purine nucleoside binding;GO:0032550//purine ribonucleoside binding;GO:0036094//small molecule binding;GO:1901363//heterocyclic compound binding;GO:0001882//nucleoside binding;GO:0097159//organic cyclic compound binding;GO:0005488//binding	GO:0009117//nucleotide metabolic process;GO:0065007//biological regulation;GO:0006725//cellular aromatic compound metabolic process;GO:0051716//cellular response to stimulus;GO:0055086//nucleobase-containing small molecule metabolic process;GO:1901565//organonitrogen compound catabolic process;GO:0009261//ribonucleotide catabolic process;GO:0009154//purine ribonucleotide catabolic process;GO:0007…
XR_521978.2	XM_008316011.2	tmem178b	PREDICTED: transmembrane protein 178B [Cynoglossus semilaevis]	-	-	-	-	GO:0031224//intrinsic component of membrane;GO:0016020//membrane;GO:0030054//cell junction;GO:0043296//apical junction complex;GO:0005911//cell-cell junction;GO:0044425//membrane part	-	-
XR_001760433.1	XM_008316069.2	slc38a2	PREDICTED: sodium-coupled neutral amino acid transporter 2 isoform X2 [Cynoglossus semilaevis]	-	-	-	-	GO:0016020//membrane;GO:0031224//intrinsic component of membrane;GO:0044425//membrane part	-	-
XR_001760493.1	XM_017034998.1	CNNM1	PREDICTED: metal transporter CNNM1-like [Cynoglossus semilaevis]	-	-	-	-	-	-	-
XR_521997.2	XM_008316276.2	glis2	PREDICTED: zinc finger protein GLIS2-like [Cynoglossus semilaevis]	-	-	-	-	-	-	-
XR_001760588.1	XM_017035425.1	Pde4d	PREDICTED: LOW QUALITY PROTEIN: cAMP-specific 3',5'-cyclic phosphodiesterase 4B-like [Cynoglossus semilaevis]	Metabolism	Nucleotide metabolism	ko00230//Purine metabolism	K13293	-	-	-
XR_001760592.1	XM_017035425.1	Pde4d	PREDICTED: LOW QUALITY PROTEIN: cAMP-specific 3',5'-cyclic phosphodiesterase 4B-like [Cynoglossus semilaevis]	Metabolism	Nucleotide metabolism	ko00230//Purine metabolism	K13293	-	-	-
XR_001760589.1	XM_017035425.1	Pde4d	PREDICTED: LOW QUALITY PROTEIN: cAMP-specific 3',5'-cyclic phosphodiesterase 4B-like [Cynoglossus semilaevis]	Metabolism	Nucleotide metabolism	ko00230//Purine metabolism	K13293	-	-	-
XR_001760591.1	XM_017035426.1	cdc37	PREDICTED: hsp90 co-chaperone Cdc37-like [Cynoglossus semilaevis]	-	-	-	-	-	-	-
XR_001760593.1	XM_008316291.2	GNA12	PREDICTED: LOW QUALITY PROTEIN: guanine nucleotide-binding protein subunit alpha-12 [Cynoglossus semilaevis]	Organismal Systems;Cellular Processes;Environmental Information Processing	Cell motility;Circulatory system;Signal transduction	ko04010//MAPK signaling pathway;ko04810//Regulation of actin cytoskeleton;ko04270//Vascular smooth muscle contraction	K04346	GO:0005623//cell;GO:0044464//cell part	GO:0005515//protein binding;GO:0044877//macromolecular complex binding;GO:0016818//hydrolase activity, acting on acid anhydrides, in phosphorus-containing anhydrides;GO:0005102//receptor binding;GO:0032550//purine ribonucleoside binding;GO:0032403//protein complex binding;GO:1901265//nucleoside phosphate binding;GO:0005488//binding;GO:0097159//organic cyclic compound binding;GO:0032549//ribonucle…	GO:0007154//cell communication;GO:0009150//purine ribonucleotide metabolic process;GO:0009154//purine ribonucleotide catabolic process;GO:0009790//embryo development;GO:0034655//nucleobase-containing compound catabolic process;GO:0016477//cell migration;GO:0009259//ribonucleotide metabolic process;GO:0044767//single-organism developmental process;GO:1901135//carbohydrate derivative metabolic proc…
XR_522002.2	XM_008316334.2	CAPN2	PREDICTED: calpain-2 catalytic subunit-like [Cynoglossus semilaevis]	Cellular Processes;Genetic Information Processing	Cell growth and death;Folding, sorting and degradation;Cellular commiunity	ko04510//Focal adhesion;ko04141//Protein processing in endoplasmic reticulum;ko04210//Apoptosis	K03853	-	-	-
XR_522002.2	XM_017035175.1	CAPN2	PREDICTED: calpain-2 catalytic subunit-like [Cynoglossus semilaevis]	Cellular Processes;Genetic Information Processing	Folding, sorting and degradation;Cell growth and death;Cellular commiunity	ko04510//Focal adhesion;ko04141//Protein processing in endoplasmic reticulum;ko04210//Apoptosis	K03853	-	-	-
XR_001760547.1	XM_008316340.2	OTUD4	PREDICTED: putative bifunctional UDP-N-acetylglucosamine transferase and deubiquitinase ALG13 isoform X4 [Cynoglossus semilaevis]	Metabolism	Global and Overview;Glycan biosynthesis and metabolism	ko01100//Metabolic pathways;ko00510//N-Glycan biosynthesis	K07432	-	-	-
XR_001760547.1	XM_008316337.2	OTUD4	PREDICTED: putative bifunctional UDP-N-acetylglucosamine transferase and deubiquitinase ALG13 isoform X2 [Cynoglossus semilaevis]	Metabolism	Global and Overview;Glycan biosynthesis and metabolism	ko01100//Metabolic pathways;ko00510//N-Glycan biosynthesis	K07432	-	-	-
XR_001760547.1	XM_008316336.2	OTUD4	PREDICTED: putative bifunctional UDP-N-acetylglucosamine transferase and deubiquitinase ALG13 isoform X1 [Cynoglossus semilaevis]	Metabolism	Glycan biosynthesis and metabolism;Global and Overview	ko01100//Metabolic pathways;ko00510//N-Glycan biosynthesis	K07432	-	-	-
XR_001760547.1	XM_008316338.2	OTUD4	PREDICTED: putative bifunctional UDP-N-acetylglucosamine transferase and deubiquitinase ALG13 isoform X3 [Cynoglossus semilaevis]	Metabolism	Glycan biosynthesis and metabolism;Global and Overview	ko01100//Metabolic pathways;ko00510//N-Glycan biosynthesis	K07432	-	-	-
XR_001760547.1	XM_017035180.1	SRD5A2	PREDICTED: 3-oxo-5-alpha-steroid 4-dehydrogenase 2 [Cynoglossus semilaevis]	Metabolism	Lipid metabolism	ko00140//Steroid hormone biosynthesis	K12344	GO:0016020//membrane	-	GO:0044238//primary metabolic process;GO:0044710//single-organism metabolic process;GO:0044699//single-organism process;GO:0008152//metabolic process;GO:0006629//lipid metabolic process;GO:0071704//organic substance metabolic process
XR_001760547.1	XM_008316342.2	SRD5A2	PREDICTED: 3-oxo-5-alpha-steroid 4-dehydrogenase 2 [Cynoglossus semilaevis]	Metabolism	Lipid metabolism	ko00140//Steroid hormone biosynthesis	K12344	GO:0016020//membrane	-	GO:0044699//single-organism process;GO:0008152//metabolic process;GO:0044710//single-organism metabolic process;GO:0006629//lipid metabolic process;GO:0071704//organic substance metabolic process;GO:0044238//primary metabolic process
XR_001760616.1	XM_008316349.2	SLC8A1	PREDICTED: sodium/calcium exchanger 1 isoform X2 [Cynoglossus semilaevis]	Environmental Information Processing	Signal transduction	ko04020//Calcium signaling pathway	K05849	GO:0031224//intrinsic component of membrane;GO:0044425//membrane part;GO:0016020//membrane	-	GO:0044763//single-organism cellular process;GO:0006814//sodium ion transport;GO:0006811//ion transport;GO:0051179//localization;GO:0030036//actin cytoskeleton organization;GO:0055001//muscle cell development;GO:0006816//calcium ion transport;GO:0030003//cellular cation homeostasis;GO:0010927//cellular component assembly involved in morphogenesis;GO:0044057//regulation of system process;GO:004408…
XR_001760559.1	XM_017035205.1	FAM13A	PREDICTED: protein FAM13A isoform X5 [Cynoglossus semilaevis]	-	-	-	-	-	-	-
XR_001760558.1	XM_017035205.1	FAM13A	PREDICTED: protein FAM13A isoform X5 [Cynoglossus semilaevis]	-	-	-	-	-	-	-
XR_001760599.1	XM_008316412.2	ZNF330	PREDICTED: zinc finger protein 330 [Cynoglossus semilaevis]	-	-	-	-	-	GO:0046914//transition metal ion binding;GO:0046872//metal ion binding;GO:0043167//ion binding;GO:0043169//cation binding;GO:0005488//binding	-
XR_001760597.1	XM_017035489.1	NID1	PREDICTED: nidogen-1-like [Cynoglossus semilaevis]	-	-	-	-	-	-	-
XR_001760529.1	XM_008316480.2	STRN	PREDICTED: striatin-like [Cynoglossus semilaevis]	-	-	-	-	-	-	-
XR_522009.2	XM_008316496.2	pet117	PREDICTED: protein PET117 homolog, mitochondrial [Cynoglossus semilaevis]	-	-	-	-	GO:0044451//nucleoplasm part;GO:0044428//nuclear part;GO:0000123//histone acetyltransferase complex;GO:0043227//membrane-bounded organelle;GO:0044446//intracellular organelle part;GO:0043231//intracellular membrane-bounded organelle;GO:1902493//acetyltransferase complex;GO:0043233//organelle lumen;GO:0044424//intracellular part;GO:1902494//catalytic complex;GO:0005654//nucleoplasm;GO:0005623//cel…	GO:0016740//transferase activity;GO:0016407//acetyltransferase activity;GO:0008080//N-acetyltransferase activity;GO:0016410//N-acyltransferase activity;GO:0016747//transferase activity, transferring acyl groups other than amino-acyl groups;GO:0003824//catalytic activity;GO:0016746//transferase activity, transferring acyl groups	GO:0006473//protein acetylation;GO:0071840//cellular component organization or biogenesis;GO:0016043//cellular component organization;GO:0018205//peptidyl-lysine modification;GO:0044267//cellular protein metabolic process;GO:0019538//protein metabolic process;GO:0043170//macromolecule metabolic process;GO:0016569//covalent chromatin modification;GO:0008152//metabolic process;GO:0044710//single-or…
XR_522009.2	XM_008316495.2	Csrp2bp	PREDICTED: cysteine-rich protein 2-binding protein [Cynoglossus semilaevis]	-	-	-	-	-	-	-
XR_001760587.1	XM_008316527.2	Cacng2	PREDICTED: voltage-dependent calcium channel gamma-2 subunit [Oryzias latipes]	Organismal Systems;Environmental Information Processing	Circulatory system;Signal transduction	ko04010//MAPK signaling pathway;ko04261//Adrenergic signaling in cardiomyocytes;ko04260//Cardiac muscle contraction	K04867	GO:0016021//integral component of membrane;GO:0043296//apical junction complex;GO:1990351//transporter complex;GO:0032991//macromolecular complex;GO:0016020//membrane;GO:0043234//protein complex;GO:0034703//cation channel complex;GO:0031224//intrinsic component of membrane;GO:1902495//transmembrane transporter complex;GO:0005911//cell-cell junction;GO:0034702//ion channel complex;GO:0034704//calc…	GO:0005216//ion channel activity;GO:0022838//substrate-specific channel activity;GO:0005215//transporter activity;GO:0022891//substrate-specific transmembrane transporter activity;GO:0005262//calcium channel activity;GO:0015085//calcium ion transmembrane transporter activity;GO:0022857//transmembrane transporter activity;GO:0005261//cation channel activity;GO:0022892//substrate-specific transport…	GO:0006812//cation transport;GO:0006816//calcium ion transport;GO:0051179//localization;GO:0044765//single-organism transport;GO:0072511//divalent inorganic cation transport;GO:0044699//single-organism process;GO:1902578//single-organism localization;GO:0030001//metal ion transport;GO:0070838//divalent metal ion transport;GO:0006811//ion transport;GO:0006810//transport;GO:0051234//establishment o…
XR_001760483.1	XM_008316547.2	FAM83F	PREDICTED: protein FAM83F [Cynoglossus semilaevis]	-	-	-	-	-	-	-
XR_001760596.1	XR_522013.2
XR_001760596.1	XM_008316534.2	TRMT1	PREDICTED: tRNA (guanine(26)-N(2))-dimethyltransferase [Cynoglossus semilaevis]	-	-	-	-	-	GO:0016741//transferase activity, transferring one-carbon groups;GO:0043167//ion binding;GO:0005488//binding;GO:0016740//transferase activity;GO:0003824//catalytic activity;GO:0008170//N-methyltransferase activity;GO:0043169//cation binding;GO:0008168//methyltransferase activity	GO:0044238//primary metabolic process;GO:0032259//methylation;GO:0009987//cellular process;GO:0046483//heterocycle metabolic process;GO:0043412//macromolecule modification;GO:0090304//nucleic acid metabolic process;GO:0006139//nucleobase-containing compound metabolic process;GO:0043170//macromolecule metabolic process;GO:0034660//ncRNA metabolic process;GO:1901360//organic cyclic compound metabol…
XR_001760584.1	XM_008316575.2	ERI2	PREDICTED: ERI1 exoribonuclease 2 [Cynoglossus semilaevis]	-	-	-	-	-	-	-
XR_001760602.1	XM_008316729.2	DCLK2	PREDICTED: serine/threonine-protein kinase DCLK2 isoform X11 [Cynoglossus semilaevis]	-	-	-	-	-	-	-
XR_522021.2	XM_008316729.2	DCLK2	PREDICTED: serine/threonine-protein kinase DCLK2 isoform X11 [Cynoglossus semilaevis]	-	-	-	-	-	-	-
XR_001760481.1	XM_008316731.2	-	PREDICTED: uncharacterized protein LOC103383552 [Cynoglossus semilaevis]	-	-	-	-	-	-	-
XR_001760514.1	XM_008316786.2	-	PREDICTED: trichohyalin-like isoform X2 [Cynoglossus semilaevis]	-	-	-	-	-	-	-
XR_001760580.1	XM_017035334.1	Limch1	PREDICTED: LIM and calponin homology domains-containing protein 1-like isoform X2 [Cynoglossus semilaevis]	-	-	-	-	-	-	-
XR_001760580.1	XM_008316844.2	UCHL1	PREDICTED: ubiquitin carboxyl-terminal hydrolase isozyme L1 [Cynoglossus semilaevis]	-	-	-	-	GO:0005623//cell;GO:0044464//cell part	GO:0043169//cation binding;GO:0016787//hydrolase activity;GO:0008234//cysteine-type peptidase activity;GO:0019783//ubiquitin-like protein-specific protease activity;GO:0070011//peptidase activity, acting on L-amino acid peptides;GO:0008233//peptidase activity;GO:0003824//catalytic activity;GO:0043167//ion binding;GO:0005488//binding	GO:0051603//proteolysis involved in cellular protein catabolic process;GO:0008152//metabolic process;GO:0044248//cellular catabolic process;GO:0044267//cellular protein metabolic process;GO:0009057//macromolecule catabolic process;GO:0006508//proteolysis;GO:0044260//cellular macromolecule metabolic process;GO:0044265//cellular macromolecule catabolic process;GO:0019538//protein metabolic process;…
XR_001760568.1	XM_017035291.1	Mcu	PREDICTED: calcium uniporter regulatory subunit MCUb, mitochondrial isoform X5 [Cynoglossus semilaevis]	-	-	-	-	-	-	-
XR_001760579.1	XM_017035318.1	CHRNA7	PREDICTED: neuronal acetylcholine receptor subunit alpha-7-like [Cynoglossus semilaevis]	Environmental Information Processing	Signaling molecules and interaction;Signal transduction	ko04080//Neuroactive ligand-receptor interaction;ko04020//Calcium signaling pathway	K04809	GO:0098589//membrane region;GO:0098590//plasma membrane region;GO:0071944//cell periphery;GO:0005623//cell;GO:0005886//plasma membrane;GO:0044459//plasma membrane part;GO:0097060//synaptic membrane;GO:0045202//synapse;GO:0031224//intrinsic component of membrane;GO:0016020//membrane;GO:0044456//synapse part;GO:0044425//membrane part;GO:0098805//whole membrane;GO:0044464//cell part	GO:0022838//substrate-specific channel activity;GO:0015075//ion transmembrane transporter activity;GO:0015276//ligand-gated ion channel activity;GO:0022891//substrate-specific transmembrane transporter activity;GO:0022892//substrate-specific transporter activity;GO:0015267//channel activity;GO:0004872//receptor activity;GO:0099600//transmembrane receptor activity;GO:0022803//passive transmembrane…	GO:0051234//establishment of localization;GO:0044699//single-organism process;GO:1902578//single-organism localization;GO:0006811//ion transport;GO:0044765//single-organism transport;GO:0006810//transport;GO:0051179//localization
XR_522043.2	XM_017035318.1	CHRNA7	PREDICTED: neuronal acetylcholine receptor subunit alpha-7-like [Cynoglossus semilaevis]	Environmental Information Processing	Signaling molecules and interaction;Signal transduction	ko04080//Neuroactive ligand-receptor interaction;ko04020//Calcium signaling pathway	K04809	GO:0098589//membrane region;GO:0098590//plasma membrane region;GO:0071944//cell periphery;GO:0005623//cell;GO:0005886//plasma membrane;GO:0044459//plasma membrane part;GO:0097060//synaptic membrane;GO:0045202//synapse;GO:0031224//intrinsic component of membrane;GO:0016020//membrane;GO:0044456//synapse part;GO:0044425//membrane part;GO:0098805//whole membrane;GO:0044464//cell part	GO:0022838//substrate-specific channel activity;GO:0015075//ion transmembrane transporter activity;GO:0015276//ligand-gated ion channel activity;GO:0022891//substrate-specific transmembrane transporter activity;GO:0022892//substrate-specific transporter activity;GO:0015267//channel activity;GO:0004872//receptor activity;GO:0099600//transmembrane receptor activity;GO:0022803//passive transmembrane…	GO:0051234//establishment of localization;GO:0044699//single-organism process;GO:1902578//single-organism localization;GO:0006811//ion transport;GO:0044765//single-organism transport;GO:0006810//transport;GO:0051179//localization
XR_001760578.1	XM_008317235.2	-	PREDICTED: neuronal acetylcholine receptor subunit non-alpha-3-like [Cynoglossus semilaevis]	Environmental Information Processing	Signaling molecules and interaction	ko04080//Neuroactive ligand-receptor interaction	K04814	GO:0071944//cell periphery;GO:0098589//membrane region;GO:0098805//whole membrane;GO:0005886//plasma membrane;GO:0016020//membrane;GO:0031224//intrinsic component of membrane;GO:0098590//plasma membrane region;GO:0005623//cell;GO:0044456//synapse part;GO:0045202//synapse;GO:0097060//synaptic membrane;GO:0044459//plasma membrane part;GO:0044464//cell part;GO:0044425//membrane part	GO:0004872//receptor activity;GO:0022803//passive transmembrane transporter activity;GO:0022838//substrate-specific channel activity;GO:0015075//ion transmembrane transporter activity;GO:0022857//transmembrane transporter activity;GO:0005215//transporter activity;GO:0060089//molecular transducer activity;GO:0015267//channel activity;GO:0022891//substrate-specific transmembrane transporter activit…	GO:0006811//ion transport;GO:0044765//single-organism transport;GO:0051179//localization;GO:0051234//establishment of localization;GO:0006810//transport;GO:1902578//single-organism localization;GO:0044699//single-organism process
XR_522045.2	XM_008317235.2	-	PREDICTED: neuronal acetylcholine receptor subunit non-alpha-3-like [Cynoglossus semilaevis]	Environmental Information Processing	Signaling molecules and interaction	ko04080//Neuroactive ligand-receptor interaction	K04814	GO:0071944//cell periphery;GO:0098589//membrane region;GO:0098805//whole membrane;GO:0005886//plasma membrane;GO:0016020//membrane;GO:0031224//intrinsic component of membrane;GO:0098590//plasma membrane region;GO:0005623//cell;GO:0044456//synapse part;GO:0045202//synapse;GO:0097060//synaptic membrane;GO:0044459//plasma membrane part;GO:0044464//cell part;GO:0044425//membrane part	GO:0004872//receptor activity;GO:0022803//passive transmembrane transporter activity;GO:0022838//substrate-specific channel activity;GO:0015075//ion transmembrane transporter activity;GO:0022857//transmembrane transporter activity;GO:0005215//transporter activity;GO:0060089//molecular transducer activity;GO:0015267//channel activity;GO:0022891//substrate-specific transmembrane transporter activit…	GO:0006811//ion transport;GO:0044765//single-organism transport;GO:0051179//localization;GO:0051234//establishment of localization;GO:0006810//transport;GO:1902578//single-organism localization;GO:0044699//single-organism process
XR_001760531.1	XM_008317272.2	R3hcc1l	PREDICTED: coiled-coil domain-containing protein R3HCC1L isoform X1 [Cynoglossus semilaevis]	-	-	-	-	-	-	-
XR_001760531.1	XM_008317275.2	R3hcc1l	PREDICTED: coiled-coil domain-containing protein R3HCC1L isoform X2 [Cynoglossus semilaevis]	-	-	-	-	-	-	-
XR_001760531.1	XM_008317280.2	GOLGA7B	PREDICTED: golgin subfamily A member 7B-like isoform X1 [Cynoglossus semilaevis]	-	-	-	-	-	-	-
XR_001760577.1	XM_017035301.1	SORCS1	PREDICTED: VPS10 domain-containing receptor SorCS1-like isoform X1 [Cynoglossus semilaevis]	-	-	-	-	GO:0044425//membrane part;GO:0031224//intrinsic component of membrane;GO:0016020//membrane	-	-
XR_001760577.1	XM_017035305.1	Sorcs1	PREDICTED: VPS10 domain-containing receptor SorCS1-like isoform X5 [Cynoglossus semilaevis]	-	-	-	-	GO:0031224//intrinsic component of membrane;GO:0016020//membrane;GO:0044425//membrane part	-	-
XR_001760510.1	XM_008317338.2	smdt1	PREDICTED: essential MCU regulator, mitochondrial-like [Cynoglossus semilaevis]	-	-	-	-	-	-	-
XR_522059.2	XR_001760617.1
XR_001760619.1	XM_008317397.2	Pld5	PREDICTED: inactive phospholipase D5 [Cynoglossus semilaevis]	-	-	-	-	-	-	-
XR_001760618.1	XM_008317359.2	DTD1	PREDICTED: D-tyrosyl-tRNA(Tyr) deacylase 1 [Cynoglossus semilaevis]	-	-	-	-	-	GO:0016787//hydrolase activity;GO:0003824//catalytic activity	GO:0044238//primary metabolic process;GO:0009987//cellular process;GO:0008152//metabolic process;GO:0044763//single-organism cellular process;GO:0006082//organic acid metabolic process;GO:0044710//single-organism metabolic process;GO:0019752//carboxylic acid metabolic process;GO:0006807//nitrogen compound metabolic process;GO:0071704//organic substance metabolic process;GO:1901605//alpha-amino ac…
XR_001760594.1	XM_008317357.2	SLC24A3	PREDICTED: sodium/potassium/calcium exchanger 3 [Cynoglossus semilaevis]	-	-	-	-	-	-	-
XR_522060.1	XM_017035198.1	SORCS3	PREDICTED: VPS10 domain-containing receptor SorCS3-like [Cynoglossus semilaevis]	-	-	-	-	GO:0044425//membrane part;GO:0016020//membrane;GO:0031224//intrinsic component of membrane	-	-
XR_522064.2	XM_008317403.2	eif3i	PREDICTED: eukaryotic translation initiation factor 3 subunit I-like isoform X2 [Cynoglossus semilaevis]	Genetic Information Processing	Translation	ko03013//RNA transport	K03246	-	-	-
XR_522064.2	XM_008317402.2	eif3i	PREDICTED: eukaryotic translation initiation factor 3 subunit I-like isoform X2 [Cynoglossus semilaevis]	Genetic Information Processing	Translation	ko03013//RNA transport	K03246	-	-	-
XR_522067.2	XM_008317419.2	Mpv17l	PREDICTED: mpv17-like protein [Cynoglossus semilaevis]	Cellular Processes	Transport and catabolism	ko04146//Peroxisome	K13349	-	-	-
XR_522067.2	XM_008317418.2	Micall2	PREDICTED: uncharacterized protein C16orf45 homolog [Cynoglossus semilaevis]	-	-	-	-	-	-	-
XR_522074.2	XM_008317480.2	Cyp2u1	PREDICTED: cytochrome P450 2U1 isoform X2 [Cynoglossus semilaevis]	Metabolism	Global and Overview;Lipid metabolism	ko01100//Metabolic pathways;ko00590//Arachidonic acid metabolism	K07422	-	GO:0046914//transition metal ion binding;GO:0043167//ion binding;GO:0004497//monooxygenase activity;GO:0046906//tetrapyrrole binding;GO:0003824//catalytic activity;GO:0043169//cation binding;GO:1901363//heterocyclic compound binding;GO:0016491//oxidoreductase activity;GO:0005488//binding;GO:0097159//organic cyclic compound binding;GO:0046872//metal ion binding	GO:0008152//metabolic process;GO:0044699//single-organism process;GO:0044710//single-organism metabolic process
XR_001760524.1	XM_008317510.2	MICU3	PREDICTED: calcium uptake protein 3, mitochondrial [Cynoglossus semilaevis]	-	-	-	-	-	-	-
XR_522078.2	XM_008317592.2	Cdkn2d	PREDICTED: cyclin-dependent kinase 4 inhibitor D [Cynoglossus semilaevis]	Cellular Processes;Environmental Information Processing	Cell growth and death;Signal transduction	ko04068//FoxO signaling pathway;ko04110//Cell cycle	K06623	-	-	-
XR_522078.2	XM_008317591.2	AP1M2	PREDICTED: AP-1 complex subunit mu-2 [Cynoglossus semilaevis]	Cellular Processes	Transport and catabolism	ko04142//Lysosome	K12393	GO:0016020//membrane;GO:0048475//coated membrane;GO:0098796//membrane protein complex;GO:0005622//intracellular;GO:0044424//intracellular part;GO:0005737//cytoplasm;GO:0044425//membrane part;GO:0044464//cell part;GO:0030117//membrane coat;GO:0043234//protein complex;GO:0044444//cytoplasmic part;GO:0005623//cell;GO:0032991//macromolecular complex;GO:0030119//AP-type membrane coat adaptor complex	-	GO:0032502//developmental process;GO:0044765//single-organism transport;GO:0046907//intracellular transport;GO:0071702//organic substance transport;GO:0008104//protein localization;GO:0051179//localization;GO:0048193//Golgi vesicle transport;GO:0009653//anatomical structure morphogenesis;GO:0044699//single-organism process;GO:0045184//establishment of protein localization;GO:1902582//single-organ…
XR_001760509.1	XM_017035059.1	dok7	PREDICTED: protein Dok-7-like [Cynoglossus semilaevis]	-	-	-	-	-	-	-
XR_001760505.1	XM_008317629.2	asna1	PREDICTED: ATPase ASNA1 [Cynoglossus semilaevis]	-	-	-	-	GO:0044424//intracellular part;GO:0005622//intracellular;GO:0043231//intracellular membrane-bounded organelle;GO:0043229//intracellular organelle;GO:0005623//cell;GO:0043227//membrane-bounded organelle;GO:0044464//cell part;GO:0043226//organelle	GO:0036094//small molecule binding;GO:0016787//hydrolase activity;GO:0032550//purine ribonucleoside binding;GO:0016818//hydrolase activity, acting on acid anhydrides, in phosphorus-containing anhydrides;GO:0001882//nucleoside binding;GO:0017111//nucleoside-triphosphatase activity;GO:0097367//carbohydrate derivative binding;GO:0001883//purine nucleoside binding;GO:1901363//heterocyclic compound bi…	GO:1901360//organic cyclic compound metabolic process;GO:0006195//purine nucleotide catabolic process;GO:0044281//small molecule metabolic process;GO:1901361//organic cyclic compound catabolic process;GO:0044248//cellular catabolic process;GO:0044238//primary metabolic process;GO:0006139//nucleobase-containing compound metabolic process;GO:0044237//cellular metabolic process;GO:0016043//cellular …
XR_001760498.1	XM_008317646.2	nfil3	PREDICTED: nuclear factor interleukin-3-regulated protein-like [Cynoglossus semilaevis]	-	-	-	-	-	-	-
XR_001760608.1	XM_008317845.2	Cisd3	PREDICTED: CDGSH iron-sulfur domain-containing protein 3, mitochondrial [Cynoglossus semilaevis]	-	-	-	-	-	-	-
XR_522105.2	XM_008317933.2	-	PREDICTED: LOW QUALITY PROTEIN: lck-interacting transmembrane adapter 1 [Lates calcarifer]	-	-	-	-	-	-	-
XR_522106.2	XM_017036305.1	Prpf6	PREDICTED: LOW QUALITY PROTEIN: pre-mRNA-processing factor 6 [Cynoglossus semilaevis]	Genetic Information Processing	Transcription	ko03040//Spliceosome	K12855	GO:0043229//intracellular organelle;GO:0043227//membrane-bounded organelle;GO:0005622//intracellular;GO:0043231//intracellular membrane-bounded organelle;GO:0005623//cell;GO:0044464//cell part;GO:0043226//organelle;GO:0044424//intracellular part	-	GO:0008152//metabolic process;GO:0043170//macromolecule metabolic process;GO:0010467//gene expression;GO:0071704//organic substance metabolic process
XR_001760633.1	XM_008318069.2	emc3	PREDICTED: ER membrane protein complex subunit 3-like [Cynoglossus semilaevis]	-	-	-	-	-	-	-
XR_001760633.1	XM_008318003.2	ybx1	PREDICTED: nuclease-sensitive element-binding protein 1 isoform X2 [Cynoglossus semilaevis]	-	-	-	-	-	GO:0097159//organic cyclic compound binding;GO:1901363//heterocyclic compound binding;GO:0005488//binding;GO:0003676//nucleic acid binding	GO:0009058//biosynthetic process;GO:0034645//cellular macromolecule biosynthetic process;GO:0044238//primary metabolic process;GO:1901360//organic cyclic compound metabolic process;GO:0044237//cellular metabolic process;GO:0032774//RNA biosynthetic process;GO:0046483//heterocycle metabolic process;GO:0044271//cellular nitrogen compound biosynthetic process;GO:0071704//organic substance metabolic …
XR_001760633.1	XM_017035770.1	PPIH	PREDICTED: peptidyl-prolyl cis-trans isomerase H [Cynoglossus semilaevis]	Genetic Information Processing	Transcription	ko03040//Spliceosome	K09567	-	GO:0016853//isomerase activity;GO:0003824//catalytic activity;GO:0016859//cis-trans isomerase activity	GO:0044267//cellular protein metabolic process;GO:0043170//macromolecule metabolic process;GO:0008152//metabolic process;GO:0044260//cellular macromolecule metabolic process;GO:0009987//cellular process;GO:0044238//primary metabolic process;GO:0044237//cellular metabolic process;GO:0071704//organic substance metabolic process;GO:0019538//protein metabolic process
XR_522111.2	XM_008318069.2	emc3	PREDICTED: ER membrane protein complex subunit 3-like [Cynoglossus semilaevis]	-	-	-	-	-	-	-
XR_001760648.1	XM_017035865.1	Pdzd4	PREDICTED: PDZ domain-containing protein 4-like [Cynoglossus semilaevis]	-	-	-	-	-	-	-
XR_522124.1	XM_008318238.2	VSTM2L	PREDICTED: V-set and transmembrane domain-containing protein 2-like protein [Cynoglossus semilaevis]	-	-	-	-	-	-	-
XR_522126.1	XM_008318296.2	-	PREDICTED: cytochrome c oxidase subunit 4 isoform 2, mitochondrial-like [Cynoglossus semilaevis]	Organismal Systems;Metabolism	Global and Overview;Energy metabolism;Circulatory system	ko01100//Metabolic pathways;ko04260//Cardiac muscle contraction;ko00190//Oxidative phosphorylation	K02263	-	GO:0009055//electron carrier activity	GO:0006818//hydrogen transport;GO:0015672//monovalent inorganic cation transport;GO:0006811//ion transport;GO:0044699//single-organism process;GO:0006812//cation transport;GO:0051234//establishment of localization;GO:0015992//proton transport;GO:0006810//transport;GO:1902578//single-organism localization;GO:0051179//localization;GO:0044765//single-organism transport
XR_001760631.1	XM_008318307.2	Snph	PREDICTED: syntaphilin-like isoform X2 [Cynoglossus semilaevis]	-	-	-	-	-	-	-
XR_001760703.1	XM_008318448.2	clcnkb	PREDICTED: chloride channel protein ClC-Ka [Cynoglossus semilaevis]	-	-	-	-	GO:0016020//membrane;GO:0044425//membrane part;GO:0031224//intrinsic component of membrane	GO:0005254//chloride channel activity;GO:1901265//nucleoside phosphate binding;GO:0022838//substrate-specific channel activity;GO:0022891//substrate-specific transmembrane transporter activity;GO:0097159//organic cyclic compound binding;GO:0022803//passive transmembrane transporter activity;GO:0015075//ion transmembrane transporter activity;GO:0008509//anion transmembrane transporter activity;GO:…	GO:0044763//single-organism cellular process;GO:0009987//cellular process;GO:0006810//transport;GO:0044699//single-organism process;GO:0006820//anion transport;GO:1902578//single-organism localization;GO:0015698//inorganic anion transport;GO:0051234//establishment of localization;GO:0051179//localization;GO:0006811//ion transport;GO:0044765//single-organism transport
XR_522155.2	XM_008318539.2	Dedd	PREDICTED: death effector domain-containing protein isoform X2 [Cynoglossus semilaevis]	-	-	-	-	-	-	-
XR_522155.2	XM_008318538.2	Dedd	PREDICTED: death effector domain-containing protein isoform X1 [Cynoglossus semilaevis]	-	-	-	-	-	-	-
XR_522153.1	XM_008318508.2	cnp-3	PREDICTED: C-type natriuretic peptide 3-like [Cynoglossus semilaevis]	Organismal Systems	Circulatory system	ko04270//Vascular smooth muscle contraction	K12336	-	-	-
XR_001760691.1	XM_008318711.2	IL17RB	PREDICTED: interleukin-17 receptor B isoform X1 [Cynoglossus semilaevis]	Environmental Information Processing	Signaling molecules and interaction	ko04060//Cytokine-cytokine receptor interaction	K05165	-	-	-
XR_001760678.1	XM_008318856.2	ZNF385A	PREDICTED: zinc finger protein 385A-like isoform X1 [Cynoglossus semilaevis]	-	-	-	-	-	-	-
XR_001760678.1	XM_008318857.2	ZNF385A	PREDICTED: zinc finger protein 385A-like isoform X2 [Cynoglossus semilaevis]	-	-	-	-	-	-	-
XR_001760678.1	XM_008318858.2	ZNF385A	PREDICTED: zinc finger protein 385A-like isoform X3 [Cynoglossus semilaevis]	-	-	-	-	-	-	-
XR_522185.2	XM_017036042.1	calcoco1	PREDICTED: calcium-binding and coiled-coil domain-containing protein 1 [Cynoglossus semilaevis]	-	-	-	-	-	-	-
XR_522203.2	XM_008319005.2	IGFBP6	PREDICTED: insulin-like growth factor-binding protein 5 [Cynoglossus semilaevis]	-	-	-	-	-	GO:0019838//growth factor binding;GO:0005488//binding;GO:0005515//protein binding	-
XR_522203.2	XM_008319006.2	pip4k2c	PREDICTED: phosphatidylinositol 5-phosphate 4-kinase type-2 gamma [Cynoglossus semilaevis]	Cellular Processes;Metabolism;Environmental Information Processing	Signal transduction;Cell motility;Carbohydrate metabolism	ko04810//Regulation of actin cytoskeleton;ko04070//Phosphatidylinositol signaling system;ko00562//Inositol phosphate metabolism	K00920	-	-	GO:0044255//cellular lipid metabolic process;GO:0006650//glycerophospholipid metabolic process;GO:0006644//phospholipid metabolic process;GO:0046488//phosphatidylinositol metabolic process;GO:0044238//primary metabolic process;GO:0006796//phosphate-containing compound metabolic process;GO:0071704//organic substance metabolic process;GO:0006629//lipid metabolic process;GO:0019637//organophosphate …
XR_001760675.1	XM_008319043.2	Nfatc2	PREDICTED: nuclear factor of activated T-cells, cytoplasmic 2 isoform X3 [Cynoglossus semilaevis]	Environmental Information Processing	Signal transduction	ko04310//Wnt signaling pathway;ko04370//VEGF signaling pathway	K17332	-	-	-
XR_001760675.1	XM_008319042.2	Nfatc2	PREDICTED: nuclear factor of activated T-cells, cytoplasmic 2 isoform X2 [Cynoglossus semilaevis]	Environmental Information Processing	Signal transduction	ko04310//Wnt signaling pathway;ko04370//VEGF signaling pathway	K17332	-	-	-
XR_001760676.1	XM_008319043.2	Nfatc2	PREDICTED: nuclear factor of activated T-cells, cytoplasmic 2 isoform X3 [Cynoglossus semilaevis]	Environmental Information Processing	Signal transduction	ko04310//Wnt signaling pathway;ko04370//VEGF signaling pathway	K17332	-	-	-
XR_001760676.1	XM_008319042.2	Nfatc2	PREDICTED: nuclear factor of activated T-cells, cytoplasmic 2 isoform X2 [Cynoglossus semilaevis]	Environmental Information Processing	Signal transduction	ko04310//Wnt signaling pathway;ko04370//VEGF signaling pathway	K17332	-	-	-
XR_001760676.1	XM_017036150.1	KCNG1	PREDICTED: potassium voltage-gated channel subfamily G member 1 [Cynoglossus semilaevis]	-	-	-	-	GO:0005887//integral component of plasma membrane;GO:0044459//plasma membrane part;GO:0005886//plasma membrane;GO:0044464//cell part;GO:0016021//integral component of membrane;GO:0031224//intrinsic component of membrane;GO:0016020//membrane;GO:0071944//cell periphery;GO:0044425//membrane part;GO:0005623//cell;GO:0031226//intrinsic component of plasma membrane	GO:0022838//substrate-specific channel activity;GO:0005215//transporter activity;GO:0015075//ion transmembrane transporter activity;GO:0022803//passive transmembrane transporter activity;GO:0046873//metal ion transmembrane transporter activity;GO:0005216//ion channel activity;GO:0015077//monovalent inorganic cation transmembrane transporter activity;GO:0022890//inorganic cation transmembrane tran…	GO:0051234//establishment of localization;GO:0006811//ion transport;GO:0006810//transport;GO:1902578//single-organism localization;GO:0030001//metal ion transport;GO:0009987//cellular process;GO:0044765//single-organism transport;GO:0071822//protein complex subunit organization;GO:0016043//cellular component organization;GO:0044085//cellular component biogenesis;GO:0065003//macromolecular complex…
XR_522206.2	XM_008319090.2	Rapgef3	PREDICTED: LOW QUALITY PROTEIN: rap guanine nucleotide exchange factor 3 [Cynoglossus semilaevis]	Organismal Systems	Circulatory system	ko04261//Adrenergic signaling in cardiomyocytes	K08014	GO:0044464//cell part;GO:0044424//intracellular part;GO:0005622//intracellular;GO:0005623//cell	GO:0030234//enzyme regulator activity;GO:0019887//protein kinase regulator activity;GO:0019207//kinase regulator activity;GO:0098772//molecular function regulator	GO:0007154//cell communication;GO:0050896//response to stimulus;GO:0050794//regulation of cellular process;GO:0001932//regulation of protein phosphorylation;GO:0044700//single organism signaling;GO:0080090//regulation of primary metabolic process;GO:0023052//signaling;GO:0065007//biological regulation;GO:0009987//cellular process;GO:0050789//regulation of biological process;GO:0044763//single-org…
XR_522215.2	XM_017036274.1	foxp1b	PREDICTED: LOW QUALITY PROTEIN: forkhead box protein P1-B-like [Cynoglossus semilaevis]	-	-	-	-	-	-	-
XR_522224.2	XM_008319289.2	RND1	PREDICTED: rho-related GTP-binding protein Rho6-like [Cynoglossus semilaevis]	-	-	-	-	GO:0044464//cell part;GO:0005623//cell	GO:0001882//nucleoside binding;GO:0036094//small molecule binding;GO:0097159//organic cyclic compound binding;GO:0005488//binding;GO:0032549//ribonucleoside binding;GO:0097367//carbohydrate derivative binding;GO:0032550//purine ribonucleoside binding;GO:1901363//heterocyclic compound binding;GO:0001883//purine nucleoside binding	GO:0035556//intracellular signal transduction;GO:0050896//response to stimulus;GO:0009987//cellular process;GO:0044699//single-organism process;GO:0044763//single-organism cellular process;GO:0007165//signal transduction;GO:0065007//biological regulation;GO:0051716//cellular response to stimulus;GO:0023052//signaling;GO:0050789//regulation of biological process;GO:0007154//cell communication;GO:0…
XR_001760661.1	XM_008319392.2	Mbd4	PREDICTED: methyl-CpG-binding domain protein 4 [Cynoglossus semilaevis]	Genetic Information Processing	Replication and repair	ko03410//Base excision repair	K10801	-	-	-
XR_001760652.1	XM_017035905.1	MAGI1	PREDICTED: membrane-associated guanylate kinase, WW and PDZ domain-containing protein 1-like isoform X6 [Cynoglossus semilaevis]	Cellular Processes	Cellular commiunity	ko04530//Tight junction	K05631	-	-	-
XR_001760663.1	XM_008319511.2	col2a1	PREDICTED: collagen alpha-1(II) chain-like isoform X1 [Cynoglossus semilaevis]	Environmental Information Processing;Cellular Processes	Cellular commiunity;Signaling molecules and interaction	ko04510//Focal adhesion;ko04512//ECM-receptor interaction	K19719	-	-	-
XR_001760663.1	XM_008319512.2	col2a1	PREDICTED: collagen alpha-1(II) chain-like isoform X2 [Cynoglossus semilaevis]	Cellular Processes;Environmental Information Processing	Signaling molecules and interaction;Cellular commiunity	ko04510//Focal adhesion;ko04512//ECM-receptor interaction	K19719	-	-	-
XR_522241.2	XM_008319511.2	col2a1	PREDICTED: collagen alpha-1(II) chain-like isoform X1 [Cynoglossus semilaevis]	Environmental Information Processing;Cellular Processes	Cellular commiunity;Signaling molecules and interaction	ko04510//Focal adhesion;ko04512//ECM-receptor interaction	K19719	-	-	-
XR_522241.2	XM_008319512.2	col2a1	PREDICTED: collagen alpha-1(II) chain-like isoform X2 [Cynoglossus semilaevis]	Cellular Processes;Environmental Information Processing	Signaling molecules and interaction;Cellular commiunity	ko04510//Focal adhesion;ko04512//ECM-receptor interaction	K19719	-	-	-
XR_522242.2	XM_008319511.2	col2a1	PREDICTED: collagen alpha-1(II) chain-like isoform X1 [Cynoglossus semilaevis]	Environmental Information Processing;Cellular Processes	Cellular commiunity;Signaling molecules and interaction	ko04510//Focal adhesion;ko04512//ECM-receptor interaction	K19719	-	-	-
XR_522242.2	XM_008319512.2	col2a1	PREDICTED: collagen alpha-1(II) chain-like isoform X2 [Cynoglossus semilaevis]	Cellular Processes;Environmental Information Processing	Signaling molecules and interaction;Cellular commiunity	ko04510//Focal adhesion;ko04512//ECM-receptor interaction	K19719	-	-	-
XR_522243.2	XM_008319511.2	col2a1	PREDICTED: collagen alpha-1(II) chain-like isoform X1 [Cynoglossus semilaevis]	Environmental Information Processing;Cellular Processes	Cellular commiunity;Signaling molecules and interaction	ko04510//Focal adhesion;ko04512//ECM-receptor interaction	K19719	-	-	-
XR_522243.2	XM_008319512.2	col2a1	PREDICTED: collagen alpha-1(II) chain-like isoform X2 [Cynoglossus semilaevis]	Cellular Processes;Environmental Information Processing	Signaling molecules and interaction;Cellular commiunity	ko04510//Focal adhesion;ko04512//ECM-receptor interaction	K19719	-	-	-
XR_001760664.1	XM_008319511.2	col2a1	PREDICTED: collagen alpha-1(II) chain-like isoform X1 [Cynoglossus semilaevis]	Environmental Information Processing;Cellular Processes	Cellular commiunity;Signaling molecules and interaction	ko04510//Focal adhesion;ko04512//ECM-receptor interaction	K19719	-	-	-
XR_001760664.1	XM_008319512.2	col2a1	PREDICTED: collagen alpha-1(II) chain-like isoform X2 [Cynoglossus semilaevis]	Cellular Processes;Environmental Information Processing	Signaling molecules and interaction;Cellular commiunity	ko04510//Focal adhesion;ko04512//ECM-receptor interaction	K19719	-	-	-
XR_522238.2	XM_008319506.2	DLGAP4	PREDICTED: disks large-associated protein 4 isoform X1 [Cynoglossus semilaevis]	-	-	-	-	-	-	-
XR_001760685.1	XM_008319490.2	TRHR	PREDICTED: LOW QUALITY PROTEIN: thyrotropin-releasing hormone receptor-like [Cynoglossus semilaevis]	Environmental Information Processing	Signal transduction;Signaling molecules and interaction	ko04080//Neuroactive ligand-receptor interaction;ko04020//Calcium signaling pathway	K04282	GO:0016020//membrane;GO:0044425//membrane part;GO:0031224//intrinsic component of membrane	GO:0038023//signaling receptor activity;GO:0004872//receptor activity;GO:0099600//transmembrane receptor activity;GO:0004930//G-protein coupled receptor activity;GO:0060089//molecular transducer activity;GO:0004871//signal transducer activity;GO:0004888//transmembrane signaling receptor activity	GO:0050789//regulation of biological process;GO:0007166//cell surface receptor signaling pathway;GO:0044700//single organism signaling;GO:0050794//regulation of cellular process;GO:0065007//biological regulation;GO:0044699//single-organism process;GO:0044763//single-organism cellular process;GO:0007165//signal transduction;GO:0007154//cell communication;GO:0051716//cellular response to stimulus;G…
XR_001760732.1	XM_008319552.2	ATG7	PREDICTED: LOW QUALITY PROTEIN: ubiquitin-like modifier-activating enzyme ATG7 [Cynoglossus semilaevis]	Cellular Processes	Transport and catabolism	ko04140//Regulation of autophagy	K08337	GO:0005622//intracellular;GO:0005623//cell;GO:0044424//intracellular part;GO:0044464//cell part	-	GO:0044237//cellular metabolic process;GO:0009056//catabolic process;GO:0044248//cellular catabolic process;GO:0009987//cellular process;GO:0008152//metabolic process
XR_001760773.1	XM_017036823.1	Syn2	PREDICTED: synapsin-2-like [Cynoglossus semilaevis]	-	-	-	-	GO:0030136//clathrin-coated vesicle;GO:0031988//membrane-bounded vesicle;GO:0043231//intracellular membrane-bounded organelle;GO:0016023//cytoplasmic, membrane-bounded vesicle;GO:0044424//intracellular part;GO:0005622//intracellular;GO:0005737//cytoplasm;GO:0044464//cell part;GO:0031410//cytoplasmic vesicle;GO:0044444//cytoplasmic part;GO:0030135//coated vesicle;GO:0031982//vesicle;GO:0043227//me…	GO:0001883//purine nucleoside binding;GO:0001882//nucleoside binding;GO:1901363//heterocyclic compound binding;GO:0097159//organic cyclic compound binding;GO:0032550//purine ribonucleoside binding;GO:0032549//ribonucleoside binding;GO:0097367//carbohydrate derivative binding;GO:0005488//binding;GO:0036094//small molecule binding	GO:0065008//regulation of biological quality;GO:0001505//regulation of neurotransmitter levels;GO:0065007//biological regulation
XR_001760794.1	XM_008319652.2	Muc4	PREDICTED: mucin-3B-like [Cynoglossus semilaevis]	-	-	-	-	-	-	-
XR_001760745.1	XM_008319619.2	kazna	PREDICTED: kazrin-like [Cynoglossus semilaevis]	-	-	-	-	-	-	-
XR_001760745.1	XM_017036593.1	Tmem51	PREDICTED: transmembrane protein 51 [Cynoglossus semilaevis]	-	-	-	-	-	-	-
XR_001760775.1	XM_008319602.2	Hemk1	PREDICTED: hemK methyltransferase family member 1 isoform X2 [Cynoglossus semilaevis]	-	-	-	-	-	GO:0003824//catalytic activity;GO:0016741//transferase activity, transferring one-carbon groups;GO:0016740//transferase activity;GO:0008168//methyltransferase activity	GO:0008152//metabolic process
XR_001760775.1	XM_008319600.2	HEMK1	PREDICTED: hemK methyltransferase family member 1 isoform X1 [Cynoglossus semilaevis]	-	-	-	-	-	GO:0008168//methyltransferase activity;GO:0016741//transferase activity, transferring one-carbon groups;GO:0016740//transferase activity;GO:0003824//catalytic activity	GO:0008152//metabolic process
XR_522256.2	XM_017036624.1	H6PD	PREDICTED: GDH/6PGL endoplasmic bifunctional protein [Cynoglossus semilaevis]	Metabolism	Global and Overview;Carbohydrate metabolism	ko01100//Metabolic pathways;ko01110//Biosynthesis of secondary metabolites;ko01200//Carbon metabolism;ko00030//Pentose phosphate pathway	K13937	-	GO:1901363//heterocyclic compound binding;GO:0000166//nucleotide binding;GO:0005488//binding;GO:0097159//organic cyclic compound binding;GO:1901265//nucleoside phosphate binding;GO:0003824//catalytic activity;GO:0052689//carboxylic ester hydrolase activity;GO:0016788//hydrolase activity, acting on ester bonds;GO:0016787//hydrolase activity;GO:0036094//small molecule binding	GO:0005996//monosaccharide metabolic process;GO:0019320//hexose catabolic process;GO:1901575//organic substance catabolic process;GO:0016052//carbohydrate catabolic process;GO:0044723//single-organism carbohydrate metabolic process;GO:0019318//hexose metabolic process;GO:0044281//small molecule metabolic process;GO:0044282//small molecule catabolic process;GO:0005975//carbohydrate metabolic proce…
XR_522256.2	XM_008319662.2	H6PD	PREDICTED: GDH/6PGL endoplasmic bifunctional protein [Cynoglossus semilaevis]	Metabolism	Global and Overview;Carbohydrate metabolism	ko01100//Metabolic pathways;ko01110//Biosynthesis of secondary metabolites;ko01200//Carbon metabolism;ko00030//Pentose phosphate pathway	K13937	-	GO:1901363//heterocyclic compound binding;GO:0052689//carboxylic ester hydrolase activity;GO:0036094//small molecule binding;GO:0005488//binding;GO:0016787//hydrolase activity;GO:0097159//organic cyclic compound binding;GO:0016788//hydrolase activity, acting on ester bonds;GO:1901265//nucleoside phosphate binding;GO:0000166//nucleotide binding;GO:0003824//catalytic activity	GO:0006007//glucose catabolic process;GO:1901575//organic substance catabolic process;GO:0044282//small molecule catabolic process;GO:0019318//hexose metabolic process;GO:0009056//catabolic process;GO:0019320//hexose catabolic process;GO:0046365//monosaccharide catabolic process;GO:0071704//organic substance metabolic process;GO:0005996//monosaccharide metabolic process;GO:0044699//single-organis…
XR_522260.2	XM_008319667.2	EPHA2	PREDICTED: ephrin type-A receptor 2 isoform X1 [Cynoglossus semilaevis]	-	-	-	-	GO:0016021//integral component of membrane;GO:0031224//intrinsic component of membrane;GO:0044425//membrane part;GO:0016020//membrane	GO:0038023//signaling receptor activity;GO:0004714//transmembrane receptor protein tyrosine kinase activity;GO:0016772//transferase activity, transferring phosphorus-containing groups;GO:0016773//phosphotransferase activity, alcohol group as acceptor;GO:0032550//purine ribonucleoside binding;GO:0019199//transmembrane receptor protein kinase activity;GO:0004871//signal transducer activity;GO:00048…	GO:0009987//cellular process;GO:0050794//regulation of cellular process;GO:0006796//phosphate-containing compound metabolic process;GO:0043412//macromolecule modification;GO:0071704//organic substance metabolic process;GO:0006793//phosphorus metabolic process;GO:0006468//protein phosphorylation;GO:0006464//cellular protein modification process;GO:0007166//cell surface receptor signaling pathway;G…
XR_001760759.1	XM_017036673.1	CD40	PREDICTED: tumor necrosis factor receptor superfamily member 9 [Cynoglossus semilaevis]	Environmental Information Processing	Signaling molecules and interaction	ko04060//Cytokine-cytokine receptor interaction	K05152	-	-	-
XR_001760759.1	XM_008319673.2	arl8ba	PREDICTED: ADP-ribosylation factor-like protein 8B-A [Cynoglossus semilaevis]	-	-	-	-	GO:0012505//endomembrane system;GO:0005770//late endosome;GO:0005622//intracellular;GO:0005623//cell;GO:0005768//endosome;GO:0043229//intracellular organelle;GO:0005737//cytoplasm;GO:0000323//lytic vacuole;GO:0005773//vacuole;GO:0043227//membrane-bounded organelle;GO:0005764//lysosome;GO:0044424//intracellular part;GO:0015630//microtubule cytoskeleton;GO:0044444//cytoplasmic part;GO:0005856//cyto…	GO:0032550//purine ribonucleoside binding;GO:0036094//small molecule binding;GO:0097159//organic cyclic compound binding;GO:1901363//heterocyclic compound binding;GO:0001882//nucleoside binding;GO:0001883//purine nucleoside binding;GO:0097367//carbohydrate derivative binding;GO:0032549//ribonucleoside binding;GO:0005488//binding	GO:0050896//response to stimulus;GO:0044763//single-organism cellular process;GO:0000278//mitotic cell cycle;GO:0050794//regulation of cellular process;GO:0044700//single organism signaling;GO:0009987//cellular process;GO:0023052//signaling;GO:0051716//cellular response to stimulus;GO:0050789//regulation of biological process;GO:0007154//cell communication;GO:0065007//biological regulation;GO:004…
XR_522262.2	XM_017036673.1	CD40	PREDICTED: tumor necrosis factor receptor superfamily member 9 [Cynoglossus semilaevis]	Environmental Information Processing	Signaling molecules and interaction	ko04060//Cytokine-cytokine receptor interaction	K05152	-	-	-
XR_522262.2	XM_008319673.2	arl8ba	PREDICTED: ADP-ribosylation factor-like protein 8B-A [Cynoglossus semilaevis]	-	-	-	-	GO:0012505//endomembrane system;GO:0005770//late endosome;GO:0005622//intracellular;GO:0005623//cell;GO:0005768//endosome;GO:0043229//intracellular organelle;GO:0005737//cytoplasm;GO:0000323//lytic vacuole;GO:0005773//vacuole;GO:0043227//membrane-bounded organelle;GO:0005764//lysosome;GO:0044424//intracellular part;GO:0015630//microtubule cytoskeleton;GO:0044444//cytoplasmic part;GO:0005856//cyto…	GO:0032550//purine ribonucleoside binding;GO:0036094//small molecule binding;GO:0097159//organic cyclic compound binding;GO:1901363//heterocyclic compound binding;GO:0001882//nucleoside binding;GO:0001883//purine nucleoside binding;GO:0097367//carbohydrate derivative binding;GO:0032549//ribonucleoside binding;GO:0005488//binding	GO:0050896//response to stimulus;GO:0044763//single-organism cellular process;GO:0000278//mitotic cell cycle;GO:0050794//regulation of cellular process;GO:0044700//single organism signaling;GO:0009987//cellular process;GO:0023052//signaling;GO:0051716//cellular response to stimulus;GO:0050789//regulation of biological process;GO:0007154//cell communication;GO:0065007//biological regulation;GO:004…
XR_001760724.1	XM_008319764.2	Rab44	PREDICTED: ras-related protein Rab-35 [Cynoglossus semilaevis]	-	-	-	-	-	-	-
XR_522268.2	XM_008319795.2	ERC2	PREDICTED: LOW QUALITY PROTEIN: ERC protein 2-like [Cynoglossus semilaevis]	-	-	-	-	-	-	-
XR_522280.2	XM_017036996.1	Uroc1	PREDICTED: LOW QUALITY PROTEIN: urocanate hydratase [Cynoglossus semilaevis]	Metabolism	Global and Overview;Amino acid metabolism	ko01100//Metabolic pathways;ko00340//Histidine metabolism	K01712	-	GO:0016829//lyase activity;GO:0016835//carbon-oxygen lyase activity;GO:0016836//hydro-lyase activity;GO:0003824//catalytic activity	-
XR_522279.2	XM_017036996.1	Uroc1	PREDICTED: LOW QUALITY PROTEIN: urocanate hydratase [Cynoglossus semilaevis]	Metabolism	Global and Overview;Amino acid metabolism	ko01100//Metabolic pathways;ko00340//Histidine metabolism	K01712	-	GO:0016829//lyase activity;GO:0016835//carbon-oxygen lyase activity;GO:0016836//hydro-lyase activity;GO:0003824//catalytic activity	-
XR_001760758.1	XM_008319952.2	Mapkapk3	PREDICTED: MAP kinase-activated protein kinase 2-like isoform X1 [Cynoglossus semilaevis]	Environmental Information Processing	Signal transduction	ko04010//MAPK signaling pathway;ko04370//VEGF signaling pathway	K04444	-	-	-
XR_001760757.1	XM_008319952.2	Mapkapk3	PREDICTED: MAP kinase-activated protein kinase 2-like isoform X1 [Cynoglossus semilaevis]	Environmental Information Processing	Signal transduction	ko04010//MAPK signaling pathway;ko04370//VEGF signaling pathway	K04444	-	-	-
XR_001760757.1	XM_008319954.2	Pfkfb4	PREDICTED: 6-phosphofructo-2-kinase/fructose-2,6-bisphosphatase 4-like isoform X1 [Cynoglossus semilaevis]	Metabolism	Carbohydrate metabolism	ko00051//Fructose and mannose metabolism	K19030	-	-	-
XR_001760757.1	XM_008319956.2	Pfkfb4	PREDICTED: 6-phosphofructo-2-kinase/fructose-2,6-bisphosphatase 4-like isoform X3 [Cynoglossus semilaevis]	Metabolism	Carbohydrate metabolism	ko00051//Fructose and mannose metabolism	K19030	-	-	-
XR_001760757.1	XM_008319955.2	Pfkfb4	PREDICTED: 6-phosphofructo-2-kinase/fructose-2,6-bisphosphatase 4-like isoform X2 [Cynoglossus semilaevis]	Metabolism	Carbohydrate metabolism	ko00051//Fructose and mannose metabolism	K19030	-	-	-
XR_522283.1	XM_008320030.2	METTL7A	PREDICTED: methyltransferase-like protein 7A [Cynoglossus semilaevis]	-	-	-	-	-	GO:0016740//transferase activity;GO:0016741//transferase activity, transferring one-carbon groups;GO:0003824//catalytic activity	GO:0008152//metabolic process
XR_522283.1	XM_008320031.2	METTL7A	PREDICTED: methyltransferase-like protein 7A [Cynoglossus semilaevis]	-	-	-	-	-	GO:0016741//transferase activity, transferring one-carbon groups;GO:0003824//catalytic activity;GO:0016740//transferase activity	GO:0008152//metabolic process
XR_522282.2	XM_008320005.2	ZNF385A	PREDICTED: zinc finger protein 385A-like [Cynoglossus semilaevis]	-	-	-	-	-	-	-
XR_001760791.1	XM_008319996.2	B4GALNT1	PREDICTED: beta-1,4 N-acetylgalactosaminyltransferase 1 [Cynoglossus semilaevis]	Metabolism	Glycan biosynthesis and metabolism;Global and Overview	ko01100//Metabolic pathways;ko00604//Glycosphingolipid biosynthesis - ganglio series	K00725	GO:0044424//intracellular part;GO:0005794//Golgi apparatus;GO:0031228//intrinsic component of Golgi membrane;GO:0031224//intrinsic component of membrane;GO:0098588//bounding membrane of organelle;GO:0016020//membrane;GO:0044464//cell part;GO:0000139//Golgi membrane;GO:0005622//intracellular;GO:0044446//intracellular organelle part;GO:0043229//intracellular organelle;GO:0031300//intrinsic componen…	GO:0016757//transferase activity, transferring glycosyl groups;GO:0003824//catalytic activity;GO:0016740//transferase activity	GO:0071704//organic substance metabolic process;GO:0044763//single-organism cellular process;GO:0044699//single-organism process;GO:0044710//single-organism metabolic process;GO:0044255//cellular lipid metabolic process;GO:0030258//lipid modification;GO:0006629//lipid metabolic process;GO:0044238//primary metabolic process;GO:0044237//cellular metabolic process;GO:0009987//cellular process;GO:000…
XR_001760791.1	XM_008319995.2	B4GALNT1	PREDICTED: beta-1,4 N-acetylgalactosaminyltransferase 1 [Cynoglossus semilaevis]	Metabolism	Glycan biosynthesis and metabolism;Global and Overview	ko01100//Metabolic pathways;ko00604//Glycosphingolipid biosynthesis - ganglio series	K00725	GO:0044464//cell part;GO:0012505//endomembrane system;GO:0016020//membrane;GO:0043231//intracellular membrane-bounded organelle;GO:0043227//membrane-bounded organelle;GO:0044444//cytoplasmic part;GO:0031090//organelle membrane;GO:0044431//Golgi apparatus part;GO:0031300//intrinsic component of organelle membrane;GO:0044425//membrane part;GO:0044424//intracellular part;GO:0000139//Golgi membrane;G…	GO:0003824//catalytic activity;GO:0016757//transferase activity, transferring glycosyl groups;GO:0016740//transferase activity	GO:0008152//metabolic process;GO:0009987//cellular process;GO:0071704//organic substance metabolic process;GO:0044255//cellular lipid metabolic process;GO:0044710//single-organism metabolic process;GO:0044237//cellular metabolic process;GO:0044238//primary metabolic process;GO:0030258//lipid modification;GO:0044699//single-organism process;GO:0044763//single-organism cellular process;GO:0006629//…
XR_001760790.1	XM_008319996.2	B4GALNT1	PREDICTED: beta-1,4 N-acetylgalactosaminyltransferase 1 [Cynoglossus semilaevis]	Metabolism	Glycan biosynthesis and metabolism;Global and Overview	ko01100//Metabolic pathways;ko00604//Glycosphingolipid biosynthesis - ganglio series	K00725	GO:0044424//intracellular part;GO:0005794//Golgi apparatus;GO:0031228//intrinsic component of Golgi membrane;GO:0031224//intrinsic component of membrane;GO:0098588//bounding membrane of organelle;GO:0016020//membrane;GO:0044464//cell part;GO:0000139//Golgi membrane;GO:0005622//intracellular;GO:0044446//intracellular organelle part;GO:0043229//intracellular organelle;GO:0031300//intrinsic componen…	GO:0016757//transferase activity, transferring glycosyl groups;GO:0003824//catalytic activity;GO:0016740//transferase activity	GO:0071704//organic substance metabolic process;GO:0044763//single-organism cellular process;GO:0044699//single-organism process;GO:0044710//single-organism metabolic process;GO:0044255//cellular lipid metabolic process;GO:0030258//lipid modification;GO:0006629//lipid metabolic process;GO:0044238//primary metabolic process;GO:0044237//cellular metabolic process;GO:0009987//cellular process;GO:000…
XR_001760790.1	XM_008319995.2	B4GALNT1	PREDICTED: beta-1,4 N-acetylgalactosaminyltransferase 1 [Cynoglossus semilaevis]	Metabolism	Glycan biosynthesis and metabolism;Global and Overview	ko01100//Metabolic pathways;ko00604//Glycosphingolipid biosynthesis - ganglio series	K00725	GO:0044464//cell part;GO:0012505//endomembrane system;GO:0016020//membrane;GO:0043231//intracellular membrane-bounded organelle;GO:0043227//membrane-bounded organelle;GO:0044444//cytoplasmic part;GO:0031090//organelle membrane;GO:0044431//Golgi apparatus part;GO:0031300//intrinsic component of organelle membrane;GO:0044425//membrane part;GO:0044424//intracellular part;GO:0000139//Golgi membrane;G…	GO:0003824//catalytic activity;GO:0016757//transferase activity, transferring glycosyl groups;GO:0016740//transferase activity	GO:0008152//metabolic process;GO:0009987//cellular process;GO:0071704//organic substance metabolic process;GO:0044255//cellular lipid metabolic process;GO:0044710//single-organism metabolic process;GO:0044237//cellular metabolic process;GO:0044238//primary metabolic process;GO:0030258//lipid modification;GO:0044699//single-organism process;GO:0044763//single-organism cellular process;GO:0006629//…
XR_001760731.1	XM_017036551.1	LRP1	PREDICTED: low-density lipoprotein receptor-related protein 1-like [Cynoglossus semilaevis]	-	-	-	-	GO:0016020//membrane;GO:0044425//membrane part;GO:0031224//intrinsic component of membrane	-	-
XR_001760728.1	XM_017036551.1	LRP1	PREDICTED: low-density lipoprotein receptor-related protein 1-like [Cynoglossus semilaevis]	-	-	-	-	GO:0016020//membrane;GO:0044425//membrane part;GO:0031224//intrinsic component of membrane	-	-
XR_001760727.1	XM_017036551.1	LRP1	PREDICTED: low-density lipoprotein receptor-related protein 1-like [Cynoglossus semilaevis]	-	-	-	-	GO:0016020//membrane;GO:0044425//membrane part;GO:0031224//intrinsic component of membrane	-	-
XR_001760730.1	XM_017036551.1	LRP1	PREDICTED: low-density lipoprotein receptor-related protein 1-like [Cynoglossus semilaevis]	-	-	-	-	GO:0016020//membrane;GO:0044425//membrane part;GO:0031224//intrinsic component of membrane	-	-
XR_001760729.1	XM_017036551.1	LRP1	PREDICTED: low-density lipoprotein receptor-related protein 1-like [Cynoglossus semilaevis]	-	-	-	-	GO:0016020//membrane;GO:0044425//membrane part;GO:0031224//intrinsic component of membrane	-	-
XR_522285.2	XM_008320107.2	ANKRD52	PREDICTED: serine/threonine-protein phosphatase 6 regulatory ankyrin repeat subunit C-like [Cynoglossus semilaevis]	-	-	-	-	-	-	-
XR_522286.2	XM_008320126.2	Suox	PREDICTED: sulfite oxidase, mitochondrial [Cynoglossus semilaevis]	Metabolism	Global and Overview;Energy metabolism	ko01100//Metabolic pathways;ko01120//Microbial metabolism in diverse environments;ko00920//Sulfur metabolism	K00387	-	GO:0003824//catalytic activity;GO:0043169//cation binding;GO:0046872//metal ion binding;GO:0097159//organic cyclic compound binding;GO:0046914//transition metal ion binding;GO:0043167//ion binding;GO:0046906//tetrapyrrole binding;GO:0005488//binding;GO:1901363//heterocyclic compound binding	GO:0044710//single-organism metabolic process;GO:0008152//metabolic process;GO:0044699//single-organism process
XR_522287.1	XM_008320133.2	cdk4	PREDICTED: cyclin-dependent kinase 4 [Cynoglossus semilaevis]	Cellular Processes	Cellular commiunity;Cell growth and death	ko04530//Tight junction;ko04110//Cell cycle;ko04115//p53 signaling pathway	K02089	-	GO:0016301//kinase activity;GO:0032549//ribonucleoside binding;GO:0036094//small molecule binding;GO:1901363//heterocyclic compound binding;GO:0097159//organic cyclic compound binding;GO:0003824//catalytic activity;GO:0005488//binding;GO:0001883//purine nucleoside binding;GO:0004672//protein kinase activity;GO:0016740//transferase activity;GO:0001882//nucleoside binding;GO:0097367//carbohydrate d…	GO:0019538//protein metabolic process;GO:0036211//protein modification process;GO:0043412//macromolecule modification;GO:0009987//cellular process;GO:0044260//cellular macromolecule metabolic process;GO:0044238//primary metabolic process;GO:0044267//cellular protein metabolic process;GO:0044237//cellular metabolic process;GO:0043170//macromolecule metabolic process;GO:0006464//cellular protein mo…
XR_522287.1	XM_008320134.2	cdk4	PREDICTED: cyclin-dependent kinase 4 [Cynoglossus semilaevis]	Cellular Processes	Cellular commiunity;Cell growth and death	ko04530//Tight junction;ko04110//Cell cycle;ko04115//p53 signaling pathway	K02089	-	GO:0032549//ribonucleoside binding;GO:0016740//transferase activity;GO:0016773//phosphotransferase activity, alcohol group as acceptor;GO:0005488//binding;GO:0036094//small molecule binding;GO:0001882//nucleoside binding;GO:0097159//organic cyclic compound binding;GO:0016301//kinase activity;GO:0032550//purine ribonucleoside binding;GO:0001883//purine nucleoside binding;GO:0097367//carbohydrate d…	GO:0044267//cellular protein metabolic process;GO:0009987//cellular process;GO:0044237//cellular metabolic process;GO:0043170//macromolecule metabolic process;GO:0006464//cellular protein modification process;GO:0019538//protein metabolic process;GO:0036211//protein modification process;GO:0071704//organic substance metabolic process;GO:0043412//macromolecule modification;GO:0044260//cellular mac…
XR_522293.2	XM_017036743.1	Ntn4	PREDICTED: netrin-4-like isoform X2 [Cynoglossus semilaevis]	-	-	-	-	-	-	-
XR_522298.2	XM_008320411.2	NOP56	PREDICTED: nucleolar protein 56 [Cynoglossus semilaevis]	Genetic Information Processing	Translation	ko03008//Ribosome biogenesis in eukaryotes	K14564	-	-	-
XR_001760764.1	XM_008320451.2	GXYLT2	PREDICTED: glucoside xylosyltransferase 2 isoform X1 [Cynoglossus semilaevis]	Metabolism	Glycan biosynthesis and metabolism	ko00514//Other types of O-glycan biosynthesis	K13676	-	GO:0003824//catalytic activity;GO:0016740//transferase activity	-
XR_001760764.1	XM_008320452.2	GXYLT2	PREDICTED: glucoside xylosyltransferase 2 isoform X2 [Cynoglossus semilaevis]	Metabolism	Glycan biosynthesis and metabolism	ko00514//Other types of O-glycan biosynthesis	K13676	-	GO:0016740//transferase activity;GO:0003824//catalytic activity	-
XR_001760764.1	XM_008320450.2	ppp4r2b	PREDICTED: serine/threonine-protein phosphatase 4 regulatory subunit 2 [Cynoglossus semilaevis]	-	-	-	-	-	-	-
XR_522303.2	XR_522302.2
XR_522303.2	XM_008320465.2	MST1R	PREDICTED: macrophage-stimulating protein receptor-like [Cynoglossus semilaevis]	-	-	-	-	GO:0044425//membrane part;GO:0031224//intrinsic component of membrane;GO:0016020//membrane	GO:0005488//binding;GO:1901363//heterocyclic compound binding;GO:0016301//kinase activity;GO:0004672//protein kinase activity;GO:0097159//organic cyclic compound binding;GO:0003824//catalytic activity;GO:0001882//nucleoside binding;GO:0001883//purine nucleoside binding;GO:0032549//ribonucleoside binding;GO:0016772//transferase activity, transferring phosphorus-containing groups;GO:0032550//purine…	GO:0043170//macromolecule metabolic process;GO:0044260//cellular macromolecule metabolic process;GO:0006468//protein phosphorylation;GO:0044237//cellular metabolic process;GO:0050794//regulation of cellular process;GO:0036211//protein modification process;GO:0016310//phosphorylation;GO:0023052//signaling;GO:0019538//protein metabolic process;GO:0006796//phosphate-containing compound metabolic pro…
XR_001760714.1	XR_522302.2
XR_001760714.1	XM_008320465.2	MST1R	PREDICTED: macrophage-stimulating protein receptor-like [Cynoglossus semilaevis]	-	-	-	-	GO:0044425//membrane part;GO:0031224//intrinsic component of membrane;GO:0016020//membrane	GO:0005488//binding;GO:1901363//heterocyclic compound binding;GO:0016301//kinase activity;GO:0004672//protein kinase activity;GO:0097159//organic cyclic compound binding;GO:0003824//catalytic activity;GO:0001882//nucleoside binding;GO:0001883//purine nucleoside binding;GO:0032549//ribonucleoside binding;GO:0016772//transferase activity, transferring phosphorus-containing groups;GO:0032550//purine…	GO:0043170//macromolecule metabolic process;GO:0044260//cellular macromolecule metabolic process;GO:0006468//protein phosphorylation;GO:0044237//cellular metabolic process;GO:0050794//regulation of cellular process;GO:0036211//protein modification process;GO:0016310//phosphorylation;GO:0023052//signaling;GO:0019538//protein metabolic process;GO:0006796//phosphate-containing compound metabolic pro…
XR_522307.2	XM_008320547.2	Slc41a3	PREDICTED: solute carrier family 41 member 3-like [Cynoglossus semilaevis]	-	-	-	-	-	-	-
XR_001760735.1	XM_008320602.2	ITGA7	PREDICTED: integrin alpha-7 isoform X1 [Cynoglossus semilaevis]	Environmental Information Processing;Cellular Processes	Signaling molecules and interaction;Cellular commiunity;Cell motility	ko04510//Focal adhesion;ko04810//Regulation of actin cytoskeleton;ko04512//ECM-receptor interaction	K06583	-	-	-
XR_522309.2	XM_008320602.2	ITGA7	PREDICTED: integrin alpha-7 isoform X1 [Cynoglossus semilaevis]	Environmental Information Processing;Cellular Processes	Signaling molecules and interaction;Cellular commiunity;Cell motility	ko04510//Focal adhesion;ko04810//Regulation of actin cytoskeleton;ko04512//ECM-receptor interaction	K06583	-	-	-
XR_001760738.1	XM_008320828.2	SLC6A6	PREDICTED: sodium- and chloride-dependent taurine transporter-like isoform X1 [Cynoglossus semilaevis]	-	-	-	-	GO:0016021//integral component of membrane;GO:0044425//membrane part;GO:0016020//membrane;GO:0031224//intrinsic component of membrane	GO:0015294//solute:cation symporter activity;GO:0015370//solute:sodium symporter activity;GO:0022891//substrate-specific transmembrane transporter activity;GO:0015077//monovalent inorganic cation transmembrane transporter activity;GO:0015075//ion transmembrane transporter activity;GO:0005215//transporter activity;GO:0022890//inorganic cation transmembrane transporter activity;GO:0015291//secondar…	GO:0051234//establishment of localization;GO:0051179//localization;GO:0044765//single-organism transport;GO:0044763//single-organism cellular process;GO:0006810//transport;GO:0044699//single-organism process;GO:0009987//cellular process;GO:1902578//single-organism localization
XR_001760738.1	XM_008320827.2	SLC6A6	PREDICTED: sodium- and chloride-dependent taurine transporter-like isoform X2 [Cynoglossus semilaevis]	-	-	-	-	GO:0044425//membrane part;GO:0016021//integral component of membrane;GO:0016020//membrane;GO:0031224//intrinsic component of membrane	GO:0015293//symporter activity;GO:0022892//substrate-specific transporter activity;GO:0015081//sodium ion transmembrane transporter activity;GO:0015370//solute:sodium symporter activity;GO:0015291//secondary active transmembrane transporter activity;GO:0046873//metal ion transmembrane transporter activity;GO:0005343//organic acid:sodium symporter activity;GO:0015077//monovalent inorganic cation t…	GO:0044763//single-organism cellular process;GO:0051179//localization;GO:0044765//single-organism transport;GO:1902578//single-organism localization;GO:0051234//establishment of localization;GO:0006810//transport;GO:0009987//cellular process;GO:0044699//single-organism process
XR_001760738.1	XM_008320826.2	SLC6A6	PREDICTED: sodium- and chloride-dependent taurine transporter-like isoform X1 [Cynoglossus semilaevis]	-	-	-	-	GO:0031224//intrinsic component of membrane;GO:0016020//membrane;GO:0044425//membrane part;GO:0016021//integral component of membrane	GO:0015081//sodium ion transmembrane transporter activity;GO:0015291//secondary active transmembrane transporter activity;GO:0022857//transmembrane transporter activity;GO:0022890//inorganic cation transmembrane transporter activity;GO:0005342//organic acid transmembrane transporter activity;GO:0008324//cation transmembrane transporter activity;GO:0046873//metal ion transmembrane transporter acti…	GO:0044765//single-organism transport;GO:0009987//cellular process;GO:0051234//establishment of localization;GO:1902578//single-organism localization;GO:0044699//single-organism process;GO:0051179//localization;GO:0006810//transport;GO:0044763//single-organism cellular process
XR_001760738.1	XM_017036566.1	SLC6A6	PREDICTED: sodium- and chloride-dependent taurine transporter-like isoform X1 [Cynoglossus semilaevis]	-	-	-	-	GO:0044425//membrane part;GO:0016020//membrane;GO:0031224//intrinsic component of membrane;GO:0016021//integral component of membrane	GO:0022892//substrate-specific transporter activity;GO:0046873//metal ion transmembrane transporter activity;GO:0022857//transmembrane transporter activity;GO:0015075//ion transmembrane transporter activity;GO:0022890//inorganic cation transmembrane transporter activity;GO:0005215//transporter activity;GO:0015370//solute:sodium symporter activity;GO:0008324//cation transmembrane transporter activ…	GO:0009987//cellular process;GO:0044699//single-organism process;GO:0051179//localization;GO:1902578//single-organism localization;GO:0006810//transport;GO:0044763//single-organism cellular process;GO:0044765//single-organism transport;GO:0051234//establishment of localization
XR_001760738.1	XM_008320829.2	SLC6A6	PREDICTED: sodium- and chloride-dependent taurine transporter-like isoform X1 [Cynoglossus semilaevis]	-	-	-	-	GO:0016021//integral component of membrane;GO:0031224//intrinsic component of membrane;GO:0016020//membrane;GO:0044425//membrane part	GO:0022857//transmembrane transporter activity;GO:0015294//solute:cation symporter activity;GO:0005343//organic acid:sodium symporter activity;GO:0015077//monovalent inorganic cation transmembrane transporter activity;GO:0015291//secondary active transmembrane transporter activity;GO:0022804//active transmembrane transporter activity;GO:0015075//ion transmembrane transporter activity;GO:0005342//…	GO:0051179//localization;GO:0044763//single-organism cellular process;GO:0006810//transport;GO:0009987//cellular process;GO:0044699//single-organism process;GO:0044765//single-organism transport;GO:1902578//single-organism localization;GO:0051234//establishment of localization
XR_001760787.1	XM_017036968.1	fam65c	PREDICTED: protein FAM65C [Cynoglossus semilaevis]	-	-	-	-	-	-	-
XR_001760787.1	XM_017036969.1	fam65c	PREDICTED: protein FAM65C [Cynoglossus semilaevis]	-	-	-	-	-	-	-
XR_001760778.1	XM_008320886.1	slc5a8	PREDICTED: sodium-coupled monocarboxylate transporter 1-like [Cynoglossus semilaevis]	-	-	-	-	GO:0044425//membrane part;GO:0031224//intrinsic component of membrane;GO:0016020//membrane	-	GO:0051234//establishment of localization;GO:0009987//cellular process;GO:0051179//localization;GO:0044699//single-organism process;GO:0044763//single-organism cellular process
XR_001760777.1	XM_008320886.1	slc5a8	PREDICTED: sodium-coupled monocarboxylate transporter 1-like [Cynoglossus semilaevis]	-	-	-	-	GO:0044425//membrane part;GO:0031224//intrinsic component of membrane;GO:0016020//membrane	-	GO:0051234//establishment of localization;GO:0009987//cellular process;GO:0051179//localization;GO:0044699//single-organism process;GO:0044763//single-organism cellular process
XR_001760756.1	XM_017036668.1	ITPR1	PREDICTED: LOW QUALITY PROTEIN: inositol 1,4,5-trisphosphate receptor type 1-like [Cynoglossus semilaevis]	Cellular Processes;Environmental Information Processing;Organismal Systems	Endocrine system;Cellular commiunity;Circulatory system;Signal transduction;Cell growth and death	ko04020//Calcium signaling pathway;ko04270//Vascular smooth muscle contraction;ko04070//Phosphatidylinositol signaling system;ko04912//GnRH signaling pathway;ko04114//Oocyte meiosis;ko04540//Gap junction	K04958	-	-	-
XR_001760760.1	XM_017036703.1	Cadps	PREDICTED: calcium-dependent secretion activator 1 isoform X1 [Cynoglossus semilaevis]	-	-	-	-	-	-	-
XR_001760760.1	XM_008320990.2	Cadps	PREDICTED: calcium-dependent secretion activator 1 isoform X2 [Cynoglossus semilaevis]	-	-	-	-	-	-	-
XR_001760760.1	XM_017036708.1	Cadps	PREDICTED: calcium-dependent secretion activator 1 isoform X8 [Cynoglossus semilaevis]	-	-	-	-	-	-	-
XR_001760776.1	XM_008321031.2	Igsf21	PREDICTED: immunoglobulin superfamily member 21 [Cynoglossus semilaevis]	-	-	-	-	-	-	-
XR_522331.2	XM_017036931.1	DENND6A	PREDICTED: protein DENND6A isoform X1 [Cynoglossus semilaevis]	-	-	-	-	GO:0005768//endosome;GO:0043231//intracellular membrane-bounded organelle;GO:0043229//intracellular organelle;GO:0012505//endomembrane system;GO:0043227//membrane-bounded organelle;GO:0005622//intracellular;GO:0044444//cytoplasmic part;GO:0005737//cytoplasm;GO:0044424//intracellular part;GO:0044464//cell part;GO:0005623//cell;GO:0043226//organelle	GO:0098772//molecular function regulator;GO:0005085//guanyl-nucleotide exchange factor activity;GO:0005088//Ras guanyl-nucleotide exchange factor activity	GO:0022407//regulation of cell-cell adhesion;GO:0065009//regulation of molecular function;GO:0051336//regulation of hydrolase activity;GO:0065007//biological regulation;GO:0030155//regulation of cell adhesion;GO:0050790//regulation of catalytic activity;GO:0022409//positive regulation of cell-cell adhesion;GO:0048522//positive regulation of cellular process;GO:0050794//regulation of cellular proc…
XR_522331.2	XM_008321045.2	DENND6A	PREDICTED: protein DENND6A isoform X2 [Cynoglossus semilaevis]	-	-	-	-	-	-	-
XR_522332.2	XM_008321117.2	EYA2	PREDICTED: eyes absent homolog 2 [Cynoglossus semilaevis]	-	-	-	-	-	-	GO:0044699//single-organism process;GO:0032502//developmental process;GO:0044267//cellular protein metabolic process;GO:0016311//dephosphorylation;GO:0048856//anatomical structure development;GO:0032501//multicellular organismal process;GO:0009987//cellular process;GO:0043170//macromolecule metabolic process;GO:0006796//phosphate-containing compound metabolic process;GO:0043412//macromolecule mod…
XR_001760792.1	XM_017036979.1	Matn4	PREDICTED: matrilin-4 [Cynoglossus semilaevis]	-	-	-	-	-	-	-
XR_001760786.1	XM_008321196.2	ccndbp1	PREDICTED: cyclin-D1-binding protein 1 homolog [Cynoglossus semilaevis]	-	-	-	-	-	-	-
XR_522340.2	XM_008321182.1	slc2a10	PREDICTED: solute carrier family 2, facilitated glucose transporter member 10 [Cynoglossus semilaevis]	-	-	-	-	GO:0016020//membrane	GO:0005215//transporter activity;GO:0022857//transmembrane transporter activity	GO:0032502//developmental process;GO:0032501//multicellular organismal process;GO:0044767//single-organism developmental process;GO:0051179//localization;GO:0044707//single-multicellular organism process;GO:0051234//establishment of localization;GO:0007275//multicellular organism development;GO:0044699//single-organism process;GO:0048856//anatomical structure development;GO:0048731//system develo…
XR_522348.2	XM_008321287.2	MAL	PREDICTED: MAL-like protein [Cynoglossus semilaevis]	-	-	-	-	-	-	-
XR_001760887.1	XM_008321316.1	TTC7A	PREDICTED: LOW QUALITY PROTEIN: tetratricopeptide repeat protein 7A [Cynoglossus semilaevis]	-	-	-	-	-	-	-
XR_001760886.1	XM_008321316.1	TTC7A	PREDICTED: LOW QUALITY PROTEIN: tetratricopeptide repeat protein 7A [Cynoglossus semilaevis]	-	-	-	-	-	-	-
XR_522352.2	XM_008321316.1	TTC7A	PREDICTED: LOW QUALITY PROTEIN: tetratricopeptide repeat protein 7A [Cynoglossus semilaevis]	-	-	-	-	-	-	-
XR_001760857.1	XM_008321380.2	Wdpcp	PREDICTED: WD repeat-containing and planar cell polarity effector protein fritz homolog [Cynoglossus semilaevis]	-	-	-	-	-	-	-
XR_001760868.1	XM_017037336.1	znf503	PREDICTED: zinc finger protein 503 isoform X2 [Cynoglossus semilaevis]	-	-	-	-	GO:0043226//organelle;GO:0044464//cell part;GO:0043229//intracellular organelle;GO:0043227//membrane-bounded organelle;GO:0005622//intracellular;GO:0005623//cell;GO:0044424//intracellular part;GO:0043231//intracellular membrane-bounded organelle	GO:0043167//ion binding;GO:0005488//binding;GO:0043169//cation binding	GO:0043010//camera-type eye development;GO:0007417//central nervous system development;GO:0048731//system development;GO:0001654//eye development;GO:0007399//nervous system development;GO:0007420//brain development;GO:0048568//embryonic organ development;GO:0032501//multicellular organismal process;GO:0060322//head development;GO:0007423//sensory organ development;GO:0009790//embryo development;G…
XR_001760844.1	XM_017037170.1	Rims2	PREDICTED: regulating synaptic membrane exocytosis protein 1-like isoform X2 [Cynoglossus semilaevis]	-	-	-	-	-	-	-
XR_522384.2	XM_017037465.1	PGBD5	PREDICTED: piggyBac transposable element-derived protein 5 [Cynoglossus semilaevis]	-	-	-	-	-	-	-
XR_522385.2	XM_017037465.1	PGBD5	PREDICTED: piggyBac transposable element-derived protein 5 [Cynoglossus semilaevis]	-	-	-	-	-	-	-
XR_522387.2	XM_008321586.2	Pcnxl2	PREDICTED: pecanex-like protein 1 isoform X1 [Cynoglossus semilaevis]	-	-	-	-	-	-	-
XR_522395.2	XM_008321624.2	Six2	PREDICTED: homeobox protein SIX2 [Cynoglossus semilaevis]	-	-	-	-	GO:0005623//cell;GO:0044424//intracellular part;GO:0043229//intracellular organelle;GO:0043231//intracellular membrane-bounded organelle;GO:0043227//membrane-bounded organelle;GO:0043226//organelle;GO:0005622//intracellular;GO:0044464//cell part	GO:0005488//binding;GO:1901363//heterocyclic compound binding;GO:0003676//nucleic acid binding;GO:0003677//DNA binding;GO:0097159//organic cyclic compound binding;GO:0001071//nucleic acid binding transcription factor activity	GO:0006725//cellular aromatic compound metabolic process;GO:0046483//heterocycle metabolic process;GO:1901576//organic substance biosynthetic process;GO:1901360//organic cyclic compound metabolic process;GO:0043170//macromolecule metabolic process;GO:0006807//nitrogen compound metabolic process;GO:0072001//renal system development;GO:0001822//kidney development;GO:0009059//macromolecule biosynthe…
XR_001760824.1	XM_008321624.2	Six2	PREDICTED: homeobox protein SIX2 [Cynoglossus semilaevis]	-	-	-	-	GO:0005623//cell;GO:0044424//intracellular part;GO:0043229//intracellular organelle;GO:0043231//intracellular membrane-bounded organelle;GO:0043227//membrane-bounded organelle;GO:0043226//organelle;GO:0005622//intracellular;GO:0044464//cell part	GO:0005488//binding;GO:1901363//heterocyclic compound binding;GO:0003676//nucleic acid binding;GO:0003677//DNA binding;GO:0097159//organic cyclic compound binding;GO:0001071//nucleic acid binding transcription factor activity	GO:0006725//cellular aromatic compound metabolic process;GO:0046483//heterocycle metabolic process;GO:1901576//organic substance biosynthetic process;GO:1901360//organic cyclic compound metabolic process;GO:0043170//macromolecule metabolic process;GO:0006807//nitrogen compound metabolic process;GO:0072001//renal system development;GO:0001822//kidney development;GO:0009059//macromolecule biosynthe…
XR_522398.2	XM_008321644.2	arid5b	PREDICTED: AT-rich interactive domain-containing protein 5B [Cynoglossus semilaevis]	-	-	-	-	-	-	-
XR_522400.2	XM_008321673.1	WBSCR27	PREDICTED: Williams-Beuren syndrome chromosomal region 27 protein-like [Cynoglossus semilaevis]	-	-	-	-	-	-	-
XR_522402.2	XM_008321706.2	FGFBP2	PREDICTED: fibroblast growth factor-binding protein 3 [Cynoglossus semilaevis]	-	-	-	-	-	-	-
XR_522401.2	XM_008321705.2	CYP26C1	PREDICTED: cytochrome P450 26C1 [Cynoglossus semilaevis]	Metabolism	Metabolism of cofactors and vitamins;Global and Overview	ko01100//Metabolic pathways;ko00830//Retinol metabolism	K12665	-	GO:0046906//tetrapyrrole binding;GO:0097159//organic cyclic compound binding;GO:1901363//heterocyclic compound binding;GO:0003824//catalytic activity;GO:0043169//cation binding;GO:0005488//binding;GO:0046872//metal ion binding;GO:0046914//transition metal ion binding;GO:0016491//oxidoreductase activity;GO:0043167//ion binding	GO:0007399//nervous system development;GO:0032502//developmental process;GO:0071704//organic substance metabolic process;GO:0044767//single-organism developmental process;GO:0048856//anatomical structure development;GO:0009987//cellular process;GO:0008152//metabolic process;GO:0006720//isoprenoid metabolic process;GO:0007420//brain development;GO:0007417//central nervous system development;GO:000…
XR_001760892.1	XM_008321748.2	Lgi1	PREDICTED: leucine-rich glioma-inactivated protein 1-like [Cynoglossus semilaevis]	-	-	-	-	-	-	GO:0007610//behavior
XR_001760832.1	XM_008321752.2	chat	PREDICTED: LOW QUALITY PROTEIN: choline O-acetyltransferase-like [Cynoglossus semilaevis]	Metabolism	Lipid metabolism	ko00564//Glycerophospholipid metabolism	K00623	-	GO:0003824//catalytic activity;GO:0016740//transferase activity	-
XR_522403.1	XM_017037116.1	cdhr1	PREDICTED: cadherin-related family member 1-like isoform X1 [Cynoglossus semilaevis]	-	-	-	-	GO:0016020//membrane;GO:0031224//intrinsic component of membrane;GO:0044425//membrane part	-	GO:0098609//cell-cell adhesion;GO:0022610//biological adhesion;GO:0007155//cell adhesion
XR_522403.1	XM_017037117.1	cdhr1	PREDICTED: cadherin-related family member 1-like isoform X2 [Cynoglossus semilaevis]	-	-	-	-	GO:0044425//membrane part;GO:0016020//membrane;GO:0031224//intrinsic component of membrane	-	GO:0022610//biological adhesion;GO:0098609//cell-cell adhesion;GO:0007155//cell adhesion
XR_522404.2	XM_008321769.1	Chst3	PREDICTED: carbohydrate sulfotransferase 3-like [Cynoglossus semilaevis]	Metabolism	Glycan biosynthesis and metabolism	ko00532//Glycosaminoglycan biosynthesis - chondroitin sulfate / dermatan sulfate	K01020	-	-	-
XR_001760874.1	XM_008321906.2	TET1	PREDICTED: methylcytosine dioxygenase TET1 [Cynoglossus semilaevis]	-	-	-	-	-	-	-
XR_522413.2	XM_008321957.2	Zdhhc17	PREDICTED: probable protein S-acyltransferase 23 [Austrofundulus limnaeus]	-	-	-	-	GO:0031224//intrinsic component of membrane;GO:0016020//membrane;GO:0044425//membrane part	GO:0046872//metal ion binding;GO:0016740//transferase activity;GO:0005488//binding;GO:0003824//catalytic activity;GO:0016746//transferase activity, transferring acyl groups;GO:0046914//transition metal ion binding;GO:0043169//cation binding;GO:0043167//ion binding;GO:0016747//transferase activity, transferring acyl groups other than amino-acyl groups;GO:0016409//palmitoyltransferase activity	-
XR_522414.1	XM_017037255.1	Mgea5	PREDICTED: protein O-GlcNAcase isoform X1 [Cynoglossus semilaevis]	-	-	-	-	-	-	-
XR_522414.1	XM_008321990.2	Pprc1	PREDICTED: peroxisome proliferator-activated receptor gamma coactivator-related protein 1 [Cynoglossus semilaevis]	-	-	-	-	-	-	-
XR_001760885.1	XM_008322105.1	Mypn	PREDICTED: myopalladin-like [Cynoglossus semilaevis]	-	-	-	-	-	-	-
XR_522419.2	XM_008322107.2	PKD2L1	PREDICTED: polycystic kidney disease 2-like 1 protein [Cynoglossus semilaevis]	-	-	-	-	-	-	-
XR_001760884.1	XM_008322113.2	inpp5f	PREDICTED: LOW QUALITY PROTEIN: phosphatidylinositide phosphatase SAC2 [Cynoglossus semilaevis]	-	-	-	-	-	GO:0016788//hydrolase activity, acting on ester bonds;GO:0003824//catalytic activity;GO:0016787//hydrolase activity	-
XR_001760883.1	XM_008322113.2	inpp5f	PREDICTED: LOW QUALITY PROTEIN: phosphatidylinositide phosphatase SAC2 [Cynoglossus semilaevis]	-	-	-	-	-	GO:0016788//hydrolase activity, acting on ester bonds;GO:0003824//catalytic activity;GO:0016787//hydrolase activity	-
XR_001760890.1	XR_001760889.1
XR_001760890.1	XM_017037453.1	dntt	PREDICTED: DNA nucleotidylexotransferase isoform X2 [Cynoglossus semilaevis]	Genetic Information Processing	Replication and repair	ko03450//Non-homologous end-joining	K00977	-	-	-
XR_001760851.1	XM_008322150.2	44260	PREDICTED: E3 ubiquitin-protein ligase MARCH5 isoform X1 [Cynoglossus semilaevis]	-	-	-	-	-	-	-
XR_001760851.1	XM_008322151.2	44260	PREDICTED: E3 ubiquitin-protein ligase MARCH5 isoform X2 [Cynoglossus semilaevis]	-	-	-	-	GO:0044464//cell part;GO:0031966//mitochondrial membrane;GO:0031967//organelle envelope;GO:0044424//intracellular part;GO:0043226//organelle;GO:0005623//cell;GO:0005622//intracellular;GO:0031975//envelope;GO:0043227//membrane-bounded organelle;GO:0042175//nuclear outer membrane-endoplasmic reticulum membrane network;GO:0016020//membrane;GO:0012505//endomembrane system;GO:0005740//mitochondrial en…	GO:0005488//binding;GO:0016740//transferase activity;GO:0043167//ion binding;GO:0046872//metal ion binding;GO:0005515//protein binding;GO:0046914//transition metal ion binding;GO:0003824//catalytic activity;GO:0019899//enzyme binding;GO:0019787//ubiquitin-like protein transferase activity;GO:0043169//cation binding	GO:0044267//cellular protein metabolic process;GO:0070727//cellular macromolecule localization;GO:0010638//positive regulation of organelle organization;GO:0044238//primary metabolic process;GO:0033365//protein localization to organelle;GO:0010822//positive regulation of mitochondrion organization;GO:0009987//cellular process;GO:0043170//macromolecule metabolic process;GO:0008104//protein localiz…
XR_001760898.1	XM_017037500.1	Adgra3	PREDICTED: adhesion G protein-coupled receptor A1 [Cynoglossus semilaevis]	-	-	-	-	-	-	-
XR_001760878.1	XM_017037408.1	Mmrn2	PREDICTED: multimerin-2 isoform X1 [Cynoglossus semilaevis]	-	-	-	-	-	-	-
XR_522444.1	XM_008322329.2	NTPCR	PREDICTED: cancer-related nucleoside-triphosphatase isoform X1 [Cynoglossus semilaevis]	Metabolism	Global and Overview;Metabolism of cofactors and vitamins;Nucleotide metabolism	ko01100//Metabolic pathways;ko00230//Purine metabolism;ko00730//Thiamine metabolism	K06928	-	GO:0042578//phosphoric ester hydrolase activity;GO:0003824//catalytic activity;GO:0005488//binding;GO:0016462//pyrophosphatase activity;GO:0097159//organic cyclic compound binding;GO:0032549//ribonucleoside binding;GO:0032550//purine ribonucleoside binding;GO:0016788//hydrolase activity, acting on ester bonds;GO:0001882//nucleoside binding;GO:1901363//heterocyclic compound binding;GO:0016791//pho…	GO:0009987//cellular process;GO:0006793//phosphorus metabolic process;GO:0006796//phosphate-containing compound metabolic process;GO:0008152//metabolic process;GO:0044237//cellular metabolic process
XR_522444.1	XM_008322331.2	NTPCR	PREDICTED: cancer-related nucleoside-triphosphatase isoform X2 [Cynoglossus semilaevis]	Metabolism	Nucleotide metabolism;Metabolism of cofactors and vitamins;Global and Overview	ko01100//Metabolic pathways;ko00230//Purine metabolism;ko00730//Thiamine metabolism	K06928	-	GO:0016791//phosphatase activity;GO:0032549//ribonucleoside binding;GO:0097367//carbohydrate derivative binding;GO:0042578//phosphoric ester hydrolase activity;GO:0097159//organic cyclic compound binding;GO:0016787//hydrolase activity;GO:0016817//hydrolase activity, acting on acid anhydrides;GO:0005488//binding;GO:0003824//catalytic activity;GO:0032550//purine ribonucleoside binding;GO:0016818//h…	GO:0006793//phosphorus metabolic process;GO:0006796//phosphate-containing compound metabolic process;GO:0009987//cellular process;GO:0008152//metabolic process;GO:0044237//cellular metabolic process
XR_001760854.1	XM_017037251.1	slc30a6	PREDICTED: zinc transporter 6 isoform X2 [Cynoglossus semilaevis]	-	-	-	-	GO:0031224//intrinsic component of membrane;GO:0016020//membrane;GO:0044425//membrane part	GO:0022857//transmembrane transporter activity;GO:0022892//substrate-specific transporter activity;GO:0005215//transporter activity;GO:0015075//ion transmembrane transporter activity;GO:0022891//substrate-specific transmembrane transporter activity	GO:0044763//single-organism cellular process;GO:0044699//single-organism process;GO:0009987//cellular process
XR_001760854.1	XM_008322417.2	slc30a6	PREDICTED: zinc transporter 6 isoform X3 [Cynoglossus semilaevis]	-	-	-	-	GO:0016020//membrane;GO:0044425//membrane part;GO:0031224//intrinsic component of membrane	GO:0015075//ion transmembrane transporter activity;GO:0022892//substrate-specific transporter activity;GO:0005215//transporter activity;GO:0022891//substrate-specific transmembrane transporter activity;GO:0022857//transmembrane transporter activity	GO:0009987//cellular process;GO:0044763//single-organism cellular process;GO:0044699//single-organism process
XR_001760854.1	XM_008322416.2	slc30a6	PREDICTED: zinc transporter 6 isoform X1 [Cynoglossus semilaevis]	-	-	-	-	GO:0031224//intrinsic component of membrane;GO:0044425//membrane part;GO:0016020//membrane	GO:0005215//transporter activity;GO:0022891//substrate-specific transmembrane transporter activity;GO:0015075//ion transmembrane transporter activity;GO:0022892//substrate-specific transporter activity;GO:0022857//transmembrane transporter activity	GO:0044763//single-organism cellular process;GO:0044699//single-organism process;GO:0009987//cellular process
XR_001760854.1	XM_017037253.1	LY9	PREDICTED: T-lymphocyte surface antigen Ly-9 [Cynoglossus semilaevis]	Environmental Information Processing	Signaling molecules and interaction	ko04514//Cell adhesion molecules (CAMs)	K06492	-	-	-
XR_001760854.1	XM_008322413.2	kif11	PREDICTED: kinesin-like protein KIF11 [Cynoglossus semilaevis]	-	-	-	-	GO:0005875//microtubule associated complex;GO:0005623//cell;GO:0043229//intracellular organelle;GO:0015630//microtubule cytoskeleton;GO:0005856//cytoskeleton;GO:0044422//organelle part;GO:0043228//non-membrane-bounded organelle;GO:0044430//cytoskeletal part;GO:0043232//intracellular non-membrane-bounded organelle;GO:0044464//cell part;GO:0005622//intracellular;GO:0043234//protein complex;GO:00444…	GO:0001883//purine nucleoside binding;GO:0003774//motor activity;GO:0036094//small molecule binding;GO:1901363//heterocyclic compound binding;GO:0001882//nucleoside binding;GO:0003824//catalytic activity;GO:0017111//nucleoside-triphosphatase activity;GO:0015631//tubulin binding;GO:0005515//protein binding;GO:0097367//carbohydrate derivative binding;GO:0032550//purine ribonucleoside binding;GO:001…	GO:0044699//single-organism process;GO:0009987//cellular process;GO:0007017//microtubule-based process;GO:0044763//single-organism cellular process
XR_001760865.1	XM_017037312.1	ADAM12	PREDICTED: disintegrin and metalloproteinase domain-containing protein 12-like isoform X2 [Cynoglossus semilaevis]	-	-	-	-	-	-	-
XR_001760866.1	XM_017037314.1	Ido2	PREDICTED: indoleamine 2,3-dioxygenase 2-like [Cynoglossus semilaevis]	Metabolism	Global and Overview;Amino acid metabolism	ko01100//Metabolic pathways;ko00380//Tryptophan metabolism	K00463	-	-	-
XR_001760859.1	XM_008322420.2	Sorcs3	PREDICTED: VPS10 domain-containing receptor SorCS3-like [Cynoglossus semilaevis]	-	-	-	-	GO:0031224//intrinsic component of membrane;GO:0016020//membrane;GO:0044425//membrane part	-	-
XR_001760864.1	XM_017037299.1	SLK	PREDICTED: STE20-like serine/threonine-protein kinase isoform X4 [Cynoglossus semilaevis]	Cellular Processes	Cell growth and death	ko04114//Oocyte meiosis	K08836	-	-	-
XR_001760864.1	XM_008322371.2	Slk	PREDICTED: STE20-like serine/threonine-protein kinase isoform X1 [Cynoglossus semilaevis]	Cellular Processes	Cell growth and death	ko04114//Oocyte meiosis	K08836	-	-	-
XR_001760864.1	XM_017037297.1	SLK	PREDICTED: STE20-like serine/threonine-protein kinase isoform X2 [Cynoglossus semilaevis]	Cellular Processes	Cell growth and death	ko04114//Oocyte meiosis	K08836	-	-	-
XR_001760864.1	XM_008322372.2	SLK	PREDICTED: STE20-like serine/threonine-protein kinase isoform X3 [Cynoglossus semilaevis]	Cellular Processes	Cell growth and death	ko04114//Oocyte meiosis	K08836	-	-	-
XR_001760879.1	XM_017037424.1	PRKG1	PREDICTED: cGMP-dependent protein kinase 1 isoform X1 [Cynoglossus semilaevis]	Organismal Systems;Cellular Processes	Cellular commiunity;Circulatory system	ko04270//Vascular smooth muscle contraction;ko04540//Gap junction	K07376	-	GO:0097159//organic cyclic compound binding;GO:0003824//catalytic activity;GO:1901265//nucleoside phosphate binding;GO:0016301//kinase activity;GO:0032549//ribonucleoside binding;GO:0016772//transferase activity, transferring phosphorus-containing groups;GO:0004690//cyclic nucleotide-dependent protein kinase activity;GO:0097367//carbohydrate derivative binding;GO:0004672//protein kinase activity;…	GO:0006793//phosphorus metabolic process;GO:0044238//primary metabolic process;GO:0009987//cellular process;GO:0044260//cellular macromolecule metabolic process;GO:0006796//phosphate-containing compound metabolic process;GO:0006464//cellular protein modification process;GO:0036211//protein modification process;GO:0008152//metabolic process;GO:0044267//cellular protein metabolic process;GO:0019538…
XR_001760879.1	XM_008322438.2	PRKG1	PREDICTED: cGMP-dependent protein kinase 1 isoform X2 [Cynoglossus semilaevis]	Organismal Systems;Cellular Processes	Cellular commiunity;Circulatory system	ko04270//Vascular smooth muscle contraction;ko04540//Gap junction	K07376	-	GO:0001883//purine nucleoside binding;GO:1901265//nucleoside phosphate binding;GO:0016772//transferase activity, transferring phosphorus-containing groups;GO:0032549//ribonucleoside binding;GO:0003824//catalytic activity;GO:0004690//cyclic nucleotide-dependent protein kinase activity;GO:0016740//transferase activity;GO:0000166//nucleotide binding;GO:0016773//phosphotransferase activity, alcohol g…	GO:0009987//cellular process;GO:0044260//cellular macromolecule metabolic process;GO:0006796//phosphate-containing compound metabolic process;GO:0036211//protein modification process;GO:0019538//protein metabolic process;GO:0006464//cellular protein modification process;GO:0044238//primary metabolic process;GO:0043170//macromolecule metabolic process;GO:0006793//phosphorus metabolic process;GO:00…
XR_001760879.1	XM_017037425.1	PRKG1	PREDICTED: cGMP-dependent protein kinase 1 isoform X1 [Cynoglossus semilaevis]	Cellular Processes;Organismal Systems	Cellular commiunity;Circulatory system	ko04270//Vascular smooth muscle contraction;ko04540//Gap junction	K07376	-	GO:0036094//small molecule binding;GO:0032550//purine ribonucleoside binding;GO:0001882//nucleoside binding;GO:0003824//catalytic activity;GO:0000166//nucleotide binding;GO:0005488//binding;GO:0016772//transferase activity, transferring phosphorus-containing groups;GO:0016773//phosphotransferase activity, alcohol group as acceptor;GO:0004672//protein kinase activity;GO:0032549//ribonucleoside bin…	GO:0036211//protein modification process;GO:0006793//phosphorus metabolic process;GO:0008152//metabolic process;GO:0044237//cellular metabolic process;GO:0009987//cellular process;GO:0044267//cellular protein metabolic process;GO:0044238//primary metabolic process;GO:0044260//cellular macromolecule metabolic process;GO:0006796//phosphate-containing compound metabolic process;GO:0019538//protein m…
XR_001760879.1	XM_008322439.2	PRKG1	PREDICTED: cGMP-dependent protein kinase 1 isoform X1 [Cynoglossus semilaevis]	Cellular Processes;Organismal Systems	Circulatory system;Cellular commiunity	ko04270//Vascular smooth muscle contraction;ko04540//Gap junction	K07376	-	GO:0016740//transferase activity;GO:0016773//phosphotransferase activity, alcohol group as acceptor;GO:0000166//nucleotide binding;GO:0097367//carbohydrate derivative binding;GO:0032549//ribonucleoside binding;GO:0001883//purine nucleoside binding;GO:0097159//organic cyclic compound binding;GO:0016772//transferase activity, transferring phosphorus-containing groups;GO:0005488//binding;GO:0004674/…	GO:0008152//metabolic process;GO:0019538//protein metabolic process;GO:0044237//cellular metabolic process;GO:0044267//cellular protein metabolic process;GO:0043170//macromolecule metabolic process;GO:0006793//phosphorus metabolic process;GO:0006796//phosphate-containing compound metabolic process;GO:0071704//organic substance metabolic process;GO:0043412//macromolecule modification;GO:0009987//c…
XR_522458.2	XM_008322452.2	BFSP1	PREDICTED: filensin [Cynoglossus semilaevis]	-	-	-	-	-	-	-
XR_001760837.1	XM_008322478.2	SLC24A3	PREDICTED: sodium/potassium/calcium exchanger 3-like [Cynoglossus semilaevis]	-	-	-	-	GO:0044425//membrane part;GO:0016020//membrane;GO:0031224//intrinsic component of membrane	-	GO:0044699//single-organism process;GO:0009987//cellular process;GO:0044763//single-organism cellular process
XR_001760839.1	XM_008322478.2	SLC24A3	PREDICTED: sodium/potassium/calcium exchanger 3-like [Cynoglossus semilaevis]	-	-	-	-	GO:0044425//membrane part;GO:0016020//membrane;GO:0031224//intrinsic component of membrane	-	GO:0044699//single-organism process;GO:0009987//cellular process;GO:0044763//single-organism cellular process
XR_001760838.1	XM_008322494.2	PPP1R1C	PREDICTED: protein phosphatase 1 regulatory subunit 1C isoform X1 [Cynoglossus semilaevis]	-	-	-	-	-	-	-
XR_001760838.1	XM_008322495.2	PPP1R1C	PREDICTED: protein phosphatase 1 regulatory subunit 1C isoform X2 [Cynoglossus semilaevis]	-	-	-	-	-	-	-
XR_522462.2	XM_008322494.2	PPP1R1C	PREDICTED: protein phosphatase 1 regulatory subunit 1C isoform X1 [Cynoglossus semilaevis]	-	-	-	-	-	-	-
XR_522462.2	XM_008322495.2	PPP1R1C	PREDICTED: protein phosphatase 1 regulatory subunit 1C isoform X2 [Cynoglossus semilaevis]	-	-	-	-	-	-	-
XR_001760954.1	XM_008322685.2	ctps1	PREDICTED: CTP synthase 1 [Cynoglossus semilaevis]	Metabolism	Nucleotide metabolism;Global and Overview	ko01100//Metabolic pathways;ko00240//Pyrimidine metabolism	K01937	-	GO:0005488//binding;GO:0032549//ribonucleoside binding;GO:0001882//nucleoside binding;GO:0032550//purine ribonucleoside binding;GO:0016874//ligase activity;GO:0036094//small molecule binding;GO:0003824//catalytic activity;GO:0001883//purine nucleoside binding;GO:0097159//organic cyclic compound binding;GO:0016879//ligase activity, forming carbon-nitrogen bonds;GO:1901363//heterocyclic compound bi…	GO:0006213//pyrimidine nucleoside metabolic process;GO:0009199//ribonucleoside triphosphate metabolic process;GO:0044763//single-organism cellular process;GO:0019693//ribose phosphate metabolic process;GO:0009208//pyrimidine ribonucleoside triphosphate metabolic process;GO:0046036//CTP metabolic process;GO:0071704//organic substance metabolic process;GO:0006220//pyrimidine nucleotide metabolic pr…
XR_001760956.1	XM_008322687.2	Rab39a	PREDICTED: ras-related protein Rab-39B-like [Stegastes partitus]	-	-	-	-	-	GO:0032550//purine ribonucleoside binding;GO:0001883//purine nucleoside binding;GO:0001882//nucleoside binding;GO:0097367//carbohydrate derivative binding;GO:0005488//binding;GO:1901363//heterocyclic compound binding;GO:0097159//organic cyclic compound binding;GO:0032549//ribonucleoside binding;GO:0036094//small molecule binding	GO:0035556//intracellular signal transduction;GO:0044763//single-organism cellular process;GO:0045184//establishment of protein localization;GO:0023052//signaling;GO:0007165//signal transduction;GO:0044699//single-organism process;GO:0050789//regulation of biological process;GO:0051716//cellular response to stimulus;GO:0051234//establishment of localization;GO:0008104//protein localization;GO:000…
XR_522484.2	XM_008322825.2	RABAC1	PREDICTED: prenylated Rab acceptor protein 1 isoform X1 [Cynoglossus semilaevis]	-	-	-	-	-	-	-
XR_522484.2	XM_008322826.2	Rabac1	PREDICTED: prenylated Rab acceptor protein 1 isoform X2 [Cynoglossus semilaevis]	-	-	-	-	-	-	-
XR_522484.2	XM_017037877.1	RABAC1	PREDICTED: prenylated Rab acceptor protein 1 isoform X1 [Cynoglossus semilaevis]	-	-	-	-	-	-	-
XR_522483.2	XM_008322825.2	RABAC1	PREDICTED: prenylated Rab acceptor protein 1 isoform X1 [Cynoglossus semilaevis]	-	-	-	-	-	-	-
XR_522483.2	XM_008322826.2	Rabac1	PREDICTED: prenylated Rab acceptor protein 1 isoform X2 [Cynoglossus semilaevis]	-	-	-	-	-	-	-
XR_522483.2	XM_017037877.1	RABAC1	PREDICTED: prenylated Rab acceptor protein 1 isoform X1 [Cynoglossus semilaevis]	-	-	-	-	-	-	-
XR_522480.2	XM_008322819.2	Abhd16a	PREDICTED: protein ABHD16A [Cynoglossus semilaevis]	-	-	-	-	-	-	-
XR_522479.2	XM_008322800.2	pof1	PREDICTED: nuclear distribution protein nudF-like [Cynoglossus semilaevis]	-	-	-	-	-	-	-
XR_522477.2	XM_008322773.2	CD40	PREDICTED: tumor necrosis factor receptor superfamily member 5-like [Cynoglossus semilaevis]	Environmental Information Processing;Organismal Systems	Immune system;Signaling molecules and interaction	ko04060//Cytokine-cytokine receptor interaction;ko04672//Intestinal immune network for IgA production	K03159	-	-	-
XR_001760989.1	XM_008322911.2	CadN	PREDICTED: LOW QUALITY PROTEIN: neural-cadherin-like [Cynoglossus semilaevis]	-	-	-	-	-	-	-
XR_001760937.1	XM_008322942.2	Usf2	PREDICTED: upstream stimulatory factor 2-like [Cynoglossus semilaevis]	-	-	-	-	-	-	-
XR_001760937.1	XM_008322941.2	hamp	PREDICTED: hepcidin-like [Cynoglossus semilaevis]	-	-	-	-	-	-	-
XR_001760938.1	XM_008322940.2	Iglon5	PREDICTED: igLON family member 5 [Cynoglossus semilaevis]	-	-	-	-	-	-	-
XR_001760948.1	XM_008322949.2	CEACAM20	PREDICTED: chromatin modification-related protein eaf-1-like isoform X2 [Haplochromis burtoni]	-	-	-	-	-	-	-
XR_001760987.1	XM_017038044.1	DCST1	PREDICTED: DC-STAMP domain-containing protein 1 isoform X2 [Cynoglossus semilaevis]	-	-	-	-	-	-	-
XR_522493.2	XM_008323025.2	Erp44	PREDICTED: endoplasmic reticulum resident protein 44 [Cynoglossus semilaevis]	-	-	-	-	-	-	-
XR_522495.2	XM_008323117.2	CHRNA7	PREDICTED: neuronal acetylcholine receptor subunit alpha-7-like [Cynoglossus semilaevis]	Environmental Information Processing	Signal transduction;Signaling molecules and interaction	ko04080//Neuroactive ligand-receptor interaction;ko04020//Calcium signaling pathway	K04809	GO:0045202//synapse;GO:0098589//membrane region;GO:0016020//membrane;GO:0098805//whole membrane;GO:0005886//plasma membrane;GO:0044464//cell part;GO:0098590//plasma membrane region;GO:0071944//cell periphery;GO:0005623//cell;GO:0044456//synapse part;GO:0031224//intrinsic component of membrane;GO:0097060//synaptic membrane;GO:0044459//plasma membrane part;GO:0044425//membrane part	GO:0005216//ion channel activity;GO:0022834//ligand-gated channel activity;GO:0022891//substrate-specific transmembrane transporter activity;GO:0015267//channel activity;GO:0022857//transmembrane transporter activity;GO:0015276//ligand-gated ion channel activity;GO:0099600//transmembrane receptor activity;GO:0022892//substrate-specific transporter activity;GO:0022836//gated channel activity;GO:00…	GO:0051179//localization;GO:0051234//establishment of localization;GO:1902578//single-organism localization;GO:0044699//single-organism process;GO:0044765//single-organism transport;GO:0006810//transport;GO:0006811//ion transport
XR_001760943.1	XM_017037815.1	CA14	PREDICTED: carbonic anhydrase 14 isoform X2 [Cynoglossus semilaevis]	Metabolism	Energy metabolism	ko00910//Nitrogen metabolism	K01672	-	-	-
XR_001760943.1	XM_008323155.2	CA14	PREDICTED: carbonic anhydrase 14 isoform X1 [Cynoglossus semilaevis]	Metabolism	Energy metabolism	ko00910//Nitrogen metabolism	K01672	-	-	-
XR_001760943.1	XM_017037818.1	CA14	PREDICTED: carbonic anhydrase 14 isoform X5 [Cynoglossus semilaevis]	Metabolism	Energy metabolism	ko00910//Nitrogen metabolism	K01672	-	-	-
XR_001761004.1	XM_008323194.2	setdb1b	PREDICTED: histone-lysine N-methyltransferase SETDB1 isoform X1 [Cynoglossus semilaevis]	Metabolism	Amino acid metabolism	ko00310//Lysine degradation	K11421	GO:0043228//non-membrane-bounded organelle;GO:0005622//intracellular;GO:0044464//cell part;GO:0043229//intracellular organelle;GO:0043232//intracellular non-membrane-bounded organelle;GO:0043226//organelle;GO:0043231//intracellular membrane-bounded organelle;GO:0043227//membrane-bounded organelle;GO:0044424//intracellular part;GO:0005623//cell	GO:0008168//methyltransferase activity;GO:0016278//lysine N-methyltransferase activity;GO:0043169//cation binding;GO:0008170//N-methyltransferase activity;GO:0005488//binding;GO:0043167//ion binding;GO:0046914//transition metal ion binding;GO:0008757//S-adenosylmethionine-dependent methyltransferase activity;GO:0016740//transferase activity;GO:0016741//transferase activity, transferring one-carbo…	GO:0016571//histone methylation;GO:0036211//protein modification process;GO:0016043//cellular component organization;GO:0008152//metabolic process;GO:0044260//cellular macromolecule metabolic process;GO:0071840//cellular component organization or biogenesis;GO:0044238//primary metabolic process;GO:0006479//protein methylation;GO:0016569//covalent chromatin modification;GO:0043170//macromolecule m…
XR_001761004.1	XM_008323195.2	setdb1b	PREDICTED: histone-lysine N-methyltransferase SETDB1 isoform X1 [Cynoglossus semilaevis]	Metabolism	Amino acid metabolism	ko00310//Lysine degradation	K11421	GO:0044464//cell part;GO:0043228//non-membrane-bounded organelle;GO:0043227//membrane-bounded organelle;GO:0043232//intracellular non-membrane-bounded organelle;GO:0043229//intracellular organelle;GO:0043226//organelle;GO:0044424//intracellular part;GO:0005623//cell;GO:0043231//intracellular membrane-bounded organelle;GO:0005622//intracellular	GO:0008276//protein methyltransferase activity;GO:0016279//protein-lysine N-methyltransferase activity;GO:0016741//transferase activity, transferring one-carbon groups;GO:0005488//binding;GO:0016740//transferase activity;GO:0008170//N-methyltransferase activity;GO:0046872//metal ion binding;GO:0043169//cation binding;GO:0008757//S-adenosylmethionine-dependent methyltransferase activity;GO:0043167…	GO:0044238//primary metabolic process;GO:0009987//cellular process;GO:0016568//chromatin modification;GO:0016570//histone modification;GO:0043412//macromolecule modification;GO:0006996//organelle organization;GO:0043933//macromolecular complex subunit organization;GO:0044237//cellular metabolic process;GO:0071840//cellular component organization or biogenesis;GO:0016571//histone methylation;GO:19…
XR_522502.2	XM_008323176.2	Nptx2	PREDICTED: neuronal pentraxin-2-like [Cynoglossus semilaevis]	-	-	-	-	-	-	-
XR_001760947.1	XM_017037830.1	Col28a1	PREDICTED: collagen alpha-1(XXVIII) chain [Cynoglossus semilaevis]	-	-	-	-	-	-	-
XR_001760945.1	XM_017037830.1	Col28a1	PREDICTED: collagen alpha-1(XXVIII) chain [Cynoglossus semilaevis]	-	-	-	-	-	-	-
XR_001760997.1	XM_017038098.1	DFNA5	PREDICTED: non-syndromic hearing impairment protein 5-like isoform X2 [Cynoglossus semilaevis]	-	-	-	-	-	-	-
XR_001760997.1	XM_008323303.2	DFNA5	PREDICTED: non-syndromic hearing impairment protein 5-like isoform X1 [Cynoglossus semilaevis]	-	-	-	-	-	-	-
XR_522509.2	XM_008323340.2	hey1	PREDICTED: hairy/enhancer-of-split related with YRPW motif protein 1-like [Cynoglossus semilaevis]	-	-	-	-	GO:0043226//organelle;GO:0043227//membrane-bounded organelle;GO:0043231//intracellular membrane-bounded organelle;GO:0044424//intracellular part;GO:0005623//cell;GO:0005622//intracellular;GO:0043229//intracellular organelle;GO:0044464//cell part	GO:0005488//binding;GO:0005515//protein binding	GO:0009059//macromolecule biosynthetic process;GO:0097659//nucleic acid-templated transcription;GO:0043170//macromolecule metabolic process;GO:0009987//cellular process;GO:0044249//cellular biosynthetic process;GO:0006725//cellular aromatic compound metabolic process;GO:0044271//cellular nitrogen compound biosynthetic process;GO:1901360//organic cyclic compound metabolic process;GO:0008152//metab…
XR_001761013.1	XM_008323340.2	hey1	PREDICTED: hairy/enhancer-of-split related with YRPW motif protein 1-like [Cynoglossus semilaevis]	-	-	-	-	GO:0043226//organelle;GO:0043227//membrane-bounded organelle;GO:0043231//intracellular membrane-bounded organelle;GO:0044424//intracellular part;GO:0005623//cell;GO:0005622//intracellular;GO:0043229//intracellular organelle;GO:0044464//cell part	GO:0005488//binding;GO:0005515//protein binding	GO:0009059//macromolecule biosynthetic process;GO:0097659//nucleic acid-templated transcription;GO:0043170//macromolecule metabolic process;GO:0009987//cellular process;GO:0044249//cellular biosynthetic process;GO:0006725//cellular aromatic compound metabolic process;GO:0044271//cellular nitrogen compound biosynthetic process;GO:1901360//organic cyclic compound metabolic process;GO:0008152//metab…
XR_522511.2	XM_008323362.2	sp8b	PREDICTED: transcription factor Sp8 isoform X1 [Cynoglossus semilaevis]	-	-	-	-	-	GO:0043169//cation binding;GO:0043167//ion binding;GO:0005488//binding	-
XR_001761014.1	XM_008323360.2	Rapgef5	PREDICTED: rap guanine nucleotide exchange factor 5-like [Cynoglossus semilaevis]	-	-	-	-	-	-	-
XR_001760965.1	XM_008323443.2	Arid1a	PREDICTED: AT-rich interactive domain-containing protein 1A isoform X5 [Cynoglossus semilaevis]	-	-	-	-	-	-	-
XR_001760965.1	XM_008323440.2	Arid1a	PREDICTED: AT-rich interactive domain-containing protein 1A isoform X2 [Cynoglossus semilaevis]	-	-	-	-	-	-	-
XR_001760965.1	XM_017037891.1	ARID1B	PREDICTED: AT-rich interactive domain-containing protein 1A isoform X7 [Cynoglossus semilaevis]	-	-	-	-	-	-	-
XR_001760965.1	XM_017037892.1	ARID1B	PREDICTED: AT-rich interactive domain-containing protein 1A isoform X8 [Cynoglossus semilaevis]	-	-	-	-	-	-	-
XR_001760971.1	XM_008323484.2	CYP21A2	PREDICTED: steroid 21-hydroxylase isoform X2 [Cynoglossus semilaevis]	Metabolism	Global and Overview;Lipid metabolism	ko01100//Metabolic pathways;ko00140//Steroid hormone biosynthesis	K00513	-	-	-
XR_001760970.1	XM_008323484.2	CYP21A2	PREDICTED: steroid 21-hydroxylase isoform X2 [Cynoglossus semilaevis]	Metabolism	Global and Overview;Lipid metabolism	ko01100//Metabolic pathways;ko00140//Steroid hormone biosynthesis	K00513	-	-	-
XR_001760970.1	XM_008323486.1	TNC	PREDICTED: tenascin [Cynoglossus semilaevis]	Cellular Processes;Environmental Information Processing	Cellular commiunity;Signaling molecules and interaction	ko04510//Focal adhesion;ko04512//ECM-receptor interaction	K06252	-	-	-
XR_001760995.1	XM_008323698.2	RNF144B	PREDICTED: E3 ubiquitin-protein ligase RNF144B [Cynoglossus semilaevis]	-	-	-	-	-	-	-
XR_001760968.1	XM_008323825.2	Sh3bp5	PREDICTED: SH3 domain-binding protein 5 isoform X1 [Cynoglossus semilaevis]	-	-	-	-	-	-	-
XR_001760968.1	XM_017037895.1	Sh3bp5	PREDICTED: SH3 domain-binding protein 5 isoform X2 [Cynoglossus semilaevis]	-	-	-	-	-	-	-
XR_001760975.1	XM_008323852.2	sacm1la	PREDICTED: phosphatidylinositide phosphatase SAC1 [Cynoglossus semilaevis]	-	-	-	-	-	-	-
XR_001761001.1	XM_008324008.2	-	PREDICTED: uncharacterized protein LOC103388820 [Cynoglossus semilaevis]	-	-	-	-	-	-	-
XR_522545.2	XM_017037672.1	Gabbr1	PREDICTED: gamma-aminobutyric acid type B receptor subunit 1-like [Cynoglossus semilaevis]	Environmental Information Processing	Signaling molecules and interaction	ko04080//Neuroactive ligand-receptor interaction	K04615	-	-	-
XR_522559.2	XM_017037887.1	THSD7A	PREDICTED: thrombospondin type-1 domain-containing protein 7A-like [Cynoglossus semilaevis]	-	-	-	-	-	-	-
XR_001760963.1	XM_017037887.1	THSD7A	PREDICTED: thrombospondin type-1 domain-containing protein 7A-like [Cynoglossus semilaevis]	-	-	-	-	-	-	-
XR_001760910.1	XM_008324254.2	Cbl	PREDICTED: E3 ubiquitin-protein ligase CBL [Cynoglossus semilaevis]	Organismal Systems;Cellular Processes;Genetic Information Processing;Environmental Information Processing	Folding, sorting and degradation;Transport and catabolism;Endocrine system;Signal transduction	ko04144//Endocytosis;ko04910//Insulin signaling pathway;ko04012//ErbB signaling pathway;ko04120//Ubiquitin mediated proteolysis	K04707	-	-	-
XR_001761035.1	XM_008324327.2	DBH	PREDICTED: dopamine beta-hydroxylase [Cynoglossus semilaevis]	Metabolism	Global and Overview;Amino acid metabolism	ko01100//Metabolic pathways;ko00350//Tyrosine metabolism	K00503	-	-	-
XR_001761034.1	XM_008324327.2	DBH	PREDICTED: dopamine beta-hydroxylase [Cynoglossus semilaevis]	Metabolism	Global and Overview;Amino acid metabolism	ko01100//Metabolic pathways;ko00350//Tyrosine metabolism	K00503	-	-	-
XR_001761033.1	XM_008324327.2	DBH	PREDICTED: dopamine beta-hydroxylase [Cynoglossus semilaevis]	Metabolism	Global and Overview;Amino acid metabolism	ko01100//Metabolic pathways;ko00350//Tyrosine metabolism	K00503	-	-	-
XR_001761036.1	XM_008324347.2	efna5b	PREDICTED: ephrin-A5-like [Cynoglossus semilaevis]	-	-	-	-	-	-	-
XR_522570.2	XM_008324375.2	Fam129b	PREDICTED: niban-like protein 1 [Cynoglossus semilaevis]	-	-	-	-	-	-	-
XR_001761090.1	XM_008324578.2	Prox1	PREDICTED: prospero homeobox protein 1-like isoform X2 [Cynoglossus semilaevis]	-	-	-	-	-	-	-
XR_001761089.1	XM_008324578.2	Prox1	PREDICTED: prospero homeobox protein 1-like isoform X2 [Cynoglossus semilaevis]	-	-	-	-	-	-	-
XR_522583.2	XM_008324594.2	VEGFC	PREDICTED: vascular endothelial growth factor C-like [Cynoglossus semilaevis]	Environmental Information Processing;Cellular Processes	Signaling molecules and interaction;Cellular commiunity	ko04510//Focal adhesion;ko04060//Cytokine-cytokine receptor interaction	K05449	-	-	-
XR_001761027.1	XM_008324670.2	adra1a	PREDICTED: alpha-1A adrenergic receptor-like [Cynoglossus semilaevis]	Environmental Information Processing;Organismal Systems	Signal transduction;Circulatory system;Signaling molecules and interaction	ko04080//Neuroactive ligand-receptor interaction;ko04020//Calcium signaling pathway;ko04261//Adrenergic signaling in cardiomyocytes;ko04270//Vascular smooth muscle contraction	K04135	-	-	-
XR_522591.2	XM_017038858.1	CACNB4	PREDICTED: LOW QUALITY PROTEIN: voltage-dependent L-type calcium channel subunit beta-4-like [Cynoglossus semilaevis]	Environmental Information Processing;Organismal Systems	Signal transduction;Circulatory system	ko04010//MAPK signaling pathway;ko04261//Adrenergic signaling in cardiomyocytes;ko04260//Cardiac muscle contraction	K04865	-	-	-
XR_522589.2	XM_008324692.2	ATP11A	PREDICTED: probable phospholipid-transporting ATPase IH isoform X2 [Cynoglossus semilaevis]	-	-	-	-	-	-	-
XR_522589.2	XM_017038698.1	ATP11A	PREDICTED: probable phospholipid-transporting ATPase IH isoform X1 [Cynoglossus semilaevis]	-	-	-	-	-	-	-
XR_522589.2	XM_008324693.2	ATP11A	PREDICTED: probable phospholipid-transporting ATPase IH isoform X3 [Cynoglossus semilaevis]	-	-	-	-	-	-	-
XR_522593.2	XM_008324767.2	bzw1a	PREDICTED: basic leucine zipper and W2 domain-containing protein 1-A [Cynoglossus semilaevis]	-	-	-	-	-	-	-
XR_522597.2	XM_017038681.1	nsmf	PREDICTED: NMDA receptor synaptonuclear signaling and neuronal migration factor-like [Cynoglossus semilaevis]	-	-	-	-	-	-	-
XR_001761103.1	XM_017038681.1	nsmf	PREDICTED: NMDA receptor synaptonuclear signaling and neuronal migration factor-like [Cynoglossus semilaevis]	-	-	-	-	-	-	-
XR_001761113.1	XM_008324881.2	N6AMT1	PREDICTED: hemK methyltransferase family member 2 [Cynoglossus semilaevis]	-	-	-	-	-	-	-
XR_522605.2	XM_017038529.1	Slc4a10	PREDICTED: sodium-driven chloride bicarbonate exchanger-like isoform X2 [Cynoglossus semilaevis]	-	-	-	-	-	-	-
XR_522605.2	XM_017038530.1	SLC4A10	PREDICTED: sodium-driven chloride bicarbonate exchanger-like isoform X3 [Cynoglossus semilaevis]	-	-	-	-	-	-	-
XR_522604.2	XM_017038529.1	Slc4a10	PREDICTED: sodium-driven chloride bicarbonate exchanger-like isoform X2 [Cynoglossus semilaevis]	-	-	-	-	-	-	-
XR_522604.2	XM_017038530.1	SLC4A10	PREDICTED: sodium-driven chloride bicarbonate exchanger-like isoform X3 [Cynoglossus semilaevis]	-	-	-	-	-	-	-
XR_522616.2	XM_017038635.1	ERBB4	PREDICTED: receptor tyrosine-protein kinase erbB-4 isoform X2 [Cynoglossus semilaevis]	Environmental Information Processing;Cellular Processes	Transport and catabolism;Signal transduction	ko04144//Endocytosis;ko04020//Calcium signaling pathway;ko04012//ErbB signaling pathway	K05085	-	-	-
XR_522616.2	XM_017038637.1	ERBB4	PREDICTED: receptor tyrosine-protein kinase erbB-4 isoform X1 [Cynoglossus semilaevis]	Environmental Information Processing;Cellular Processes	Transport and catabolism;Signal transduction	ko04144//Endocytosis;ko04020//Calcium signaling pathway;ko04012//ErbB signaling pathway	K05085	-	-	-
XR_001761138.1	XM_008325103.2	-	PREDICTED: uncharacterized protein C7orf57 homolog isoform X1 [Cynoglossus semilaevis]	-	-	-	-	-	-	-
XR_001761018.1	XM_008325130.2	CETN3	PREDICTED: centrin-3 [Cynoglossus semilaevis]	-	-	-	-	-	-	-
XR_001761102.1	XM_008325202.2	CCNT2	PREDICTED: cyclin-T2-like [Cynoglossus semilaevis]	-	-	-	-	-	-	-
XR_001761063.1	XM_008325187.2	GABRB3	PREDICTED: gamma-aminobutyric acid receptor subunit beta-3-like isoform X1 [Cynoglossus semilaevis]	Environmental Information Processing	Signaling molecules and interaction	ko04080//Neuroactive ligand-receptor interaction	K05181	-	-	-
XR_001761063.1	XM_008325185.2	GABRB3	PREDICTED: gamma-aminobutyric acid receptor subunit beta-3-like isoform X2 [Cynoglossus semilaevis]	Environmental Information Processing	Signaling molecules and interaction	ko04080//Neuroactive ligand-receptor interaction	K05181	-	-	-
XR_001761062.1	XM_008325187.2	GABRB3	PREDICTED: gamma-aminobutyric acid receptor subunit beta-3-like isoform X1 [Cynoglossus semilaevis]	Environmental Information Processing	Signaling molecules and interaction	ko04080//Neuroactive ligand-receptor interaction	K05181	-	-	-
XR_001761062.1	XM_008325185.2	GABRB3	PREDICTED: gamma-aminobutyric acid receptor subunit beta-3-like isoform X2 [Cynoglossus semilaevis]	Environmental Information Processing	Signaling molecules and interaction	ko04080//Neuroactive ligand-receptor interaction	K05181	-	-	-
XR_001761124.1	XM_017038946.1	il1rapl1b	PREDICTED: interleukin-1 receptor accessory protein-like 1 isoform X1 [Cynoglossus semilaevis]	-	-	-	-	-	-	-
XR_001761124.1	XM_008325248.2	il1rapl1b	PREDICTED: interleukin-1 receptor accessory protein-like 1 isoform X1 [Cynoglossus semilaevis]	-	-	-	-	-	-	-
XR_001761099.1	XM_017038642.1	Cask	PREDICTED: peripheral plasma membrane protein CASK isoform X10 [Cynoglossus semilaevis]	Cellular Processes	Cellular commiunity	ko04530//Tight junction	K06103	-	-	-
XR_001761117.1	XM_008325323.2	Irs2	PREDICTED: insulin receptor substrate 2-like [Cynoglossus semilaevis]	Organismal Systems;Environmental Information Processing	Signal transduction;Endocrine system	ko04910//Insulin signaling pathway;ko04068//FoxO signaling pathway;ko04920//Adipocytokine signaling pathway	K07187	-	-	-
XR_001761116.1	XM_008325323.2	Irs2	PREDICTED: insulin receptor substrate 2-like [Cynoglossus semilaevis]	Organismal Systems;Environmental Information Processing	Signal transduction;Endocrine system	ko04910//Insulin signaling pathway;ko04068//FoxO signaling pathway;ko04920//Adipocytokine signaling pathway	K07187	-	-	-
XR_522645.2	XM_008325675.2	gfm2	PREDICTED: ribosome-releasing factor 2, mitochondrial isoform X1 [Cynoglossus semilaevis]	-	-	-	-	-	-	-
XR_001761098.1	XM_008325733.2	MAST4	PREDICTED: microtubule-associated serine/threonine-protein kinase 4 isoform X2 [Cynoglossus semilaevis]	-	-	-	-	-	-	-
XR_522650.2	XM_008325775.2	TRAF2	PREDICTED: TNF receptor-associated factor 2-like [Cynoglossus semilaevis]	Environmental Information Processing;Cellular Processes;Genetic Information Processing;Organismal Systems	Endocrine system;Signal transduction;Folding, sorting and degradation;Cell growth and death;Immune system	ko04010//MAPK signaling pathway;ko04141//Protein processing in endoplasmic reticulum;ko04920//Adipocytokine signaling pathway;ko04210//Apoptosis;ko04622//RIG-I-like receptor signaling pathway	K03173	-	-	-
XR_522648.2	XR_001761073.1
XR_522648.2	XR_001761074.1
XR_522648.2	XR_001761076.1
XR_001761041.1	XM_008325779.2	LAMC3	PREDICTED: laminin subunit gamma-3 [Cynoglossus semilaevis]	Cellular Processes;Environmental Information Processing	Signaling molecules and interaction;Cellular commiunity	ko04510//Focal adhesion;ko04512//ECM-receptor interaction	K06247	-	-	-
XR_001761111.1	XM_008325849.1	MYO1H	PREDICTED: unconventional myosin-Ih [Cynoglossus semilaevis]	-	-	-	-	-	-	-
XR_001761128.1	XM_008325834.2	DGCR2	PREDICTED: integral membrane protein DGCR2/IDD isoform X2 [Cynoglossus semilaevis]	-	-	-	-	-	-	-
XR_001761128.1	XM_017038950.1	DGCR2	PREDICTED: integral membrane protein DGCR2/IDD isoform X4 [Cynoglossus semilaevis]	-	-	-	-	-	-	-
XR_001761128.1	XM_008325835.2	DGCR2	PREDICTED: integral membrane protein DGCR2/IDD isoform X3 [Cynoglossus semilaevis]	-	-	-	-	-	-	-
XR_001761128.1	XM_017038951.1	DGCR2	PREDICTED: integral membrane protein DGCR2/IDD isoform X1 [Cynoglossus semilaevis]	-	-	-	-	-	-	-
XR_001761097.1	XM_008325916.2	RAB14	PREDICTED: ras-related protein Rab-14 [Cynoglossus semilaevis]	-	-	-	-	-	-	-
XR_001761101.1	XM_008325910.2	ERMP1	PREDICTED: endoplasmic reticulum metallopeptidase 1 [Cynoglossus semilaevis]	-	-	-	-	-	-	-
XR_522657.2	XM_008325910.2	ERMP1	PREDICTED: endoplasmic reticulum metallopeptidase 1 [Cynoglossus semilaevis]	-	-	-	-	-	-	-
XR_522655.2	XM_017038583.1	rfx3	PREDICTED: transcription factor RFX3 isoform X1 [Cynoglossus semilaevis]	-	-	-	-	-	-	-
XR_001761104.1	XM_008325961.2	ZNF462	PREDICTED: zinc finger protein 462 [Cynoglossus semilaevis]	-	-	-	-	-	-	-
XR_001761024.1	XR_001761023.1
XR_522666.2	XR_001761023.1
XR_001761114.1	XM_008326046.1	Arhgap24	PREDICTED: rho GTPase-activating protein 24 isoform X3 [Cynoglossus semilaevis]	-	-	-	-	-	-	-
XR_001761115.1	XM_017038856.1	dnajc21	PREDICTED: LOW QUALITY PROTEIN: dnaJ homolog subfamily C member 21 [Cynoglossus semilaevis]	-	-	-	-	-	-	-
XR_001761088.1	XM_008326132.2	Antxr1	PREDICTED: LOW QUALITY PROTEIN: anthrax toxin receptor 2-like [Cynoglossus semilaevis]	-	-	-	-	-	-	-
XR_522679.2	XM_008326164.2	Prkab1	PREDICTED: 5'-AMP-activated protein kinase subunit beta-1-like [Cynoglossus semilaevis]	Environmental Information Processing;Organismal Systems	Signal transduction;Endocrine system	ko04910//Insulin signaling pathway;ko04068//FoxO signaling pathway;ko04920//Adipocytokine signaling pathway	K07199	-	-	-
XR_522687.2	XM_008326239.1	Mrc1	PREDICTED: macrophage mannose receptor 1-like isoform X1 [Cynoglossus semilaevis]	Cellular Processes	Transport and catabolism	ko04145//Phagosome	K06560	-	-	-
XR_001761051.1	XM_008326239.1	Mrc1	PREDICTED: macrophage mannose receptor 1-like isoform X1 [Cynoglossus semilaevis]	Cellular Processes	Transport and catabolism	ko04145//Phagosome	K06560	-	-	-
XR_522696.2	XM_008326439.2	Xk	PREDICTED: XK-related protein 2 isoform X1 [Cynoglossus semilaevis]	-	-	-	-	-	-	-
XR_522696.2	XM_008326440.2	Xk	PREDICTED: XK-related protein 2 isoform X2 [Cynoglossus semilaevis]	-	-	-	-	-	-	-
XR_001761147.1	XM_008326485.2	TNMD	PREDICTED: tenomodulin isoform X1 [Cynoglossus semilaevis]	-	-	-	-	-	-	-
XR_001761184.1	XM_008326514.2	Sfxn5	PREDICTED: sideroflexin-5-like [Cynoglossus semilaevis]	-	-	-	-	-	-	-
XR_522706.2	XM_008326546.2	Slit3	PREDICTED: slit homolog 3 protein-like [Cynoglossus semilaevis]	-	-	-	-	-	-	-
XR_522708.1	XM_008326572.2	EGF	PREDICTED: LOW QUALITY PROTEIN: pro-epidermal growth factor [Cynoglossus semilaevis]	Environmental Information Processing;Cellular Processes	Cellular commiunity;Signal transduction;Signaling molecules and interaction;Transport and catabolism;Cell motility	ko04010//MAPK signaling pathway;ko04144//Endocytosis;ko04510//Focal adhesion;ko04810//Regulation of actin cytoskeleton;ko04068//FoxO signaling pathway;ko04060//Cytokine-cytokine receptor interaction;ko04012//ErbB signaling pathway;ko04540//Gap junction	K04357	-	-	-
XR_522707.2	XM_008326572.2	EGF	PREDICTED: LOW QUALITY PROTEIN: pro-epidermal growth factor [Cynoglossus semilaevis]	Environmental Information Processing;Cellular Processes	Cellular commiunity;Signal transduction;Signaling molecules and interaction;Transport and catabolism;Cell motility	ko04010//MAPK signaling pathway;ko04144//Endocytosis;ko04510//Focal adhesion;ko04810//Regulation of actin cytoskeleton;ko04068//FoxO signaling pathway;ko04060//Cytokine-cytokine receptor interaction;ko04012//ErbB signaling pathway;ko04540//Gap junction	K04357	-	-	-
XR_522719.2	XM_008326655.2	pcgf1	PREDICTED: polycomb group RING finger protein 1 isoform X1 [Cynoglossus semilaevis]	-	-	-	-	-	-	-
XR_522719.2	XM_008326656.2	pcgf1	PREDICTED: polycomb group RING finger protein 1 isoform X2 [Cynoglossus semilaevis]	-	-	-	-	-	-	-
XR_001761213.1	XM_008326655.2	pcgf1	PREDICTED: polycomb group RING finger protein 1 isoform X1 [Cynoglossus semilaevis]	-	-	-	-	-	-	-
XR_001761213.1	XM_008326656.2	pcgf1	PREDICTED: polycomb group RING finger protein 1 isoform X2 [Cynoglossus semilaevis]	-	-	-	-	-	-	-
XR_522726.2	XM_008326714.1	Efemp2	PREDICTED: EGF-containing fibulin-like extracellular matrix protein 2 [Cynoglossus semilaevis]	-	-	-	-	-	-	-
XR_522725.2	XM_008326714.1	Efemp2	PREDICTED: EGF-containing fibulin-like extracellular matrix protein 2 [Cynoglossus semilaevis]	-	-	-	-	-	-	-
XR_001761185.1	XM_008326804.2	Rnf130	PREDICTED: E3 ubiquitin-protein ligase RNF130 isoform X2 [Cynoglossus semilaevis]	-	-	-	-	-	-	-
XR_001761191.1	XM_008326814.2	ABCA1	PREDICTED: ATP-binding cassette sub-family A member 1-like isoform X2 [Cynoglossus semilaevis]	Environmental Information Processing	Membrane transport	ko02010//ABC transporters	K05641	-	-	-
XR_001761188.1	XM_008327066.2	GRHPR	PREDICTED: glyoxylate reductase/hydroxypyruvate reductase-like isoform X1 [Cynoglossus semilaevis]	Metabolism	Amino acid metabolism;Carbohydrate metabolism;Global and Overview	ko01100//Metabolic pathways;ko01110//Biosynthesis of secondary metabolites;ko01120//Microbial metabolism in diverse environments;ko00620//Pyruvate metabolism;ko00260//Glycine, serine and threonine metabolism;ko00630//Glyoxylate and dicarboxylate metabolism	K00049	-	-	-
XR_001761188.1	XM_017039348.1	GRHPR	PREDICTED: glyoxylate reductase/hydroxypyruvate reductase-like isoform X3 [Cynoglossus semilaevis]	Metabolism	Carbohydrate metabolism;Global and Overview;Amino acid metabolism	ko01100//Metabolic pathways;ko01110//Biosynthesis of secondary metabolites;ko01120//Microbial metabolism in diverse environments;ko00620//Pyruvate metabolism;ko00260//Glycine, serine and threonine metabolism;ko00630//Glyoxylate and dicarboxylate metabolism	K00049	-	-	-
XR_001761187.1	XM_017039347.1	ssh	PREDICTED: protein phosphatase Slingshot homolog isoform X2 [Cynoglossus semilaevis]	Cellular Processes	Cell motility	ko04810//Regulation of actin cytoskeleton	K05766	-	-	-
XR_001761187.1	XM_017039346.1	ssh	PREDICTED: protein phosphatase Slingshot homolog isoform X1 [Cynoglossus semilaevis]	Cellular Processes	Cell motility	ko04810//Regulation of actin cytoskeleton	K05766	-	-	-
XR_522753.2	XM_008327137.2	ARHGAP24	PREDICTED: rho GTPase-activating protein 24-like [Paralichthys olivaceus]	-	-	-	-	-	-	-
XR_522757.2	XM_017039127.1	emx1	PREDICTED: homeobox protein EMX1-like [Cynoglossus semilaevis]	-	-	-	-	-	-	-
XR_001761193.1	XM_008327238.2	MATR3	PREDICTED: matrin-3-like isoform X3 [Cynoglossus semilaevis]	-	-	-	-	-	-	-
XR_001761161.1	XM_008327353.2	fgf16	PREDICTED: fibroblast growth factor 16 [Cynoglossus semilaevis]	Environmental Information Processing;Cellular Processes	Signal transduction;Cell motility	ko04010//MAPK signaling pathway;ko04810//Regulation of actin cytoskeleton	K04358	-	-	-
XR_001761229.1	XM_008327360.2	GNPDA1	PREDICTED: glucosamine-6-phosphate isomerase 1 [Cynoglossus semilaevis]	Metabolism	Global and Overview;Carbohydrate metabolism	ko01100//Metabolic pathways;ko00520//Amino sugar and nucleotide sugar metabolism	K02564	-	-	-
XR_001761189.1	XM_017039350.1	CDHR2	PREDICTED: cadherin-related family member 2 [Cynoglossus semilaevis]	-	-	-	-	-	-	-
XR_001761224.1	XM_017039578.1	Asb12	PREDICTED: ankyrin repeat and SOCS box protein 12-like [Cynoglossus semilaevis]	-	-	-	-	-	-	-
XR_001761224.1	XM_017039577.1	Asb12	PREDICTED: ankyrin repeat and SOCS box protein 12-like [Cynoglossus semilaevis]	-	-	-	-	-	-	-
XR_001761226.1	XM_008327648.2	Sh3tc2	PREDICTED: SH3 domain and tetratricopeptide repeat-containing protein 2 [Cynoglossus semilaevis]	-	-	-	-	-	-	-
XR_522780.2	XM_008327626.2	LONRF1	PREDICTED: LON peptidase N-terminal domain and RING finger protein 1-like [Cynoglossus semilaevis]	-	-	-	-	-	-	-
XR_001761180.1	XM_008327626.2	LONRF1	PREDICTED: LON peptidase N-terminal domain and RING finger protein 1-like [Cynoglossus semilaevis]	-	-	-	-	-	-	-
XR_522781.2	XM_008327626.2	LONRF1	PREDICTED: LON peptidase N-terminal domain and RING finger protein 1-like [Cynoglossus semilaevis]	-	-	-	-	-	-	-
XR_001761313.1	XM_017039948.1	KCNH8	PREDICTED: potassium voltage-gated channel subfamily H member 4-like [Cynoglossus semilaevis]	-	-	-	-	-	-	-
XR_001761258.1	XM_017039673.1	PIKFYVE	PREDICTED: 1-phosphatidylinositol 3-phosphate 5-kinase isoform X3 [Cynoglossus semilaevis]	Environmental Information Processing;Metabolism;Cellular Processes	Carbohydrate metabolism;Cell motility;Transport and catabolism;Signal transduction	ko04810//Regulation of actin cytoskeleton;ko04070//Phosphatidylinositol signaling system;ko04145//Phagosome;ko00562//Inositol phosphate metabolism	K00921	-	-	-
XR_001761258.1	XM_008327990.2	PIKFYVE	PREDICTED: 1-phosphatidylinositol 3-phosphate 5-kinase isoform X1 [Cynoglossus semilaevis]	Cellular Processes;Metabolism;Environmental Information Processing	Cell motility;Carbohydrate metabolism;Transport and catabolism;Signal transduction	ko04810//Regulation of actin cytoskeleton;ko04070//Phosphatidylinositol signaling system;ko04145//Phagosome;ko00562//Inositol phosphate metabolism	K00921	-	-	-
XR_522808.2	XR_001761241.1
XR_001761257.1	XM_017039723.1	Ildr2	PREDICTED: immunoglobulin-like domain-containing receptor 2 isoform X3 [Cynoglossus semilaevis]	-	-	-	-	-	-	-
XR_522817.2	XR_001761248.1
XR_522816.2	XR_001761248.1
XR_522816.2	XR_001761239.1
XR_522816.2	XM_008328129.2	Ttll4	PREDICTED: tubulin polyglutamylase TTLL4 isoform X1 [Cynoglossus semilaevis]	-	-	-	-	-	-	-
XR_001761253.1	XR_001761248.1
XR_001761253.1	XM_017039753.1	RAPH1	PREDICTED: LOW QUALITY PROTEIN: ras-associated and pleckstrin homology domains-containing protein 1-like [Cynoglossus semilaevis]	-	-	-	-	-	-	-
XR_001761254.1	XR_001761248.1
XR_001761254.1	XM_017039753.1	RAPH1	PREDICTED: LOW QUALITY PROTEIN: ras-associated and pleckstrin homology domains-containing protein 1-like [Cynoglossus semilaevis]	-	-	-	-	-	-	-
XR_001761310.1	XM_008328183.2	trim13	PREDICTED: E3 ubiquitin-protein ligase TRIM13 isoform X2 [Cynoglossus semilaevis]	-	-	-	-	-	-	-
XR_001761338.1	NM_001294191.1	NR0B1	nuclear receptor subfamily 0 group B member 1 [Cynoglossus semilaevis]	-	-	-	-	-	-	-
XR_522827.2	XM_008328276.2	ITGA6	PREDICTED: integrin alpha-6-like [Cynoglossus semilaevis]	Cellular Processes;Environmental Information Processing	Cell motility;Cellular commiunity;Signaling molecules and interaction	ko04510//Focal adhesion;ko04810//Regulation of actin cytoskeleton;ko04514//Cell adhesion molecules (CAMs);ko04512//ECM-receptor interaction	K06485	-	-	-
XR_522828.2	XM_008328283.2	ZAK	PREDICTED: mitogen-activated protein kinase kinase kinase MLT [Cynoglossus semilaevis]	Environmental Information Processing;Cellular Processes	Signal transduction;Cellular commiunity	ko04010//MAPK signaling pathway;ko04530//Tight junction	K04424	-	-	-
XR_001761292.1	XM_008328358.2	OLIG2	PREDICTED: oligodendrocyte transcription factor 2 [Cynoglossus semilaevis]	-	-	-	-	-	-	-
XR_522839.1	XM_008328363.2	fam160a2	PREDICTED: FTS and Hook-interacting protein homolog [Cynoglossus semilaevis]	-	-	-	-	-	-	-
XR_001761272.1	XM_017039806.1	CLYBL	PREDICTED: citrate lyase subunit beta-like protein, mitochondrial isoform X2 [Cynoglossus semilaevis]	-	-	-	-	-	-	-
XR_001761272.1	XM_017039805.1	CLYBL	PREDICTED: citrate lyase subunit beta-like protein, mitochondrial isoform X1 [Cynoglossus semilaevis]	-	-	-	-	-	-	-
XR_001761272.1	XM_017039807.1	CLYBL	PREDICTED: citrate lyase subunit beta-like protein, mitochondrial isoform X4 [Cynoglossus semilaevis]	-	-	-	-	-	-	-
XR_001761327.1	XM_017039992.1	Cenpj	PREDICTED: centromere protein J [Cynoglossus semilaevis]	-	-	-	-	-	-	-
XR_001761331.1	XM_008328448.2	CRYL1	PREDICTED: lambda-crystallin homolog [Cynoglossus semilaevis]	Metabolism	Global and Overview;Carbohydrate metabolism	ko01100//Metabolic pathways;ko00040//Pentose and glucuronate interconversions	K13247	-	-	-
XR_001761315.1	XM_017039957.1	FRMPD4	PREDICTED: LOW QUALITY PROTEIN: FERM and PDZ domain-containing protein 4 [Cynoglossus semilaevis]	-	-	-	-	-	-	-
XR_001761316.1	XM_008328552.2	egfl6	PREDICTED: epidermal growth factor-like protein 6 isoform X2 [Cynoglossus semilaevis]	-	-	-	-	-	-	-
XR_001761307.1	XM_008328686.2	Col4a1	PREDICTED: collagen alpha-1(IV) chain [Cynoglossus semilaevis]	Cellular Processes;Environmental Information Processing	Signaling molecules and interaction;Cellular commiunity	ko04510//Focal adhesion;ko04512//ECM-receptor interaction	K06237	-	-	-
XR_522865.2	XM_008328686.2	Col4a1	PREDICTED: collagen alpha-1(IV) chain [Cynoglossus semilaevis]	Cellular Processes;Environmental Information Processing	Signaling molecules and interaction;Cellular commiunity	ko04510//Focal adhesion;ko04512//ECM-receptor interaction	K06237	-	-	-
XR_522870.2	XM_017040119.1	AVT2	PREDICTED: putative sodium-coupled neutral amino acid transporter 11 [Cynoglossus semilaevis]	-	-	-	-	-	-	-
XR_522870.2	XM_008328714.2	Cobll1	PREDICTED: cordon-bleu protein-like 1 isoform X1 [Cynoglossus semilaevis]	-	-	-	-	-	-	-
XR_001761335.1	XM_017040064.1	BAZ2B	PREDICTED: bromodomain adjacent to zinc finger domain protein 2B [Cynoglossus semilaevis]	-	-	-	-	-	-	-
XR_001761336.1	XM_017040064.1	BAZ2B	PREDICTED: bromodomain adjacent to zinc finger domain protein 2B [Cynoglossus semilaevis]	-	-	-	-	-	-	-
XR_522878.2	XM_008328765.2	tmem41aa	PREDICTED: transmembrane protein 41A-A-like [Cynoglossus semilaevis]	-	-	-	-	-	-	-
XR_001761318.1	XM_017039970.1	Erbb4	PREDICTED: receptor tyrosine-protein kinase erbB-4-like isoform X1 [Cynoglossus semilaevis]	Environmental Information Processing;Cellular Processes	Signal transduction;Transport and catabolism	ko04144//Endocytosis;ko04020//Calcium signaling pathway;ko04012//ErbB signaling pathway	K05085	-	-	-
XR_001761319.1	XM_017039970.1	Erbb4	PREDICTED: receptor tyrosine-protein kinase erbB-4-like isoform X1 [Cynoglossus semilaevis]	Environmental Information Processing;Cellular Processes	Signal transduction;Transport and catabolism	ko04144//Endocytosis;ko04020//Calcium signaling pathway;ko04012//ErbB signaling pathway	K05085	-	-	-
XR_522886.2	XM_008328838.2	grx	PREDICTED: uncharacterized protein LOC103392260 [Cynoglossus semilaevis]	-	-	-	-	-	-	-
XR_522887.2	XM_008328841.2	STX19	PREDICTED: syntaxin-19 [Cynoglossus semilaevis]	Genetic Information Processing	Folding, sorting and degradation	ko04130//SNARE interactions in vesicular transport	K08487	-	-	-
XR_001761345.1	XM_017040140.1	FBXO47	PREDICTED: F-box only protein 47 [Cynoglossus semilaevis]	-	-	-	-	-	-	-
XR_001761269.1	XM_008329016.2	SYMPK	PREDICTED: symplekin [Cynoglossus semilaevis]	Genetic Information Processing;Cellular Processes	Cellular commiunity;Translation	ko04530//Tight junction;ko03015//mRNA surveillance pathway	K06100	-	-	-
XR_001761265.1	XM_008329020.2	Lypd1	PREDICTED: ly6/PLAUR domain-containing protein 1 [Cynoglossus semilaevis]	-	-	-	-	-	-	-
XR_001761263.1	XM_017039770.1	col2a1	PREDICTED: LOW QUALITY PROTEIN: collagen alpha-2(V) chain [Cynoglossus semilaevis]	-	-	-	-	-	-	-
XR_001761266.1	XM_017039770.1	col2a1	PREDICTED: LOW QUALITY PROTEIN: collagen alpha-2(V) chain [Cynoglossus semilaevis]	-	-	-	-	-	-	-
XR_001761268.1	XM_008329035.2	Tfpi	PREDICTED: tissue factor pathway inhibitor-like isoform X1 [Cynoglossus semilaevis]	-	-	-	-	-	-	-
XR_001761268.1	XM_008329036.2	Tfpi	PREDICTED: tissue factor pathway inhibitor-like isoform X2 [Cynoglossus semilaevis]	-	-	-	-	-	-	-
XR_522907.2	XM_008329060.1	DNAH7	PREDICTED: dynein heavy chain 7, axonemal [Cynoglossus semilaevis]	-	-	-	-	-	-	-
XR_522908.2	XM_008329060.1	DNAH7	PREDICTED: dynein heavy chain 7, axonemal [Cynoglossus semilaevis]	-	-	-	-	-	-	-
XR_001761295.1	XM_008329040.2	Twist2	PREDICTED: twist-related protein 2-like [Cynoglossus semilaevis]	-	-	-	-	-	-	-
XR_522915.2	XM_008329091.2	AGR3	PREDICTED: anterior gradient protein 3-like [Cynoglossus semilaevis]	-	-	-	-	-	-	-
XR_001761357.1	XM_008329139.2	FAM83F	PREDICTED: protein FAM83F-like [Cynoglossus semilaevis]	-	-	-	-	-	-	-
XR_001761431.1	XM_008329184.2	Rundc1	PREDICTED: RUN domain-containing protein 1 [Cynoglossus semilaevis]	-	-	-	-	-	-	-
XR_001761403.1	XM_008329320.2	rundc3a	PREDICTED: RUN domain-containing protein 3A-like isoform X2 [Cynoglossus semilaevis]	-	-	-	-	-	-	-
XR_001761432.1	XM_017040799.1	GJC1	PREDICTED: LOW QUALITY PROTEIN: gap junction gamma-1 protein [Cynoglossus semilaevis]	-	-	-	-	-	-	-
XR_001761426.1	XM_008329457.2	ARHGAP23	PREDICTED: rho GTPase-activating protein 23 isoform X2 [Cynoglossus semilaevis]	-	-	-	-	-	-	-
XR_001761426.1	XM_017040667.1	ARHGAP23	PREDICTED: rho GTPase-activating protein 23 isoform X3 [Cynoglossus semilaevis]	-	-	-	-	-	-	-
XR_522948.2	XM_008329472.2	KCNJ3	PREDICTED: G protein-activated inward rectifier potassium channel 1-like [Cynoglossus semilaevis]	-	-	-	-	-	-	-
XR_001761382.1	XM_008329483.2	POLR3K	PREDICTED: DNA-directed RNA polymerase III subunit RPC10 [Cynoglossus semilaevis]	Metabolism;Genetic Information Processing;Organismal Systems	Immune system;Global and Overview;Nucleotide metabolism;Transcription	ko01100//Metabolic pathways;ko00230//Purine metabolism;ko00240//Pyrimidine metabolism;ko04623//Cytosolic DNA-sensing pathway;ko03020//RNA polymerase	K03019	-	-	-
XR_522961.2	XM_008329644.2	Tecpr1	PREDICTED: tectonin beta-propeller repeat-containing protein 1 [Cynoglossus semilaevis]	-	-	-	-	-	-	-
XR_001761390.1	XM_017040443.1	-	PREDICTED: parvalbumin beta-like [Cynoglossus semilaevis]	-	-	-	-	-	-	-
XR_001761390.1	XM_008329650.2	-	PREDICTED: parvalbumin beta-like [Cynoglossus semilaevis]	-	-	-	-	-	-	-
XR_001761390.1	XM_008329647.2	-	PREDICTED: parvalbumin-2-like [Cynoglossus semilaevis]	-	-	-	-	-	-	-
XR_522962.2	XM_008329647.2	-	PREDICTED: parvalbumin-2-like [Cynoglossus semilaevis]	-	-	-	-	-	-	-
XR_522965.2	XM_008329652.2	-	PREDICTED: parvalbumin beta-like [Cynoglossus semilaevis]	-	-	-	-	-	-	-
XR_522964.2	XM_008329652.2	-	PREDICTED: parvalbumin beta-like [Cynoglossus semilaevis]	-	-	-	-	-	-	-
XR_522964.2	XM_008329651.2	-	PREDICTED: parvalbumin, thymic CPV3-like [Cynoglossus semilaevis]	-	-	-	-	-	-	-
XR_522963.2	XM_008329651.2	-	PREDICTED: parvalbumin, thymic CPV3-like [Cynoglossus semilaevis]	-	-	-	-	-	-	-
XR_522966.2	XM_017040673.1	44448	PREDICTED: septin-9-like isoform X1 [Cynoglossus semilaevis]	-	-	-	-	-	-	-
XR_522966.2	XM_017040677.1	44448	PREDICTED: neuronal-specific septin-3-like isoform X4 [Cynoglossus semilaevis]	-	-	-	-	-	-	-
XR_522966.2	XM_017040674.1	44448	PREDICTED: septin-9-like isoform X2 [Cynoglossus semilaevis]	-	-	-	-	-	-	-
XR_522966.2	XM_017040675.1	44448	PREDICTED: septin-9-like isoform X3 [Cynoglossus semilaevis]	-	-	-	-	-	-	-
XR_001761381.1	XM_008329676.2	-	PREDICTED: beta-galactoside-binding lectin-like [Cynoglossus semilaevis]	-	-	-	-	-	-	-
XR_001761394.1	XM_008329769.2	natd1	PREDICTED: protein NATD1 [Cynoglossus semilaevis]	-	-	-	-	-	-	-
XR_001761394.1	XM_008329770.2	tmem11	PREDICTED: transmembrane protein 11, mitochondrial [Cynoglossus semilaevis]	-	-	-	-	-	-	-
XR_001761414.1	XM_017040598.1	PRKAR1B	PREDICTED: cAMP-dependent protein kinase type I-beta regulatory subunit isoform X3 [Cynoglossus semilaevis]	Organismal Systems;Cellular Processes	Endocrine system;Cell growth and death	ko04910//Insulin signaling pathway;ko04210//Apoptosis	K04739	-	-	-
XR_001761414.1	XM_017040597.1	PRKAR1B	PREDICTED: cAMP-dependent protein kinase type I-beta regulatory subunit isoform X1 [Cynoglossus semilaevis]	Organismal Systems;Cellular Processes	Cell growth and death;Endocrine system	ko04910//Insulin signaling pathway;ko04210//Apoptosis	K04739	-	-	-
XR_001761414.1	XM_017040596.1	PRKAR1B	PREDICTED: cAMP-dependent protein kinase type I-beta regulatory subunit isoform X1 [Cynoglossus semilaevis]	Cellular Processes;Organismal Systems	Cell growth and death;Endocrine system	ko04910//Insulin signaling pathway;ko04210//Apoptosis	K04739	-	-	-
XR_522975.2	XM_017040525.1	Aqp8	PREDICTED: aquaporin-8-like [Cynoglossus semilaevis]	-	-	-	-	-	-	-
XR_522990.2	XM_008330023.2	fzd2	PREDICTED: frizzled-2 [Cynoglossus semilaevis]	Environmental Information Processing;Organismal Systems	Endocrine system;Signal transduction	ko04310//Wnt signaling pathway;ko04916//Melanogenesis	K02235	-	-	-
XR_001761435.1	XM_017040823.1	cfap20	PREDICTED: cilia- and flagella-associated protein 20-like [Cynoglossus semilaevis]	-	-	-	-	-	-	-
XR_001761435.1	XM_008330016.2	Ramp1	PREDICTED: receptor activity-modifying protein 2 [Cynoglossus semilaevis]	Organismal Systems	Circulatory system	ko04270//Vascular smooth muscle contraction	K08448	-	-	-
XR_522998.2	XM_008330078.2	RECQL5	PREDICTED: ATP-dependent DNA helicase Q5 isoform X1 [Cynoglossus semilaevis]	-	-	-	-	-	-	-
XR_522998.2	XM_017040617.1	RECQL5	PREDICTED: ATP-dependent DNA helicase Q5 isoform X2 [Cynoglossus semilaevis]	-	-	-	-	-	-	-
XR_001761419.1	XM_008330078.2	RECQL5	PREDICTED: ATP-dependent DNA helicase Q5 isoform X1 [Cynoglossus semilaevis]	-	-	-	-	-	-	-
XR_001761419.1	XM_017040617.1	RECQL5	PREDICTED: ATP-dependent DNA helicase Q5 isoform X2 [Cynoglossus semilaevis]	-	-	-	-	-	-	-
XR_001761393.1	XM_008330158.2	Csf2rb2	PREDICTED: cytokine receptor common subunit beta-like [Cynoglossus semilaevis]	Environmental Information Processing;Cellular Processes	Signal transduction;Signaling molecules and interaction;Cell growth and death	ko04060//Cytokine-cytokine receptor interaction;ko04630//Jak-STAT signaling pathway;ko04210//Apoptosis	K04738	-	-	-
XR_523006.2	XM_008330170.2	SP140L	PREDICTED: nuclear body protein SP140-like protein isoform X1 [Cynoglossus semilaevis]	-	-	-	-	-	-	-
XR_523002.1	XM_008330151.2	FLII	PREDICTED: protein flightless-1 homolog [Cynoglossus semilaevis]	-	-	-	-	-	-	-
XR_001761423.1	XM_008330151.2	FLII	PREDICTED: protein flightless-1 homolog [Cynoglossus semilaevis]	-	-	-	-	-	-	-
XR_523009.2	XM_008330219.2	FSCN1	PREDICTED: fascin [Cynoglossus semilaevis]	-	-	-	-	-	-	-
XR_001761368.1	XM_017040325.1	Card11	PREDICTED: caspase recruitment domain-containing protein 11 [Cynoglossus semilaevis]	-	-	-	-	-	-	-
XR_523014.2	XM_008330261.2	TOP3A	PREDICTED: DNA topoisomerase 3-alpha isoform X1 [Cynoglossus semilaevis]	Genetic Information Processing	Replication and repair	ko03460//Fanconi anemia pathway;ko03440//Homologous recombination	K03165	-	-	-
XR_001761362.1	XM_008330258.2	CBX7	PREDICTED: chromo domain protein LHP1-like isoform X1 [Cynoglossus semilaevis]	-	-	-	-	-	-	-
XR_001761367.1	XM_008330238.2	Pmm1	PREDICTED: phosphomannomutase 1 [Cynoglossus semilaevis]	Metabolism	Carbohydrate metabolism;Global and Overview	ko01100//Metabolic pathways;ko01110//Biosynthesis of secondary metabolites;ko01130//Biosynthesis of antibiotics;ko00520//Amino sugar and nucleotide sugar metabolism;ko00051//Fructose and mannose metabolism	K17497	-	-	-
XR_001761391.1	XM_008330358.2	Caskin2	PREDICTED: caskin-2-like isoform X1 [Cynoglossus semilaevis]	-	-	-	-	-	-	-
XR_523017.2	XM_008330379.2	TRIM25	PREDICTED: zinc finger protein RFP-like [Cynoglossus semilaevis]	-	-	-	-	-	-	-
XR_001761396.1	XM_008330393.2	Cfp	PREDICTED: properdin [Cynoglossus semilaevis]	-	-	-	-	-	-	-
XR_523018.2	XM_008330387.2	krt13	PREDICTED: keratin, type I cytoskeletal 13-like [Cynoglossus semilaevis]	-	-	-	-	-	-	-
XR_001761379.1	XM_017040380.1	Tmprss9	PREDICTED: transmembrane protease serine 9-like [Cynoglossus semilaevis]	-	-	-	-	-	-	-
XR_001761377.1	XR_001761376.1
XR_001761377.1	XM_017040403.1	rbfox1	PREDICTED: RNA binding protein fox-1 homolog 1 isoform X5 [Cynoglossus semilaevis]	-	-	-	-	-	-	-
XR_001761377.1	XM_017040405.1	-	PREDICTED: keratin, type I cytoskeletal 13-like [Cynoglossus semilaevis]	-	-	-	-	-	-	-
XR_001761378.1	XR_001761376.1
XR_001761378.1	XM_017040403.1	rbfox1	PREDICTED: RNA binding protein fox-1 homolog 1 isoform X5 [Cynoglossus semilaevis]	-	-	-	-	-	-	-
XR_001761378.1	XM_017040405.1	-	PREDICTED: keratin, type I cytoskeletal 13-like [Cynoglossus semilaevis]	-	-	-	-	-	-	-
XR_523022.2	XM_008330488.2	BCL2L12	PREDICTED: bcl-2-like protein 12 isoform X2 [Cynoglossus semilaevis]	-	-	-	-	-	-	-
XR_523024.2	XM_008330490.2	nosip	PREDICTED: nitric oxide synthase-interacting protein [Cynoglossus semilaevis]	-	-	-	-	-	-	-
XR_001761372.1	XM_017040332.1	Caskin1	PREDICTED: caskin-1 isoform X3 [Cynoglossus semilaevis]	-	-	-	-	-	-	-
XR_001761413.1	XM_008330716.2	Brsk1	PREDICTED: serine/threonine-protein kinase BRSK1-like isoform X2 [Cynoglossus semilaevis]	-	-	-	-	-	-	-
XR_001761425.1	XM_017040650.1	GHSR	PREDICTED: growth hormone secretagogue receptor type 1-like [Cynoglossus semilaevis]	Environmental Information Processing	Signaling molecules and interaction	ko04080//Neuroactive ligand-receptor interaction	K04284	-	-	-
XR_001761503.1	XR_001761485.1
XR_001761503.1	XM_008330877.2	ZNF91	PREDICTED: zinc finger protein 865-like [Poecilia mexicana]	-	-	-	-	-	-	-
XR_001761495.1	XM_008330866.2	STYK1	PREDICTED: tyrosine-protein kinase STYK1-like [Cynoglossus semilaevis]	-	-	-	-	-	-	-
XR_001761495.1	XM_008330863.2	STYK1	PREDICTED: tyrosine-protein kinase STYK1-like [Cynoglossus semilaevis]	-	-	-	-	-	-	-
XR_001761502.1	XM_008330866.2	STYK1	PREDICTED: tyrosine-protein kinase STYK1-like [Cynoglossus semilaevis]	-	-	-	-	-	-	-
XR_001761502.1	XM_008330863.2	STYK1	PREDICTED: tyrosine-protein kinase STYK1-like [Cynoglossus semilaevis]	-	-	-	-	-	-	-
XR_001761499.1	XM_008330866.2	STYK1	PREDICTED: tyrosine-protein kinase STYK1-like [Cynoglossus semilaevis]	-	-	-	-	-	-	-
XR_001761499.1	XM_008330863.2	STYK1	PREDICTED: tyrosine-protein kinase STYK1-like [Cynoglossus semilaevis]	-	-	-	-	-	-	-
XR_001761500.1	XM_008330853.2	ENO2	PREDICTED: gamma-enolase-like isoform X1 [Cynoglossus semilaevis]	Genetic Information Processing;Metabolism	Global and Overview;Carbohydrate metabolism;Folding, sorting and degradation	ko01100//Metabolic pathways;ko01110//Biosynthesis of secondary metabolites;ko01130//Biosynthesis of antibiotics;ko01120//Microbial metabolism in diverse environments;ko01200//Carbon metabolism;ko03018//RNA degradation;ko01230//Biosynthesis of amino acids;ko00010//Glycolysis / Gluconeogenesis	K01689	-	-	-
XR_001761500.1	XM_017041117.1	ENO2	PREDICTED: gamma-enolase-like isoform X1 [Cynoglossus semilaevis]	Genetic Information Processing;Metabolism	Global and Overview;Folding, sorting and degradation;Carbohydrate metabolism	ko01100//Metabolic pathways;ko01110//Biosynthesis of secondary metabolites;ko01130//Biosynthesis of antibiotics;ko01120//Microbial metabolism in diverse environments;ko01200//Carbon metabolism;ko03018//RNA degradation;ko01230//Biosynthesis of amino acids;ko00010//Glycolysis / Gluconeogenesis	K01689	-	-	-
XR_001761500.1	XM_008330852.2	ENO2	PREDICTED: gamma-enolase-like isoform X1 [Cynoglossus semilaevis]	Genetic Information Processing;Metabolism	Global and Overview;Carbohydrate metabolism;Folding, sorting and degradation	ko01100//Metabolic pathways;ko01110//Biosynthesis of secondary metabolites;ko01130//Biosynthesis of antibiotics;ko01120//Microbial metabolism in diverse environments;ko01200//Carbon metabolism;ko03018//RNA degradation;ko01230//Biosynthesis of amino acids;ko00010//Glycolysis / Gluconeogenesis	K01689	-	-	-
XR_001761500.1	XM_017041116.1	Eno2	PREDICTED: gamma-enolase-like isoform X1 [Cynoglossus semilaevis]	Metabolism;Genetic Information Processing	Global and Overview;Carbohydrate metabolism;Folding, sorting and degradation	ko01100//Metabolic pathways;ko01110//Biosynthesis of secondary metabolites;ko01130//Biosynthesis of antibiotics;ko01120//Microbial metabolism in diverse environments;ko01200//Carbon metabolism;ko03018//RNA degradation;ko01230//Biosynthesis of amino acids;ko00010//Glycolysis / Gluconeogenesis	K01689	-	-	-
XR_001761500.1	XM_017041118.1	ENO2	PREDICTED: gamma-enolase-like isoform X1 [Cynoglossus semilaevis]	Metabolism;Genetic Information Processing	Global and Overview;Folding, sorting and degradation;Carbohydrate metabolism	ko01100//Metabolic pathways;ko01110//Biosynthesis of secondary metabolites;ko01130//Biosynthesis of antibiotics;ko01120//Microbial metabolism in diverse environments;ko01200//Carbon metabolism;ko03018//RNA degradation;ko01230//Biosynthesis of amino acids;ko00010//Glycolysis / Gluconeogenesis	K01689	-	-	-
XR_523044.2	XM_008330816.2	Npr1	PREDICTED: atrial natriuretic peptide receptor 1 [Cynoglossus semilaevis]	Metabolism;Organismal Systems	Circulatory system;Nucleotide metabolism	ko00230//Purine metabolism;ko04270//Vascular smooth muscle contraction	K12323	-	-	-
XR_001761501.1	XM_008330813.2	Deptor	PREDICTED: DEP domain-containing mTOR-interacting protein-like [Cynoglossus semilaevis]	-	-	-	-	-	-	-
XR_001761498.1	XM_008330938.2	psmb9	PREDICTED: proteasome subunit beta type-9 [Cynoglossus semilaevis]	Genetic Information Processing	Folding, sorting and degradation	ko03050//Proteasome	K02741	-	-	-
XR_001761498.1	XM_008330940.2	TAP2	PREDICTED: antigen peptide transporter 2-like isoform X2 [Cynoglossus semilaevis]	Cellular Processes;Environmental Information Processing	Membrane transport;Transport and catabolism	ko04145//Phagosome;ko02010//ABC transporters	K05654	-	-	-
XR_001761546.1	XM_008331011.1	Clec4f	PREDICTED: CD209 antigen-like protein D [Cynoglossus semilaevis]	-	-	-	-	-	-	-
XR_523062.2	XM_008331031.2	eef1a	PREDICTED: elongation factor 1-alpha-like [Cynoglossus semilaevis]	Genetic Information Processing	Translation	ko03013//RNA transport	K03231	-	-	-
XR_001761451.1	XM_008331056.2	PKHD1L1	PREDICTED: fibrocystin-L [Cynoglossus semilaevis]	-	-	-	-	-	-	-
XR_001761452.1	XM_008331056.2	PKHD1L1	PREDICTED: fibrocystin-L [Cynoglossus semilaevis]	-	-	-	-	-	-	-
XR_523073.2	XM_008331101.2	Plec	PREDICTED: plectin-like [Cynoglossus semilaevis]	-	-	-	-	-	-	-
XR_523074.2	XM_008331101.2	Plec	PREDICTED: plectin-like [Cynoglossus semilaevis]	-	-	-	-	-	-	-
XR_001761449.1	XM_008331101.2	Plec	PREDICTED: plectin-like [Cynoglossus semilaevis]	-	-	-	-	-	-	-
XR_523077.2	XM_017040980.1	Slc52a2	PREDICTED: solute carrier family 52, riboflavin transporter, member 2 [Cynoglossus semilaevis]	-	-	-	-	-	-	-
XR_523077.2	XM_008331110.2	rft2	PREDICTED: riboflavin transporter 2-like [Cynoglossus semilaevis]	-	-	-	-	-	-	-
XR_523067.2	XM_008331065.2	EDN1	PREDICTED: endothelin-1 isoform X1 [Cynoglossus semilaevis]	Organismal Systems	Endocrine system;Circulatory system	ko04916//Melanogenesis;ko04270//Vascular smooth muscle contraction	K16366	-	-	-
XR_523086.2	XM_017040931.1	ncdn	PREDICTED: neurochondrin isoform X1 [Cynoglossus semilaevis]	-	-	-	-	-	-	-
XR_523086.2	XM_008331140.2	ncdn	PREDICTED: neurochondrin isoform X1 [Cynoglossus semilaevis]	-	-	-	-	-	-	-
XR_001761443.1	XM_008331124.2	ext1c	PREDICTED: exostosin-1c-like [Cynoglossus semilaevis]	Metabolism	Glycan biosynthesis and metabolism;Global and Overview	ko01100//Metabolic pathways;ko00534//Glycosaminoglycan biosynthesis - heparan sulfate / heparin	K02366	-	-	-
XR_001761548.1	XM_008331219.2	TMEM42	PREDICTED: transmembrane protein 42 [Cynoglossus semilaevis]	-	-	-	-	-	-	-
XR_523094.2	XM_008331195.2	SKIV2L	PREDICTED: helicase SKI2W isoform X2 [Cynoglossus semilaevis]	Genetic Information Processing	Folding, sorting and degradation	ko03018//RNA degradation	K12599	-	-	-
XR_523094.2	XM_017041303.1	SKIV2L	PREDICTED: helicase SKI2W isoform X1 [Cynoglossus semilaevis]	Genetic Information Processing	Folding, sorting and degradation	ko03018//RNA degradation	K12599	-	-	-
XR_001761531.1	XM_008331251.2	E2f3	PREDICTED: transcription factor E2F3-like isoform X1 [Cynoglossus semilaevis]	Cellular Processes	Cell growth and death	ko04110//Cell cycle	K06620	-	-	-
XR_001761531.1	XM_017041286.1	E2F3	PREDICTED: transcription factor E2F3-like isoform X2 [Cynoglossus semilaevis]	Cellular Processes	Cell growth and death	ko04110//Cell cycle	K06620	-	-	-
XR_001761531.1	XM_008331254.2	SRFBP1	PREDICTED: serum response factor-binding protein 1 isoform X1 [Cynoglossus semilaevis]	-	-	-	-	-	-	-
XR_001761528.1	XM_017041276.1	KCNH8	PREDICTED: potassium voltage-gated channel subfamily H member 8 [Cynoglossus semilaevis]	-	-	-	-	-	-	-
XR_001761439.1	XM_017040872.1	rps19	PREDICTED: 40S ribosomal protein S19 isoform X1 [Cynoglossus semilaevis]	Genetic Information Processing	Translation	ko03010//Ribosome	K02966	-	-	-
XR_001761439.1	XM_008331352.2	rps19	PREDICTED: 40S ribosomal protein S19 isoform X1 [Cynoglossus semilaevis]	Genetic Information Processing	Translation	ko03010//Ribosome	K02966	-	-	-
XR_001761439.1	XM_008331353.2	rps19	PREDICTED: 40S ribosomal protein S19 isoform X1 [Cynoglossus semilaevis]	Genetic Information Processing	Translation	ko03010//Ribosome	K02966	-	-	-
XR_001761438.1	XM_017040872.1	rps19	PREDICTED: 40S ribosomal protein S19 isoform X1 [Cynoglossus semilaevis]	Genetic Information Processing	Translation	ko03010//Ribosome	K02966	-	-	-
XR_001761438.1	XM_008331352.2	rps19	PREDICTED: 40S ribosomal protein S19 isoform X1 [Cynoglossus semilaevis]	Genetic Information Processing	Translation	ko03010//Ribosome	K02966	-	-	-
XR_001761438.1	XM_008331353.2	rps19	PREDICTED: 40S ribosomal protein S19 isoform X1 [Cynoglossus semilaevis]	Genetic Information Processing	Translation	ko03010//Ribosome	K02966	-	-	-
XR_523108.1	XM_008331375.2	col27a1b	PREDICTED: collagen alpha-3(IX) chain-like isoform X1 [Cynoglossus semilaevis]	Environmental Information Processing;Cellular Processes	Signaling molecules and interaction;Cellular commiunity	ko04510//Focal adhesion;ko04512//ECM-receptor interaction	K08131	-	-	-
XR_001761483.1	XM_008331380.2	KCNG2	PREDICTED: potassium voltage-gated channel subfamily G member 2 [Cynoglossus semilaevis]	-	-	-	-	-	-	-
XR_001761521.1	XM_008331548.2	OSBPL11	PREDICTED: oxysterol-binding protein-related protein 11-like [Cynoglossus semilaevis]	-	-	-	-	-	-	-
XR_001761520.1	XM_008331548.2	OSBPL11	PREDICTED: oxysterol-binding protein-related protein 11-like [Cynoglossus semilaevis]	-	-	-	-	-	-	-
XR_001761535.1	XM_008331626.2	DCLK3	PREDICTED: serine/threonine-protein kinase DCLK3 [Cynoglossus semilaevis]	-	-	-	-	-	-	-
XR_001761535.1	XM_008331615.2	cyhr1	PREDICTED: cysteine and histidine-rich protein 1 [Cynoglossus semilaevis]	-	-	-	-	-	-	-
XR_523142.2	XM_008331704.2	jarid2b	PREDICTED: protein Jumonji isoform X3 [Cynoglossus semilaevis]	-	-	-	-	-	-	-
XR_523141.2	XM_008331704.2	jarid2b	PREDICTED: protein Jumonji isoform X3 [Cynoglossus semilaevis]	-	-	-	-	-	-	-
XR_001761476.1	XM_017041072.1	Mtdh	PREDICTED: protein LYRIC-like isoform X1 [Cynoglossus semilaevis]	-	-	-	-	-	-	-
XR_001761475.1	XM_017041072.1	Mtdh	PREDICTED: protein LYRIC-like isoform X1 [Cynoglossus semilaevis]	-	-	-	-	-	-	-
XR_001761561.1	XM_008331780.2	Pex11b	PREDICTED: peroxisomal membrane protein 11B isoform X1 [Cynoglossus semilaevis]	Cellular Processes	Transport and catabolism	ko04146//Peroxisome	K13352	-	-	-
XR_001761561.1	XM_017041426.1	Pex11b	PREDICTED: peroxisomal membrane protein 11B isoform X2 [Cynoglossus semilaevis]	Cellular Processes	Transport and catabolism	ko04146//Peroxisome	K13352	-	-	-
XR_001761560.1	XM_008331795.2	TSPAN13	PREDICTED: tetraspanin-13 [Cynoglossus semilaevis]	-	-	-	-	-	-	-
XR_523150.2	XM_008331800.2	MRPS18B	PREDICTED: 28S ribosomal protein S18b, mitochondrial isoform X1 [Cynoglossus semilaevis]	-	-	-	-	-	-	-
XR_001761473.1	XM_008331843.2	EPB41	PREDICTED: protein 4.1 isoform X1 [Cynoglossus semilaevis]	Cellular Processes	Cellular commiunity	ko04530//Tight junction	K06107	-	-	-
XR_001761473.1	XM_017041032.1	EPB41	PREDICTED: protein 4.1 isoform X9 [Cynoglossus semilaevis]	Cellular Processes	Cellular commiunity	ko04530//Tight junction	K06107	-	-	-
XR_523155.2	XM_008331856.2	tmem200a	PREDICTED: transmembrane protein 200A-like [Cynoglossus semilaevis]	-	-	-	-	-	-	-
XR_523161.2	XM_008331930.1	TMEM79	PREDICTED: transmembrane protein 79-like [Cynoglossus semilaevis]	-	-	-	-	-	-	-
XR_001761471.1	XM_008331966.2	Bai1	PREDICTED: brain-specific angiogenesis inhibitor 1-like [Cynoglossus semilaevis]	Cellular Processes	Cell growth and death	ko04115//p53 signaling pathway	K04596	-	-	-
XR_523163.2	XM_017041020.1	spag1a	PREDICTED: sperm-associated antigen 1A-like isoform X1 [Cynoglossus semilaevis]	-	-	-	-	-	-	-
XR_523163.2	XM_017041021.1	spag1a	PREDICTED: sperm-associated antigen 1A-like isoform X2 [Cynoglossus semilaevis]	-	-	-	-	-	-	-
XR_523163.2	XM_017041022.1	spag1a	PREDICTED: sperm-associated antigen 1A-like isoform X1 [Cynoglossus semilaevis]	-	-	-	-	-	-	-
XR_001761512.1	XR_001761511.1
XR_523168.2	XM_008331997.2	FOXH1	PREDICTED: forkhead box protein H1-like [Cynoglossus semilaevis]	-	-	-	-	-	-	-
XR_001761509.1	XM_017041188.1	Slc6a19	PREDICTED: sodium-dependent neutral amino acid transporter B(0)AT1-like isoform X2 [Cynoglossus semilaevis]	-	-	-	-	-	-	-
XR_523171.2	XM_008332065.2	Slc6a19	PREDICTED: sodium-dependent neutral amino acid transporter B(0)AT1-like [Cynoglossus semilaevis]	-	-	-	-	-	-	-
XR_523173.2	XM_008332065.2	Slc6a19	PREDICTED: sodium-dependent neutral amino acid transporter B(0)AT1-like [Cynoglossus semilaevis]	-	-	-	-	-	-	-
XR_001761510.1	XM_008332065.2	Slc6a19	PREDICTED: sodium-dependent neutral amino acid transporter B(0)AT1-like [Cynoglossus semilaevis]	-	-	-	-	-	-	-
XR_001761507.1	XM_008332066.2	Slc6a19	PREDICTED: sodium-dependent neutral amino acid transporter B(0)AT1-like [Cynoglossus semilaevis]	-	-	-	-	-	-	-
XR_001761551.1	XM_008332151.2	ABHD5	PREDICTED: 1-acylglycerol-3-phosphate O-acyltransferase ABHD5-like [Cynoglossus semilaevis]	-	-	-	-	-	-	-
XR_523182.2	XM_008332147.2	GRB10	PREDICTED: growth factor receptor-bound protein 10-like isoform X1 [Cynoglossus semilaevis]	-	-	-	-	-	-	-
XR_523182.2	XM_008332148.1	GRB10	PREDICTED: growth factor receptor-bound protein 10-like isoform X3 [Cynoglossus semilaevis]	-	-	-	-	-	-	-
XR_523182.2	XM_017041380.1	GRB10	PREDICTED: growth factor receptor-bound protein 10-like isoform X4 [Cynoglossus semilaevis]	-	-	-	-	-	-	-
XR_523182.2	XM_017041381.1	GRB10	PREDICTED: growth factor receptor-bound protein 10-like isoform X5 [Cynoglossus semilaevis]	-	-	-	-	-	-	-
XR_001761646.1	XM_008332177.2	Pcolce	PREDICTED: procollagen C-endopeptidase enhancer 2-like [Cynoglossus semilaevis]	-	-	-	-	-	-	-
XR_001761624.1	XM_008332196.2	Slc22a5	PREDICTED: solute carrier family 22 member 5-like [Cynoglossus semilaevis]	-	-	-	-	-	-	-
XR_523198.2	XM_008332223.2	wscd1	PREDICTED: WSC domain-containing protein 1-like [Cynoglossus semilaevis]	-	-	-	-	-	-	-
XR_523200.2	XM_017041592.1	PCP4	PREDICTED: Purkinje cell protein 4-like [Cynoglossus semilaevis]	-	-	-	-	-	-	-
XR_001761638.1	XM_008332265.2	UVRAG	PREDICTED: UV radiation resistance-associated gene protein [Cynoglossus semilaevis]	-	-	-	-	-	-	-
XR_001761659.1	XM_008332271.2	UMODL1	PREDICTED: uromodulin-like 1 isoform X1 [Cynoglossus semilaevis]	-	-	-	-	-	-	-
XR_001761608.1	XM_017041640.1	FSTL4	PREDICTED: follistatin-related protein 4 [Cynoglossus semilaevis]	-	-	-	-	-	-	-
XR_001761608.1	XM_017041641.1	Ubc	PREDICTED: LOW QUALITY PROTEIN: polyubiquitin [Cynoglossus semilaevis]	Organismal Systems	Endocrine system	ko03320//PPAR signaling pathway	K08770	-	-	-
XR_001761627.1	XM_008332460.2	GABRA1	PREDICTED: gamma-aminobutyric acid receptor subunit alpha-1 [Cynoglossus semilaevis]	Environmental Information Processing	Signaling molecules and interaction	ko04080//Neuroactive ligand-receptor interaction	K05175	-	-	-
XR_523213.2	XM_008332460.2	GABRA1	PREDICTED: gamma-aminobutyric acid receptor subunit alpha-1 [Cynoglossus semilaevis]	Environmental Information Processing	Signaling molecules and interaction	ko04080//Neuroactive ligand-receptor interaction	K05175	-	-	-
XR_523220.2	XM_008332557.2	LIMK1	PREDICTED: LIM domain kinase 1 [Cynoglossus semilaevis]	Cellular Processes	Cell motility	ko04810//Regulation of actin cytoskeleton	K05743	-	-	-
XR_523221.2	XM_008332561.2	CLMP	PREDICTED: CXADR-like membrane protein [Cynoglossus semilaevis]	-	-	-	-	-	-	-
XR_001761567.1	XM_008332581.2	zpld1	PREDICTED: zona pellucida-like domain-containing protein 1 [Cynoglossus semilaevis]	-	-	-	-	-	-	-
XR_001761655.1	XM_017041987.1	PPM1E	PREDICTED: protein phosphatase 1E [Cynoglossus semilaevis]	-	-	-	-	-	-	-
XR_001761642.1	XM_017041837.1	rnft1	PREDICTED: RING finger and transmembrane domain-containing protein 1 isoform X2 [Cynoglossus semilaevis]	-	-	-	-	-	-	-
XR_001761587.1	XM_017041580.1	B3GNT3	PREDICTED: N-acetyllactosaminide beta-1,3-N-acetylglucosaminyltransferase 3-like [Cynoglossus semilaevis]	Metabolism	Glycan biosynthesis and metabolism;Global and Overview	ko01100//Metabolic pathways;ko00601//Glycosphingolipid biosynthesis - lacto and neolacto series	K07970	-	-	-
XR_001761649.1	XM_008333055.2	-	PREDICTED: uncharacterized protein LOC103395369 isoform X2 [Cynoglossus semilaevis]	-	-	-	-	-	-	-
XR_001761649.1	XM_017041931.1	-	PREDICTED: uncharacterized protein LOC103395369 isoform X3 [Cynoglossus semilaevis]	-	-	-	-	-	-	-
XR_523260.2	XM_017041646.1	Usp28	PREDICTED: ubiquitin carboxyl-terminal hydrolase 28 isoform X2 [Cynoglossus semilaevis]	-	-	-	-	-	-	-
XR_523260.2	XM_008333104.1	Usp28	PREDICTED: ubiquitin carboxyl-terminal hydrolase 28 isoform X2 [Cynoglossus semilaevis]	-	-	-	-	-	-	-
XR_523260.2	XM_008333103.2	Usp28	PREDICTED: ubiquitin carboxyl-terminal hydrolase 28 isoform X2 [Cynoglossus semilaevis]	-	-	-	-	-	-	-
XR_523261.2	XM_017041646.1	Usp28	PREDICTED: ubiquitin carboxyl-terminal hydrolase 28 isoform X2 [Cynoglossus semilaevis]	-	-	-	-	-	-	-
XR_523261.2	XM_008333104.1	Usp28	PREDICTED: ubiquitin carboxyl-terminal hydrolase 28 isoform X2 [Cynoglossus semilaevis]	-	-	-	-	-	-	-
XR_523261.2	XM_008333103.2	Usp28	PREDICTED: ubiquitin carboxyl-terminal hydrolase 28 isoform X2 [Cynoglossus semilaevis]	-	-	-	-	-	-	-
XR_523261.2	XM_008333105.2	orai2	PREDICTED: protein orai-2 [Cynoglossus semilaevis]	Environmental Information Processing	Signal transduction	ko04020//Calcium signaling pathway	K16057	-	-	-
XR_523261.2	XM_008333107.2	orai2	PREDICTED: protein orai-2 [Cynoglossus semilaevis]	Environmental Information Processing	Signal transduction	ko04020//Calcium signaling pathway	K16057	-	-	-
XR_523262.2	XM_008333111.2	TM4SF1	PREDICTED: transmembrane 4 L6 family member 5 [Cynoglossus semilaevis]	-	-	-	-	-	-	-
XR_001761577.1	XM_017041556.1	PCYT1B	PREDICTED: choline-phosphate cytidylyltransferase B-like isoform X1 [Cynoglossus semilaevis]	Metabolism	Global and Overview;Lipid metabolism	ko01100//Metabolic pathways;ko00564//Glycerophospholipid metabolism	K00968	-	-	-
XR_001761573.1	XM_017041531.1	Map7d2	PREDICTED: MAP7 domain-containing protein 2-like isoform X3 [Cynoglossus semilaevis]	-	-	-	-	-	-	-
XR_001761581.1	XM_008333210.2	SLC9A6	PREDICTED: sodium/hydrogen exchanger 6-like [Cynoglossus semilaevis]	-	-	-	-	-	-	-
XR_001761576.1	XM_008333210.2	SLC9A6	PREDICTED: sodium/hydrogen exchanger 6-like [Cynoglossus semilaevis]	-	-	-	-	-	-	-
XR_001761583.1	XM_008333210.2	SLC9A6	PREDICTED: sodium/hydrogen exchanger 6-like [Cynoglossus semilaevis]	-	-	-	-	-	-	-
XR_001761584.1	XM_008333210.2	SLC9A6	PREDICTED: sodium/hydrogen exchanger 6-like [Cynoglossus semilaevis]	-	-	-	-	-	-	-
XR_001761578.1	XM_008333210.2	SLC9A6	PREDICTED: sodium/hydrogen exchanger 6-like [Cynoglossus semilaevis]	-	-	-	-	-	-	-
XR_523268.2	XM_017041550.1	Trim3	PREDICTED: tripartite motif-containing protein 3-like [Cynoglossus semilaevis]	-	-	-	-	-	-	-
XR_001761622.1	XM_008333248.2	Picalm	PREDICTED: phosphatidylinositol-binding clathrin assembly protein-like isoform X4 [Cynoglossus semilaevis]	-	-	-	-	-	-	-
XR_001761622.1	XM_017041678.1	Picalm	PREDICTED: phosphatidylinositol-binding clathrin assembly protein-like isoform X1 [Cynoglossus semilaevis]	-	-	-	-	-	-	-
XR_001761621.1	XM_008333248.2	Picalm	PREDICTED: phosphatidylinositol-binding clathrin assembly protein-like isoform X4 [Cynoglossus semilaevis]	-	-	-	-	-	-	-
XR_001761621.1	XM_017041678.1	Picalm	PREDICTED: phosphatidylinositol-binding clathrin assembly protein-like isoform X1 [Cynoglossus semilaevis]	-	-	-	-	-	-	-
XR_523273.2	XM_008333248.2	Picalm	PREDICTED: phosphatidylinositol-binding clathrin assembly protein-like isoform X4 [Cynoglossus semilaevis]	-	-	-	-	-	-	-
XR_523273.2	XM_017041678.1	Picalm	PREDICTED: phosphatidylinositol-binding clathrin assembly protein-like isoform X1 [Cynoglossus semilaevis]	-	-	-	-	-	-	-
XR_001761644.1	XM_017041859.1	MCF2	PREDICTED: proto-oncogene DBL-like [Cynoglossus semilaevis]	-	-	-	-	-	-	-
XR_523279.2	XM_008333309.2	pak3	PREDICTED: serine/threonine-protein kinase PAK 3 isoform X1 [Cynoglossus semilaevis]	Cellular Processes;Environmental Information Processing	Cell motility;Cellular commiunity;Signal transduction	ko04510//Focal adhesion;ko04810//Regulation of actin cytoskeleton;ko04012//ErbB signaling pathway	K05733	-	-	-
XR_523281.2	XM_008333362.2	Arid5b	PREDICTED: AT-rich interactive domain-containing protein 5B-like [Cynoglossus semilaevis]	-	-	-	-	-	-	-
XR_523285.2	XM_008333485.2	PRRG3	PREDICTED: transmembrane gamma-carboxyglutamic acid protein 3 [Cynoglossus semilaevis]	-	-	-	-	-	-	-
XR_001761598.1	XM_008333505.2	Gpr64	PREDICTED: LOW QUALITY PROTEIN: adhesion G-protein coupled receptor G2-like [Cynoglossus semilaevis]	-	-	-	-	-	-	-
XR_001761645.1	XM_008333520.2	SLC22A6	PREDICTED: solute carrier family 22 member 6 [Cynoglossus semilaevis]	-	-	-	-	-	-	-
XR_001761750.1	XM_008333585.2	CFHR1	PREDICTED: complement factor H-related protein 1-like [Cynoglossus semilaevis]	-	-	-	-	-	-	-
XR_001761750.1	XM_008333590.2	F13B	PREDICTED: coagulation factor XIII B chain-like [Cynoglossus semilaevis]	-	-	-	-	-	-	-
XR_523293.2	XM_008333613.2	PIK3R3	PREDICTED: phosphatidylinositol 3-kinase regulatory subunit gamma-like isoform X2 [Cynoglossus semilaevis]	Organismal Systems;Cellular Processes;Environmental Information Processing	Cellular commiunity;Signal transduction;Circulatory system;Endocrine system;Cell motility;Immune system;Cell growth and death	ko04510//Focal adhesion;ko04810//Regulation of actin cytoskeleton;ko04261//Adrenergic signaling in cardiomyocytes;ko04910//Insulin signaling pathway;ko04068//FoxO signaling pathway;ko04012//ErbB signaling pathway;ko04070//Phosphatidylinositol signaling system;ko04630//Jak-STAT signaling pathway;ko04914//Progesterone-mediated oocyte maturation;ko04210//Apoptosis;ko04620//Toll-like receptor signali…	K02649	-	-	-
XR_001761731.1	XM_008333635.2	EPHB3	PREDICTED: ephrin type-B receptor 3-like [Cynoglossus semilaevis]	-	-	-	-	-	-	-
XR_001761718.1	XM_008333758.2	epha4-a	PREDICTED: ephrin type-A receptor 4-like [Cynoglossus semilaevis]	-	-	-	-	-	-	-
XR_523310.2	XM_008333784.2	Rxfp3	PREDICTED: relaxin-3 receptor 1-like [Cynoglossus semilaevis]	Environmental Information Processing	Signaling molecules and interaction	ko04080//Neuroactive ligand-receptor interaction	K08397	-	-	-
XR_001761687.1	XM_008333841.2	chrng	PREDICTED: acetylcholine receptor subunit gamma [Cynoglossus semilaevis]	Environmental Information Processing	Signaling molecules and interaction	ko04080//Neuroactive ligand-receptor interaction	K04818	-	-	-
XR_001761685.1	XM_008333857.2	WDR47	PREDICTED: WD repeat-containing protein 47-like [Cynoglossus semilaevis]	-	-	-	-	-	-	-
XR_001761662.1	XM_008334102.2	SLC35A3	PREDICTED: UDP-N-acetylglucosamine transporter-like isoform X2 [Cynoglossus semilaevis]	-	-	-	-	-	-	-
XR_001761662.1	XM_008334101.2	SLC35A3	PREDICTED: UDP-N-acetylglucosamine transporter-like isoform X1 [Cynoglossus semilaevis]	-	-	-	-	-	-	-
XR_001761661.1	XM_008334102.2	SLC35A3	PREDICTED: UDP-N-acetylglucosamine transporter-like isoform X2 [Cynoglossus semilaevis]	-	-	-	-	-	-	-
XR_001761661.1	XM_008334101.2	SLC35A3	PREDICTED: UDP-N-acetylglucosamine transporter-like isoform X1 [Cynoglossus semilaevis]	-	-	-	-	-	-	-
XR_001761711.1	XM_008334076.2	AGFG1	PREDICTED: arf-GAP domain and FG repeat-containing protein 1 isoform X2 [Cynoglossus semilaevis]	-	-	-	-	-	-	-
XR_001761735.1	XM_017042444.1	TNK2	PREDICTED: LOW QUALITY PROTEIN: activated CDC42 kinase 1 [Cynoglossus semilaevis]	-	-	-	-	-	-	-
XR_001761734.1	XM_017042444.1	TNK2	PREDICTED: LOW QUALITY PROTEIN: activated CDC42 kinase 1 [Cynoglossus semilaevis]	-	-	-	-	-	-	-
XR_523338.2	XM_008334254.2	LECT1	PREDICTED: leukocyte cell-derived chemotaxin 1 isoform X1 [Cynoglossus semilaevis]	-	-	-	-	-	-	-
XR_523345.2	XM_008334398.2	GATA6	PREDICTED: transcription factor GATA-6 [Cynoglossus semilaevis]	-	-	-	-	-	-	-
XR_001761753.1	XR_001761752.1
XR_523355.1	XM_008334558.1	LOX	PREDICTED: protein-lysine 6-oxidase-like [Cynoglossus semilaevis]	-	-	-	-	-	-	-
XR_523363.2	XM_008334656.2	Napg	PREDICTED: gamma-soluble NSF attachment protein [Cynoglossus semilaevis]	-	-	-	-	-	-	-
XR_523365.2	XM_017042355.1	Cdh12	PREDICTED: LOW QUALITY PROTEIN: cadherin-12 [Cynoglossus semilaevis]	-	-	-	-	-	-	-
XR_001761720.1	XM_017042355.1	Cdh12	PREDICTED: LOW QUALITY PROTEIN: cadherin-12 [Cynoglossus semilaevis]	-	-	-	-	-	-	-
XR_001761720.1	XM_017042353.1	CDH18	PREDICTED: cadherin-18 isoform X2 [Cynoglossus semilaevis]	-	-	-	-	-	-	-
XR_001761720.1	XM_008334717.2	CDH18	PREDICTED: cadherin-18 isoform X1 [Cynoglossus semilaevis]	-	-	-	-	-	-	-
XR_001761722.1	XM_017042353.1	CDH18	PREDICTED: cadherin-18 isoform X2 [Cynoglossus semilaevis]	-	-	-	-	-	-	-
XR_001761722.1	XM_008334717.2	CDH18	PREDICTED: cadherin-18 isoform X1 [Cynoglossus semilaevis]	-	-	-	-	-	-	-
XR_523369.2	XM_008334700.2	MAP4	PREDICTED: microtubule-associated protein tau-like isoform X3 [Cynoglossus semilaevis]	-	-	-	-	-	-	-
XR_001761701.1	XM_008334724.2	slc6a9	PREDICTED: sodium- and chloride-dependent glycine transporter 1 isoform X2 [Cynoglossus semilaevis]	-	-	-	-	-	-	-
XR_001761701.1	XM_017042259.1	slc6a9	PREDICTED: sodium- and chloride-dependent glycine transporter 1 isoform X2 [Cynoglossus semilaevis]	-	-	-	-	-	-	-
XR_001761701.1	XM_017042260.1	slc6a9	PREDICTED: sodium- and chloride-dependent glycine transporter 1 isoform X2 [Cynoglossus semilaevis]	-	-	-	-	-	-	-
XR_001761701.1	XM_008334722.2	slc6a9	PREDICTED: sodium- and chloride-dependent glycine transporter 1 isoform X2 [Cynoglossus semilaevis]	-	-	-	-	-	-	-
XR_001761701.1	XM_008334721.1	slc6a9	PREDICTED: sodium- and chloride-dependent glycine transporter 1 isoform X2 [Cynoglossus semilaevis]	-	-	-	-	-	-	-
XR_001761701.1	XM_017042258.1	slc6a9	PREDICTED: sodium- and chloride-dependent glycine transporter 1 isoform X1 [Cynoglossus semilaevis]	-	-	-	-	-	-	-
XR_001761701.1	XM_008334726.2	slc6a9	PREDICTED: sodium- and chloride-dependent glycine transporter 1 isoform X3 [Cynoglossus semilaevis]	-	-	-	-	-	-	-
XR_523372.2	XM_008334720.2	LRRC24	PREDICTED: leucine-rich repeat-containing protein 24-like [Cynoglossus semilaevis]	-	-	-	-	-	-	-
XR_001761703.1	XM_008334720.2	LRRC24	PREDICTED: leucine-rich repeat-containing protein 24-like [Cynoglossus semilaevis]	-	-	-	-	-	-	-
XR_001761699.1	XM_008334773.2	Mfsd12	PREDICTED: major facilitator superfamily domain-containing protein 12 [Cynoglossus semilaevis]	-	-	-	-	-	-	-
XR_001761698.1	XM_017042233.1	Adamtsl2	PREDICTED: ADAMTS-like protein 2 isoform X1 [Cynoglossus semilaevis]	-	-	-	-	-	-	-
XR_001761697.1	XM_017042223.1	CTNND2	PREDICTED: catenin delta-2-like [Cynoglossus semilaevis]	-	-	-	-	-	-	-
XR_523383.2	XM_017042223.1	CTNND2	PREDICTED: catenin delta-2-like [Cynoglossus semilaevis]	-	-	-	-	-	-	-
XR_523392.2	XM_017042371.1	TEP1	PREDICTED: telomerase protein component 1 [Cynoglossus semilaevis]	-	-	-	-	-	-	-
XR_523392.2	XM_008334924.2	TEP1	PREDICTED: telomerase protein component 1 [Cynoglossus semilaevis]	-	-	-	-	-	-	-
XR_001761729.1	XM_017042371.1	TEP1	PREDICTED: telomerase protein component 1 [Cynoglossus semilaevis]	-	-	-	-	-	-	-
XR_001761729.1	XM_008334924.2	TEP1	PREDICTED: telomerase protein component 1 [Cynoglossus semilaevis]	-	-	-	-	-	-	-
XR_523393.2	XM_017042371.1	TEP1	PREDICTED: telomerase protein component 1 [Cynoglossus semilaevis]	-	-	-	-	-	-	-
XR_523393.2	XM_008334924.2	TEP1	PREDICTED: telomerase protein component 1 [Cynoglossus semilaevis]	-	-	-	-	-	-	-
XR_001761726.1	XM_017042371.1	TEP1	PREDICTED: telomerase protein component 1 [Cynoglossus semilaevis]	-	-	-	-	-	-	-
XR_001761726.1	XM_008334924.2	TEP1	PREDICTED: telomerase protein component 1 [Cynoglossus semilaevis]	-	-	-	-	-	-	-
XR_001761728.1	XM_017042371.1	TEP1	PREDICTED: telomerase protein component 1 [Cynoglossus semilaevis]	-	-	-	-	-	-	-
XR_001761728.1	XM_008334924.2	TEP1	PREDICTED: telomerase protein component 1 [Cynoglossus semilaevis]	-	-	-	-	-	-	-
XR_001761730.1	XM_017042371.1	TEP1	PREDICTED: telomerase protein component 1 [Cynoglossus semilaevis]	-	-	-	-	-	-	-
XR_001761730.1	XM_008334924.2	TEP1	PREDICTED: telomerase protein component 1 [Cynoglossus semilaevis]	-	-	-	-	-	-	-
XR_001761730.1	XM_008334926.2	APOL6	PREDICTED: glutamic acid-rich protein-like [Cynoglossus semilaevis]	-	-	-	-	-	-	-
XR_001761732.1	XM_017042409.1	ASPH	PREDICTED: aspartyl/asparaginyl beta-hydroxylase isoform X1 [Cynoglossus semilaevis]	-	-	-	-	-	-	-
XR_001761732.1	XM_017042413.1	ASPH	PREDICTED: aspartyl/asparaginyl beta-hydroxylase isoform X4 [Cynoglossus semilaevis]	-	-	-	-	-	-	-
XR_523411.2	XM_008335101.2	ptmaa	PREDICTED: prothymosin alpha-B-like [Cynoglossus semilaevis]	-	-	-	-	-	-	-
XR_001761680.1	XM_008335084.1	murc	PREDICTED: muscle-related coiled-coil protein-like [Cynoglossus semilaevis]	-	-	-	-	-	-	-
XR_001761677.1	XM_017042139.1	ADCY8	PREDICTED: adenylate cyclase type 8 isoform X2 [Cynoglossus semilaevis]	Organismal Systems;Cellular Processes;Metabolism;Environmental Information Processing	Endocrine system;Cellular commiunity;Circulatory system;Signal transduction;Nucleotide metabolism;Cell growth and death	ko04020//Calcium signaling pathway;ko04261//Adrenergic signaling in cardiomyocytes;ko00230//Purine metabolism;ko04916//Melanogenesis;ko04270//Vascular smooth muscle contraction;ko04912//GnRH signaling pathway;ko04114//Oocyte meiosis;ko04540//Gap junction;ko04914//Progesterone-mediated oocyte maturation	K08048	-	-	-
XR_523420.2	XM_017042687.1	WHSC1L1	PREDICTED: histone-lysine N-methyltransferase NSD3-like isoform X8 [Cynoglossus semilaevis]	Metabolism	Amino acid metabolism	ko00310//Lysine degradation	K11425	-	-	-
XR_523420.2	XM_017042686.1	WHSC1L1	PREDICTED: histone-lysine N-methyltransferase NSD3-like isoform X7 [Cynoglossus semilaevis]	Metabolism	Amino acid metabolism	ko00310//Lysine degradation	K11425	-	-	-
XR_523420.2	XM_017042681.1	WHSC1L1	PREDICTED: histone-lysine N-methyltransferase NSD3-like isoform X2 [Cynoglossus semilaevis]	Metabolism	Amino acid metabolism	ko00310//Lysine degradation	K11425	-	-	-
XR_523420.2	XM_017042679.1	WHSC1L1	PREDICTED: histone-lysine N-methyltransferase NSD3-like isoform X1 [Cynoglossus semilaevis]	Metabolism	Amino acid metabolism	ko00310//Lysine degradation	K11425	-	-	-
XR_523420.2	XM_017042683.1	WHSC1L1	PREDICTED: histone-lysine N-methyltransferase NSD3-like isoform X4 [Cynoglossus semilaevis]	Metabolism	Amino acid metabolism	ko00310//Lysine degradation	K11425	-	-	-
XR_523420.2	XM_017042680.1	WHSC1L1	PREDICTED: histone-lysine N-methyltransferase NSD3-like isoform X1 [Cynoglossus semilaevis]	Metabolism	Amino acid metabolism	ko00310//Lysine degradation	K11425	-	-	-
XR_523422.2	XM_017042767.1	CUX2	PREDICTED: LOW QUALITY PROTEIN: homeobox protein cut-like 2 [Cynoglossus semilaevis]	-	-	-	-	-	-	-
XR_523431.2	XM_008335468.2	tcf7l1a	PREDICTED: transcription factor 7-like 1-A isoform X2 [Cynoglossus semilaevis]	Organismal Systems;Cellular Processes;Environmental Information Processing	Endocrine system;Cellular commiunity;Signal transduction	ko04310//Wnt signaling pathway;ko04520//Adherens junction;ko04916//Melanogenesis	K04490	-	-	-
XR_001761813.1	XM_008335798.2	WDR66	PREDICTED: WD repeat-containing protein 66 isoform X1 [Cynoglossus semilaevis]	-	-	-	-	-	-	-
XR_523452.1	XM_017043057.1	pkn2	PREDICTED: serine/threonine-protein kinase N2-like isoform X3 [Cynoglossus semilaevis]	-	-	-	-	-	-	-
XR_523452.1	XM_008335897.2	pkn2	PREDICTED: serine/threonine-protein kinase N2-like isoform X1 [Cynoglossus semilaevis]	-	-	-	-	-	-	-
XR_001761792.1	XM_008336181.2	Fbp2	PREDICTED: fructose-1,6-bisphosphatase isozyme 2-like [Cynoglossus semilaevis]	Organismal Systems;Metabolism	Endocrine system;Carbohydrate metabolism;Global and Overview	ko01100//Metabolic pathways;ko01110//Biosynthesis of secondary metabolites;ko01130//Biosynthesis of antibiotics;ko04910//Insulin signaling pathway;ko01120//Microbial metabolism in diverse environments;ko01200//Carbon metabolism;ko00010//Glycolysis / Gluconeogenesis;ko00051//Fructose and mannose metabolism;ko00030//Pentose phosphate pathway	K03841	-	-	-
XR_523467.2	XM_008336172.2	Dusp2	PREDICTED: dual specificity protein phosphatase 2 [Cynoglossus semilaevis]	Environmental Information Processing	Signal transduction	ko04010//MAPK signaling pathway	K04459	-	-	-
XR_001761810.1	XM_008336269.2	Rdh14	PREDICTED: retinol dehydrogenase 14-like [Cynoglossus semilaevis]	-	-	-	-	-	-	-
XR_001761812.1	XM_017043127.1	KCNT1	PREDICTED: potassium channel subfamily T member 1-like [Cynoglossus semilaevis]	-	-	-	-	-	-	-
XR_523472.2	XM_008336325.2	Inpp5e	PREDICTED: 72 kDa inositol polyphosphate 5-phosphatase-like [Cynoglossus semilaevis]	Environmental Information Processing;Metabolism	Carbohydrate metabolism;Global and Overview;Signal transduction	ko01100//Metabolic pathways;ko04070//Phosphatidylinositol signaling system;ko00562//Inositol phosphate metabolism	K01099	-	-	-
XR_001761779.1	XM_017042804.1	gpr54	PREDICTED: G-protein coupled receptor 54-like [Cynoglossus semilaevis]	Environmental Information Processing	Signaling molecules and interaction	ko04080//Neuroactive ligand-receptor interaction	K08374	-	-	-
XR_001759764.1	XM_008336494.2	nudt18	PREDICTED: 8-oxo-dGDP phosphatase NUDT18 [Cynoglossus semilaevis]	-	-	-	-	-	-	-
XR_523480.2	XM_008336700.2	NTRK2	PREDICTED: BDNF/NT-3 growth factors receptor isoform X2 [Cynoglossus semilaevis]	Environmental Information Processing	Signal transduction	ko04010//MAPK signaling pathway	K04360	-	-	-

## Sheet: anti-novel
lncRNA	mRNA	Symbol	Description	KEGG_A_class	KEGG_B_class	Pathway	K_ID	GO Component	GO Function	GO Process
TCONS_00065618	XM_008329240.2	AANAT	PREDICTED: serotonin N-acetyltransferase-like [Cynoglossus semilaevis]	Metabolism	Global and Overview;Amino acid metabolism	ko01100//Metabolic pathways;ko00380//Tryptophan metabolism	K00669	-	-	-
TCONS_00064268	XM_008328437.2	Gpr183	PREDICTED: G-protein coupled receptor 183-like [Cynoglossus semilaevis]	-	-	-	-	-	-	-
TCONS_00024594	XM_008313041.2	APOB	PREDICTED: apolipoprotein B-100-like [Cynoglossus semilaevis]	-	-	-	-	-	-	-
TCONS_00045861	XM_017037029.1	OLIG3	PREDICTED: oligodendrocyte transcription factor 3 [Cynoglossus semilaevis]	-	-	-	-	-	-	GO:0022008//neurogenesis;GO:0044699//single-organism process;GO:0044707//single-multicellular organism process;GO:0007275//multicellular organism development;GO:0009987//cellular process;GO:0048869//cellular developmental process;GO:0044763//single-organism cellular process;GO:0044767//single-organism developmental process;GO:0030154//cell differentiation;GO:0032502//developmental process;GO:0048…
TCONS_00071026	XM_017041167.1	Col11a2	PREDICTED: collagen alpha-2(XI) chain-like [Cynoglossus semilaevis]	-	-	-	-	-	-	-
TCONS_00031552	XM_008315226.2	Scube1	PREDICTED: signal peptide, CUB and EGF-like domain-containing protein 1 isoform X1 [Cynoglossus semilaevis]	-	-	-	-	-	-	-
TCONS_00055920	XM_008324347.2	efna5b	PREDICTED: ephrin-A5-like [Cynoglossus semilaevis]	-	-	-	-	-	-	-
TCONS_00026338	XM_017033757.1	Akap12	PREDICTED: A-kinase anchor protein 12-like isoform X1 [Cynoglossus semilaevis]	-	-	-	-	-	-	-
TCONS_00067903	XM_017040709.1	Hid1	PREDICTED: protein HID1 [Cynoglossus semilaevis]	-	-	-	-	-	-	-
TCONS_00017381	XM_008310264.2	KCNG2	PREDICTED: potassium voltage-gated channel subfamily G member 1-like [Cynoglossus semilaevis]	-	-	-	-	-	-	-
TCONS_00044811	XM_008320831.2	Rims4	PREDICTED: regulating synaptic membrane exocytosis protein 4 isoform X1 [Cynoglossus semilaevis]	-	-	-	-	-	-	-
TCONS_00027264	XM_008314168.2	ADO	PREDICTED: 2-aminoethanethiol dioxygenase [Cynoglossus semilaevis]	Metabolism	Metabolism of other amino acids;Global and Overview	ko01100//Metabolic pathways;ko00430//Taurine and hypotaurine metabolism	K10712	-	-	GO:0044699//single-organism process;GO:0008152//metabolic process;GO:0044710//single-organism metabolic process
TCONS_00019820	XM_008310719.2	Slc7a10	PREDICTED: asc-type amino acid transporter 1 [Cynoglossus semilaevis]	-	-	-	-	GO:0016020//membrane;GO:0044425//membrane part;GO:0031224//intrinsic component of membrane	GO:0015075//ion transmembrane transporter activity;GO:0022891//substrate-specific transmembrane transporter activity;GO:0022892//substrate-specific transporter activity;GO:0022857//transmembrane transporter activity;GO:0005215//transporter activity;GO:0008509//anion transmembrane transporter activity;GO:0005342//organic acid transmembrane transporter activity;GO:0046943//carboxylic acid transmemb…	-
TCONS_00039957	XM_008318719.2	Sema3g	PREDICTED: semaphorin-3G [Cynoglossus semilaevis]	-	-	-	-	-	-	GO:0044699//single-organism process;GO:0044707//single-multicellular organism process;GO:0032501//multicellular organismal process
TCONS_00000797	XM_008309930.1	E2F2	PREDICTED: transcription factor E2F2 isoform X1 [Cynoglossus semilaevis]	Cellular Processes	Cell growth and death	ko04110//Cell cycle	K09389	-	-	-
TCONS_00042851	XM_008321028.2	Cldn19	PREDICTED: claudin-19 isoform X2 [Cynoglossus semilaevis]	Environmental Information Processing;Cellular Processes	Signaling molecules and interaction;Cellular commiunity	ko04530//Tight junction;ko04514//Cell adhesion molecules (CAMs)	K06087	GO:0030054//cell junction;GO:0031224//intrinsic component of membrane;GO:0016020//membrane;GO:0044425//membrane part;GO:0043296//apical junction complex;GO:0005911//cell-cell junction	-	-
TCONS_00067167	XM_017040538.1	-	PREDICTED: regulator of G-protein signaling 9 isoform X1 [Cynoglossus semilaevis]	Organismal Systems	Sensory system	ko04744//Phototransduction	K13765	-	-	-
TCONS_00048389	XM_008322205.2	-	PREDICTED: vertebrate ancient opsin-like [Cynoglossus semilaevis]	-	-	-	-	GO:0016020//membrane;GO:0044425//membrane part;GO:0031224//intrinsic component of membrane	GO:0004872//receptor activity;GO:0004871//signal transducer activity;GO:0004888//transmembrane signaling receptor activity;GO:0038023//signaling receptor activity;GO:0060089//molecular transducer activity;GO:0099600//transmembrane receptor activity	GO:0043412//macromolecule modification;GO:0003008//system process;GO:0051716//cellular response to stimulus;GO:0032501//multicellular organismal process;GO:0044699//single-organism process;GO:0007154//cell communication;GO:0050953//sensory perception of light stimulus;GO:0044238//primary metabolic process;GO:0044763//single-organism cellular process;GO:0044700//single organism signaling;GO:003621…
TCONS_00020718	XM_008311428.2	ANPEP	PREDICTED: aminopeptidase N-like [Cynoglossus semilaevis]	Metabolism	Global and Overview;Metabolism of other amino acids	ko01100//Metabolic pathways;ko00480//Glutathione metabolism	K11140	-	-	-
TCONS_00052118	XM_017037660.1	Oprd1	PREDICTED: delta-type opioid receptor [Cynoglossus semilaevis]	Environmental Information Processing	Signaling molecules and interaction	ko04080//Neuroactive ligand-receptor interaction	K04213	-	-	-
TCONS_00055569	XM_017038363.1	ABCC1	PREDICTED: multidrug resistance-associated protein 1-like [Cynoglossus semilaevis]	Environmental Information Processing	Membrane transport	ko02010//ABC transporters	K05665	-	-	-
TCONS_00002157	XM_008321215.2	-	PREDICTED: uncharacterized protein LOC103386801 [Cynoglossus semilaevis]	-	-	-	-	-	-	-
TCONS_00021155	XM_008311785.2	foxb1	PREDICTED: forkhead box protein B1 [Cynoglossus semilaevis]	-	-	-	-	GO:0043231//intracellular membrane-bounded organelle;GO:0005623//cell;GO:0044464//cell part;GO:0043229//intracellular organelle;GO:0005622//intracellular;GO:0043226//organelle;GO:0043227//membrane-bounded organelle;GO:0044424//intracellular part	GO:0003677//DNA binding;GO:0097159//organic cyclic compound binding;GO:0001071//nucleic acid binding transcription factor activity;GO:0005488//binding;GO:0003676//nucleic acid binding;GO:1901363//heterocyclic compound binding	GO:0051179//localization;GO:0034641//cellular nitrogen compound metabolic process;GO:0048856//anatomical structure development;GO:0009987//cellular process;GO:0007275//multicellular organism development;GO:0044707//single-multicellular organism process;GO:0097659//nucleic acid-templated transcription;GO:0010467//gene expression;GO:0006725//cellular aromatic compound metabolic process;GO:0044237//…
TCONS_00076458	XM_008334025.2	Clcn2	PREDICTED: chloride channel protein 2-like [Cynoglossus semilaevis]	-	-	-	-	-	-	-
TCONS_00002057	XM_017034916.1	Tnfsf10	PREDICTED: tumor necrosis factor ligand superfamily member 10-like [Cynoglossus semilaevis]	-	-	-	-	GO:0044421//extracellular region part;GO:0005576//extracellular region	GO:0005515//protein binding;GO:0005102//receptor binding;GO:0032813//tumor necrosis factor receptor superfamily binding;GO:0005126//cytokine receptor binding;GO:0005488//binding	GO:0002376//immune system process
TCONS_00050841	XM_017037675.1	tbx20	PREDICTED: T-box transcription factor TBX20 [Cynoglossus semilaevis]	-	-	-	-	-	-	-
TCONS_00007890	XM_008307146.2	LCP2	PREDICTED: cathepsin L1-like [Cynoglossus semilaevis]	-	-	-	-	-	-	-
TCONS_00038942	XM_008319545.2	Scrt1	PREDICTED: transcriptional repressor scratch 1-like [Cynoglossus semilaevis]	-	-	-	-	-	GO:0043167//ion binding;GO:0043169//cation binding;GO:0005488//binding	GO:0050794//regulation of cellular process;GO:0006974//cellular response to DNA damage stimulus;GO:0044700//single organism signaling;GO:0030330//DNA damage response, signal transduction by p53 class mediator;GO:0042127//regulation of cell proliferation;GO:0007154//cell communication;GO:0042770//signal transduction in response to DNA damage;GO:0033554//cellular response to stress;GO:0010941//regu…
TCONS_00048772	XM_008322529.2	TLX1	PREDICTED: T-cell leukemia homeobox protein 1 [Cynoglossus semilaevis]	-	-	-	-	GO:0044464//cell part;GO:0005623//cell;GO:0043227//membrane-bounded organelle;GO:0005622//intracellular;GO:0044424//intracellular part;GO:0043229//intracellular organelle;GO:0043231//intracellular membrane-bounded organelle;GO:0043226//organelle	GO:0001071//nucleic acid binding transcription factor activity;GO:0003676//nucleic acid binding;GO:0005488//binding;GO:0097159//organic cyclic compound binding;GO:1901363//heterocyclic compound binding;GO:0003677//DNA binding	GO:0046483//heterocycle metabolic process;GO:0044271//cellular nitrogen compound biosynthetic process;GO:0034654//nucleobase-containing compound biosynthetic process;GO:0034641//cellular nitrogen compound metabolic process;GO:0006807//nitrogen compound metabolic process;GO:0010467//gene expression;GO:1901360//organic cyclic compound metabolic process;GO:1901576//organic substance biosynthetic pro…
TCONS_00021844	XM_017033400.1	PLCZ1	PREDICTED: 1-phosphatidylinositol 4,5-bisphosphate phosphodiesterase zeta-1 [Cynoglossus semilaevis]	Cellular Processes;Metabolism;Environmental Information Processing	Carbohydrate metabolism;Cell growth and death;Global and Overview;Signal transduction	ko01100//Metabolic pathways;ko04020//Calcium signaling pathway;ko04070//Phosphatidylinositol signaling system;ko04114//Oocyte meiosis;ko00562//Inositol phosphate metabolism	K05861	-	-	-
TCONS_00046055	XM_017037540.1	DLK2	PREDICTED: protein delta homolog 2 [Cynoglossus semilaevis]	-	-	-	-	-	-	-
TCONS_00035280	XM_017034936.1	TMPRSS6	PREDICTED: transmembrane protease serine 6 [Cynoglossus semilaevis]	-	-	-	-	-	-	-
TCONS_00002468	XM_008323692.2	-	PREDICTED: uncharacterized protein LOC103388626 [Cynoglossus semilaevis]	-	-	-	-	-	-	-
TCONS_00007687	XM_017042422.1	celf5	PREDICTED: CUGBP Elav-like family member 5 isoform X1 [Cynoglossus semilaevis]	-	-	-	-	-	-	-
TCONS_00002287	XM_008322126.2	Sgcz	PREDICTED: zeta-sarcoglycan [Cynoglossus semilaevis]	-	-	-	-	GO:0016020//membrane;GO:0031224//intrinsic component of membrane;GO:0044425//membrane part	-	-
TCONS_00008734	XM_008331652.2	Gipc3	PREDICTED: PDZ domain-containing protein GIPC3 [Cynoglossus semilaevis]	-	-	-	-	-	-	-
TCONS_00008765	XM_008332206.2	Pik3r2	PREDICTED: phosphatidylinositol 3-kinase regulatory subunit gamma-like [Cynoglossus semilaevis]	Environmental Information Processing;Organismal Systems;Cellular Processes	Cell growth and death;Cell motility;Immune system;Signal transduction;Circulatory system;Endocrine system;Cellular commiunity	ko04510//Focal adhesion;ko04810//Regulation of actin cytoskeleton;ko04261//Adrenergic signaling in cardiomyocytes;ko04910//Insulin signaling pathway;ko04068//FoxO signaling pathway;ko04012//ErbB signaling pathway;ko04070//Phosphatidylinositol signaling system;ko04630//Jak-STAT signaling pathway;ko04914//Progesterone-mediated oocyte maturation;ko04210//Apoptosis;ko04370//VEGF signaling pathway;ko0…	K02649	-	GO:0030234//enzyme regulator activity;GO:0019207//kinase regulator activity;GO:0098772//molecular function regulator	GO:0080090//regulation of primary metabolic process;GO:0043549//regulation of kinase activity;GO:0065007//biological regulation;GO:0043550//regulation of lipid kinase activity;GO:0019220//regulation of phosphate metabolic process;GO:0019222//regulation of metabolic process;GO:0065009//regulation of molecular function;GO:0051174//regulation of phosphorus metabolic process;GO:0050794//regulation of…
TCONS_00025883	XM_008312922.2	CTSB	PREDICTED: cathepsin B [Cynoglossus semilaevis]	Cellular Processes	Transport and catabolism	ko04142//Lysosome	K01363	-	GO:0008233//peptidase activity;GO:0070011//peptidase activity, acting on L-amino acid peptides;GO:0016787//hydrolase activity;GO:0003824//catalytic activity	GO:0051604//protein maturation;GO:0044238//primary metabolic process;GO:0043170//macromolecule metabolic process;GO:0019538//protein metabolic process;GO:0006508//proteolysis;GO:0019222//regulation of metabolic process;GO:0016485//protein processing;GO:0008152//metabolic process;GO:0071704//organic substance metabolic process;GO:0065007//biological regulation;GO:0050789//regulation of biological …
TCONS_00044439	XR_001760754.1
TCONS_00064641	XM_008328677.2	PDZK1	PREDICTED: Na(+)/H(+) exchange regulatory cofactor NHE-RF3 [Cynoglossus semilaevis]	-	-	-	-	-	-	-
TCONS_00019916	XM_008310842.2	Sv2b	PREDICTED: synaptic vesicle glycoprotein 2B-like [Cynoglossus semilaevis]	Environmental Information Processing	Signaling molecules and interaction	ko04512//ECM-receptor interaction	K06258	GO:0031224//intrinsic component of membrane;GO:0016020//membrane;GO:0044425//membrane part	GO:0005215//transporter activity	GO:0009987//cellular process;GO:0051234//establishment of localization;GO:0044699//single-organism process;GO:0044763//single-organism cellular process;GO:0051179//localization
TCONS_00036200	XM_008317304.1	-	PREDICTED: CMRF35-like molecule 1 [Cynoglossus semilaevis]	Organismal Systems	Immune system	ko04672//Intestinal immune network for IgA production	K13073	-	-	-
TCONS_00049335	XM_008322994.1	CD37	PREDICTED: CD82 antigen-like [Cynoglossus semilaevis]	-	-	-	-	-	-	-
TCONS_00072166	XM_017040922.1	COL28A1	PREDICTED: collagen alpha-1(XXVIII) chain-like [Cynoglossus semilaevis]	-	-	-	-	-	-	-
TCONS_00034993	XR_001760487.1
TCONS_00006187	XM_008327685.2	FGF11	PREDICTED: fibroblast growth factor 11 [Cynoglossus semilaevis]	Environmental Information Processing;Cellular Processes	Signal transduction;Cell motility	ko04010//MAPK signaling pathway;ko04810//Regulation of actin cytoskeleton	K04358	-	GO:0005102//receptor binding;GO:0005515//protein binding;GO:0005488//binding	-
TCONS_00056403	XM_008324819.2	TBX6L	PREDICTED: T-box-containing protein TBX6L-like [Cynoglossus semilaevis]	-	-	-	-	-	-	-
TCONS_00022453	XM_017033316.1	Akap5	PREDICTED: circumsporozoite protein-like [Cynoglossus semilaevis]	-	-	-	-	-	-	-
TCONS_00050251	XM_008323686.2	ENTPD1	PREDICTED: ectonucleoside triphosphate diphosphohydrolase 1-like [Cynoglossus semilaevis]	Metabolism	Nucleotide metabolism	ko00230//Purine metabolism;ko00240//Pyrimidine metabolism	K01510	-	-	-
TCONS_00046175	XM_008321800.2	RGS7	PREDICTED: regulator of G-protein signaling 7 isoform X1 [Cynoglossus semilaevis]	-	-	-	-	GO:0071944//cell periphery;GO:0019897//extrinsic component of plasma membrane;GO:0044425//membrane part;GO:0044459//plasma membrane part;GO:0005622//intracellular;GO:0005886//plasma membrane;GO:0098562//cytoplasmic side of membrane;GO:0044464//cell part;GO:0019898//extrinsic component of membrane;GO:0098552//side of membrane;GO:0044424//intracellular part;GO:0005623//cell;GO:0016020//membrane;GO:…	-	GO:0065007//biological regulation;GO:0050794//regulation of cellular process;GO:0008277//regulation of G-protein coupled receptor protein signaling pathway;GO:0023051//regulation of signaling;GO:0048523//negative regulation of cellular process;GO:0010646//regulation of cell communication;GO:0048585//negative regulation of response to stimulus;GO:0023057//negative regulation of signaling;GO:004574…
TCONS_00006469	XM_017040252.1	Pex5l	PREDICTED: LOW QUALITY PROTEIN: PEX5-related protein [Cynoglossus semilaevis]	Cellular Processes	Transport and catabolism	ko04146//Peroxisome	K13342	-	-	-
TCONS_00068407	XM_008329980.2	mreg	PREDICTED: melanoregulin-like [Cynoglossus semilaevis]	-	-	-	-	-	-	-
TCONS_00013081	XM_017031778.1	HHLA2	PREDICTED: CD276 antigen-like [Cynoglossus semilaevis]	-	-	-	-	-	-	-
TCONS_00078628	XM_008334444.1	AQP1	PREDICTED: aquaporin-1-like isoform X1 [Cynoglossus semilaevis]	-	-	-	-	-	-	-
TCONS_00002156	XM_008321215.2	-	PREDICTED: uncharacterized protein LOC103386801 [Cynoglossus semilaevis]	-	-	-	-	-	-	-
TCONS_00035588	NM_001294188.1	Pglyrp2	N-acetylmuramoyl-L-alanine amidase-like precursor [Cynoglossus semilaevis]	-	-	-	-	-	-	-
TCONS_00007226	XM_008336123.2	Slc10a4	PREDICTED: sodium/bile acid cotransporter 4 [Cynoglossus semilaevis]	-	-	-	-	-	GO:0022857//transmembrane transporter activity;GO:0015081//sodium ion transmembrane transporter activity;GO:0022804//active transmembrane transporter activity;GO:0005215//transporter activity;GO:0015294//solute:cation symporter activity;GO:0008324//cation transmembrane transporter activity;GO:0022891//substrate-specific transmembrane transporter activity;GO:0005342//organic acid transmembrane tra…	GO:0006820//anion transport;GO:0015711//organic anion transport;GO:0015849//organic acid transport;GO:0015718//monocarboxylic acid transport;GO:0006810//transport;GO:0051179//localization;GO:0051234//establishment of localization;GO:0044699//single-organism process;GO:0006811//ion transport;GO:0046942//carboxylic acid transport;GO:0071702//organic substance transport;GO:0044765//single-organism t…
TCONS_00042653	XM_017036652.1	Ptprt	PREDICTED: receptor-type tyrosine-protein phosphatase T isoform X1 [Cynoglossus semilaevis]	-	-	-	-	-	-	-
TCONS_00069695	XM_008331253.2	fndc5	PREDICTED: fibronectin type III domain-containing protein 5-like [Cynoglossus semilaevis]	-	-	-	-	-	-	-
TCONS_00032500	XM_008315959.2	RERG	PREDICTED: ras-related and estrogen-regulated growth inhibitor [Cynoglossus semilaevis]	-	-	-	-	-	GO:0097159//organic cyclic compound binding;GO:0005488//binding;GO:0097367//carbohydrate derivative binding;GO:0001882//nucleoside binding;GO:0001883//purine nucleoside binding;GO:0036094//small molecule binding;GO:0032549//ribonucleoside binding;GO:0032550//purine ribonucleoside binding;GO:1901363//heterocyclic compound binding	GO:1901361//organic cyclic compound catabolic process;GO:0044700//single organism signaling;GO:0051716//cellular response to stimulus;GO:0044699//single-organism process;GO:0008152//metabolic process;GO:0034641//cellular nitrogen compound metabolic process;GO:0044712//single-organism catabolic process;GO:0044248//cellular catabolic process;GO:0009154//purine ribonucleotide catabolic process;GO:00…
TCONS_00032499	XM_008315959.2	RERG	PREDICTED: ras-related and estrogen-regulated growth inhibitor [Cynoglossus semilaevis]	-	-	-	-	-	GO:0097159//organic cyclic compound binding;GO:0005488//binding;GO:0097367//carbohydrate derivative binding;GO:0001882//nucleoside binding;GO:0001883//purine nucleoside binding;GO:0036094//small molecule binding;GO:0032549//ribonucleoside binding;GO:0032550//purine ribonucleoside binding;GO:1901363//heterocyclic compound binding	GO:1901361//organic cyclic compound catabolic process;GO:0044700//single organism signaling;GO:0051716//cellular response to stimulus;GO:0044699//single-organism process;GO:0008152//metabolic process;GO:0034641//cellular nitrogen compound metabolic process;GO:0044712//single-organism catabolic process;GO:0044248//cellular catabolic process;GO:0009154//purine ribonucleotide catabolic process;GO:00…
TCONS_00050227	XM_017037914.1	eomes	PREDICTED: eomesodermin homolog [Cynoglossus semilaevis]	-	-	-	-	-	-	-
TCONS_00048390	XM_008322205.2	-	PREDICTED: vertebrate ancient opsin-like [Cynoglossus semilaevis]	-	-	-	-	GO:0016020//membrane;GO:0044425//membrane part;GO:0031224//intrinsic component of membrane	GO:0004872//receptor activity;GO:0004871//signal transducer activity;GO:0004888//transmembrane signaling receptor activity;GO:0038023//signaling receptor activity;GO:0060089//molecular transducer activity;GO:0099600//transmembrane receptor activity	GO:0043412//macromolecule modification;GO:0003008//system process;GO:0051716//cellular response to stimulus;GO:0032501//multicellular organismal process;GO:0044699//single-organism process;GO:0007154//cell communication;GO:0050953//sensory perception of light stimulus;GO:0044238//primary metabolic process;GO:0044763//single-organism cellular process;GO:0044700//single organism signaling;GO:003621…
TCONS_00011062	XM_008308010.1	xirp1	PREDICTED: xin actin-binding repeat-containing protein 1-like [Cynoglossus semilaevis]	-	-	-	-	-	-	-
TCONS_00031675	XM_008315339.2	Kcna1	PREDICTED: potassium voltage-gated channel subfamily A member 1-like [Cynoglossus semilaevis]	-	-	-	-	-	-	-
TCONS_00056297	XM_017038331.1	dbnl-b	PREDICTED: drebrin-like protein [Cynoglossus semilaevis]	-	-	-	-	-	-	-
TCONS_00055597	XM_008326226.2	Cfap53	PREDICTED: cilia- and flagella-associated protein 53-like [Cynoglossus semilaevis]	-	-	-	-	-	-	-
TCONS_00022643	XM_008311353.2	ITGA11	PREDICTED: integrin alpha-11-like [Cynoglossus semilaevis]	Cellular Processes;Environmental Information Processing	Cellular commiunity;Cell motility;Signaling molecules and interaction	ko04510//Focal adhesion;ko04810//Regulation of actin cytoskeleton;ko04512//ECM-receptor interaction	K06587	GO:0044464//cell part;GO:0044459//plasma membrane part;GO:0031226//intrinsic component of plasma membrane;GO:0005887//integral component of plasma membrane;GO:0016020//membrane;GO:0016021//integral component of membrane;GO:0005623//cell;GO:0071944//cell periphery;GO:0031224//intrinsic component of membrane;GO:0005886//plasma membrane;GO:0044425//membrane part	-	GO:0009987//cellular process;GO:0007166//cell surface receptor signaling pathway;GO:0044700//single organism signaling;GO:0065007//biological regulation;GO:0007154//cell communication;GO:0023052//signaling;GO:0051716//cellular response to stimulus;GO:0044699//single-organism process;GO:0007165//signal transduction;GO:0044763//single-organism cellular process;GO:0050896//response to stimulus;GO:00…
TCONS_00007690	XM_017042422.1	celf5	PREDICTED: CUGBP Elav-like family member 5 isoform X1 [Cynoglossus semilaevis]	-	-	-	-	-	-	-
TCONS_00073833	XM_017041561.1	-	PREDICTED: coiled-coil alpha-helical rod protein 1-like [Cynoglossus semilaevis]	-	-	-	-	-	-	-
TCONS_00062077	XM_008328075.2	Inpp4a	PREDICTED: type I inositol 3,4-bisphosphate 4-phosphatase isoform X4 [Cynoglossus semilaevis]	Metabolism;Environmental Information Processing	Carbohydrate metabolism;Global and Overview;Signal transduction	ko01100//Metabolic pathways;ko04070//Phosphatidylinositol signaling system;ko00562//Inositol phosphate metabolism	K01109	-	-	-
TCONS_00077360	XM_008334839.2	PAPPA2	PREDICTED: pappalysin-2 [Cynoglossus semilaevis]	-	-	-	-	-	-	-
TCONS_00058796	XM_008326764.2	F9	PREDICTED: LOW QUALITY PROTEIN: coagulation factor IX [Cynoglossus semilaevis]	-	-	-	-	-	-	-
TCONS_00028784	XM_017034816.1	NUP50	PREDICTED: nuclear pore complex protein Nup50 isoform X1 [Cynoglossus semilaevis]	Genetic Information Processing	Translation	ko03013//RNA transport	K14295	-	-	-
TCONS_00004982	XM_008317398.2	HSPA12B	PREDICTED: heat shock 70 kDa protein 12B isoform X2 [Cynoglossus semilaevis]	-	-	-	-	-	-	GO:0032502//developmental process;GO:0072359//circulatory system development;GO:0072358//cardiovascular system development;GO:0044707//single-multicellular organism process;GO:0007275//multicellular organism development;GO:0044699//single-organism process;GO:0048731//system development;GO:0032501//multicellular organismal process;GO:0001568//blood vessel development;GO:0044767//single-organism de…
TCONS_00017662	XM_017032367.1	MUC5AC	PREDICTED: mucin-5AC, partial [Cynoglossus semilaevis]	-	-	-	-	-	-	-
TCONS_00009358	XM_008337087.2	GADD45B	PREDICTED: growth arrest and DNA damage-inducible protein GADD45 beta [Cynoglossus semilaevis]	Cellular Processes;Environmental Information Processing	Cell growth and death;Signal transduction	ko04010//MAPK signaling pathway;ko04068//FoxO signaling pathway;ko04110//Cell cycle;ko04115//p53 signaling pathway	K04402	-	-	GO:0050896//response to stimulus;GO:0044699//single-organism process;GO:0044763//single-organism cellular process;GO:0009987//cellular process;GO:0007049//cell cycle
TCONS_00018940	XR_001760075.1
TCONS_00077110	XM_008334592.1	-	PREDICTED: uncharacterized protein LOC103396489 [Cynoglossus semilaevis]	-	-	-	-	-	-	-
TCONS_00024712	XM_017033622.1	-	PREDICTED: early nodulin-75-like [Cynoglossus semilaevis]	-	-	-	-	-	-	-
TCONS_00037903	XM_017035831.1	CTRC	PREDICTED: chymotrypsin-like elastase family member 2A [Cynoglossus semilaevis]	-	-	-	-	-	GO:0070011//peptidase activity, acting on L-amino acid peptides;GO:0016787//hydrolase activity;GO:0003824//catalytic activity;GO:0008233//peptidase activity	-
TCONS_00035106	XM_008316377.2	PDLIM3	PREDICTED: PDZ and LIM domain protein 3 isoform X1 [Cynoglossus semilaevis]	-	-	-	-	-	GO:0043169//cation binding;GO:0043167//ion binding;GO:0005488//binding	-
TCONS_00074160	XM_008333582.2	IGSF11	PREDICTED: immunoglobulin superfamily member 11-like [Cynoglossus semilaevis]	-	-	-	-	-	-	-
TCONS_00059083	XM_008327085.2	NSUN5	PREDICTED: putative methyltransferase NSUN7 [Cynoglossus semilaevis]	-	-	-	-	-	-	-
TCONS_00069610	XM_017041291.1	ANGPT1	PREDICTED: angiopoietin-1 [Cynoglossus semilaevis]	-	-	-	-	-	-	-
TCONS_00027842	XM_008314714.2	Trim39	PREDICTED: E3 ubiquitin-protein ligase TRIM21-like [Cynoglossus semilaevis]	-	-	-	-	-	-	-
TCONS_00056654	XM_008324903.2	Lrrtm4	PREDICTED: leucine-rich repeat transmembrane neuronal protein 4-like [Cynoglossus semilaevis]	-	-	-	-	-	-	-
TCONS_00018626	XM_017032520.1	FN1	PREDICTED: fibronectin-like [Cynoglossus semilaevis]	Environmental Information Processing;Cellular Processes	Cell motility;Signaling molecules and interaction;Cellular commiunity	ko04510//Focal adhesion;ko04810//Regulation of actin cytoskeleton;ko04512//ECM-receptor interaction	K05717	-	-	-
TCONS_00051772	XM_008323223.2	gapdh-2	PREDICTED: glyceraldehyde-3-phosphate dehydrogenase 2 [Cynoglossus semilaevis]	Metabolism	Carbohydrate metabolism;Global and Overview	ko01100//Metabolic pathways;ko01110//Biosynthesis of secondary metabolites;ko00010//Glycolysis / Gluconeogenesis	K10705	GO:0005623//cell;GO:0044464//cell part;GO:0005622//intracellular;GO:0044424//intracellular part	GO:0036094//small molecule binding;GO:0016620//oxidoreductase activity, acting on the aldehyde or oxo group of donors, NAD or NADP as acceptor;GO:1901363//heterocyclic compound binding;GO:0016491//oxidoreductase activity;GO:0005488//binding;GO:1901265//nucleoside phosphate binding;GO:0000166//nucleotide binding;GO:0016903//oxidoreductase activity, acting on the aldehyde or oxo group of donors;GO:…	GO:0044723//single-organism carbohydrate metabolic process;GO:0044238//primary metabolic process;GO:0006091//generation of precursor metabolites and energy;GO:0071704//organic substance metabolic process;GO:0044237//cellular metabolic process;GO:0044710//single-organism metabolic process;GO:0008152//metabolic process;GO:0005975//carbohydrate metabolic process;GO:0005996//monosaccharide metabolic …
TCONS_00040648	XM_008319219.2	FRMD4B	PREDICTED: FERM domain-containing protein 4B [Cynoglossus semilaevis]	-	-	-	-	-	-	-
TCONS_00059906	XM_008327608.2	actc1	PREDICTED: actin-85C-like [Cynoglossus semilaevis]	Organismal Systems	Circulatory system	ko04261//Adrenergic signaling in cardiomyocytes;ko04260//Cardiac muscle contraction	K12314	-	-	-
TCONS_00016211	XM_008309459.2	hnf1ba	PREDICTED: hepatocyte nuclear factor 1-beta isoform X1 [Cynoglossus semilaevis]	-	-	-	-	GO:0005622//intracellular;GO:0043231//intracellular membrane-bounded organelle;GO:0005623//cell;GO:0043227//membrane-bounded organelle;GO:0043226//organelle;GO:0044424//intracellular part;GO:0044464//cell part;GO:0043229//intracellular organelle	GO:0003676//nucleic acid binding;GO:1901363//heterocyclic compound binding;GO:0001071//nucleic acid binding transcription factor activity;GO:0005488//binding;GO:0097159//organic cyclic compound binding;GO:0003677//DNA binding	GO:0019438//aromatic compound biosynthetic process;GO:1901362//organic cyclic compound biosynthetic process;GO:0006807//nitrogen compound metabolic process;GO:0071704//organic substance metabolic process;GO:0016070//RNA metabolic process;GO:0097659//nucleic acid-templated transcription;GO:0044271//cellular nitrogen compound biosynthetic process;GO:1901360//organic cyclic compound metabolic proces…
TCONS_00011960	XM_008307514.2	-	PREDICTED: meiotic recombination protein REC8 homolog isoform X1 [Cynoglossus semilaevis]	Cellular Processes	Cell growth and death	ko04114//Oocyte meiosis	K13054	-	-	-
TCONS_00027462	XM_008314363.2	Retsat	PREDICTED: putative all-trans-retinol 13,14-reductase [Cynoglossus semilaevis]	Metabolism	Metabolism of cofactors and vitamins	ko00830//Retinol metabolism	K09516	-	-	-
TCONS_00002443	XM_008322977.2	TM4SF5	PREDICTED: transmembrane 4 L6 family member 5 [Cynoglossus semilaevis]	-	-	-	-	-	-	-
TCONS_00031712	XM_017034106.1	meig1	PREDICTED: meiosis expressed gene 1 protein homolog [Cynoglossus semilaevis]	-	-	-	-	GO:0043229//intracellular organelle;GO:0005622//intracellular;GO:0043227//membrane-bounded organelle;GO:0044464//cell part;GO:0043226//organelle;GO:0005623//cell;GO:0044424//intracellular part;GO:0043231//intracellular membrane-bounded organelle	-	-
TCONS_00042080	XM_017036413.1	SLC2A9	PREDICTED: solute carrier family 2, facilitated glucose transporter member 9-like [Cynoglossus semilaevis]	-	-	-	-	GO:0016020//membrane;GO:0031224//intrinsic component of membrane;GO:0044425//membrane part	GO:0022857//transmembrane transporter activity;GO:0005215//transporter activity	GO:0051234//establishment of localization;GO:0051179//localization;GO:0044763//single-organism cellular process;GO:0044699//single-organism process;GO:0009987//cellular process
TCONS_00060291	XM_017039120.1	Eva1c	PREDICTED: protein eva-1 homolog C-like isoform X1 [Cynoglossus semilaevis]	-	-	-	-	-	-	-
TCONS_00056694	XM_008324988.2	DES	PREDICTED: desmin [Cynoglossus semilaevis]	-	-	-	-	-	-	-
TCONS_00013163	XM_008308476.2	Vmn2r1	PREDICTED: vomeronasal type-2 receptor 1-like [Cynoglossus semilaevis]	-	-	-	-	-	-	-
TCONS_00017774	XM_008310494.2	USP50	PREDICTED: inactive ubiquitin carboxyl-terminal hydrolase 50, partial [Cynoglossus semilaevis]	-	-	-	-	-	-	-
TCONS_00028529	XM_008315186.2	PLAU	PREDICTED: urokinase-type plasminogen activator-like isoform X1 [Cynoglossus semilaevis]	-	-	-	-	-	GO:0003824//catalytic activity;GO:0008233//peptidase activity;GO:0070011//peptidase activity, acting on L-amino acid peptides;GO:0016787//hydrolase activity	GO:0071704//organic substance metabolic process;GO:0019538//protein metabolic process;GO:0010467//gene expression;GO:0016485//protein processing;GO:0006508//proteolysis;GO:0051604//protein maturation;GO:0008152//metabolic process;GO:0044238//primary metabolic process;GO:0043170//macromolecule metabolic process
TCONS_00014250	XM_008309207.1	MASP1	PREDICTED: mannan-binding lectin serine protease 1 isoform X1 [Cynoglossus semilaevis]	Organismal Systems	Immune system	ko04610//Complement and coagulation cascades	K03992	-	-	-
TCONS_00084292	XM_008336537.2	si:ch211-215c18.4	PREDICTED: LOW QUALITY PROTEIN: cilia- and flagella-associated protein 77 [Paralichthys olivaceus]	-	-	-	-	-	-	-
TCONS_00044434	XM_008320549.2	PHACTR3	PREDICTED: phosphatase and actin regulator 3-like [Cynoglossus semilaevis]	-	-	-	-	-	-	-
TCONS_00077933	XM_017042203.1	PLSCR2	PREDICTED: phospholipid scramblase 2-like [Cynoglossus semilaevis]	-	-	-	-	-	-	-
TCONS_00069113	XR_001761370.1
TCONS_00042082	XM_017036413.1	SLC2A9	PREDICTED: solute carrier family 2, facilitated glucose transporter member 9-like [Cynoglossus semilaevis]	-	-	-	-	GO:0016020//membrane;GO:0031224//intrinsic component of membrane;GO:0044425//membrane part	GO:0022857//transmembrane transporter activity;GO:0005215//transporter activity	GO:0051234//establishment of localization;GO:0051179//localization;GO:0044763//single-organism cellular process;GO:0044699//single-organism process;GO:0009987//cellular process
TCONS_00027702	XM_008314587.2	Chst15	PREDICTED: carbohydrate sulfotransferase 15 [Cynoglossus semilaevis]	Metabolism	Glycan biosynthesis and metabolism	ko00532//Glycosaminoglycan biosynthesis - chondroitin sulfate / dermatan sulfate	K08106	-	-	-
TCONS_00022455	XM_008311247.2	SYT9	PREDICTED: synaptotagmin-9 isoform X1 [Cynoglossus semilaevis]	-	-	-	-	GO:0043231//intracellular membrane-bounded organelle;GO:0005737//cytoplasm;GO:0043227//membrane-bounded organelle;GO:0043229//intracellular organelle;GO:0030135//coated vesicle;GO:0030136//clathrin-coated vesicle;GO:0031988//membrane-bounded vesicle;GO:0043226//organelle;GO:0016023//cytoplasmic, membrane-bounded vesicle;GO:0031410//cytoplasmic vesicle;GO:0031982//vesicle;GO:0044444//cytoplasmic p…	-	GO:0051234//establishment of localization;GO:0051179//localization
TCONS_00070821	XM_008330829.2	rnmt	PREDICTED: LOW QUALITY PROTEIN: mRNA cap guanine-N7 methyltransferase [Cynoglossus semilaevis]	Genetic Information Processing	Translation	ko03015//mRNA surveillance pathway	K00565	-	-	-
TCONS_00017675	XM_008310434.2	LRRK1	PREDICTED: leucine-rich repeat serine/threonine-protein kinase 1 isoform X2 [Cynoglossus semilaevis]	-	-	-	-	-	-	-
TCONS_00006225	XM_008328032.2	ets1-b	PREDICTED: protein c-ets-1-B-like [Cynoglossus semilaevis]	Organismal Systems	Development	ko04320//Dorso-ventral axis formation	K02678	-	-	-
TCONS_00050923	XM_017037676.1	NTRK1	PREDICTED: high affinity nerve growth factor receptor [Cynoglossus semilaevis]	Environmental Information Processing;Cellular Processes	Signal transduction;Cell growth and death;Transport and catabolism	ko04010//MAPK signaling pathway;ko04144//Endocytosis;ko04210//Apoptosis	K03176	-	-	-
TCONS_00012608	XM_008308119.2	Chodl	PREDICTED: chondrolectin-like [Cynoglossus semilaevis]	-	-	-	-	-	-	-
TCONS_00066084	XM_008329512.2	HS3ST3B1	PREDICTED: heparan sulfate glucosamine 3-O-sulfotransferase 3B1-like [Cynoglossus semilaevis]	Metabolism	Glycan biosynthesis and metabolism	ko00534//Glycosaminoglycan biosynthesis - heparan sulfate / heparin	K07809	-	-	-
TCONS_00009735	XM_017031260.1	ADCYAP1R1	PREDICTED: pituitary adenylate cyclase-activating polypeptide type I receptor-like isoform X1 [Cynoglossus semilaevis]	Environmental Information Processing	Signaling molecules and interaction	ko04080//Neuroactive ligand-receptor interaction	K04587	-	-	-
TCONS_00007683	XM_017042422.1	celf5	PREDICTED: CUGBP Elav-like family member 5 isoform X1 [Cynoglossus semilaevis]	-	-	-	-	-	-	-
TCONS_00078393	XM_017042101.1	LIMD2	PREDICTED: LIM domain and actin-binding protein 1-like [Cynoglossus semilaevis]	-	-	-	-	-	-	-
TCONS_00068927	XM_008330435.2	NME1-2	PREDICTED: nucleoside diphosphate kinase A-like [Cynoglossus semilaevis]	Metabolism	Global and Overview;Nucleotide metabolism	ko01100//Metabolic pathways;ko01110//Biosynthesis of secondary metabolites;ko01130//Biosynthesis of antibiotics;ko00230//Purine metabolism;ko00240//Pyrimidine metabolism	K00940	-	-	-
TCONS_00043249	XM_008319667.2	EPHA2	PREDICTED: ephrin type-A receptor 2 isoform X1 [Cynoglossus semilaevis]	-	-	-	-	GO:0044425//membrane part;GO:0016021//integral component of membrane;GO:0031224//intrinsic component of membrane;GO:0016020//membrane	GO:0036094//small molecule binding;GO:0001882//nucleoside binding;GO:0060089//molecular transducer activity;GO:0004888//transmembrane signaling receptor activity;GO:0032550//purine ribonucleoside binding;GO:0097367//carbohydrate derivative binding;GO:0005488//binding;GO:0032549//ribonucleoside binding;GO:0097159//organic cyclic compound binding;GO:0038023//signaling receptor activity;GO:0004871//…	GO:0043170//macromolecule metabolic process;GO:0044700//single organism signaling;GO:0008152//metabolic process;GO:0036211//protein modification process;GO:0071704//organic substance metabolic process;GO:0023052//signaling;GO:0007154//cell communication;GO:0006468//protein phosphorylation;GO:0065007//biological regulation;GO:0044267//cellular protein metabolic process;GO:0006464//cellular protein…
TCONS_00068276	XM_008329936.2	Fam20c	PREDICTED: extracellular serine/threonine protein kinase FAM20C-like [Cynoglossus semilaevis]	-	-	-	-	-	-	-
TCONS_00028747	XM_017034739.1	mical3b	PREDICTED: protein-methionine sulfoxide oxidase mical3a-like [Cynoglossus semilaevis]	-	-	-	-	-	-	-
TCONS_00027509	XM_008314436.2	Tbkbp1	PREDICTED: TANK-binding kinase 1-binding protein 1 [Cynoglossus semilaevis]	Organismal Systems	Immune system	ko04622//RIG-I-like receptor signaling pathway	K12652	-	-	-
TCONS_00002469	XM_008323692.2	-	PREDICTED: uncharacterized protein LOC103388626 [Cynoglossus semilaevis]	-	-	-	-	-	-	-
TCONS_00070364	XM_008331813.2	cck	PREDICTED: cholecystokinin-like [Cynoglossus semilaevis]	Environmental Information Processing	Signaling molecules and interaction	ko04080//Neuroactive ligand-receptor interaction	K05226	-	-	-
TCONS_00075863	XM_008333403.2	GUCA1C	PREDICTED: guanylyl cyclase-activating protein 3-like [Cynoglossus semilaevis]	Organismal Systems	Sensory system	ko04744//Phototransduction	K08328	-	-	-
TCONS_00083341	XM_008335729.2	ADD2	PREDICTED: beta-adducin isoform X2 [Cynoglossus semilaevis]	-	-	-	-	-	-	-
TCONS_00006691	XM_017040318.1	Htr3a	PREDICTED: LOW QUALITY PROTEIN: 5-hydroxytryptamine receptor 3A-like [Cynoglossus semilaevis]	-	-	-	-	GO:0098590//plasma membrane region;GO:0098805//whole membrane;GO:0045202//synapse;GO:0044459//plasma membrane part;GO:0005623//cell;GO:0044464//cell part;GO:0097060//synaptic membrane;GO:0044425//membrane part;GO:0016020//membrane;GO:0031224//intrinsic component of membrane;GO:0071944//cell periphery;GO:0005886//plasma membrane;GO:0098589//membrane region;GO:0044456//synapse part	GO:0022803//passive transmembrane transporter activity;GO:0022892//substrate-specific transporter activity;GO:0022891//substrate-specific transmembrane transporter activity;GO:0005216//ion channel activity;GO:0005215//transporter activity;GO:0022857//transmembrane transporter activity;GO:0022838//substrate-specific channel activity;GO:0015075//ion transmembrane transporter activity;GO:0015267//ch…	GO:0051179//localization;GO:0044699//single-organism process;GO:1902578//single-organism localization;GO:0006810//transport;GO:0006811//ion transport;GO:0051234//establishment of localization;GO:0044765//single-organism transport
TCONS_00047392	XM_008321415.2	cdk1	PREDICTED: cyclin-dependent kinase 1 [Cynoglossus semilaevis]	Organismal Systems;Cellular Processes	Endocrine system;Cellular commiunity;Cell growth and death	ko04114//Oocyte meiosis;ko04540//Gap junction;ko04110//Cell cycle;ko04914//Progesterone-mediated oocyte maturation;ko04115//p53 signaling pathway	K02087	-	GO:0016301//kinase activity;GO:0032549//ribonucleoside binding;GO:0005488//binding;GO:0001882//nucleoside binding;GO:0016773//phosphotransferase activity, alcohol group as acceptor;GO:0032550//purine ribonucleoside binding;GO:1901363//heterocyclic compound binding;GO:0097367//carbohydrate derivative binding;GO:0003824//catalytic activity;GO:0001883//purine nucleoside binding;GO:0097159//organic c…	GO:0050789//regulation of biological process;GO:0006464//cellular protein modification process;GO:0065007//biological regulation;GO:0044267//cellular protein metabolic process;GO:0007346//regulation of mitotic cell cycle;GO:0044237//cellular metabolic process;GO:0071704//organic substance metabolic process;GO:0019538//protein metabolic process;GO:0043412//macromolecule modification;GO:0009987//ce…
TCONS_00027409	XM_008314312.2	Syt15	PREDICTED: synaptotagmin-15-like [Cynoglossus semilaevis]	-	-	-	-	-	-	-
TCONS_00022439	XM_008311231.2	SYT1	PREDICTED: synaptotagmin-1-like [Cynoglossus semilaevis]	-	-	-	-	GO:0043231//intracellular membrane-bounded organelle;GO:0031988//membrane-bounded vesicle;GO:0044444//cytoplasmic part;GO:0005737//cytoplasm;GO:0044464//cell part;GO:0044424//intracellular part;GO:0043226//organelle;GO:0030136//clathrin-coated vesicle;GO:0030135//coated vesicle;GO:0016023//cytoplasmic, membrane-bounded vesicle;GO:0043229//intracellular organelle;GO:0031410//cytoplasmic vesicle;GO…	-	GO:0051179//localization;GO:0051234//establishment of localization
TCONS_00060139	XM_017039193.1	inaK	PREDICTED: signaling mucin HKR1-like [Cynoglossus semilaevis]	-	-	-	-	-	-	-
TCONS_00079429	XM_017042133.1	OC90	PREDICTED: otoconin-90, partial [Cynoglossus semilaevis]	-	-	-	-	-	-	-
TCONS_00033987	XM_017035111.1	CABP1	PREDICTED: calcium-binding protein 2-like isoform X1 [Cynoglossus semilaevis]	-	-	-	-	-	-	-
TCONS_00053120	XM_008324217.2	Aldh5a1	PREDICTED: succinate-semialdehyde dehydrogenase, mitochondrial [Cynoglossus semilaevis]	Metabolism	Carbohydrate metabolism;Amino acid metabolism;Global and Overview	ko01100//Metabolic pathways;ko01120//Microbial metabolism in diverse environments;ko00250//Alanine, aspartate and glutamate metabolism;ko00650//Butanoate metabolism	K00139	-	-	-
TCONS_00047991	XM_008321876.2	ST3GAL5	PREDICTED: lactosylceramide alpha-2,3-sialyltransferase-like [Cynoglossus semilaevis]	Metabolism	Glycan biosynthesis and metabolism;Global and Overview	ko01100//Metabolic pathways;ko00604//Glycosphingolipid biosynthesis - ganglio series	K03370	GO:0043227//membrane-bounded organelle;GO:0000139//Golgi membrane;GO:0044425//membrane part;GO:0012505//endomembrane system;GO:0043231//intracellular membrane-bounded organelle;GO:0005622//intracellular;GO:0031300//intrinsic component of organelle membrane;GO:0005737//cytoplasm;GO:0043229//intracellular organelle;GO:0005794//Golgi apparatus;GO:0044464//cell part;GO:0031090//organelle membrane;GO:…	GO:0016757//transferase activity, transferring glycosyl groups;GO:0016740//transferase activity;GO:0008373//sialyltransferase activity;GO:0003824//catalytic activity	GO:0044260//cellular macromolecule metabolic process;GO:0036211//protein modification process;GO:0009987//cellular process;GO:0019538//protein metabolic process;GO:0008152//metabolic process;GO:0044267//cellular protein metabolic process;GO:0071704//organic substance metabolic process;GO:0044237//cellular metabolic process;GO:0043412//macromolecule modification;GO:0006464//cellular protein modifi…
TCONS_00002161	XM_017038926.1	NWD2	PREDICTED: NACHT and WD repeat domain-containing protein 2 isoform X1 [Cynoglossus semilaevis]	-	-	-	-	-	-	-
TCONS_00041771	XM_008320125.2	Mmp19	PREDICTED: matrix metalloproteinase-19-like [Cynoglossus semilaevis]	-	-	-	-	-	GO:0005488//binding;GO:0043169//cation binding;GO:0016787//hydrolase activity;GO:0070011//peptidase activity, acting on L-amino acid peptides;GO:0008233//peptidase activity;GO:0046914//transition metal ion binding;GO:0003824//catalytic activity;GO:0043167//ion binding;GO:0046872//metal ion binding	GO:0019538//protein metabolic process;GO:0010467//gene expression;GO:0008152//metabolic process;GO:0051604//protein maturation;GO:0016485//protein processing;GO:0071704//organic substance metabolic process;GO:0043170//macromolecule metabolic process;GO:0044238//primary metabolic process;GO:0006508//proteolysis
TCONS_00023809	XM_017032864.1	TBXAS1	PREDICTED: thromboxane-A synthase [Cynoglossus semilaevis]	Metabolism	Global and Overview;Lipid metabolism	ko01100//Metabolic pathways;ko00590//Arachidonic acid metabolism	K01832	-	-	-
TCONS_00047363	XM_017037482.1	SLC22A7	PREDICTED: solute carrier family 22 member 7-like [Cynoglossus semilaevis]	-	-	-	-	-	-	-
TCONS_00040369	XM_017036040.1	Idh3g	PREDICTED: isocitrate dehydrogenase [NAD] subunit gamma, mitochondrial-like isoform X2 [Cynoglossus semilaevis]	Metabolism	Carbohydrate metabolism;Global and Overview	ko01100//Metabolic pathways;ko01110//Biosynthesis of secondary metabolites;ko01130//Biosynthesis of antibiotics;ko01120//Microbial metabolism in diverse environments;ko01200//Carbon metabolism;ko01230//Biosynthesis of amino acids;ko00020//Citrate cycle (TCA cycle);ko01210//2-Oxocarboxylic acid metabolism	K00030	-	-	-
TCONS_00073891	XM_017041655.1	myo1c	PREDICTED: unconventional myosin-Ic-like isoform X1 [Cynoglossus semilaevis]	-	-	-	-	-	-	-
TCONS_00017994	XM_008310637.2	SYT9	PREDICTED: synaptotagmin-9-like [Cynoglossus semilaevis]	-	-	-	-	GO:0030135//coated vesicle;GO:0031982//vesicle;GO:0043227//membrane-bounded organelle;GO:0044464//cell part;GO:0031410//cytoplasmic vesicle;GO:0044424//intracellular part;GO:0005737//cytoplasm;GO:0043231//intracellular membrane-bounded organelle;GO:0005623//cell;GO:0043229//intracellular organelle;GO:0031988//membrane-bounded vesicle;GO:0016023//cytoplasmic, membrane-bounded vesicle;GO:0030136//c…	-	GO:0051234//establishment of localization;GO:0051179//localization
TCONS_00000208	XM_008316009.2	TMEM54	PREDICTED: keratinocyte-associated protein 3-like [Cynoglossus semilaevis]	-	-	-	-	-	-	-
TCONS_00054656	XM_008325414.2	INHBB	PREDICTED: inhibin beta B chain-like [Cynoglossus semilaevis]	Environmental Information Processing	Signaling molecules and interaction;Signal transduction	ko04060//Cytokine-cytokine receptor interaction;ko04350//TGF-beta signaling pathway	K04667	-	-	-
TCONS_00022644	XM_008311353.2	ITGA11	PREDICTED: integrin alpha-11-like [Cynoglossus semilaevis]	Cellular Processes;Environmental Information Processing	Cellular commiunity;Cell motility;Signaling molecules and interaction	ko04510//Focal adhesion;ko04810//Regulation of actin cytoskeleton;ko04512//ECM-receptor interaction	K06587	GO:0044464//cell part;GO:0044459//plasma membrane part;GO:0031226//intrinsic component of plasma membrane;GO:0005887//integral component of plasma membrane;GO:0016020//membrane;GO:0016021//integral component of membrane;GO:0005623//cell;GO:0071944//cell periphery;GO:0031224//intrinsic component of membrane;GO:0005886//plasma membrane;GO:0044425//membrane part	-	GO:0009987//cellular process;GO:0007166//cell surface receptor signaling pathway;GO:0044700//single organism signaling;GO:0065007//biological regulation;GO:0007154//cell communication;GO:0023052//signaling;GO:0051716//cellular response to stimulus;GO:0044699//single-organism process;GO:0007165//signal transduction;GO:0044763//single-organism cellular process;GO:0050896//response to stimulus;GO:00…
TCONS_00023808	XM_017032864.1	TBXAS1	PREDICTED: thromboxane-A synthase [Cynoglossus semilaevis]	Metabolism	Global and Overview;Lipid metabolism	ko01100//Metabolic pathways;ko00590//Arachidonic acid metabolism	K01832	-	-	-
TCONS_00003478	XM_017038396.1	FSIP1	PREDICTED: fibrous sheath-interacting protein 1 [Cynoglossus semilaevis]	-	-	-	-	-	-	-
TCONS_00067246	XM_008330614.2	pyya	PREDICTED: peptide YY-A-like [Cynoglossus semilaevis]	Environmental Information Processing	Signaling molecules and interaction	ko04080//Neuroactive ligand-receptor interaction	K05233	-	-	-
TCONS_00040647	XM_008319219.2	FRMD4B	PREDICTED: FERM domain-containing protein 4B [Cynoglossus semilaevis]	-	-	-	-	-	-	-
TCONS_00049710	XM_008323265.2	sox11-b	PREDICTED: transcription factor SOX-4 [Cynoglossus semilaevis]	-	-	-	-	-	-	-
TCONS_00056579	XM_008324931.2	cxadr	PREDICTED: coxsackievirus and adenovirus receptor homolog [Cynoglossus semilaevis]	-	-	-	-	-	-	-
TCONS_00019848	XM_008310771.2	lmo1	rhombotin-1 isoform 1 [Danio rerio]	-	-	-	-	GO:0005623//cell;GO:0043229//intracellular organelle;GO:0044424//intracellular part;GO:0044464//cell part;GO:0005622//intracellular;GO:0043226//organelle;GO:0043227//membrane-bounded organelle;GO:0043231//intracellular membrane-bounded organelle	GO:0043167//ion binding;GO:0046872//metal ion binding;GO:0046914//transition metal ion binding;GO:0005488//binding;GO:0043169//cation binding	GO:0018130//heterocycle biosynthetic process;GO:1901362//organic cyclic compound biosynthetic process;GO:0009058//biosynthetic process;GO:0044249//cellular biosynthetic process;GO:0071704//organic substance metabolic process;GO:0032774//RNA biosynthetic process;GO:0044260//cellular macromolecule metabolic process;GO:0090304//nucleic acid metabolic process;GO:0019438//aromatic compound biosyntheti…
TCONS_00002059	XM_017034916.1	Tnfsf10	PREDICTED: tumor necrosis factor ligand superfamily member 10-like [Cynoglossus semilaevis]	-	-	-	-	GO:0044421//extracellular region part;GO:0005576//extracellular region	GO:0005515//protein binding;GO:0005102//receptor binding;GO:0032813//tumor necrosis factor receptor superfamily binding;GO:0005126//cytokine receptor binding;GO:0005488//binding	GO:0002376//immune system process
TCONS_00046310	XM_008321903.2	ALOX5	PREDICTED: arachidonate 5-lipoxygenase [Cynoglossus semilaevis]	Metabolism	Global and Overview;Lipid metabolism	ko01100//Metabolic pathways;ko00590//Arachidonic acid metabolism	K00461	-	GO:0043167//ion binding;GO:0003824//catalytic activity;GO:0016701//oxidoreductase activity, acting on single donors with incorporation of molecular oxygen;GO:0005488//binding;GO:0016491//oxidoreductase activity;GO:0043169//cation binding	GO:0044699//single-organism process;GO:0008152//metabolic process;GO:0044710//single-organism metabolic process
TCONS_00052543	XM_008323823.2	Gyc88E	PREDICTED: soluble guanylate cyclase 88E-like [Cynoglossus semilaevis]	Metabolism	Nucleotide metabolism	ko00230//Purine metabolism	K01769	-	-	-
TCONS_00050843	XM_017037675.1	tbx20	PREDICTED: T-box transcription factor TBX20 [Cynoglossus semilaevis]	-	-	-	-	-	-	-
TCONS_00008720	XM_008331490.2	TCTEX1D2	PREDICTED: tctex1 domain-containing protein 2 [Cynoglossus semilaevis]	-	-	-	-	-	-	-
TCONS_00007488	XM_008338413.2	CFHR2	PREDICTED: complement factor H-related protein 2-like [Cynoglossus semilaevis]	-	-	-	-	-	-	-
TCONS_00002445	XM_008322977.2	TM4SF5	PREDICTED: transmembrane 4 L6 family member 5 [Cynoglossus semilaevis]	-	-	-	-	-	-	-
TCONS_00019100	XM_008310315.2	TMEM255B	PREDICTED: transmembrane protein 255B [Cynoglossus semilaevis]	Cellular Processes;Organismal Systems	Sensory system;Transport and catabolism	ko04144//Endocytosis;ko04744//Phototransduction	K00909	-	-	-
TCONS_00040802	XM_008319324.2	Bmp7	bone morphogenetic protein 7-like [Cynoglossus semilaevis]	Environmental Information Processing	Signaling molecules and interaction;Signal transduction	ko04060//Cytokine-cytokine receptor interaction;ko04350//TGF-beta signaling pathway	K16621	-	GO:0005515//protein binding;GO:0005102//receptor binding;GO:0005488//binding	-
TCONS_00039953	XM_017036288.1	-	PREDICTED: translation initiation factor IF-2-like [Cynoglossus semilaevis]	-	-	-	-	-	-	-
TCONS_00058735	XM_008326677.2	-	PREDICTED: glutamic acid-rich protein-like [Cynoglossus semilaevis]	-	-	-	-	-	-	-
TCONS_00075821	XM_017041595.1	-	PREDICTED: cysteine-rich and transmembrane domain-containing protein 1 isoform X1 [Cynoglossus semilaevis]	-	-	-	-	-	-	-
TCONS_00063803	XM_017039914.1	-	PREDICTED: gamma-crystallin M3-like isoform X4 [Cynoglossus semilaevis]	-	-	-	-	-	-	-
TCONS_00002055	XM_017034916.1	Tnfsf10	PREDICTED: tumor necrosis factor ligand superfamily member 10-like [Cynoglossus semilaevis]	-	-	-	-	GO:0044421//extracellular region part;GO:0005576//extracellular region	GO:0005515//protein binding;GO:0005102//receptor binding;GO:0032813//tumor necrosis factor receptor superfamily binding;GO:0005126//cytokine receptor binding;GO:0005488//binding	GO:0002376//immune system process
TCONS_00077710	XM_008333712.1	Gdf15	PREDICTED: inhibin beta C chain-like [Cynoglossus semilaevis]	-	-	-	-	-	-	-
TCONS_00046207	XM_017037008.1	SLC35F4	PREDICTED: solute carrier family 35 member F3 [Stegastes partitus]	-	-	-	-	-	-	-
TCONS_00071025	XM_017041167.1	Col11a2	PREDICTED: collagen alpha-2(XI) chain-like [Cynoglossus semilaevis]	-	-	-	-	-	-	-
TCONS_00048395	XM_008322204.2	NKX6-2	PREDICTED: homeobox protein Nkx-6.2 [Cynoglossus semilaevis]	-	-	-	-	GO:0044464//cell part;GO:0005622//intracellular;GO:0043227//membrane-bounded organelle;GO:0005623//cell;GO:0043229//intracellular organelle;GO:0044424//intracellular part;GO:0043226//organelle;GO:0043231//intracellular membrane-bounded organelle	GO:0044212//transcription regulatory region DNA binding;GO:0001067//regulatory region nucleic acid binding;GO:0003676//nucleic acid binding;GO:1901363//heterocyclic compound binding;GO:0097159//organic cyclic compound binding;GO:0001071//nucleic acid binding transcription factor activity;GO:0003677//DNA binding;GO:0005488//binding;GO:0000975//regulatory region DNA binding	GO:0044763//single-organism cellular process;GO:0007417//central nervous system development;GO:0034654//nucleobase-containing compound biosynthetic process;GO:1901576//organic substance biosynthetic process;GO:0008152//metabolic process;GO:0006351//transcription, DNA-templated;GO:0044260//cellular macromolecule metabolic process;GO:0016070//RNA metabolic process;GO:0010467//gene expression;GO:002…
TCONS_00005031	XM_008318472.2	FRRS1	PREDICTED: ferric-chelate reductase 1-like [Cynoglossus semilaevis]	-	-	-	-	-	-	-
TCONS_00010841	XM_008307828.2	PCOLCE2	PREDICTED: procollagen C-endopeptidase enhancer 2 [Cynoglossus semilaevis]	-	-	-	-	-	-	GO:0051179//localization;GO:0016192//vesicle-mediated transport;GO:0006897//endocytosis;GO:0006810//transport;GO:0051234//establishment of localization
TCONS_00036087	XM_017035441.1	BNC2	PREDICTED: zinc finger protein basonuclin-2 isoform X1 [Cynoglossus semilaevis]	-	-	-	-	-	-	-
TCONS_00044563	XM_008320609.1	col2a1	PREDICTED: collagen alpha-1(II) chain [Cynoglossus semilaevis]	Environmental Information Processing;Cellular Processes	Signaling molecules and interaction;Cellular commiunity	ko04510//Focal adhesion;ko04512//ECM-receptor interaction	K19719	-	-	-
TCONS_00051872	XM_008323300.2	NEK10	PREDICTED: serine/threonine-protein kinase Nek10 [Cynoglossus semilaevis]	-	-	-	-	-	GO:0036094//small molecule binding;GO:0032549//ribonucleoside binding;GO:0016773//phosphotransferase activity, alcohol group as acceptor;GO:0004672//protein kinase activity;GO:0016301//kinase activity;GO:0003824//catalytic activity;GO:0016740//transferase activity;GO:0097159//organic cyclic compound binding;GO:0016772//transferase activity, transferring phosphorus-containing groups;GO:1901363//he…	GO:0006796//phosphate-containing compound metabolic process;GO:0006464//cellular protein modification process;GO:0044237//cellular metabolic process;GO:0044267//cellular protein metabolic process;GO:0044238//primary metabolic process;GO:0019538//protein metabolic process;GO:0044260//cellular macromolecule metabolic process;GO:0036211//protein modification process;GO:0008152//metabolic process;GO:…
TCONS_00005833	XM_008325867.2	Bnc2	PREDICTED: zinc finger protein basonuclin-1-like [Cynoglossus semilaevis]	-	-	-	-	-	-	-
TCONS_00067734	XM_008329313.2	Ngfr	PREDICTED: tumor necrosis factor receptor superfamily member 16 [Cynoglossus semilaevis]	Environmental Information Processing	Signaling molecules and interaction	ko04060//Cytokine-cytokine receptor interaction	K02583	-	-	-
TCONS_00011089	XM_008308022.1	CPB1	PREDICTED: carboxypeptidase B [Cynoglossus semilaevis]	-	-	-	-	-	GO:0043167//ion binding;GO:0008233//peptidase activity;GO:0003824//catalytic activity;GO:0043169//cation binding;GO:0070011//peptidase activity, acting on L-amino acid peptides;GO:0008238//exopeptidase activity;GO:0046914//transition metal ion binding;GO:0008235//metalloexopeptidase activity;GO:0046872//metal ion binding;GO:0008237//metallopeptidase activity;GO:0005488//binding;GO:0016787//hydrol…	GO:0071704//organic substance metabolic process;GO:0044238//primary metabolic process;GO:0009410//response to xenobiotic stimulus;GO:0006508//proteolysis;GO:0050896//response to stimulus;GO:0008152//metabolic process;GO:0042221//response to chemical;GO:0019538//protein metabolic process;GO:0051604//protein maturation;GO:0043170//macromolecule metabolic process;GO:0016485//protein processing;GO:00…
TCONS_00073170	XM_008332620.1	Lim2	PREDICTED: lens fiber membrane intrinsic protein-like [Cynoglossus semilaevis]	-	-	-	-	-	-	-
TCONS_00015141	XM_008308436.2	veph	PREDICTED: ventricular zone-expressed PH domain-containing protein homolog 1 isoform X3 [Cynoglossus semilaevis]	-	-	-	-	-	-	-
TCONS_00061653	XM_008327562.2	Asb12	PREDICTED: ankyrin repeat and SOCS box protein 12-like [Cynoglossus semilaevis]	-	-	-	-	-	-	-
TCONS_00009732	XM_017031260.1	ADCYAP1R1	PREDICTED: pituitary adenylate cyclase-activating polypeptide type I receptor-like isoform X1 [Cynoglossus semilaevis]	Environmental Information Processing	Signaling molecules and interaction	ko04080//Neuroactive ligand-receptor interaction	K04587	-	-	-
TCONS_00059905	XM_008327608.2	actc1	PREDICTED: actin-85C-like [Cynoglossus semilaevis]	Organismal Systems	Circulatory system	ko04261//Adrenergic signaling in cardiomyocytes;ko04260//Cardiac muscle contraction	K12314	-	-	-
TCONS_00007970	XM_008307101.1	PCSK9	PREDICTED: proprotein convertase subtilisin/kexin type 9 [Cynoglossus semilaevis]	-	-	-	-	-	GO:0005488//binding;GO:0008233//peptidase activity;GO:0003824//catalytic activity;GO:0016787//hydrolase activity;GO:0005515//protein binding;GO:0070011//peptidase activity, acting on L-amino acid peptides	GO:0010467//gene expression;GO:0065007//biological regulation;GO:0008152//metabolic process;GO:0043170//macromolecule metabolic process;GO:0044238//primary metabolic process;GO:0006508//proteolysis;GO:0016485//protein processing;GO:0051604//protein maturation;GO:0019538//protein metabolic process;GO:0065009//regulation of molecular function;GO:0044092//negative regulation of molecular function;GO…
TCONS_00075907	XM_017041811.1	Rhog	PREDICTED: rho-related GTP-binding protein RhoG-like [Cynoglossus semilaevis]	-	-	-	-	-	-	-
TCONS_00011390	XM_008308248.2	CDH12	PREDICTED: cadherin-12-like [Cynoglossus semilaevis]	-	-	-	-	GO:0044425//membrane part;GO:0016020//membrane;GO:0031224//intrinsic component of membrane	-	GO:0022610//biological adhesion;GO:0098609//cell-cell adhesion;GO:0007155//cell adhesion
TCONS_00009486	XM_008337968.2	PIM1	PREDICTED: serine/threonine-protein kinase pim-1-like [Cynoglossus semilaevis]	-	-	-	-	-	-	-
TCONS_00035496	XM_008316665.2	TBCK	PREDICTED: LOW QUALITY PROTEIN: TBC domain-containing protein kinase-like protein [Cynoglossus semilaevis]	-	-	-	-	-	GO:0060589//nucleoside-triphosphatase regulator activity;GO:0032550//purine ribonucleoside binding;GO:0036094//small molecule binding;GO:1901363//heterocyclic compound binding;GO:0098772//molecular function regulator;GO:0001882//nucleoside binding;GO:0003824//catalytic activity;GO:0005488//binding;GO:0008047//enzyme activator activity;GO:0097159//organic cyclic compound binding;GO:0030695//GTPase…	GO:0044237//cellular metabolic process;GO:0065009//regulation of molecular function;GO:0044238//primary metabolic process;GO:0065007//biological regulation;GO:0019222//regulation of metabolic process;GO:0044267//cellular protein metabolic process;GO:0008152//metabolic process;GO:0051336//regulation of hydrolase activity;GO:0071704//organic substance metabolic process;GO:0019538//protein metabolic…
TCONS_00067247	XM_008330614.2	pyya	PREDICTED: peptide YY-A-like [Cynoglossus semilaevis]	Environmental Information Processing	Signaling molecules and interaction	ko04080//Neuroactive ligand-receptor interaction	K05233	-	-	-
TCONS_00050922	XM_017037676.1	NTRK1	PREDICTED: high affinity nerve growth factor receptor [Cynoglossus semilaevis]	Environmental Information Processing;Cellular Processes	Signal transduction;Cell growth and death;Transport and catabolism	ko04010//MAPK signaling pathway;ko04144//Endocytosis;ko04210//Apoptosis	K03176	-	-	-
TCONS_00038741	XM_008319282.2	gpd1	PREDICTED: glycerol-3-phosphate dehydrogenase [NAD(+)], cytoplasmic [Cynoglossus semilaevis]	Metabolism	Lipid metabolism;Global and Overview	ko01110//Biosynthesis of secondary metabolites;ko00564//Glycerophospholipid metabolism	K00006	GO:0005622//intracellular;GO:0005623//cell;GO:0044444//cytoplasmic part;GO:0044464//cell part;GO:0005737//cytoplasm;GO:0044424//intracellular part	GO:0046983//protein dimerization activity;GO:0003824//catalytic activity;GO:0016614//oxidoreductase activity, acting on CH-OH group of donors;GO:1901265//nucleoside phosphate binding;GO:0005488//binding;GO:0097159//organic cyclic compound binding;GO:0005515//protein binding;GO:0036094//small molecule binding;GO:0000166//nucleotide binding;GO:0016491//oxidoreductase activity;GO:1901363//heterocycl…	GO:0071704//organic substance metabolic process;GO:0044237//cellular metabolic process;GO:0052646//alditol phosphate metabolic process;GO:0044238//primary metabolic process;GO:0044699//single-organism process;GO:0009987//cellular process;GO:0044710//single-organism metabolic process;GO:0006796//phosphate-containing compound metabolic process;GO:0006072//glycerol-3-phosphate metabolic process;GO:1…
TCONS_00003215	XM_017033645.1	fndc5	PREDICTED: fibronectin type III domain-containing protein 5 isoform X1 [Cynoglossus semilaevis]	-	-	-	-	-	-	-
TCONS_00053653	XM_017038327.1	C6	PREDICTED: complement component C6 [Cynoglossus semilaevis]	-	-	-	-	-	-	-
TCONS_00055598	XM_008326226.2	Cfap53	PREDICTED: cilia- and flagella-associated protein 53-like [Cynoglossus semilaevis]	-	-	-	-	-	-	-
TCONS_00060381	XM_017039263.1	-	PREDICTED: macrophage mannose receptor 1-like [Cynoglossus semilaevis]	-	-	-	-	-	-	-
TCONS_00008312	XM_017031208.1	-	PREDICTED: leukemia NUP98 fusion partner 1 [Cynoglossus semilaevis]	-	-	-	-	-	-	-
TCONS_00064344	XM_008328423.2	RAB33B	PREDICTED: ras-related protein Rab-33B-like [Cynoglossus semilaevis]	-	-	-	-	-	-	-
TCONS_00031911	XM_017034024.1	Podn	PREDICTED: decorin-like [Cynoglossus semilaevis]	-	-	-	-	-	-	-
TCONS_00074791	XM_008332699.2	TRPC6	PREDICTED: short transient receptor potential channel 3-like isoform X1 [Cynoglossus semilaevis]	-	-	-	-	-	-	-
TCONS_00041421	XM_008319698.2	CADPS	PREDICTED: calcium-dependent secretion activator 1 isoform X1 [Cynoglossus semilaevis]	-	-	-	-	-	-	-
TCONS_00040803	XM_008319324.2	Bmp7	bone morphogenetic protein 7-like [Cynoglossus semilaevis]	Environmental Information Processing	Signaling molecules and interaction;Signal transduction	ko04060//Cytokine-cytokine receptor interaction;ko04350//TGF-beta signaling pathway	K16621	-	GO:0005515//protein binding;GO:0005102//receptor binding;GO:0005488//binding	-
TCONS_00042225	XM_008320483.2	CHST15	PREDICTED: carbohydrate sulfotransferase 15-like [Cynoglossus semilaevis]	Metabolism	Glycan biosynthesis and metabolism	ko00532//Glycosaminoglycan biosynthesis - chondroitin sulfate / dermatan sulfate	K08106	-	-	-
TCONS_00041729	XM_008320072.2	calcoco1	PREDICTED: calcium-binding and coiled-coil domain-containing protein 1-like, partial [Cynoglossus semilaevis]	-	-	-	-	-	-	-
TCONS_00017996	XM_008310638.2	SPON1	PREDICTED: spondin-1 [Cynoglossus semilaevis]	-	-	-	-	-	-	-
TCONS_00047841	XM_008321749.2	fam213a	PREDICTED: redox-regulatory protein FAM213A-like [Cynoglossus semilaevis]	-	-	-	-	-	-	-
TCONS_00064267	XM_008328437.2	Gpr183	PREDICTED: G-protein coupled receptor 183-like [Cynoglossus semilaevis]	-	-	-	-	-	-	-
TCONS_00036242	XM_008317291.2	NANOS3	PREDICTED: nanos homolog 1-like [Cynoglossus semilaevis]	-	-	-	-	-	-	-
TCONS_00055629	XM_008326241.1	PPEF2	PREDICTED: serine/threonine-protein phosphatase with EF-hands 2 [Cynoglossus semilaevis]	-	-	-	-	-	-	-
TCONS_00075837	XM_017041627.1	OR52E4	PREDICTED: olfactory receptor 52E4-like [Cynoglossus semilaevis]	-	-	-	-	-	-	-
TCONS_00031669	XM_017034342.1	Kcna2	PREDICTED: shaker-related potassium channel tsha2-like [Cynoglossus semilaevis]	-	-	-	-	-	-	-
TCONS_00004148	XM_008310973.2	CCDC162P	PREDICTED: coiled-coil domain-containing protein 162-like [Cynoglossus semilaevis]	-	-	-	-	-	-	-
TCONS_00065314	XM_008329039.2	OBSL1	PREDICTED: obscurin-like protein 1 [Cynoglossus semilaevis]	-	-	-	-	-	-	-
TCONS_00022454	XM_017033316.1	Akap5	PREDICTED: circumsporozoite protein-like [Cynoglossus semilaevis]	-	-	-	-	-	-	-
TCONS_00007489	XM_008338438.2	Cfh	complement factor H precursor [Cynoglossus semilaevis]	-	-	-	-	-	-	-
TCONS_00074462	XM_008332358.2	SLC6A1	PREDICTED: sodium- and chloride-dependent GABA transporter 1-like [Cynoglossus semilaevis]	-	-	-	-	-	-	-
TCONS_00073239	XM_008332696.2	-	PREDICTED: uncharacterized protein LOC103395113 [Cynoglossus semilaevis]	-	-	-	-	-	-	-
TCONS_00039959	XM_008318719.2	Sema3g	PREDICTED: semaphorin-3G [Cynoglossus semilaevis]	-	-	-	-	-	-	GO:0044699//single-organism process;GO:0044707//single-multicellular organism process;GO:0032501//multicellular organismal process
TCONS_00007889	XM_008307146.2	LCP2	PREDICTED: cathepsin L1-like [Cynoglossus semilaevis]	-	-	-	-	-	-	-
TCONS_00002288	XM_008322126.2	Sgcz	PREDICTED: zeta-sarcoglycan [Cynoglossus semilaevis]	-	-	-	-	GO:0016020//membrane;GO:0031224//intrinsic component of membrane;GO:0044425//membrane part	-	-
TCONS_00064364	XM_017040014.1	ZC3H12C	PREDICTED: probable ribonuclease ZC3H12C [Cynoglossus semilaevis]	-	-	-	-	-	-	-
TCONS_00007686	XM_017042422.1	celf5	PREDICTED: CUGBP Elav-like family member 5 isoform X1 [Cynoglossus semilaevis]	-	-	-	-	-	-	-
TCONS_00028978	XM_008315468.2	ABCG1	PREDICTED: ATP-binding cassette sub-family G member 1 [Cynoglossus semilaevis]	Environmental Information Processing	Membrane transport	ko02010//ABC transporters	K05679	-	GO:0003824//catalytic activity;GO:0036094//small molecule binding;GO:0016462//pyrophosphatase activity;GO:1901363//heterocyclic compound binding;GO:0005488//binding;GO:0001882//nucleoside binding;GO:0032549//ribonucleoside binding;GO:0016817//hydrolase activity, acting on acid anhydrides;GO:0016787//hydrolase activity;GO:0001883//purine nucleoside binding;GO:0097367//carbohydrate derivative bindi…	GO:0006793//phosphorus metabolic process;GO:0009261//ribonucleotide catabolic process;GO:0044712//single-organism catabolic process;GO:0009987//cellular process;GO:0006163//purine nucleotide metabolic process;GO:0019439//aromatic compound catabolic process;GO:1901135//carbohydrate derivative metabolic process;GO:0019693//ribose phosphate metabolic process;GO:0009117//nucleotide metabolic process;…
TCONS_00026996	XM_008313890.2	dupd1	PREDICTED: LOW QUALITY PROTEIN: inactive dual specificity phosphatase 27-like [Astyanax mexicanus]	-	-	-	-	-	-	-
TCONS_00019786	XM_008310693.2	tipin	PREDICTED: TIMELESS-interacting protein [Cynoglossus semilaevis]	-	-	-	-	-	-	GO:0009987//cellular process
TCONS_00064226	XM_008328336.2	SEMA5B	PREDICTED: semaphorin-5B isoform X1 [Cynoglossus semilaevis]	-	-	-	-	-	-	-
TCONS_00007503	XM_008338432.2	RGS2	PREDICTED: regulator of G-protein signaling 2 [Cynoglossus semilaevis]	-	-	-	-	-	-	-
TCONS_00038660	XM_017035954.1	SNPH	PREDICTED: syntaphilin-like [Cynoglossus semilaevis]	-	-	-	-	-	-	-
TCONS_00040677	XM_008319201.2	CHI3L2	PREDICTED: chitinase-3-like protein 1 [Cynoglossus semilaevis]	Metabolism	Global and Overview;Carbohydrate metabolism	ko01100//Metabolic pathways;ko00520//Amino sugar and nucleotide sugar metabolism	K01183	-	-	-
TCONS_00045768	XM_008321500.2	VIP	PREDICTED: VIP peptides [Cynoglossus semilaevis]	Environmental Information Processing	Signaling molecules and interaction	ko04080//Neuroactive ligand-receptor interaction	K05264	-	-	-
TCONS_00003684	XM_008308378.2	GRHL1	PREDICTED: grainyhead-like protein 1 homolog [Cynoglossus semilaevis]	-	-	-	-	-	-	-
TCONS_00040673	XM_008319205.2	NFASC	PREDICTED: neurofascin-like isoform X1 [Cynoglossus semilaevis]	Environmental Information Processing	Signaling molecules and interaction	ko04514//Cell adhesion molecules (CAMs)	K06757	-	-	-
TCONS_00012360	XM_008307918.2	liph	PREDICTED: lipase member H-like [Cynoglossus semilaevis]	-	-	-	-	-	GO:0003824//catalytic activity	GO:0008152//metabolic process;GO:0044238//primary metabolic process
TCONS_00002995	XM_008310869.2	ADI1	PREDICTED: 1,2-dihydroxy-3-keto-5-methylthiopentene dioxygenase [Cynoglossus semilaevis]	Metabolism	Global and Overview;Amino acid metabolism	ko01100//Metabolic pathways;ko00270//Cysteine and methionine metabolism	K08967	-	-	-
TCONS_00024839	XM_008313244.2	Opn5	PREDICTED: opsin-5 [Cynoglossus semilaevis]	-	-	-	-	GO:0044425//membrane part;GO:0016020//membrane;GO:0031224//intrinsic component of membrane	GO:0004888//transmembrane signaling receptor activity;GO:0038023//signaling receptor activity;GO:0004871//signal transducer activity;GO:0004872//receptor activity;GO:0060089//molecular transducer activity;GO:0099600//transmembrane receptor activity	GO:0007154//cell communication;GO:0044238//primary metabolic process;GO:0007166//cell surface receptor signaling pathway;GO:0009987//cellular process;GO:0065007//biological regulation;GO:0044237//cellular metabolic process;GO:0006464//cellular protein modification process;GO:0007165//signal transduction;GO:0071704//organic substance metabolic process;GO:0044763//single-organism cellular process;G…
TCONS_00023288	XM_017032820.1	-	PREDICTED: transmembrane protein 253-like [Stegastes partitus]	-	-	-	-	-	-	-
TCONS_00003036	XM_017038658.1	mocs3	PREDICTED: adenylyltransferase and sulfurtransferase MOCS3 isoform X1 [Cynoglossus semilaevis]	Genetic Information Processing	Folding, sorting and degradation	ko04122//Sulfur relay system	K11996	GO:0005623//cell;GO:0044424//intracellular part;GO:0005622//intracellular;GO:0044464//cell part;GO:0005737//cytoplasm;GO:0044444//cytoplasmic part	GO:0036094//small molecule binding;GO:0016740//transferase activity;GO:0032550//purine ribonucleoside binding;GO:0016782//transferase activity, transferring sulfur-containing groups;GO:0003824//catalytic activity;GO:0043167//ion binding;GO:0097159//organic cyclic compound binding;GO:0001882//nucleoside binding;GO:0001883//purine nucleoside binding;GO:0005488//binding;GO:0016783//sulfurtransferase…	GO:0071704//organic substance metabolic process;GO:0006725//cellular aromatic compound metabolic process;GO:0090304//nucleic acid metabolic process;GO:0006396//RNA processing;GO:0016070//RNA metabolic process;GO:0009987//cellular process;GO:0044238//primary metabolic process;GO:0002098//tRNA wobble uridine modification;GO:0008152//metabolic process;GO:0034660//ncRNA metabolic process;GO:0006807//…
TCONS_00011123	XM_008308039.2	lyrm4b	PREDICTED: LYR motif-containing protein 4 [Cynoglossus semilaevis]	-	-	-	-	-	-	-
TCONS_00046311	XM_008321903.2	ALOX5	PREDICTED: arachidonate 5-lipoxygenase [Cynoglossus semilaevis]	Metabolism	Global and Overview;Lipid metabolism	ko01100//Metabolic pathways;ko00590//Arachidonic acid metabolism	K00461	-	GO:0043167//ion binding;GO:0003824//catalytic activity;GO:0016701//oxidoreductase activity, acting on single donors with incorporation of molecular oxygen;GO:0005488//binding;GO:0016491//oxidoreductase activity;GO:0043169//cation binding	GO:0044699//single-organism process;GO:0008152//metabolic process;GO:0044710//single-organism metabolic process
TCONS_00071028	XM_017041167.1	Col11a2	PREDICTED: collagen alpha-2(XI) chain-like [Cynoglossus semilaevis]	-	-	-	-	-	-	-
TCONS_00048392	XM_008322205.2	-	PREDICTED: vertebrate ancient opsin-like [Cynoglossus semilaevis]	-	-	-	-	GO:0016020//membrane;GO:0044425//membrane part;GO:0031224//intrinsic component of membrane	GO:0004872//receptor activity;GO:0004871//signal transducer activity;GO:0004888//transmembrane signaling receptor activity;GO:0038023//signaling receptor activity;GO:0060089//molecular transducer activity;GO:0099600//transmembrane receptor activity	GO:0043412//macromolecule modification;GO:0003008//system process;GO:0051716//cellular response to stimulus;GO:0032501//multicellular organismal process;GO:0044699//single-organism process;GO:0007154//cell communication;GO:0050953//sensory perception of light stimulus;GO:0044238//primary metabolic process;GO:0044763//single-organism cellular process;GO:0044700//single organism signaling;GO:003621…
TCONS_00077359	XM_008334839.2	PAPPA2	PREDICTED: pappalysin-2 [Cynoglossus semilaevis]	-	-	-	-	-	-	-
TCONS_00002305	XM_008322191.2	FABP2	PREDICTED: fatty acid-binding protein, intestinal-like [Cynoglossus semilaevis]	Organismal Systems	Endocrine system	ko03320//PPAR signaling pathway	K08751	-	GO:0005488//binding	GO:0051234//establishment of localization;GO:0051179//localization
TCONS_00054642	XM_017038408.1	Gli2	PREDICTED: zinc finger protein GLI2-like [Cynoglossus semilaevis]	Environmental Information Processing	Signal transduction	ko04340//Hedgehog signaling pathway	K16798	-	-	-
TCONS_00074161	XM_008333582.2	IGSF11	PREDICTED: immunoglobulin superfamily member 11-like [Cynoglossus semilaevis]	-	-	-	-	-	-	-
TCONS_00007689	XM_017042422.1	celf5	PREDICTED: CUGBP Elav-like family member 5 isoform X1 [Cynoglossus semilaevis]	-	-	-	-	-	-	-
TCONS_00037248	XM_017035673.1	TEAD3	PREDICTED: transcriptional enhancer factor TEF-5-like [Cynoglossus semilaevis]	-	-	-	-	GO:0005623//cell;GO:0044424//intracellular part;GO:0043226//organelle;GO:0043229//intracellular organelle;GO:0043227//membrane-bounded organelle;GO:0043231//intracellular membrane-bounded organelle;GO:0005622//intracellular;GO:0044464//cell part	-	GO:0032774//RNA biosynthetic process;GO:1901576//organic substance biosynthetic process;GO:0034641//cellular nitrogen compound metabolic process;GO:0051716//cellular response to stimulus;GO:0006725//cellular aromatic compound metabolic process;GO:0007165//signal transduction;GO:0006351//transcription, DNA-templated;GO:0044238//primary metabolic process;GO:0046483//heterocycle metabolic process;GO…
TCONS_00039487	XM_008318362.2	NINJ1	PREDICTED: ninjurin-1-like [Cynoglossus semilaevis]	-	-	-	-	-	-	-
TCONS_00000613	XM_008308312.2	ITPKA	PREDICTED: inositol-trisphosphate 3-kinase A [Cynoglossus semilaevis]	Metabolism;Environmental Information Processing	Signal transduction;Global and Overview;Carbohydrate metabolism	ko01100//Metabolic pathways;ko04020//Calcium signaling pathway;ko04070//Phosphatidylinositol signaling system;ko00562//Inositol phosphate metabolism	K00911	-	-	GO:0006796//phosphate-containing compound metabolic process;GO:0044237//cellular metabolic process;GO:0008152//metabolic process;GO:0009987//cellular process;GO:0006793//phosphorus metabolic process
TCONS_00047158	XM_008321287.2	MAL	PREDICTED: MAL-like protein [Cynoglossus semilaevis]	-	-	-	-	-	-	-
TCONS_00002202	XM_008321176.2	PCDH7	PREDICTED: protocadherin-7 isoform X1 [Cynoglossus semilaevis]	-	-	-	-	-	-	-
TCONS_00017995	XM_008310637.2	SYT9	PREDICTED: synaptotagmin-9-like [Cynoglossus semilaevis]	-	-	-	-	GO:0030135//coated vesicle;GO:0031982//vesicle;GO:0043227//membrane-bounded organelle;GO:0044464//cell part;GO:0031410//cytoplasmic vesicle;GO:0044424//intracellular part;GO:0005737//cytoplasm;GO:0043231//intracellular membrane-bounded organelle;GO:0005623//cell;GO:0043229//intracellular organelle;GO:0031988//membrane-bounded vesicle;GO:0016023//cytoplasmic, membrane-bounded vesicle;GO:0030136//c…	-	GO:0051234//establishment of localization;GO:0051179//localization
TCONS_00056578	XM_008324931.2	cxadr	PREDICTED: coxsackievirus and adenovirus receptor homolog [Cynoglossus semilaevis]	-	-	-	-	-	-	-
TCONS_00040967	XM_017035969.1	Slc26a6	PREDICTED: solute carrier family 26 member 6-like isoform X3 [Cynoglossus semilaevis]	-	-	-	-	-	-	-
TCONS_00011090	XM_008308022.1	CPB1	PREDICTED: carboxypeptidase B [Cynoglossus semilaevis]	-	-	-	-	-	GO:0043167//ion binding;GO:0008233//peptidase activity;GO:0003824//catalytic activity;GO:0043169//cation binding;GO:0070011//peptidase activity, acting on L-amino acid peptides;GO:0008238//exopeptidase activity;GO:0046914//transition metal ion binding;GO:0008235//metalloexopeptidase activity;GO:0046872//metal ion binding;GO:0008237//metallopeptidase activity;GO:0005488//binding;GO:0016787//hydrol…	GO:0071704//organic substance metabolic process;GO:0044238//primary metabolic process;GO:0009410//response to xenobiotic stimulus;GO:0006508//proteolysis;GO:0050896//response to stimulus;GO:0008152//metabolic process;GO:0042221//response to chemical;GO:0019538//protein metabolic process;GO:0051604//protein maturation;GO:0043170//macromolecule metabolic process;GO:0016485//protein processing;GO:00…
TCONS_00043075	XM_008321184.2	Plekha6	PREDICTED: pleckstrin homology domain-containing family A member 6 [Cynoglossus semilaevis]	-	-	-	-	-	-	-
TCONS_00019947	XM_008310873.2	kctd15	PREDICTED: BTB/POZ domain-containing protein KCTD15 isoform X3 [Cynoglossus semilaevis]	-	-	-	-	-	-	-
TCONS_00082291	XM_008336302.2	COG7	PREDICTED: conserved oligomeric Golgi complex subunit 7-like [Cynoglossus semilaevis]	-	-	-	-	-	-	-
TCONS_00020719	XM_008311428.2	ANPEP	PREDICTED: aminopeptidase N-like [Cynoglossus semilaevis]	Metabolism	Global and Overview;Metabolism of other amino acids	ko01100//Metabolic pathways;ko00480//Glutathione metabolism	K11140	-	-	-
TCONS_00077049	XM_008334510.2	CLUL1	PREDICTED: clusterin-like protein 1 [Cynoglossus semilaevis]	-	-	-	-	-	-	-
TCONS_00059134	XM_008327090.2	-	PREDICTED: alpha-2Db adrenergic receptor-like [Cynoglossus semilaevis]	Environmental Information Processing	Signaling molecules and interaction	ko04080//Neuroactive ligand-receptor interaction	K04140	-	-	-
TCONS_00002996	XM_008310869.2	ADI1	PREDICTED: 1,2-dihydroxy-3-keto-5-methylthiopentene dioxygenase [Cynoglossus semilaevis]	Metabolism	Global and Overview;Amino acid metabolism	ko01100//Metabolic pathways;ko00270//Cysteine and methionine metabolism	K08967	-	-	-
TCONS_00018952	XM_008310187.2	ctxn2	PREDICTED: cortexin-2 [Cynoglossus semilaevis]	-	-	-	-	GO:0031224//intrinsic component of membrane;GO:0016020//membrane;GO:0044425//membrane part	-	-
TCONS_00003687	XM_008308378.2	GRHL1	PREDICTED: grainyhead-like protein 1 homolog [Cynoglossus semilaevis]	-	-	-	-	-	-	-
TCONS_00078629	XM_008334444.1	AQP1	PREDICTED: aquaporin-1-like isoform X1 [Cynoglossus semilaevis]	-	-	-	-	-	-	-
TCONS_00049182	XM_017037568.1	rspo1	PREDICTED: R-spondin-1 isoform X1 [Cynoglossus semilaevis]	-	-	-	-	GO:0043226//organelle;GO:0043231//intracellular membrane-bounded organelle;GO:0005623//cell;GO:0044444//cytoplasmic part;GO:0044464//cell part;GO:0005737//cytoplasm;GO:0044424//intracellular part;GO:0005622//intracellular;GO:0043227//membrane-bounded organelle;GO:0043229//intracellular organelle	-	GO:0044700//single organism signaling;GO:0044699//single-organism process;GO:0007167//enzyme linked receptor protein signaling pathway;GO:0051716//cellular response to stimulus;GO:0044763//single-organism cellular process;GO:0007154//cell communication;GO:0050789//regulation of biological process;GO:0023052//signaling;GO:0065007//biological regulation;GO:0007166//cell surface receptor signaling p…
TCONS_00032593	XM_008316011.2	tmem178b	PREDICTED: transmembrane protein 178B [Cynoglossus semilaevis]	-	-	-	-	GO:0005911//cell-cell junction;GO:0043296//apical junction complex;GO:0030054//cell junction;GO:0031224//intrinsic component of membrane;GO:0016020//membrane;GO:0044425//membrane part	-	-
TCONS_00013084	XM_017031778.1	HHLA2	PREDICTED: CD276 antigen-like [Cynoglossus semilaevis]	-	-	-	-	-	-	-
TCONS_00055596	XM_008326226.2	Cfap53	PREDICTED: cilia- and flagella-associated protein 53-like [Cynoglossus semilaevis]	-	-	-	-	-	-	-
TCONS_00059834	XM_017039513.1	FAM46C	PREDICTED: protein FAM46D [Cynoglossus semilaevis]	-	-	-	-	-	-	-
TCONS_00061064	XM_008327052.1	Clcf1	PREDICTED: cardiotrophin-like cytokine factor 1 [Cynoglossus semilaevis]	Environmental Information Processing	Signaling molecules and interaction	ko04060//Cytokine-cytokine receptor interaction	K05421	-	-	-
TCONS_00056574	XM_008324931.2	cxadr	PREDICTED: coxsackievirus and adenovirus receptor homolog [Cynoglossus semilaevis]	-	-	-	-	-	-	-
TCONS_00011392	XM_008308248.2	CDH12	PREDICTED: cadherin-12-like [Cynoglossus semilaevis]	-	-	-	-	GO:0044425//membrane part;GO:0016020//membrane;GO:0031224//intrinsic component of membrane	-	GO:0022610//biological adhesion;GO:0098609//cell-cell adhesion;GO:0007155//cell adhesion
[truncated: 386 more rows]

## Sheet: cis-known
lncRNA_ID	chr	start	end	strand	GeneID	chr	start	end	strand	up/down_Stream	distance	correlation
[truncated: 2,758 more rows]

## Sheet: cis-novel
lncRNA_ID	chr	start	end	strand	GeneID	chr	start	end	strand	up/down_Stream	distance	correlation
[truncated: 3,261 more rows]

[truncated: 1 more sheets: trans]
