# Supplementary material for: Integrated lncRNA and mRNA Transcriptome Analyses in the Ovary of Cynoglossus semilaevis Reveal Genes and Pathways Potentially Involved in Reproduction
Source: Front Genet. 2021 May 19;12:671729. doi: 10.3389/fgene.2021.671729 (PMC8172126; doi:10.3389/fgene.2021.671729)
Supplement: Supplementary file 10 [file Table_10.XLSX]

## Sheet: Sa GO-antisense
Significantly enriched GO term of antisense target genes
Cellular Component
GO ID	Description	GeneRatio (149)	BgRatio (5953)	pvalue	p.adjust	geneID
GO:0031228	intrinsic component of Golgi membrane	5	24	0.000265763	0.0294997	XM_008319995.2;XM_008319996.2;XM_008321876.2;XM_008335491.2;XM_017039916.1
GO:0031300	intrinsic component of organelle membrane	5	35	0.00162637	0.0902637	XM_008319995.2;XM_008319996.2;XM_008321876.2;XM_008335491.2;XM_017039916.1
GO:0044431	Golgi apparatus part	7	84	0.00483768	0.123127	XM_008311104.2;XM_008319995.2;XM_008319996.2;XM_008321876.2;XM_008335491.2;XM_017033122.1;XM_017039916.1
GO:0005794	Golgi apparatus	7	86	0.00550621	0.123127	XM_008311104.2;XM_008319995.2;XM_008319996.2;XM_008321876.2;XM_008335491.2;XM_017033122.1;XM_017039916.1
GO:0000139	Golgi membrane	5	48	0.00661334	0.123127	XM_008319995.2;XM_008319996.2;XM_008321876.2;XM_008335491.2;XM_017039916.1
GO:0031224	intrinsic component of membrane	76	2434	0.00728909	0.123127	XM_008307522.1;XM_008307702.2;XM_008308124.2;XM_008308248.2;XM_008308470.2;XM_008310187.2;XM_008310719.2;XM_008310842.2;XM_008310943.2;XM_008310944.2;XM_008311104.2;XM_008311353.2;XM_008312006.2;XM_008312925.2;XM_008313129.2;XM_008313244.2;XM_008313505.2;XM_008313813.2;XM_008314133.2;XM_008315044.2;XM_008315217.1;XM_008315340.2;XM_008316011.2;XM_008316069.2;XM_008316349.2;XM_008316527.2;XM_008317…
GO:0044425	membrane part	80	2596	0.00776475	0.123127	XM_008307522.1;XM_008307702.2;XM_008308124.2;XM_008308248.2;XM_008308470.2;XM_008310187.2;XM_008310719.2;XM_008310842.2;XM_008310943.2;XM_008310944.2;XM_008311104.2;XM_008311353.2;XM_008312006.2;XM_008312925.2;XM_008313129.2;XM_008313244.2;XM_008313505.2;XM_008313813.2;XM_008314133.2;XM_008315044.2;XM_008315217.1;XM_008315340.2;XM_008315430.2;XM_008316011.2;XM_008316069.2;XM_008316349.2;XM_008316…
GO:0030135	coated vesicle	6	75	0.010832	0.150295	XM_008307906.2;XM_008307908.2;XM_008310637.2;XM_008311231.2;XM_008311247.2;XM_017036823.1
GO:0097060	synaptic membrane	7	112	0.0217311	0.229026	XM_008310943.2;XM_008310944.2;XM_008315044.2;XM_008317235.2;XM_008323117.2;XM_017035318.1;XM_017040318.1
GO:0044456	synapse part	7	113	0.0226963	0.229026	XM_008310943.2;XM_008310944.2;XM_008315044.2;XM_008317235.2;XM_008323117.2;XM_017035318.1;XM_017040318.1
GO:0098590	plasma membrane region	7	113	0.0226963	0.229026	XM_008310943.2;XM_008310944.2;XM_008315044.2;XM_008317235.2;XM_008323117.2;XM_017035318.1;XM_017040318.1
GO:0045202	synapse	7	117	0.0268541	0.2484	XM_008310943.2;XM_008310944.2;XM_008315044.2;XM_008317235.2;XM_008323117.2;XM_017035318.1;XM_017040318.1
GO:0098589	membrane region	7	123	0.0340216	0.290492	XM_008310943.2;XM_008310944.2;XM_008315044.2;XM_008317235.2;XM_008323117.2;XM_017035318.1;XM_017040318.1
GO:0016023	cytoplasmic, membrane-bounded vesicle	6	104	0.0455005	0.324466	XM_008307906.2;XM_008307908.2;XM_008310637.2;XM_008311231.2;XM_008311247.2;XM_017036823.1
GO:0031410	cytoplasmic vesicle	6	104	0.0455005	0.324466	XM_008307906.2;XM_008307908.2;XM_008310637.2;XM_008311231.2;XM_008311247.2;XM_017036823.1
GO:0044459	plasma membrane part	12	280	0.047202	0.324466	XM_008310943.2;XM_008310944.2;XM_008311353.2;XM_008315044.2;XM_008315340.2;XM_008317235.2;XM_008321654.2;XM_008321800.2;XM_008323117.2;XM_017035318.1;XM_017036150.1;XM_017040318.1
Molecular Function
GO ID	Description	GeneRatio (229)	BgRatio (9525)	pvalue	p.adjust	geneID
GO:0005343	organic acid:sodium symporter activity	6	22	9.77372e-06	0.00148383	XM_008320826.2;XM_008320827.2;XM_008320828.2;XM_008320829.2;XM_008336123.2;XM_017036566.1
GO:0015370	solute:sodium symporter activity	6	23	1.29592e-05	0.00148383	XM_008320826.2;XM_008320827.2;XM_008320828.2;XM_008320829.2;XM_008336123.2;XM_017036566.1
GO:0004690	cyclic nucleotide-dependent protein kinase activity	4	11	9.40448e-05	0.00717875	XM_008322438.2;XM_008322439.2;XM_017037424.1;XM_017037425.1
GO:0015293	symporter activity	6	37	0.000225207	0.0103145	XM_008320826.2;XM_008320827.2;XM_008320828.2;XM_008320829.2;XM_008336123.2;XM_017036566.1
GO:0015294	solute:cation symporter activity	6	37	0.000225207	0.0103145	XM_008320826.2;XM_008320827.2;XM_008320828.2;XM_008320829.2;XM_008336123.2;XM_017036566.1
GO:0008234	cysteine-type peptidase activity	3	7	0.000446949	0.0170585	XM_008316844.2;XM_017034520.1;XM_017034525.1
GO:0030551	cyclic nucleotide binding	4	17	0.000605357	0.0198038	XM_008322438.2;XM_008322439.2;XM_017037424.1;XM_017037425.1
GO:0015081	sodium ion transmembrane transporter activity	6	47	0.000851477	0.0243735	XM_008320826.2;XM_008320827.2;XM_008320828.2;XM_008320829.2;XM_008336123.2;XM_017036566.1
GO:0004197	cysteine-type endopeptidase activity	2	3	0.00169922	0.0389483	XM_017034520.1;XM_017034525.1
GO:0046873	metal ion transmembrane transporter activity	12	187	0.00183365	0.0389483	XM_008313813.2;XM_008315340.2;XM_008316527.2;XM_008320826.2;XM_008320827.2;XM_008320828.2;XM_008320829.2;XM_008321654.2;XM_008336123.2;XM_017033431.1;XM_017036150.1;XM_017036566.1
GO:0000166	nucleotide binding	13	215	0.00204096	0.0389483	XM_008316291.2;XM_008318142.2;XM_008318448.2;XM_008319282.2;XM_008319662.2;XM_008322438.2;XM_008322439.2;XM_008323223.2;XM_017036624.1;XM_017037424.1;XM_017037425.1;XM_017043234.1;XM_017043235.1
GO:1901265	nucleoside phosphate binding	13	215	0.00204096	0.0389483	XM_008316291.2;XM_008318142.2;XM_008318448.2;XM_008319282.2;XM_008319662.2;XM_008322438.2;XM_008322439.2;XM_008323223.2;XM_017036624.1;XM_017037424.1;XM_017037425.1;XM_017043234.1;XM_017043235.1
GO:0015925	galactosidase activity	2	4	0.00334454	0.0589154	XM_008308558.2;XM_017032181.1
GO:0005342	organic acid transmembrane transporter activity	7	84	0.0039928	0.0645356	XM_008310719.2;XM_008320826.2;XM_008320827.2;XM_008320828.2;XM_008320829.2;XM_008336123.2;XM_017036566.1
GO:0015077	monovalent inorganic cation transmembrane transporter activity	12	207	0.00422722	0.0645356	XM_008313813.2;XM_008315340.2;XM_008315430.2;XM_008320826.2;XM_008320827.2;XM_008320828.2;XM_008320829.2;XM_008321654.2;XM_008336123.2;XM_017033431.1;XM_017036150.1;XM_017036566.1
GO:0022890	inorganic cation transmembrane transporter activity	13	252	0.00780514	0.111711	XM_008313813.2;XM_008315340.2;XM_008315430.2;XM_008316527.2;XM_008320826.2;XM_008320827.2;XM_008320828.2;XM_008320829.2;XM_008321654.2;XM_008336123.2;XM_017033431.1;XM_017036150.1;XM_017036566.1
GO:0008168	methyltransferase activity	5	60	0.0143661	0.186325	XM_008316534.2;XM_008319600.2;XM_008319602.2;XM_008323194.2;XM_008323195.2
GO:0032813	tumor necrosis factor receptor superfamily binding	2	8	0.0146456	0.186325	XM_008308348.2;XM_017034916.1
GO:0016741	transferase activity, transferring one-carbon groups	7	110	0.0166549	0.196629	XM_008316534.2;XM_008319600.2;XM_008319602.2;XM_008320030.2;XM_008320031.2;XM_008323194.2;XM_008323195.2
GO:0016714	oxidoreductase activity, acting on paired donors, with incorporation or reduction of molecular oxygen, reduced pteridine as one donor, and incorporation of one atom of oxygen	2	9	0.0185343	0.196629	XM_008315406.2;XM_017034660.1
GO:1902936	phosphatidylinositol bisphosphate binding	2	9	0.0185343	0.196629	XM_008307906.2;XM_008307908.2
GO:0005126	cytokine receptor binding	2	10	0.0228048	0.196629	XM_008308348.2;XM_017034916.1
GO:0015075	ion transmembrane transporter activity	25	684	0.0232056	0.196629	XM_008310719.2;XM_008310943.2;XM_008310944.2;XM_008313813.2;XM_008315044.2;XM_008315340.2;XM_008315430.2;XM_008316527.2;XM_008317235.2;XM_008318448.2;XM_008320826.2;XM_008320827.2;XM_008320828.2;XM_008320829.2;XM_008321654.2;XM_008322416.2;XM_008322417.2;XM_008323117.2;XM_008336123.2;XM_017033431.1;XM_017035318.1;XM_017036150.1;XM_017036566.1;XM_017037251.1;XM_017040318.1
GO:0005215	transporter activity	31	893	0.023208	0.196629	XM_008310719.2;XM_008310842.2;XM_008310943.2;XM_008310944.2;XM_008311763.2;XM_008313813.2;XM_008315044.2;XM_008315340.2;XM_008315430.2;XM_008316527.2;XM_008317235.2;XM_008318448.2;XM_008320826.2;XM_008320827.2;XM_008320828.2;XM_008320829.2;XM_008321182.1;XM_008321654.2;XM_008322416.2;XM_008322417.2;XM_008323117.2;XM_008336123.2;XM_017033188.1;XM_017033431.1;XM_017033835.1;XM_017035318.1;XM_017036…
GO:0008170	N-methyltransferase activity	3	26	0.0237254	0.196629	XM_008316534.2;XM_008323194.2;XM_008323195.2
GO:0016801	hydrolase activity, acting on ether bonds	1	1	0.024042	0.196629	XM_008312708.2
GO:0016803	ether hydrolase activity	1	1	0.024042	0.196629	XM_008312708.2
GO:0030247	polysaccharide binding	1	1	0.024042	0.196629	XM_008313287.2
GO:0004497	monooxygenase activity	4	49	0.0296593	0.231934	XM_008307210.2;XM_008315406.2;XM_008317480.2;XM_017034660.1
GO:0016798	hydrolase activity, acting on glycosyl bonds	4	50	0.0316507	0.231934	XM_008308558.2;XM_017032181.1;XM_017034520.1;XM_017034525.1
GO:0016278	lysine N-methyltransferase activity	2	12	0.03241	0.231934	XM_008323194.2;XM_008323195.2
GO:0016279	protein-lysine N-methyltransferase activity	2	12	0.03241	0.231934	XM_008323194.2;XM_008323195.2
GO:0022892	substrate-specific transporter activity	27	785	0.0367127	0.248742	XM_008310719.2;XM_008310943.2;XM_008310944.2;XM_008311763.2;XM_008313813.2;XM_008315044.2;XM_008315340.2;XM_008315430.2;XM_008316527.2;XM_008317235.2;XM_008318448.2;XM_008320826.2;XM_008320827.2;XM_008320828.2;XM_008320829.2;XM_008321654.2;XM_008322416.2;XM_008322417.2;XM_008323117.2;XM_008336123.2;XM_017033188.1;XM_017033431.1;XM_017035318.1;XM_017036150.1;XM_017036566.1;XM_017037251.1;XM_017040…
GO:0008276	protein methyltransferase activity	2	13	0.037706	0.248742	XM_008323194.2;XM_008323195.2
GO:0022891	substrate-specific transmembrane transporter activity	25	717	0.0380174	0.248742	XM_008310719.2;XM_008310943.2;XM_008310944.2;XM_008313813.2;XM_008315044.2;XM_008315340.2;XM_008315430.2;XM_008316527.2;XM_008317235.2;XM_008318448.2;XM_008320826.2;XM_008320827.2;XM_008320828.2;XM_008320829.2;XM_008321654.2;XM_008322416.2;XM_008322417.2;XM_008323117.2;XM_008336123.2;XM_017033431.1;XM_017035318.1;XM_017036150.1;XM_017036566.1;XM_017037251.1;XM_017040318.1
GO:0017076	purine nucleotide binding	4	57	0.0477517	0.296457	XM_008316291.2;XM_008318448.2;XM_017043234.1;XM_017043235.1
GO:0022857	transmembrane transporter activity	27	807	0.0489831	0.296457	XM_008310719.2;XM_008310943.2;XM_008310944.2;XM_008313813.2;XM_008315044.2;XM_008315340.2;XM_008315430.2;XM_008316527.2;XM_008317235.2;XM_008318448.2;XM_008320826.2;XM_008320827.2;XM_008320828.2;XM_008320829.2;XM_008321182.1;XM_008321654.2;XM_008322416.2;XM_008322417.2;XM_008323117.2;XM_008336123.2;XM_017033431.1;XM_017035318.1;XM_017036150.1;XM_017036413.1;XM_017036566.1;XM_017037251.1;XM_017040…
GO:0052689	carboxylic ester hydrolase activity	2	15	0.0491938	0.296457	XM_008319662.2;XM_017036624.1
Biological Process
GO ID	Description	GeneRatio (252)	BgRatio (10297)	pvalue	p.adjust	geneID
GO:0022407	regulation of cell-cell adhesion	2	3	0.00176087	0.777227	XM_008316291.2;XM_017036931.1
GO:0006404	RNA import into nucleus	2	4	0.00346484	0.777227	XM_008311763.2;XM_017033188.1
GO:0007033	vacuole organization	3	17	0.00763942	0.777227	XM_008307906.2;XM_008307908.2;XM_008315430.2
GO:0031076	embryonic camera-type eye development	2	6	0.00838529	0.777227	XM_008320773.2;XM_017037336.1
GO:0030155	regulation of cell adhesion	2	7	0.0115509	0.777227	XM_008316291.2;XM_017036931.1
GO:0030258	lipid modification	2	7	0.0115509	0.777227	XM_008319995.2;XM_008319996.2
GO:0051170	nuclear import	2	9	0.0191725	0.777227	XM_008311763.2;XM_017033188.1
GO:0001523	retinoid metabolic process	1	1	0.0244731	0.777227	XM_008321705.2
GO:0001946	lymphangiogenesis	1	1	0.0244731	0.777227	XM_008313129.2
GO:0006721	terpenoid metabolic process	1	1	0.0244731	0.777227	XM_008321705.2
GO:0010596	negative regulation of endothelial cell migration	1	1	0.0244731	0.777227	XM_008313129.2
GO:0010633	negative regulation of epithelial cell migration	1	1	0.0244731	0.777227	XM_008313129.2
GO:0016101	diterpenoid metabolic process	1	1	0.0244731	0.777227	XM_008321705.2
GO:0021570	rhombomere 4 development	1	1	0.0244731	0.777227	XM_008321705.2
GO:0022409	positive regulation of cell-cell adhesion	1	1	0.0244731	0.777227	XM_017036931.1
GO:0036303	lymph vessel morphogenesis	1	1	0.0244731	0.777227	XM_008313129.2
GO:0045785	positive regulation of cell adhesion	1	1	0.0244731	0.777227	XM_017036931.1
GO:0016571	histone methylation	2	11	0.0283646	0.777227	XM_008323194.2;XM_008323195.2
GO:0043412	macromolecule modification	45	1393	0.0294134	0.777227	XM_008307702.2;XM_008307895.2;XM_008308124.2;XM_008308374.2;XM_008310606.2;XM_008311124.2;XM_008311714.2;XM_008311715.2;XM_008313244.2;XM_008313287.2;XM_008313317.2;XM_008313322.1;XM_008314529.2;XM_008316496.2;XM_008316534.2;XM_008316665.2;XM_008319667.2;XM_008320133.2;XM_008320134.2;XM_008320465.2;XM_008321117.2;XM_008321406.2;XM_008321415.2;XM_008321876.2;XM_008322151.2;XM_008322205.2;XM_008322…
GO:0006520	cellular amino acid metabolic process	9	180	0.0328122	0.777227	XM_008308259.2;XM_008310696.2;XM_008313308.2;XM_008314608.2;XM_008315406.2;XM_008317359.2;XM_008322685.2;XM_017031534.1;XM_017034660.1
GO:0043414	macromolecule methylation	3	29	0.0331262	0.777227	XM_008316534.2;XM_008323194.2;XM_008323195.2
GO:0006464	cellular protein modification process	43	1336	0.0348807	0.777227	XM_008307702.2;XM_008307895.2;XM_008308124.2;XM_008308374.2;XM_008310606.2;XM_008311124.2;XM_008311714.2;XM_008311715.2;XM_008313244.2;XM_008313287.2;XM_008313317.2;XM_008313322.1;XM_008314529.2;XM_008316496.2;XM_008316665.2;XM_008319667.2;XM_008320133.2;XM_008320134.2;XM_008320465.2;XM_008321117.2;XM_008321406.2;XM_008321415.2;XM_008321876.2;XM_008322151.2;XM_008322205.2;XM_008322438.2;XM_008322…
GO:0006403	RNA localization	2	13	0.0389589	0.777227	XM_008311763.2;XM_017033188.1
GO:0050657	nucleic acid transport	2	13	0.0389589	0.777227	XM_008311763.2;XM_017033188.1
GO:0050658	RNA transport	2	13	0.0389589	0.777227	XM_008311763.2;XM_017033188.1
GO:0051236	establishment of RNA localization	2	13	0.0389589	0.777227	XM_008311763.2;XM_017033188.1
GO:0036211	protein modification process	43	1348	0.0395905	0.777227	XM_008307702.2;XM_008307895.2;XM_008308124.2;XM_008308374.2;XM_008310606.2;XM_008311124.2;XM_008311714.2;XM_008311715.2;XM_008313244.2;XM_008313287.2;XM_008313317.2;XM_008313322.1;XM_008314529.2;XM_008316496.2;XM_008316665.2;XM_008319667.2;XM_008320133.2;XM_008320134.2;XM_008320465.2;XM_008321117.2;XM_008321406.2;XM_008321415.2;XM_008321876.2;XM_008322151.2;XM_008322205.2;XM_008322438.2;XM_008322…
GO:0006913	nucleocytoplasmic transport	2	14	0.0447325	0.777227	XM_008311763.2;XM_017033188.1
GO:0008543	fibroblast growth factor receptor signaling pathway	2	14	0.0447325	0.777227	XM_017034498.1;XM_017034499.1
GO:0044344	cellular response to fibroblast growth factor stimulus	2	14	0.0447325	0.777227	XM_017034498.1;XM_017034499.1
GO:0051169	nuclear transport	2	14	0.0447325	0.777227	XM_008311763.2;XM_017033188.1
GO:0071774	response to fibroblast growth factor	2	14	0.0447325	0.777227	XM_017034498.1;XM_017034499.1
GO:0001945	lymph vessel development	1	2	0.0483497	0.777227	XM_008313129.2
GO:0022408	negative regulation of cell-cell adhesion	1	2	0.0483497	0.777227	XM_008316291.2
GO:0032259	methylation	3	34	0.0496615	0.777227	XM_008316534.2;XM_008323194.2;XM_008323195.2

## Sheet: Sb GO-cis
Significantly enriched GO term of cis target genes
Cellular Component
GO ID	Description	GeneRatio (470)	BgRatio (5953)	pvalue	p.adjust	geneID
GO:0031224	intrinsic component of membrane	228	2434	0.000298645	0.0417536	XM_008307186.2;XM_008307287.2;XM_008307300.2;XM_008307522.1;XM_008307658.2;XM_008307702.2;XM_008307829.2;XM_008308023.2;XM_008308124.2;XM_008308179.2;XM_008308248.2;XM_008308284.2;XM_008308285.2;XM_008308286.2;XM_008308289.2;XM_008308324.2;XM_008308345.2;XM_008308488.2;XM_008308574.1;XM_008308798.1;XM_008308841.2;XM_008308953.2;XM_008309068.2;XM_008309106.2;XM_008309192.2;XM_008309348.2;XM_008309…
GO:0044425	membrane part	240	2596	0.000426057	0.0417536	XM_008307186.2;XM_008307287.2;XM_008307300.2;XM_008307522.1;XM_008307658.2;XM_008307702.2;XM_008307829.2;XM_008308023.2;XM_008308124.2;XM_008308179.2;XM_008308248.2;XM_008308284.2;XM_008308285.2;XM_008308286.2;XM_008308289.2;XM_008308324.2;XM_008308345.2;XM_008308488.2;XM_008308559.2;XM_008308574.1;XM_008308798.1;XM_008308841.2;XM_008308953.2;XM_008309068.2;XM_008309106.2;XM_008309192.2;XM_008309…
GO:0034704	calcium channel complex	9	40	0.00330177	0.215716	XM_008308284.2;XM_008308285.2;XM_008308286.2;XM_008308289.2;XM_008316527.2;XM_008317498.1;XM_017031495.1;XM_017031496.1;XM_017031498.1
GO:0042175	nuclear outer membrane-endoplasmic reticulum membrane network	11	65	0.0119322	0.438403	XM_008308559.2;XM_008310270.2;XM_008313326.2;XM_008315499.2;XM_008316610.2;XM_008318703.2;XM_008320079.1;XM_008320308.2;XM_017031729.1;XM_017036281.1;XM_017036282.1
GO:0034703	cation channel complex	9	49	0.0131767	0.438403	XM_008308284.2;XM_008308285.2;XM_008308286.2;XM_008308289.2;XM_008316527.2;XM_008317498.1;XM_017031495.1;XM_017031496.1;XM_017031498.1
GO:0001726	ruffle	2	3	0.017685	0.438403	XM_008308953.2;XM_008313860.2
GO:0000428	DNA-directed RNA polymerase complex	3	8	0.0202809	0.438403	XM_008307270.2;XM_008312785.2;XM_008312786.2
GO:0030880	RNA polymerase complex	3	8	0.0202809	0.438403	XM_008307270.2;XM_008312785.2;XM_008312786.2
GO:0055029	nuclear DNA-directed RNA polymerase complex	3	8	0.0202809	0.438403	XM_008307270.2;XM_008312785.2;XM_008312786.2
GO:0034702	ion channel complex	9	55	0.026841	0.438403	XM_008308284.2;XM_008308285.2;XM_008308286.2;XM_008308289.2;XM_008316527.2;XM_008317498.1;XM_017031495.1;XM_017031496.1;XM_017031498.1
GO:1902495	transmembrane transporter complex	9	55	0.026841	0.438403	XM_008308284.2;XM_008308285.2;XM_008308286.2;XM_008308289.2;XM_008316527.2;XM_008317498.1;XM_017031495.1;XM_017031496.1;XM_017031498.1
GO:1990351	transporter complex	9	55	0.026841	0.438403	XM_008308284.2;XM_008308285.2;XM_008308286.2;XM_008308289.2;XM_008316527.2;XM_008317498.1;XM_017031495.1;XM_017031496.1;XM_017031498.1
GO:0016020	membrane	258	3021	0.0338932	0.499179	XM_008307186.2;XM_008307287.2;XM_008307300.2;XM_008307522.1;XM_008307658.2;XM_008307702.2;XM_008307829.2;XM_008308023.2;XM_008308124.2;XM_008308179.2;XM_008308248.2;XM_008308284.2;XM_008308285.2;XM_008308286.2;XM_008308289.2;XM_008308324.2;XM_008308345.2;XM_008308488.2;XM_008308559.2;XM_008308574.1;XM_008308798.1;XM_008308841.2;XM_008308953.2;XM_008309068.2;XM_008309106.2;XM_008309152.2;XM_008309…
GO:0005773	vacuole	4	17	0.0399825	0.499179	XM_008310234.2;XM_008321161.2;XM_008322521.2;XM_017037157.1
GO:0044421	extracellular region part	9	59	0.0402039	0.499179	XM_008307700.2;XM_008307701.2;XM_008310094.1;XM_008321541.2;XM_008322521.2;XM_008322875.2;XM_008325128.2;XM_008337060.2;XM_017037157.1
GO:0016021	integral component of membrane	34	323	0.0490086	0.499179	XM_008308284.2;XM_008308285.2;XM_008308286.2;XM_008308289.2;XM_008311198.2;XM_008311302.2;XM_008311353.2;XM_008311552.2;XM_008314912.2;XM_008315612.2;XM_008316063.2;XM_008316527.2;XM_008317498.1;XM_008317914.2;XM_008318703.2;XM_008319082.2;XM_008319086.2;XM_008319087.2;XM_008319444.2;XM_008319566.2;XM_008319667.2;XM_008319668.2;XM_008320925.2;XM_008321654.2;XM_017031495.1;XM_017031496.1;XM_017031…
Molecular Function
GO ID	Description	GeneRatio (694)	BgRatio (9525)	pvalue	p.adjust	geneID
GO:0061134	peptidase regulator activity	5	12	0.00104067	0.173272	XM_008307701.2;XM_008309965.2;XM_008314292.2;XM_008318294.2;XM_008318295.2
GO:0061135	endopeptidase regulator activity	5	12	0.00104067	0.173272	XM_008307701.2;XM_008309965.2;XM_008314292.2;XM_008318294.2;XM_008318295.2
GO:0008146	sulfotransferase activity	4	9	0.00261722	0.202909	XM_008308509.2;XM_008308510.2;XM_008308511.2;XM_008317108.2
GO:0016866	intramolecular transferase activity	8	36	0.00370576	0.202909	XM_008313874.1;XM_008313875.2;XM_008313876.2;XM_008316191.2;XM_008316192.2;XM_008317797.2;XM_017034818.1;XM_017035197.1
GO:0004725	protein tyrosine phosphatase activity	2	2	0.00530162	0.202909	XM_008312970.2;XM_008312971.2
GO:0008236	serine-type peptidase activity	2	2	0.00530162	0.202909	XM_008313097.1;XM_008321666.1
GO:0008252	nucleotidase activity	2	2	0.00530162	0.202909	XM_008313481.2;XM_008313482.2
GO:0017171	serine hydrolase activity	2	2	0.00530162	0.202909	XM_008313097.1;XM_008321666.1
GO:0004866	endopeptidase inhibitor activity	4	11	0.00609337	0.202909	XM_008307701.2;XM_008314292.2;XM_008318294.2;XM_008318295.2
GO:0030414	peptidase inhibitor activity	4	11	0.00609337	0.202909	XM_008307701.2;XM_008314292.2;XM_008318294.2;XM_008318295.2
GO:0046906	tetrapyrrole binding	14	96	0.00940032	0.245954	XM_008307211.1;XM_008307212.2;XM_008308042.2;XM_008311126.2;XM_008314156.2;XM_008316232.2;XM_008316610.2;XM_008317478.2;XM_008320126.2;XM_008321705.2;XM_008335461.2;XM_017035402.1;XM_017037605.1;XM_017037609.1
GO:0016667	oxidoreductase activity, acting on a sulfur group of donors	7	35	0.0117951	0.245954	XM_008309909.2;XM_008312784.2;XM_008313088.2;XM_008313528.2;XM_017033558.1;XM_017033560.1;XM_017033875.1
GO:0004888	transmembrane signaling receptor activity	48	475	0.0123272	0.245954	XM_008307428.2;XM_008307658.2;XM_008308023.2;XM_008308126.2;XM_008308179.2;XM_008308345.2;XM_008309192.2;XM_008309348.2;XM_008309807.2;XM_008311445.2;XM_008313527.2;XM_008315217.1;XM_008315472.2;XM_008315474.1;XM_008315612.2;XM_008315764.2;XM_008316379.1;XM_008316506.2;XM_008316651.2;XM_008317434.2;XM_008317816.2;XM_008318825.2;XM_008318935.2;XM_008319365.2;XM_008319566.2;XM_008319660.2;XM_008319…
GO:0001595	angiotensin receptor activity	2	3	0.0151344	0.245954	XM_008308023.2;XM_008311445.2
GO:0004197	cysteine-type endopeptidase activity	2	3	0.0151344	0.245954	XM_017034520.1;XM_017034525.1
GO:0008373	sialyltransferase activity	2	3	0.0151344	0.245954	XM_008315646.2;XM_008315647.2
GO:0016813	hydrolase activity, acting on carbon-nitrogen (but not peptide) bonds, in linear amidines	2	3	0.0151344	0.245954	XM_008313668.2;XM_017033497.1
GO:0034593	phosphatidylinositol bisphosphate phosphatase activity	2	3	0.0151344	0.245954	XM_008314970.1;XM_008322444.2
GO:0034594	phosphatidylinositol trisphosphate phosphatase activity	2	3	0.0151344	0.245954	XM_008314970.1;XM_008322444.2
GO:0052866	phosphatidylinositol phosphate phosphatase activity	2	3	0.0151344	0.245954	XM_008314970.1;XM_008322444.2
GO:0016671	oxidoreductase activity, acting on a sulfur group of donors, disulfide as acceptor	4	14	0.0155106	0.245954	XM_008309909.2;XM_008313528.2;XM_017033558.1;XM_017033560.1
GO:0008746	NAD(P)+ transhydrogenase activity	3	9	0.0232072	0.336	XM_008310519.2;XM_008310521.1;XM_017032509.1
GO:0016652	oxidoreductase activity, acting on NAD(P)H, NAD(P) as acceptor	3	9	0.0232072	0.336	XM_008310519.2;XM_008310521.1;XM_017032509.1
GO:0005326	neurotransmitter transporter activity	2	4	0.0288116	0.38377	XM_008311198.2;XM_017038234.1
GO:0046915	transition metal ion transmembrane transporter activity	2	4	0.0288116	0.38377	NM_001319816.1;XM_008320106.2
GO:0070851	growth factor receptor binding	4	17	0.0309953	0.396978	XM_008310528.1;XM_008315631.2;XM_008322521.2;XM_017037157.1
GO:0004518	nuclease activity	6	36	0.0437248	0.539273	XM_008307510.2;XM_008314992.2;XM_008316091.2;XM_008316092.2;XM_008316574.2;XM_008316577.2
GO:0016884	carbon-nitrogen ligase activity, with glutamine as amido-N-donor	2	5	0.0457225	0.541083	XM_008316821.2;XM_017031687.1
GO:0060089	molecular transducer activity	76	866	0.0471213	0.541083	XM_008307428.2;XM_008307658.2;XM_008307703.2;XM_008308023.2;XM_008308126.2;XM_008308179.2;XM_008308345.2;XM_008309192.2;XM_008309348.2;XM_008309807.2;XM_008311199.2;XM_008311200.2;XM_008311445.2;XM_008311552.2;XM_008312007.2;XM_008313079.2;XM_008313527.2;XM_008313813.2;XM_008314331.2;XM_008315217.1;XM_008315247.2;XM_008315472.2;XM_008315474.1;XM_008315545.2;XM_008315552.1;XM_008315612.2;XM_008315…
Biological Process
GO ID	Description	GeneRatio (779)	BgRatio (10297)	pvalue	p.adjust	geneID
GO:0050953	sensory perception of light stimulus	11	40	0.000130553	0.149875	XM_008308574.1;XM_008314921.2;XM_008321406.2;XM_008322160.1;XM_008322205.2;XM_008322953.2;XM_008322954.1;XM_017031529.1;XM_017035661.1;XM_017035710.1;XM_017040131.1
GO:0043623	cellular protein complex assembly	10	41	0.000751175	0.271291	XM_008308451.2;XM_008308452.2;XM_008317290.2;XM_008318360.2;XM_008318978.2;XM_008319020.2;XM_008319831.2;XM_008321086.2;XM_008325128.2;XM_017035095.1
GO:0001881	receptor recycling	4	7	0.000945264	0.271291	XM_008309602.2;XM_008309603.2;XM_008309606.2;XM_017032259.1
GO:0043112	receptor metabolic process	4	7	0.000945264	0.271291	XM_008309602.2;XM_008309603.2;XM_008309606.2;XM_017032259.1
GO:0003206	cardiac chamber morphogenesis	5	12	0.00123619	0.283828	XM_008312919.2;XM_008313663.2;XM_008322521.2;XM_017033556.1;XM_017037157.1
GO:0007600	sensory perception	14	81	0.00279229	0.48792	XM_008308574.1;XM_008314921.2;XM_008315472.2;XM_008315474.1;XM_008321406.2;XM_008322160.1;XM_008322205.2;XM_008322953.2;XM_008322954.1;XM_017031529.1;XM_017035661.1;XM_017035710.1;XM_017037286.1;XM_017040131.1
GO:0050877	neurological system process	14	83	0.00352031	0.48792	XM_008308574.1;XM_008314921.2;XM_008315472.2;XM_008315474.1;XM_008321406.2;XM_008322160.1;XM_008322205.2;XM_008322953.2;XM_008322954.1;XM_017031529.1;XM_017035661.1;XM_017035710.1;XM_017037286.1;XM_017040131.1
GO:0042723	thiamine-containing compound metabolic process	2	2	0.0057166	0.48792	XM_008307448.2;XM_008307449.2
GO:0003205	cardiac chamber development	5	17	0.00702912	0.48792	XM_008312919.2;XM_008313663.2;XM_008322521.2;XM_017033556.1;XM_017037157.1
GO:0042493	response to drug	3	6	0.00725176	0.48792	XM_008307300.2;XM_008314570.2;XM_008321754.2
GO:0009952	anterior/posterior pattern specification	7	32	0.00873508	0.48792	XM_008316454.2;XM_008319082.2;XM_008319086.2;XM_008319087.2;XM_008322521.2;XM_017036001.1;XM_017037157.1
GO:0034622	cellular macromolecular complex assembly	11	65	0.0089516	0.48792	XM_008308451.2;XM_008308452.2;XM_008317290.2;XM_008318360.2;XM_008318978.2;XM_008319020.2;XM_008319831.2;XM_008321086.2;XM_008321159.2;XM_008325128.2;XM_017035095.1
GO:0007166	cell surface receptor signaling pathway	75	760	0.00938563	0.48792	XM_008307186.2;XM_008307428.2;XM_008307658.2;XM_008308126.2;XM_008308179.2;XM_008308324.2;XM_008309192.2;XM_008309348.2;XM_008309574.1;XM_008310507.2;XM_008310528.1;XM_008311192.2;XM_008311353.2;XM_008311552.2;XM_008311971.2;XM_008312641.2;XM_008313505.2;XM_008313527.2;XM_008313663.2;XM_008314331.2;XM_008314427.2;XM_008314950.2;XM_008315217.1;XM_008315472.2;XM_008315474.1;XM_008315631.2;XM_008315…
GO:0030334	regulation of cell migration	5	19	0.0116434	0.48792	XM_008309602.2;XM_008309603.2;XM_008309606.2;XM_008311174.2;XM_017032259.1
GO:2000145	regulation of cell motility	5	19	0.0116434	0.48792	XM_008309602.2;XM_008309603.2;XM_008309606.2;XM_008311174.2;XM_017032259.1
GO:0016601	Rac protein signal transduction	3	7	0.0119816	0.48792	XM_008311971.2;XM_008311972.2;XM_017035095.1
GO:0006399	tRNA metabolic process	14	96	0.0128509	0.48792	XM_008308038.2;XM_008310696.2;XM_008313874.1;XM_008313875.2;XM_008313876.2;XM_008314992.2;XM_008316093.2;XM_008316821.2;XM_008318220.2;XM_008320131.2;XM_008338110.2;XM_017031687.1;XM_017031991.1;XM_017034818.1
GO:0032446	protein modification by small protein conjugation	18	135	0.0129586	0.48792	XM_008311266.2;XM_008313684.2;XM_008313686.2;XM_008313712.2;XM_008314287.2;XM_008316382.2;XM_008316383.2;XM_008316384.2;XM_008316385.2;XM_008316386.2;XM_008319119.2;XM_008319120.1;XM_008319543.2;XM_008320453.2;XM_008321649.2;XM_017033840.1;XM_017034578.1;XM_017035200.1
GO:0006816	calcium ion transport	15	106	0.0133432	0.48792	XM_008307829.2;XM_008308284.2;XM_008308285.2;XM_008308286.2;XM_008308289.2;XM_008316376.2;XM_008316527.2;XM_008317498.1;XM_017031495.1;XM_017031496.1;XM_017031498.1;XM_017031803.1;XM_017036577.1;XM_017037844.1;XM_017038105.1
GO:0009792	embryo development ending in birth or egg hatching	8	44	0.0160419	0.48792	XM_008311972.2;XM_008313663.2;XM_008317797.2;XM_008322521.2;XM_008323136.2;XM_017035197.1;XM_017037103.1;XM_017037157.1
GO:0043009	chordate embryonic development	8	44	0.0160419	0.48792	XM_008311972.2;XM_008313663.2;XM_008317797.2;XM_008322521.2;XM_008323136.2;XM_017035197.1;XM_017037103.1;XM_017037157.1
GO:0006013	mannose metabolic process	2	3	0.0162869	0.48792	XM_008317797.2;XM_017035197.1
GO:0034103	regulation of tissue remodeling	2	3	0.0162869	0.48792	XM_008322521.2;XM_017037157.1
GO:0009416	response to light stimulus	6	28	0.0164294	0.48792	XM_008311199.2;XM_008311200.2;XM_008311971.2;XM_008311972.2;XM_017033239.1;XM_017033241.1
GO:0007498	mesoderm development	7	36	0.0166624	0.48792	XM_008308646.2;XM_008309602.2;XM_008309603.2;XM_008309606.2;XM_008322521.2;XM_017032259.1;XM_017037157.1
GO:0048511	rhythmic process	4	14	0.0176281	0.48792	XM_008311199.2;XM_008311200.2;XM_017033239.1;XM_017033241.1
GO:0001706	endoderm formation	3	8	0.0181041	0.48792	XM_008311192.2;XM_008322521.2;XM_017037157.1
GO:0001711	endodermal cell fate commitment	3	8	0.0181041	0.48792	XM_008311192.2;XM_008322521.2;XM_017037157.1
GO:0001714	endodermal cell fate specification	3	8	0.0181041	0.48792	XM_008311192.2;XM_008322521.2;XM_017037157.1
GO:0010256	endomembrane system organization	3	8	0.0181041	0.48792	XM_008313326.2;XM_008315499.2;XM_008320779.2
GO:0035987	endodermal cell differentiation	3	8	0.0181041	0.48792	XM_008311192.2;XM_008322521.2;XM_017037157.1
GO:0060795	cell fate commitment involved in formation of primary germ layer	3	8	0.0181041	0.48792	XM_008311192.2;XM_008322521.2;XM_017037157.1
GO:0070647	protein modification by small protein conjugation or removal	18	140	0.0183274	0.48792	XM_008311266.2;XM_008313684.2;XM_008313686.2;XM_008313712.2;XM_008314287.2;XM_008316382.2;XM_008316383.2;XM_008316384.2;XM_008316385.2;XM_008316386.2;XM_008319119.2;XM_008319120.1;XM_008319543.2;XM_008320453.2;XM_008321649.2;XM_017033840.1;XM_017034578.1;XM_017035200.1
GO:0044712	single-organism catabolic process	45	437	0.020495	0.48792	XM_008308451.2;XM_008308452.2;XM_008308559.2;XM_008310094.1;XM_008310576.2;XM_008311069.2;XM_008311174.2;XM_008311971.2;XM_008311972.2;XM_008312007.2;XM_008312264.2;XM_008313663.2;XM_008314331.2;XM_008315959.2;XM_008316458.2;XM_008317116.2;XM_008317290.2;XM_008318360.2;XM_008318527.2;XM_008318978.2;XM_008319020.2;XM_008319288.2;XM_008319662.2;XM_008319976.2;XM_008319980.2;XM_008319988.2;XM_008320…
GO:0044763	single-organism cellular process	378	4635	0.0222996	0.48792	XM_008307186.2;XM_008307268.2;XM_008307287.2;XM_008307300.2;XM_008307428.2;XM_008307448.2;XM_008307449.2;XM_008307510.2;XM_008307522.1;XM_008307649.2;XM_008307658.2;XM_008307703.2;XM_008307789.2;XM_008307829.2;XM_008307917.2;XM_008308023.2;XM_008308126.2;XM_008308137.2;XM_008308179.2;XM_008308247.2;XM_008308292.2;XM_008308324.2;XM_008308345.2;XM_008308450.2;XM_008308451.2;XM_008308452.2;XM_008308…
GO:0006007	glucose catabolic process	4	15	0.0226303	0.48792	XM_008319662.2;XM_008323385.2;XM_017036622.1;XM_017036624.1
GO:0016052	carbohydrate catabolic process	4	15	0.0226303	0.48792	XM_008319662.2;XM_008323385.2;XM_017036622.1;XM_017036624.1
GO:0019320	hexose catabolic process	4	15	0.0226303	0.48792	XM_008319662.2;XM_008323385.2;XM_017036622.1;XM_017036624.1
GO:0044724	single-organism carbohydrate catabolic process	4	15	0.0226303	0.48792	XM_008319662.2;XM_008323385.2;XM_017036622.1;XM_017036624.1
GO:0046365	monosaccharide catabolic process	4	15	0.0226303	0.48792	XM_008319662.2;XM_008323385.2;XM_017036622.1;XM_017036624.1
GO:0072527	pyrimidine-containing compound metabolic process	6	30	0.0227773	0.48792	XM_008307448.2;XM_008307449.2;XM_008312319.2;XM_008312326.2;XM_008320263.1;XM_008322685.2
GO:0003008	system process	24	207	0.0235722	0.48792	XM_008308023.2;XM_008308574.1;XM_008309192.2;XM_008310094.1;XM_008313663.2;XM_008314921.2;XM_008315472.2;XM_008315474.1;XM_008317434.2;XM_008318509.2;XM_008318867.2;XM_008321406.2;XM_008322160.1;XM_008322205.2;XM_008322953.2;XM_008322954.1;XM_008331193.2;XM_017031529.1;XM_017035661.1;XM_017035710.1;XM_017037286.1;XM_017037428.1;XM_017040131.1;XM_017041950.1
GO:0044281	small molecule metabolic process	93	1010	0.0240462	0.48792	XM_008307448.2;XM_008307449.2;XM_008307506.2;XM_008307917.2;XM_008308247.2;XM_008308450.2;XM_008308451.2;XM_008308452.2;XM_008308559.2;XM_008308574.1;XM_008309221.2;XM_008310032.2;XM_008310094.1;XM_008310294.2;XM_008310576.2;XM_008310696.2;XM_008311069.2;XM_008311174.2;XM_008311971.2;XM_008311972.2;XM_008312007.2;XM_008312264.2;XM_008312319.2;XM_008312326.2;XM_008312860.2;XM_008313481.2;XM_008313…
GO:0034655	nucleobase-containing compound catabolic process	43	420	0.0252258	0.48792	XM_008307510.2;XM_008307818.2;XM_008308451.2;XM_008308452.2;XM_008308559.2;XM_008310094.1;XM_008310576.2;XM_008311069.2;XM_008311174.2;XM_008311971.2;XM_008311972.2;XM_008312007.2;XM_008313663.2;XM_008314331.2;XM_008315959.2;XM_008316458.2;XM_008316574.2;XM_008317116.2;XM_008317290.2;XM_008318360.2;XM_008318527.2;XM_008318978.2;XM_008319020.2;XM_008319288.2;XM_008319976.2;XM_008319980.2;XM_008319…
GO:0006826	iron ion transport	3	9	0.0256517	0.48792	NM_001319816.1;XM_008320106.2;XM_017037657.1
GO:0021546	rhombomere development	3	9	0.0256517	0.48792	XM_008321705.2;XM_008322521.2;XM_017037157.1
GO:0010876	lipid localization	10	66	0.0256738	0.48792	XM_008309861.1;XM_008312293.2;XM_008319047.1;XM_008323373.2;XM_008330063.2;XM_008330079.2;XM_008330094.2;XM_017032866.1;XM_017035274.1;XM_017037942.1
GO:1901575	organic substance catabolic process	60	618	0.0256875	0.48792	XM_008307510.2;XM_008307818.2;XM_008308451.2;XM_008308452.2;XM_008308559.2;XM_008309965.2;XM_008310094.1;XM_008310576.2;XM_008311069.2;XM_008311174.2;XM_008311266.2;XM_008311627.2;XM_008311971.2;XM_008311972.2;XM_008312007.2;XM_008312264.2;XM_008313663.2;XM_008313712.2;XM_008314331.2;XM_008315959.2;XM_008316458.2;XM_008316574.2;XM_008317116.2;XM_008317290.2;XM_008318360.2;XM_008318527.2;XM_008318…
GO:0051179	localization	176	2046	0.0277969	0.48792	NM_001319816.1;XM_008307268.2;XM_008307287.2;XM_008307512.2;XM_008307649.2;XM_008307829.2;XM_008308076.2;XM_008308126.2;XM_008308284.2;XM_008308285.2;XM_008308286.2;XM_008308289.2;XM_008308488.2;XM_008308489.2;XM_008308559.2;XM_008308646.2;XM_008308798.1;XM_008308953.2;XM_008309106.2;XM_008309152.2;XM_008309371.2;XM_008309861.1;XM_008310186.2;XM_008310234.2;XM_008310270.2;XM_008310313.2;XM_008310…
GO:0007346	regulation of mitotic cell cycle	4	16	0.0284118	0.48792	XM_008325657.2;XM_008325666.2;XM_017034314.1;XM_017038685.1
GO:0044710	single-organism metabolic process	163	1887	0.0300055	0.48792	XM_008307100.2;XM_008307211.1;XM_008307212.2;XM_008307448.2;XM_008307449.2;XM_008307451.2;XM_008307506.2;XM_008307510.2;XM_008307617.2;XM_008307917.2;XM_008308152.2;XM_008308247.2;XM_008308450.2;XM_008308451.2;XM_008308452.2;XM_008308559.2;XM_008308574.1;XM_008309221.2;XM_008309740.1;XM_008309909.2;XM_008309965.2;XM_008310032.2;XM_008310094.1;XM_008310158.2;XM_008310294.2;XM_008310519.2;XM_008310…
GO:0006520	cellular amino acid metabolic process	21	180	0.0307806	0.48792	XM_008308247.2;XM_008309221.2;XM_008310032.2;XM_008310294.2;XM_008310696.2;XM_008314608.2;XM_008316682.2;XM_008316821.2;XM_008317358.2;XM_008317846.2;XM_008318220.2;XM_008318727.2;XM_008319510.2;XM_008322685.2;XM_008323385.2;XM_008325941.2;XM_008335783.2;XM_017031535.1;XM_017031687.1;XM_017031991.1;XM_017034022.1
GO:0001952	regulation of cell-matrix adhesion	2	4	0.0309456	0.48792	XM_008314970.1;XM_008322444.2
GO:0001953	negative regulation of cell-matrix adhesion	2	4	0.0309456	0.48792	XM_008314970.1;XM_008322444.2
GO:0007601	visual perception	2	4	0.0309456	0.48792	XM_008322953.2;XM_008322954.1
GO:0010810	regulation of cell-substrate adhesion	2	4	0.0309456	0.48792	XM_008314970.1;XM_008322444.2
GO:0010812	negative regulation of cell-substrate adhesion	2	4	0.0309456	0.48792	XM_008314970.1;XM_008322444.2
GO:0048168	regulation of neuronal synaptic plasticity	2	4	0.0309456	0.48792	XM_008311971.2;XM_008311972.2
GO:0044270	cellular nitrogen compound catabolic process	43	426	0.0310313	0.48792	XM_008307510.2;XM_008307818.2;XM_008308451.2;XM_008308452.2;XM_008308559.2;XM_008310094.1;XM_008310576.2;XM_008311069.2;XM_008311174.2;XM_008311971.2;XM_008311972.2;XM_008312007.2;XM_008313663.2;XM_008314331.2;XM_008315959.2;XM_008316458.2;XM_008316574.2;XM_008317116.2;XM_008317290.2;XM_008318360.2;XM_008318527.2;XM_008318978.2;XM_008319020.2;XM_008319288.2;XM_008319976.2;XM_008319980.2;XM_008319…
GO:0046700	heterocycle catabolic process	43	426	0.0310313	0.48792	XM_008307510.2;XM_008307818.2;XM_008308451.2;XM_008308452.2;XM_008308559.2;XM_008310094.1;XM_008310576.2;XM_008311069.2;XM_008311174.2;XM_008311971.2;XM_008311972.2;XM_008312007.2;XM_008313663.2;XM_008314331.2;XM_008315959.2;XM_008316458.2;XM_008316574.2;XM_008317116.2;XM_008317290.2;XM_008318360.2;XM_008318527.2;XM_008318978.2;XM_008319020.2;XM_008319288.2;XM_008319976.2;XM_008319980.2;XM_008319…
GO:1901361	organic cyclic compound catabolic process	43	426	0.0310313	0.48792	XM_008307510.2;XM_008307818.2;XM_008308451.2;XM_008308452.2;XM_008308559.2;XM_008310094.1;XM_008310576.2;XM_008311069.2;XM_008311174.2;XM_008311971.2;XM_008311972.2;XM_008312007.2;XM_008313663.2;XM_008314331.2;XM_008315959.2;XM_008316458.2;XM_008316574.2;XM_008317116.2;XM_008317290.2;XM_008318360.2;XM_008318527.2;XM_008318978.2;XM_008319020.2;XM_008319288.2;XM_008319976.2;XM_008319980.2;XM_008319…
GO:0040012	regulation of locomotion	5	24	0.0311305	0.48792	XM_008309602.2;XM_008309603.2;XM_008309606.2;XM_008311174.2;XM_017032259.1
GO:0019439	aromatic compound catabolic process	43	427	0.0320927	0.48792	XM_008307510.2;XM_008307818.2;XM_008308451.2;XM_008308452.2;XM_008308559.2;XM_008310094.1;XM_008310576.2;XM_008311069.2;XM_008311174.2;XM_008311971.2;XM_008311972.2;XM_008312007.2;XM_008313663.2;XM_008314331.2;XM_008315959.2;XM_008316458.2;XM_008316574.2;XM_008317116.2;XM_008317290.2;XM_008318360.2;XM_008318527.2;XM_008318978.2;XM_008319020.2;XM_008319288.2;XM_008319976.2;XM_008319980.2;XM_008319…
GO:0044699	single-organism process	506	6369	0.0342287	0.48792	NM_001319816.1;XM_008307100.2;XM_008307186.2;XM_008307211.1;XM_008307212.2;XM_008307268.2;XM_008307287.2;XM_008307300.2;XM_008307428.2;XM_008307448.2;XM_008307449.2;XM_008307451.2;XM_008307506.2;XM_008307510.2;XM_008307522.1;XM_008307617.2;XM_008307649.2;XM_008307658.2;XM_008307659.2;XM_008307703.2;XM_008307789.2;XM_008307829.2;XM_008307917.2;XM_008308023.2;XM_008308126.2;XM_008308137.2;XM_008308…
GO:0022607	cellular component assembly	32	304	0.0351413	0.48792	XM_008307829.2;XM_008308451.2;XM_008308452.2;XM_008310094.1;XM_008313663.2;XM_008313860.2;XM_008314912.2;XM_008314967.2;XM_008316063.2;XM_008316524.2;XM_008316525.2;XM_008316526.2;XM_008317290.2;XM_008317914.2;XM_008318360.2;XM_008318978.2;XM_008319020.2;XM_008319082.2;XM_008319086.2;XM_008319087.2;XM_008319831.2;XM_008321086.2;XM_008321159.2;XM_008321654.2;XM_008325128.2;XM_008333424.2;XM_008338…
GO:0007420	brain development	18	151	0.0360423	0.48792	XM_008307658.2;XM_008308126.2;XM_008308646.2;XM_008309353.2;XM_008309354.2;XM_008309356.2;XM_008314427.2;XM_008314492.2;XM_008320308.2;XM_008321388.2;XM_008321424.1;XM_008321705.2;XM_008322521.2;XM_008331820.2;XM_008334124.2;XM_017034588.1;XM_017037157.1;XM_017037550.1
GO:0060322	head development	18	151	0.0360423	0.48792	XM_008307658.2;XM_008308126.2;XM_008308646.2;XM_008309353.2;XM_008309354.2;XM_008309356.2;XM_008314427.2;XM_008314492.2;XM_008320308.2;XM_008321388.2;XM_008321424.1;XM_008321705.2;XM_008322521.2;XM_008331820.2;XM_008334124.2;XM_017034588.1;XM_017037157.1;XM_017037550.1
GO:0030162	regulation of proteolysis	5	25	0.0365706	0.48792	XM_008307700.2;XM_008307701.2;XM_008309965.2;XM_008310234.2;XM_008314292.2
GO:0048704	embryonic skeletal system morphogenesis	5	25	0.0365706	0.48792	XM_008311972.2;XM_008317797.2;XM_008323136.2;XM_017035197.1;XM_017037103.1
GO:0048706	embryonic skeletal system development	5	25	0.0365706	0.48792	XM_008311972.2;XM_008317797.2;XM_008323136.2;XM_017035197.1;XM_017037103.1
GO:1901565	organonitrogen compound catabolic process	41	410	0.0393055	0.48792	XM_008308451.2;XM_008308452.2;XM_008308559.2;XM_008310094.1;XM_008310576.2;XM_008311069.2;XM_008311174.2;XM_008311971.2;XM_008311972.2;XM_008312007.2;XM_008313663.2;XM_008314331.2;XM_008315959.2;XM_008316458.2;XM_008317116.2;XM_008317290.2;XM_008318360.2;XM_008318527.2;XM_008318978.2;XM_008319020.2;XM_008319288.2;XM_008319976.2;XM_008319980.2;XM_008319988.2;XM_008320263.1;XM_008320519.2;XM_008320…
GO:0001822	kidney development	6	34	0.0399793	0.48792	XM_008314950.2;XM_008316742.2;XM_008318413.2;XM_008321624.2;XM_008334007.2;XM_017035295.1
GO:1901136	carbohydrate derivative catabolic process	40	399	0.0400474	0.48792	XM_008308451.2;XM_008308452.2;XM_008308559.2;XM_008310094.1;XM_008310576.2;XM_008311069.2;XM_008311174.2;XM_008311971.2;XM_008311972.2;XM_008312007.2;XM_008313663.2;XM_008314331.2;XM_008315959.2;XM_008316458.2;XM_008317116.2;XM_008317290.2;XM_008318360.2;XM_008318527.2;XM_008318978.2;XM_008319020.2;XM_008319288.2;XM_008319976.2;XM_008319980.2;XM_008319988.2;XM_008320263.1;XM_008320519.2;XM_008320…
GO:0051270	regulation of cellular component movement	5	26	0.0425588	0.48792	XM_008309602.2;XM_008309603.2;XM_008309606.2;XM_008311174.2;XM_017032259.1
GO:0009056	catabolic process	60	637	0.0432336	0.48792	XM_008307510.2;XM_008307818.2;XM_008308451.2;XM_008308452.2;XM_008308559.2;XM_008309965.2;XM_008310094.1;XM_008310576.2;XM_008311069.2;XM_008311174.2;XM_008311266.2;XM_008311627.2;XM_008311971.2;XM_008311972.2;XM_008312007.2;XM_008312264.2;XM_008313663.2;XM_008313712.2;XM_008314331.2;XM_008315959.2;XM_008316458.2;XM_008316574.2;XM_008317116.2;XM_008317290.2;XM_008318360.2;XM_008318527.2;XM_008318…
GO:0007154	cell communication	167	1960	0.0432553	0.48792	XM_008307186.2;XM_008307268.2;XM_008307428.2;XM_008307649.2;XM_008307658.2;XM_008307703.2;XM_008307789.2;XM_008308023.2;XM_008308126.2;XM_008308179.2;XM_008308292.2;XM_008308324.2;XM_008308345.2;XM_008308454.2;XM_008308574.1;XM_008308955.2;XM_008309152.2;XM_008309192.2;XM_008309348.2;XM_008309574.1;XM_008309602.2;XM_008309603.2;XM_008309606.2;XM_008309807.2;XM_008310201.2;XM_008310507.2;XM_008310…
GO:0001654	eye development	15	123	0.0443256	0.48792	XM_008307510.2;XM_008307658.2;XM_008308646.2;XM_008315550.2;XM_008317949.2;XM_008318413.2;XM_008321388.2;XM_008321424.1;XM_008322139.2;XM_008322521.2;XM_008322660.2;XM_008322953.2;XM_008322954.1;XM_017037157.1;XM_017037550.1
GO:0001510	RNA methylation	3	11	0.0449928	0.48792	XM_008320131.2;XM_008323009.2;XM_008338110.2
GO:0072001	renal system development	6	35	0.0452859	0.48792	XM_008314950.2;XM_008316742.2;XM_008318413.2;XM_008321624.2;XM_008334007.2;XM_017035295.1
GO:0001501	skeletal system development	13	103	0.0464352	0.48792	XM_008308126.2;XM_008308308.1;XM_008308800.2;XM_008311972.2;XM_008313023.2;XM_008314950.2;XM_008317797.2;XM_008319657.1;XM_008322521.2;XM_008323136.2;XM_017035197.1;XM_017037103.1;XM_017037157.1
GO:0044723	single-organism carbohydrate metabolic process	14	114	0.048399	0.48792	XM_008307506.2;XM_008313396.2;XM_008314970.1;XM_008315499.2;XM_008316552.2;XM_008317797.2;XM_008319662.2;XM_008320164.2;XM_008322444.2;XM_008323385.2;XM_017035197.1;XM_017036484.1;XM_017036622.1;XM_017036624.1
GO:0044248	cellular catabolic process	56	594	0.0489148	0.48792	XM_008307510.2;XM_008307818.2;XM_008308451.2;XM_008308452.2;XM_008308559.2;XM_008309965.2;XM_008310094.1;XM_008310576.2;XM_008311069.2;XM_008311174.2;XM_008311266.2;XM_008311627.2;XM_008311971.2;XM_008311972.2;XM_008312007.2;XM_008312264.2;XM_008313663.2;XM_008313712.2;XM_008314331.2;XM_008315959.2;XM_008316458.2;XM_008316574.2;XM_008317116.2;XM_008317290.2;XM_008318360.2;XM_008318527.2;XM_008318…
GO:0003208	cardiac ventricle morphogenesis	2	5	0.049015	0.48792	XM_008312919.2;XM_008313663.2
GO:0003231	cardiac ventricle development	2	5	0.049015	0.48792	XM_008312919.2;XM_008313663.2
GO:0006458	'de novo' protein folding	2	5	0.049015	0.48792	XM_008319020.2;XM_008330037.2
GO:0007009	plasma membrane organization	2	5	0.049015	0.48792	XM_008313326.2;XM_008320779.2
GO:0009617	response to bacterium	2	5	0.049015	0.48792	XM_008308495.2;XM_008311174.2
GO:0042310	vasoconstriction	2	5	0.049015	0.48792	XM_008308023.2;XM_008317434.2
GO:0055007	cardiac muscle cell differentiation	2	5	0.049015	0.48792	XM_008322521.2;XM_017037157.1
GO:0006006	glucose metabolic process	5	27	0.0491026	0.48792	XM_008307506.2;XM_008319662.2;XM_008323385.2;XM_017036622.1;XM_017036624.1

## Sheet: Sc GO-trans
Significantly enriched GO term of trans target genes
Cellular Component
GO ID	Description	GeneRatio (217)	BgRatio (5953)	pvalue	p.adjust	geneID
GO:0031224	intrinsic component of membrane	122	2434	2.50254e-06	0.00015849	XM_008318149.2;XM_017032203.1;XM_008319459.2;XM_008308364.2;XM_008318876.2;XM_008308285.2;XM_008320465.2;XM_008319174.2;XM_017033377.1;XM_008321604.2;XM_017037103.1;XM_017034939.1;XM_017035716.1;XM_008314277.1;XM_008315919.2;XM_017037013.1;XM_008323357.2;XM_008316067.2;XM_008318448.2;XM_008316020.2;XM_008319995.2;XM_008310519.2;XM_017032391.1;XM_008308449.2;XM_017034113.1;XM_008309246.2;XM_008319…
GO:0044425	membrane part	128	2596	2.53585e-06	0.00015849	XM_008318149.2;XM_017032203.1;XM_008319459.2;XM_008308364.2;XM_008317834.2;XM_008318876.2;XM_008308285.2;XM_008320465.2;XM_008319174.2;XM_017033377.1;XM_008321604.2;XM_017037103.1;XM_008319925.1;XM_017034939.1;XM_017035716.1;XM_008314277.1;XM_017033253.1;XM_008315919.2;XM_017037013.1;XM_008323357.2;XM_008316067.2;XM_008318448.2;XM_008316020.2;XM_008319995.2;XM_008310519.2;XM_017032391.1;XM_008308…
GO:0016020	membrane	140	3021	2.13759e-05	0.000890662	XM_008318149.2;XM_008312932.2;XM_017032203.1;XM_008319459.2;XM_008308364.2;XM_008317834.2;XM_008318876.2;XM_008308285.2;XM_008320465.2;XM_008319174.2;XM_017033006.1;XM_017033377.1;XM_008321604.2;XM_017037103.1;XM_008319925.1;XM_017034939.1;XM_017035716.1;XM_008314277.1;XM_017033253.1;XM_008315919.2;XM_017037013.1;XM_008323357.2;XM_008316067.2;XM_008318448.2;XM_008316020.2;XM_008319995.2;XM_008310…
GO:0043296	apical junction complex	6	36	0.00170442	0.053263	XM_008309246.2;XM_017031104.1;XM_008322928.1;XM_008327655.2;XM_008321028.2;XM_008308828.2
GO:0030054	cell junction	10	100	0.0033054	0.0826351	XM_008317834.2;XM_008314277.1;XM_017032740.1;XM_008309246.2;XM_017031104.1;XM_008322928.1;XM_008327655.2;XM_008309245.2;XM_008321028.2;XM_008308828.2
GO:0005911	cell-cell junction	8	80	0.00831472	0.173223	XM_008317834.2;XM_008314277.1;XM_008309246.2;XM_017031104.1;XM_008322928.1;XM_008327655.2;XM_008321028.2;XM_008308828.2
GO:0012506	vesicle membrane	4	34	0.0338405	0.506281	XM_008312932.2;XM_008309804.2;XM_008312934.2;XM_008317519.2
GO:0016459	myosin complex	1	1	0.0364522	0.506281	XM_008313663.2
GO:0016460	myosin II complex	1	1	0.0364522	0.506281	XM_008313663.2
Molecular Function
GO ID	Description	GeneRatio (217)	BgRatio (5953)	pvalue	p.adjust	geneID
GO:0004888	transmembrane signaling receptor activity	39	475	1.26389e-07	1.93136e-05	XM_008308364.2;XM_008319174.2;XM_017037103.1;XM_017034939.1;XM_008315919.2;XM_017032391.1;XM_008314071.2;XM_008319896.2;XM_017034754.1;XM_017033935.1;XM_008322312.2;XM_008310567.2;XM_008319490.2;XM_008310310.2;XM_008309044.2;XM_008314072.2;XM_008336024.2;XM_008309787.1;XM_008316506.2;XM_017038073.1;XM_017036348.1;XM_017034284.1;XM_008316379.1;XM_008309095.1;XM_008309807.2;XM_008314078.2;XM_017034…
GO:0099600	transmembrane receptor activity	46	619	1.67944e-07	1.93136e-05	XM_008308364.2;XM_008319174.2;XM_017037103.1;XM_017034939.1;XM_008315919.2;XM_017032391.1;XM_008314071.2;XM_008319896.2;XM_017034754.1;XM_017033935.1;XM_008322312.2;XM_008310567.2;XM_008319490.2;XM_008310310.2;XM_008309044.2;XM_008314072.2;XM_008308340.2;XM_008336024.2;XM_008309787.1;XM_008316506.2;XM_008316917.2;XM_017038073.1;XM_017036348.1;XM_017034284.1;XM_008316379.1;XM_008309095.1;XM_008309…
GO:0038023	signaling receptor activity	43	600	1.19178e-06	9.13695e-05	XM_008308364.2;XM_008319174.2;XM_017037103.1;XM_017034939.1;XM_008315919.2;XM_017032391.1;XM_008314071.2;XM_008307476.2;XM_008319896.2;XM_017034754.1;XM_008315691.1;XM_017033935.1;XM_008322312.2;XM_008310567.2;XM_008319490.2;XM_017034299.1;XM_008310310.2;XM_008309044.2;XM_008314072.2;XM_008336024.2;XM_008309787.1;XM_008316506.2;XM_017038073.1;XM_017036348.1;XM_017034284.1;XM_008316379.1;XM_008309…
GO:0004872	receptor activity	50	758	1.72847e-06	9.9387e-05	XM_008308364.2;XM_008319174.2;XM_017037103.1;XM_017034939.1;XM_008315919.2;XM_017032391.1;XM_008314071.2;XM_008307476.2;XM_008319896.2;XM_017034754.1;XM_008315691.1;XM_017033935.1;XM_008322312.2;XM_008310567.2;XM_008319490.2;XM_017034299.1;XM_008310310.2;XM_008309044.2;XM_008314072.2;XM_008308340.2;XM_008336024.2;XM_008309787.1;XM_008316506.2;XM_008316917.2;XM_017038073.1;XM_017036348.1;XM_017034…
GO:0004871	signal transducer activity	43	634	5.022e-06	0.000231012	XM_008308364.2;XM_008319174.2;XM_017037103.1;XM_017034939.1;XM_008315919.2;XM_017032391.1;XM_008314071.2;XM_008307476.2;XM_008319896.2;XM_017034754.1;XM_008315691.1;XM_017033935.1;XM_008322312.2;XM_008310567.2;XM_008319490.2;XM_017034299.1;XM_008310310.2;XM_008309044.2;XM_008314072.2;XM_008336024.2;XM_008309787.1;XM_008316506.2;XM_017038073.1;XM_017036348.1;XM_017034284.1;XM_008316379.1;XM_008309…
GO:0060089	molecular transducer activity	50	866	6.65053e-05	0.00254937	XM_008308364.2;XM_008319174.2;XM_017037103.1;XM_017034939.1;XM_008315919.2;XM_017032391.1;XM_008314071.2;XM_008307476.2;XM_008319896.2;XM_017034754.1;XM_008315691.1;XM_017033935.1;XM_008322312.2;XM_008310567.2;XM_008319490.2;XM_017034299.1;XM_008310310.2;XM_008309044.2;XM_008314072.2;XM_008308340.2;XM_008336024.2;XM_008309787.1;XM_008316506.2;XM_008316917.2;XM_017038073.1;XM_017036348.1;XM_017034…
GO:0003677	DNA binding	40	658	0.000131541	0.00432205	XM_008320505.2;XM_008310923.2;XM_008309355.2;XM_017035341.1;XM_008309459.2;XM_008312521.2;XM_008322424.2;XM_017031389.1;XM_008307476.2;XM_017035017.1;XM_008319540.2;XM_008315691.1;XM_017031828.1;XM_017041915.1;XM_008311785.2;XM_017034299.1;XM_008321539.2;XM_008310979.2;XM_008317708.2;XM_008316439.2;XM_008316103.2;XM_008327328.2;XM_008317712.2;XM_008310978.2;XM_008314964.2;XM_008320773.2;XM_017036…
GO:0004930	G-protein coupled receptor activity	19	232	0.000254528	0.00731767	XM_008308364.2;XM_017032391.1;XM_008319896.2;XM_008310567.2;XM_008319490.2;XM_008310310.2;XM_008336024.2;XM_008309787.1;XM_017038073.1;XM_008316379.1;XM_008309095.1;XM_008309807.2;XM_017035074.1;XM_017034063.1;XM_008317633.2;XM_008311013.2;XM_017036334.1;XM_008309790.1;XM_017032801.1
GO:0001071	nucleic acid binding transcription factor activity	36	619	0.000669976	0.0171216	XM_008320505.2;XM_008310923.2;XM_008309355.2;XM_017035341.1;XM_008309459.2;XM_008312521.2;XM_017031389.1;XM_008307476.2;XM_008319540.2;XM_008315691.1;XM_017031828.1;XM_017041915.1;XM_008311785.2;XM_017034299.1;XM_008321539.2;XM_008310979.2;XM_008317708.2;XM_008316439.2;XM_008327328.2;XM_008317712.2;XM_008310978.2;XM_008314964.2;XM_008320773.2;XM_017036988.1;XM_008323388.2;XM_008338158.2;XM_017034…
GO:0004197	cysteine-type endopeptidase activity	2	3	0.00321945	0.0740473	XM_017034525.1;XM_017034520.1
GO:0022857	transmembrane transporter activity	40	807	0.00643571	0.134565	XM_008319459.2;XM_017033377.1;XM_008321604.2;XM_017037013.1;XM_008323357.2;XM_008318448.2;XM_008333856.1;XM_017031612.1;XM_008322562.2;XM_008314014.1;XM_017032673.1;XM_008312057.2;XM_008321654.2;XM_008338549.2;XM_008308340.2;XM_008314642.2;XM_017038239.1;XM_008316156.2;XM_008316917.2;XM_008318735.2;XM_008318490.2;XM_008309034.2;XM_008321458.2;XM_017036413.1;XM_008313000.2;XM_008318493.2;XM_017032…
GO:0015075	ion transmembrane transporter activity	34	684	0.0112925	0.216439	XM_008319459.2;XM_017033377.1;XM_008321604.2;XM_008318448.2;XM_008333856.1;XM_017031612.1;XM_008314014.1;XM_008312057.2;XM_008321654.2;XM_008338549.2;XM_008308340.2;XM_008314642.2;XM_008316156.2;XM_008316917.2;XM_008318735.2;XM_008318490.2;XM_008309034.2;XM_008321458.2;XM_008313000.2;XM_008318493.2;XM_017032618.1;XM_017031637.1;XM_017036233.1;XM_008319040.2;XM_008319553.2;XM_017036588.1;XM_008312…
GO:0022891	substrate-specific transmembrane transporter activity	35	717	0.0132444	0.234325	XM_008319459.2;XM_017033377.1;XM_008321604.2;XM_008318448.2;XM_008333856.1;XM_017031612.1;XM_008314014.1;XM_008312057.2;XM_008321654.2;XM_008338549.2;XM_008308340.2;XM_008314642.2;XM_017038239.1;XM_008316156.2;XM_008316917.2;XM_008318735.2;XM_008318490.2;XM_008309034.2;XM_008321458.2;XM_008313000.2;XM_008318493.2;XM_017032618.1;XM_017031637.1;XM_017036233.1;XM_008319040.2;XM_008319553.2;XM_017036…
GO:0070851	growth factor receptor binding	3	17	0.0174118	0.286051	XM_008322521.2;XM_008310348.2;XM_008322519.2
GO:0005215	transporter activity	41	893	0.0197255	0.296581	XM_008319459.2;XM_017033377.1;XM_008321604.2;XM_017037013.1;XM_008323357.2;XM_008318448.2;XM_008333856.1;XM_017031612.1;XM_008322562.2;XM_008314014.1;XM_008307969.2;XM_017032673.1;XM_008312057.2;XM_008321654.2;XM_008338549.2;XM_008308340.2;XM_008314642.2;XM_017038239.1;XM_008316156.2;XM_008316917.2;XM_008318735.2;XM_008318490.2;XM_008309034.2;XM_008321458.2;XM_017036413.1;XM_008313000.2;XM_008318…
GO:0008234	cysteine-type peptidase activity	2	7	0.0206317	0.296581	XM_017034525.1;XM_017034520.1
GO:0004112	cyclic-nucleotide phosphodiesterase activity	4	35	0.0277093	0.333076	XM_008314920.2;XM_008314921.2;XM_017030687.1;XM_017032279.1
GO:0022892	substrate-specific transporter activity	36	785	0.0285962	0.333076	XM_008319459.2;XM_017033377.1;XM_008321604.2;XM_008318448.2;XM_008333856.1;XM_017031612.1;XM_008314014.1;XM_008307969.2;XM_008312057.2;XM_008321654.2;XM_008338549.2;XM_008308340.2;XM_008314642.2;XM_017038239.1;XM_008316156.2;XM_008316917.2;XM_008318735.2;XM_008318490.2;XM_008309034.2;XM_008321458.2;XM_008313000.2;XM_008318493.2;XM_017032618.1;XM_017031637.1;XM_017036233.1;XM_008319040.2;XM_008319…
GO:0051536	iron-sulfur cluster binding	5	53	0.0304802	0.333076	XM_008309699.2;XM_017035353.1;XM_017035351.1;XM_017036901.1;XM_008317266.2
GO:0005283	sodium:amino acid symporter activity	2	9	0.0338539	0.333076	XM_008319459.2;XM_008319553.2
GO:0005416	cation:amino acid symporter activity	2	9	0.0338539	0.333076	XM_008319459.2;XM_008319553.2
GO:0015171	amino acid transmembrane transporter activity	2	9	0.0338539	0.333076	XM_008319459.2;XM_008319553.2
GO:0003676	nucleic acid binding	50	1170	0.0345251	0.333076	XM_008320505.2;XM_008315774.2;XM_008310923.2;XM_008321296.2;XM_008309355.2;XM_017035341.1;XM_008308401.2;XM_008309459.2;XM_008312521.2;XM_008322424.2;XM_008321339.2;XM_017031389.1;XM_008307476.2;XM_017035017.1;XM_008319540.2;XM_008315691.1;XM_017031828.1;XM_017041915.1;XM_008311785.2;XM_017034299.1;XM_008321539.2;XM_008314753.1;XM_008310979.2;XM_017033411.1;XM_008317708.2;XM_017042613.1;XM_008312…
GO:0022804	active transmembrane transporter activity	11	178	0.0347557	0.333076	XM_008319459.2;XM_008323357.2;XM_017031612.1;XM_008314014.1;XM_017032673.1;XM_008338549.2;XM_008316156.2;XM_017032618.1;XM_008319553.2;XM_017036588.1;XM_008314013.1
GO:0019829	cation-transporting ATPase activity	4	40	0.0425652	0.371507	XM_008314014.1;XM_008338549.2;XM_017036588.1;XM_008314013.1
GO:0042625	ATPase coupled ion transmembrane transporter activity	4	40	0.0425652	0.371507	XM_008314014.1;XM_008338549.2;XM_017036588.1;XM_008314013.1
GO:0022836	gated channel activity	10	166	0.0495426	0.371507	XM_008333856.1;XM_008308340.2;XM_008316917.2;XM_008309034.2;XM_008321458.2;XM_017036233.1;XM_008327667.2;XM_008322690.2;XM_017037833.1;XM_017037839.1
Biological Process
GO ID	Description	GeneRatio (339)	BgRatio (10297)	pvalue	p.adjust	geneID
GO:0044699	single-organism process	239	6369	0.000438459	0.126508	XM_008320505.2;XM_017033969.1;XM_008312932.2;XM_008317110.2;XM_008318030.1;XM_017031688.1;XM_008319459.2;XM_008308364.2;XM_008321296.2;XM_008317834.2;XM_008314608.2;XM_008318876.2;XM_008309355.2;XM_008308285.2;XM_008320465.2;XM_008308401.2;XM_008319174.2;XM_017034610.1;XM_017033006.1;XM_008309605.2;XM_008313343.2;XM_017033377.1;XM_008321604.2;XM_017037103.1;XM_008319960.2;XM_008319925.1;XM_008316…
GO:0016055	Wnt signaling pathway	6	31	0.000446571	0.126508	XM_008317834.2;XM_008322521.2;XM_008313663.2;XM_008310348.2;XM_008312648.2;XM_008322519.2
GO:0048738	cardiac muscle tissue development	4	13	0.000651812	0.126508	XM_008322521.2;XM_008313663.2;XM_008328716.2;XM_008322519.2
GO:0007166	cell surface receptor signaling pathway	41	760	0.00112453	0.126508	XM_008317834.2;XM_008318876.2;XM_008320465.2;XM_008319174.2;XM_017037103.1;XM_017034939.1;XM_008322521.2;XM_017032391.1;XM_017032740.1;XM_008319896.2;XM_017034754.1;XM_017033935.1;XM_008322312.2;XM_008310567.2;XM_008319490.2;XM_008310310.2;XM_008309787.1;XM_008316506.2;XM_017036348.1;XM_008313663.2;XM_008309095.1;XM_008313505.2;XM_008314078.2;XM_017034629.1;XM_008318509.2;XM_008309298.2;XM_008312…
GO:0001708	cell fate specification	5	26	0.00139615	0.126508	XM_008322521.2;XM_008321123.2;XM_008312199.2;XM_008310348.2;XM_008322519.2
GO:0042471	ear morphogenesis	5	26	0.00139615	0.126508	XM_008322521.2;XM_008307622.2;XM_008321539.2;XM_008310348.2;XM_008322519.2
GO:0022037	metencephalon development	4	16	0.00153421	0.126508	XM_008322521.2;XM_017032740.1;XM_008310348.2;XM_008322519.2
GO:0042472	inner ear morphogenesis	4	16	0.00153421	0.126508	XM_008322521.2;XM_008307622.2;XM_008310348.2;XM_008322519.2
GO:0050896	response to stimulus	93	2134	0.00162397	0.126508	XM_008318030.1;XM_017031688.1;XM_008308364.2;XM_008317834.2;XM_008318876.2;XM_008320465.2;XM_008319174.2;XM_017037103.1;XM_017034939.1;XM_008315919.2;XM_017037013.1;XM_008322521.2;XM_017032391.1;XM_017032740.1;XM_008314071.2;XM_008307476.2;XM_008319896.2;XM_017034754.1;XM_008316405.2;XM_008316406.2;XM_008319540.2;XM_008315691.1;XM_017032414.1;XM_017033769.1;XM_017033935.1;XM_008322562.2;XM_017035…
GO:0021548	pons development	3	8	0.00175099	0.126508	XM_008322521.2;XM_008310348.2;XM_008322519.2
GO:0048839	inner ear development	4	17	0.00195471	0.126508	XM_008322521.2;XM_008307622.2;XM_008310348.2;XM_008322519.2
GO:0003018	vascular process in circulatory system	6	41	0.00206825	0.126508	XM_008309787.1;XM_017034629.1;XM_017035074.1;XM_008318509.2;XM_008309790.1;XM_008331193.2
GO:0021546	rhombomere development	3	9	0.00256271	0.137247	XM_008322521.2;XM_008310348.2;XM_008322519.2
GO:0009792	embryo development ending in birth or egg hatching	6	44	0.00298954	0.137247	XM_017037103.1;XM_008322521.2;XM_008311785.2;XM_008327328.2;XM_008313663.2;XM_008322519.2
GO:0043009	chordate embryonic development	6	44	0.00298954	0.137247	XM_017037103.1;XM_008322521.2;XM_008311785.2;XM_008327328.2;XM_008313663.2;XM_008322519.2
GO:0034103	regulation of tissue remodeling	2	3	0.00317158	0.137247	XM_008322521.2;XM_008322519.2
GO:0007154	cell communication	85	1960	0.00317875	0.137247	XM_008317110.2;XM_008318030.1;XM_017031688.1;XM_008308364.2;XM_008317834.2;XM_008318876.2;XM_008320465.2;XM_008319174.2;XM_008309605.2;XM_017037103.1;XM_017034939.1;XM_008315919.2;XM_008322521.2;XM_017032391.1;XM_017032740.1;XM_008314071.2;XM_008307476.2;XM_008315469.2;XM_008319896.2;XM_017034754.1;XM_008315691.1;XM_017032414.1;XM_017033769.1;XM_017033935.1;XM_017035267.1;XM_008322312.2;XM_008310…
GO:0030916	otic vesicle formation	3	11	0.00479298	0.160638	XM_008322521.2;XM_008310348.2;XM_008322519.2
GO:0071599	otic vesicle development	3	11	0.00479298	0.160638	XM_008322521.2;XM_008310348.2;XM_008322519.2
GO:0071600	otic vesicle morphogenesis	3	11	0.00479298	0.160638	XM_008322521.2;XM_008310348.2;XM_008322519.2
GO:0023052	signaling	77	1770	0.00481476	0.160638	XM_008318030.1;XM_017031688.1;XM_008308364.2;XM_008317834.2;XM_008318876.2;XM_008320465.2;XM_008319174.2;XM_017037103.1;XM_017034939.1;XM_008315919.2;XM_008322521.2;XM_017032391.1;XM_017032740.1;XM_008314071.2;XM_008307476.2;XM_008319896.2;XM_017034754.1;XM_008315691.1;XM_017032414.1;XM_017033769.1;XM_017033935.1;XM_017035267.1;XM_008322312.2;XM_008310567.2;XM_017037539.1;XM_017034374.1;XM_008319…
GO:0044700	single organism signaling	77	1770	0.00481476	0.160638	XM_008318030.1;XM_017031688.1;XM_008308364.2;XM_008317834.2;XM_008318876.2;XM_008320465.2;XM_008319174.2;XM_017037103.1;XM_017034939.1;XM_008315919.2;XM_008322521.2;XM_017032391.1;XM_017032740.1;XM_008314071.2;XM_008307476.2;XM_008319896.2;XM_017034754.1;XM_008315691.1;XM_017032414.1;XM_017033769.1;XM_017033935.1;XM_017035267.1;XM_008322312.2;XM_008310567.2;XM_017037539.1;XM_017034374.1;XM_008319…
GO:0044763	single-organism cellular process	176	4635	0.00559658	0.176054	XM_008320505.2;XM_017033969.1;XM_008312932.2;XM_008317110.2;XM_008318030.1;XM_017031688.1;XM_008319459.2;XM_008308364.2;XM_008321296.2;XM_008317834.2;XM_008314608.2;XM_008318876.2;XM_008320465.2;XM_008308401.2;XM_008319174.2;XM_017034610.1;XM_017033006.1;XM_008309605.2;XM_017033377.1;XM_008321604.2;XM_017037103.1;XM_008319960.2;XM_008319925.1;XM_008316994.2;XM_017034939.1;XM_008314277.1;XM_008336…
GO:0051716	cellular response to stimulus	79	1839	0.00591075	0.176054	XM_008318030.1;XM_017031688.1;XM_008308364.2;XM_008317834.2;XM_008318876.2;XM_008320465.2;XM_008319174.2;XM_017037103.1;XM_017034939.1;XM_008315919.2;XM_008322521.2;XM_017032391.1;XM_017032740.1;XM_008314071.2;XM_008307476.2;XM_008319896.2;XM_017034754.1;XM_008315691.1;XM_017033769.1;XM_017033935.1;XM_017035267.1;XM_008322312.2;XM_008310567.2;XM_017037539.1;XM_017034374.1;XM_008319490.2;XM_017034…
GO:0051047	positive regulation of secretion	2	4	0.00620511	0.176054	XM_008309787.1;XM_008309790.1
GO:0003206	cardiac chamber morphogenesis	3	12	0.00623624	0.176054	XM_008322521.2;XM_008313663.2;XM_008322519.2
GO:0006811	ion transport	41	843	0.0072134	0.190819	XM_008319459.2;XM_008308285.2;XM_017033377.1;XM_008321604.2;XM_017035716.1;XM_008318448.2;XM_008308449.2;XM_008333856.1;XM_017031612.1;XM_008314014.1;XM_008312057.2;XM_008321654.2;XM_008308340.2;XM_008314642.2;XM_008316156.2;XM_008316917.2;XM_008318735.2;XM_008312619.2;XM_008309034.2;XM_008321458.2;XM_008313000.2;XM_017037580.1;XM_017032618.1;XM_008319011.2;XM_017031637.1;XM_008308287.2;XM_017031…
GO:0035162	embryonic hemopoiesis	4	24	0.00727921	0.190819	XM_008320505.2;XM_017036988.1;XM_017036336.1;XM_017036989.1
GO:0048568	embryonic organ development	11	143	0.00755243	0.191155	XM_008320505.2;XM_017037103.1;XM_008322521.2;XM_008307622.2;XM_008321539.2;XM_008320773.2;XM_017036988.1;XM_017036336.1;XM_008310348.2;XM_008322519.2;XM_017036989.1
GO:0007165	signal transduction	75	1751	0.00798011	0.195247	XM_008318030.1;XM_017031688.1;XM_008308364.2;XM_008317834.2;XM_008318876.2;XM_008320465.2;XM_008319174.2;XM_017037103.1;XM_017034939.1;XM_008315919.2;XM_008322521.2;XM_017032391.1;XM_017032740.1;XM_008314071.2;XM_008307476.2;XM_008319896.2;XM_017034754.1;XM_008315691.1;XM_017033769.1;XM_017033935.1;XM_017035267.1;XM_008322312.2;XM_008310567.2;XM_017037539.1;XM_017034374.1;XM_008319490.2;XM_017034…
GO:0090596	sensory organ morphogenesis	6	54	0.00831494	0.196876	XM_008322749.1;XM_008322521.2;XM_008307622.2;XM_008321539.2;XM_008310348.2;XM_008322519.2
GO:0014706	striated muscle tissue development	5	39	0.00862148	0.197755	XM_008322521.2;XM_008313663.2;XM_008328716.2;XM_008315368.1;XM_008322519.2
GO:0009790	embryo development	19	320	0.00948174	0.210897	XM_008320505.2;XM_017037103.1;XM_008322521.2;XM_008307622.2;XM_017032740.1;XM_017031389.1;XM_017041954.1;XM_008311785.2;XM_008321539.2;XM_008327328.2;XM_008313663.2;XM_008312650.2;XM_008320773.2;XM_017036988.1;XM_017034318.1;XM_017036336.1;XM_008310348.2;XM_008322519.2;XM_017036989.1
GO:0055007	cardiac muscle cell differentiation	2	5	0.0101174	0.218417	XM_008322521.2;XM_008322519.2
GO:0043583	ear development	5	41	0.0106391	0.220778	XM_008322521.2;XM_008307622.2;XM_008321539.2;XM_008310348.2;XM_008322519.2
GO:0006351	transcription, DNA-templated	52	1155	0.0114299	0.220778	XM_008320505.2;XM_017033969.1;XM_008310923.2;XM_008309355.2;XM_017035341.1;XM_008309459.2;XM_008312521.2;XM_008322424.2;XM_017031389.1;XM_008307476.2;XM_017035017.1;XM_008319540.2;XM_008315691.1;XM_017031828.1;XM_017041915.1;XM_008316889.2;XM_008311785.2;XM_008330723.2;XM_017034299.1;XM_008321539.2;XM_008310979.2;XM_017033411.1;XM_008317708.2;XM_008315688.2;XM_008316439.2;XM_008316103.2;XM_008327…
GO:0032774	RNA biosynthetic process	52	1155	0.0114299	0.220778	XM_008320505.2;XM_017033969.1;XM_008310923.2;XM_008309355.2;XM_017035341.1;XM_008309459.2;XM_008312521.2;XM_008322424.2;XM_017031389.1;XM_008307476.2;XM_017035017.1;XM_008319540.2;XM_008315691.1;XM_017031828.1;XM_017041915.1;XM_008316889.2;XM_008311785.2;XM_008330723.2;XM_017034299.1;XM_008321539.2;XM_008310979.2;XM_017033411.1;XM_008317708.2;XM_008315688.2;XM_008316439.2;XM_008316103.2;XM_008327…
GO:0097659	nucleic acid-templated transcription	52	1155	0.0114299	0.220778	XM_008320505.2;XM_017033969.1;XM_008310923.2;XM_008309355.2;XM_017035341.1;XM_008309459.2;XM_008312521.2;XM_008322424.2;XM_017031389.1;XM_008307476.2;XM_017035017.1;XM_008319540.2;XM_008315691.1;XM_017031828.1;XM_017041915.1;XM_008316889.2;XM_008311785.2;XM_008330723.2;XM_017034299.1;XM_008321539.2;XM_008310979.2;XM_017033411.1;XM_008317708.2;XM_008315688.2;XM_008316439.2;XM_008316103.2;XM_008327…
GO:0030902	hindbrain development	4	28	0.0126535	0.237773	XM_008322521.2;XM_017032740.1;XM_008310348.2;XM_008322519.2
GO:0045165	cell fate commitment	5	43	0.0129577	0.237773	XM_008322521.2;XM_008321123.2;XM_008312199.2;XM_008310348.2;XM_008322519.2
GO:0060537	muscle tissue development	5	44	0.0142356	0.248873	XM_008322521.2;XM_008313663.2;XM_008328716.2;XM_008315368.1;XM_008322519.2
GO:0042493	response to drug	2	6	0.0148476	0.248873	XM_017037013.1;XM_008322562.2
GO:0051046	regulation of secretion	2	6	0.0148476	0.248873	XM_008309787.1;XM_008309790.1
GO:0032501	multicellular organismal process	69	1633	0.0149188	0.248873	XM_008320505.2;XM_017033969.1;XM_008317834.2;XM_008309355.2;XM_008320465.2;XM_008308401.2;XM_008309605.2;XM_017037103.1;XM_008322749.1;XM_008322521.2;XM_008307622.2;XM_017032740.1;XM_017031389.1;XM_008314920.2;XM_017033630.1;XM_017041954.1;XM_017034754.1;XM_008314921.2;XM_017032414.1;XM_008312596.1;XM_008311785.2;XM_008330723.2;XM_008309044.2;XM_008321539.2;XM_008309787.1;XM_008310979.2;XM_008310…
GO:0003205	cardiac chamber development	3	17	0.0170677	0.278394	XM_008322521.2;XM_008313663.2;XM_008322519.2
GO:0048545	response to steroid hormone	5	47	0.0185696	0.296307	XM_008316405.2;XM_008316406.2;XM_008315691.1;NM_001294183.1;XM_008315668.2
GO:0035907	dorsal aorta development	2	7	0.020338	0.317319	XM_017036988.1;XM_017036989.1
GO:1902578	single-organism localization	49	1114	0.0207511	0.317319	XM_008319459.2;XM_008308285.2;XM_017033377.1;XM_008321604.2;XM_017035716.1;XM_008318448.2;XM_008310519.2;XM_008320174.1;XM_008308449.2;XM_008316405.2;XM_008316406.2;XM_008333856.1;XM_008313398.2;XM_017031612.1;XM_008314014.1;XM_017032673.1;XM_008312057.2;XM_008321654.2;XM_008308340.2;XM_008314642.2;XM_017038239.1;XM_008316156.2;XM_008316917.2;XM_008318735.2;XM_008309705.2;XM_008312619.2;XM_008309…
GO:0021510	spinal cord development	4	33	0.0222498	0.326626	XM_008316103.2;XM_008327328.2;XM_017036988.1;XM_017036989.1
GO:0021515	cell differentiation in spinal cord	4	33	0.0222498	0.326626	XM_008316103.2;XM_008327328.2;XM_017036988.1;XM_017036989.1
GO:0007417	central nervous system development	14	237	0.0249731	0.330975	XM_008309355.2;XM_008322521.2;XM_008307622.2;XM_017032740.1;XM_017032414.1;XM_008311785.2;XM_008316439.2;XM_008316103.2;XM_008327328.2;XM_017036988.1;XM_017031543.1;XM_008310348.2;XM_008322519.2;XM_017036989.1
GO:0033993	response to lipid	5	51	0.0255847	0.330975	XM_008316405.2;XM_008316406.2;XM_008315691.1;NM_001294183.1;XM_008315668.2
GO:0001706	endoderm formation	2	8	0.0265337	0.330975	XM_008322521.2;XM_008322519.2
GO:0001711	endodermal cell fate commitment	2	8	0.0265337	0.330975	XM_008322521.2;XM_008322519.2
GO:0001714	endodermal cell fate specification	2	8	0.0265337	0.330975	XM_008322521.2;XM_008322519.2
GO:0035987	endodermal cell differentiation	2	8	0.0265337	0.330975	XM_008322521.2;XM_008322519.2
GO:0060795	cell fate commitment involved in formation of primary germ layer	2	8	0.0265337	0.330975	XM_008322521.2;XM_008322519.2
GO:0034654	nucleobase-containing compound biosynthetic process	56	1321	0.0265379	0.330975	XM_008320505.2;XM_017033969.1;XM_008310923.2;XM_008309355.2;XM_017035341.1;XM_008309459.2;XM_008312521.2;XM_008322424.2;XM_008318488.2;XM_017031389.1;XM_008307476.2;XM_017035017.1;XM_008319540.2;XM_008315691.1;XM_017031828.1;XM_017041915.1;XM_008316889.2;XM_008311785.2;XM_008330723.2;XM_017034299.1;XM_008321539.2;XM_008325809.2;XM_008310979.2;XM_017033411.1;XM_008317708.2;XM_008315688.2;XM_008316…
GO:0035150	regulation of tube size	4	35	0.0270551	0.330975	XM_008309787.1;XM_017034629.1;XM_017035074.1;XM_008309790.1
GO:0050880	regulation of blood vessel size	4	35	0.0270551	0.330975	XM_008309787.1;XM_017034629.1;XM_017035074.1;XM_008309790.1
GO:0030001	metal ion transport	18	340	0.0320803	0.345109	XM_008308285.2;XM_017033377.1;XM_017035716.1;XM_008308449.2;XM_008333856.1;XM_008314014.1;XM_008312057.2;XM_008321654.2;XM_008314642.2;XM_008321458.2;XM_017032618.1;XM_008308287.2;XM_008319040.2;XM_008318156.2;XM_017036588.1;XM_008312184.2;XM_017032216.1;XM_008314013.1
GO:0048732	gland development	4	37	0.0324346	0.345109	XM_008307622.2;XM_008310979.2;XM_008310978.2;XM_008310348.2
GO:0002062	chondrocyte differentiation	1	1	0.0329222	0.345109	XM_008312596.1
GO:0003209	cardiac atrium morphogenesis	1	1	0.0329222	0.345109	XM_008313663.2
GO:0003230	cardiac atrium development	1	1	0.0329222	0.345109	XM_008313663.2
GO:0043113	receptor clustering	1	1	0.0329222	0.345109	XM_008313398.2
GO:0072578	neurotransmitter-gated ion channel clustering	1	1	0.0329222	0.345109	XM_008313398.2
GO:0021537	telencephalon development	2	9	0.0333825	0.345109	XM_017032740.1;XM_008311785.2
GO:0021915	neural tube development	2	9	0.0333825	0.345109	XM_008311785.2;XM_008327328.2
GO:0035904	aorta development	2	9	0.0333825	0.345109	XM_017036988.1;XM_017036989.1
GO:0060840	artery development	2	9	0.0333825	0.345109	XM_017036988.1;XM_017036989.1
GO:0042311	vasodilation	3	22	0.0342629	0.347016	XM_008309787.1;XM_017034629.1;XM_008309790.1
GO:0044765	single-organism transport	47	1096	0.0345125	0.347016	XM_008319459.2;XM_008308285.2;XM_017033377.1;XM_008321604.2;XM_017035716.1;XM_008318448.2;XM_008310519.2;XM_008320174.1;XM_008308449.2;XM_008316405.2;XM_008316406.2;XM_008333856.1;XM_017031612.1;XM_008314014.1;XM_017032673.1;XM_008312057.2;XM_008321654.2;XM_008308340.2;XM_008314642.2;XM_017038239.1;XM_008316156.2;XM_008316917.2;XM_008318735.2;XM_008312619.2;XM_008309034.2;XM_008321458.2;XM_008313…
GO:0018130	heterocycle biosynthetic process	57	1374	0.0366313	0.361204	XM_008320505.2;XM_017033969.1;XM_008310923.2;XM_008309355.2;XM_017035341.1;XM_008309459.2;XM_008312521.2;XM_008322424.2;XM_008318488.2;XM_017031389.1;XM_008307476.2;XM_017035017.1;XM_008319540.2;XM_008315691.1;XM_008313398.2;XM_017031828.1;XM_017041915.1;XM_008316889.2;XM_008311785.2;XM_008330723.2;XM_017034299.1;XM_008321539.2;XM_008325809.2;XM_008310979.2;XM_017033411.1;XM_008317708.2;XM_008315…
GO:0051259	protein oligomerization	7	95	0.0369077	0.361204	XM_017041915.1;XM_008312057.2;XM_008321654.2;XM_008314642.2;XM_008319040.2;XM_008312184.2;XM_008313170.2
GO:0065007	biological regulation	98	2537	0.038275	0.368817	XM_008320505.2;XM_008318030.1;XM_017031688.1;XM_008308364.2;XM_008317834.2;XM_008318876.2;XM_008320465.2;XM_008319174.2;XM_008309605.2;XM_017037103.1;XM_008337781.2;XM_017034939.1;XM_017031479.1;XM_017035908.1;XM_008309699.2;XM_008315919.2;XM_008322521.2;XM_008312922.2;XM_017032391.1;XM_017032740.1;XM_008314071.2;XM_008307476.2;XM_008315469.2;XM_008319896.2;XM_017034754.1;XM_008319464.2;XM_008315…
GO:0014070	response to organic cyclic compound	5	57	0.0389477	0.368817	XM_008316405.2;XM_008316406.2;XM_008315691.1;NM_001294183.1;XM_008315668.2
GO:0019438	aromatic compound biosynthetic process	56	1352	0.039193	0.368817	XM_008320505.2;XM_017033969.1;XM_008310923.2;XM_008309355.2;XM_017035341.1;XM_008309459.2;XM_008312521.2;XM_008322424.2;XM_008318488.2;XM_017031389.1;XM_008307476.2;XM_017035017.1;XM_008319540.2;XM_008315691.1;XM_017031828.1;XM_017041915.1;XM_008316889.2;XM_008311785.2;XM_008330723.2;XM_017034299.1;XM_008321539.2;XM_008325809.2;XM_008310979.2;XM_017033411.1;XM_008317708.2;XM_008315688.2;XM_008316…
GO:0006739	NADP metabolic process	2	10	0.0408351	0.371156	XM_008318429.2;XM_017035964.1
GO:0051050	positive regulation of transport	2	10	0.0408351	0.371156	XM_008309787.1;XM_008309790.1
GO:0003008	system process	12	207	0.0409586	0.371156	XM_008314920.2;XM_017034754.1;XM_008314921.2;XM_008309044.2;XM_008309787.1;XM_008313663.2;XM_017034629.1;XM_008319468.2;XM_017035074.1;XM_008318509.2;XM_008309790.1;XM_008331193.2
GO:0001505	regulation of neurotransmitter levels	3	24	0.0429242	0.379595	XM_017035908.1;XM_008319464.2;XM_008308065.2
GO:0043627	response to estrogen	3	24	0.0429242	0.379595	XM_008316405.2;XM_008316406.2;NM_001294183.1
GO:0050794	regulation of cellular process	86	2212	0.0460902	0.390632	XM_008318030.1;XM_017031688.1;XM_008308364.2;XM_008317834.2;XM_008318876.2;XM_008320465.2;XM_008319174.2;XM_008309605.2;XM_017037103.1;XM_008337781.2;XM_017034939.1;XM_017031479.1;XM_008315919.2;XM_008322521.2;XM_017032391.1;XM_017032740.1;XM_008314071.2;XM_008307476.2;XM_008319896.2;XM_017034754.1;XM_008315691.1;XM_017033769.1;XM_017033935.1;XM_017035267.1;XM_008322312.2;XM_008310567.2;XM_017037…
GO:0034220	ion transmembrane transport	12	211	0.0462442	0.390632	XM_017033377.1;XM_008308449.2;XM_008312057.2;XM_008321654.2;XM_008314642.2;XM_008312619.2;XM_008321458.2;XM_008313000.2;XM_017037580.1;XM_008319040.2;XM_008312184.2;XM_017032216.1
GO:0002262	myeloid cell homeostasis	4	42	0.048436	0.390632	XM_008320505.2;XM_017036988.1;XM_017036336.1;XM_017036989.1
GO:0030218	erythrocyte differentiation	4	42	0.048436	0.390632	XM_008320505.2;XM_017036988.1;XM_017036336.1;XM_017036989.1
GO:0034101	erythrocyte homeostasis	4	42	0.048436	0.390632	XM_008320505.2;XM_017036988.1;XM_017036336.1;XM_017036989.1
GO:0006865	amino acid transport	2	11	0.0488444	0.390632	XM_008319459.2;XM_008319553.2
GO:0007632	visual behavior	2	11	0.0488444	0.390632	XM_008311785.2;XM_008310511.1
GO:0044708	single-organism behavior	2	11	0.0488444	0.390632	XM_008311785.2;XM_008310511.1
GO:1901362	organic cyclic compound biosynthetic process	56	1372	0.0495724	0.390632	XM_008320505.2;XM_017033969.1;XM_008310923.2;XM_008309355.2;XM_017035341.1;XM_008309459.2;XM_008312521.2;XM_008322424.2;XM_008318488.2;XM_017031389.1;XM_008307476.2;XM_017035017.1;XM_008319540.2;XM_008315691.1;XM_017031828.1;XM_017041915.1;XM_008316889.2;XM_008311785.2;XM_008330723.2;XM_017034299.1;XM_008321539.2;XM_008325809.2;XM_008310979.2;XM_017033411.1;XM_008317708.2;XM_008315688.2;XM_008316…
GO:0048513	animal organ development	31	693	0.0497548	0.390632	XM_008320505.2;XM_008317834.2;XM_008309355.2;XM_008309605.2;XM_017037103.1;XM_008322749.1;XM_008322521.2;XM_008307622.2;XM_017032740.1;XM_017033630.1;XM_008312596.1;XM_008311785.2;XM_008321539.2;XM_008310979.2;XM_008316103.2;XM_008327328.2;XM_008310978.2;XM_008313663.2;XM_008334516.2;XM_008328716.2;XM_008320773.2;XM_008321123.2;XM_017036988.1;XM_008315368.1;XM_017031543.1;XM_017034318.1;XM_017036…

## Sheet: Sd-KEGG
Significantly enriched pathways of antisense target genes
KEGG_A_class	KEGG_B_class	Pathway	antisense (408)	All (16691)	Pvalue	Qvalue	Pathway ID	Genes	K_IDs
Environmental Information Processing	Signaling molecules and interaction	Cytokine-cytokine receptor interaction	25	533	0.0014885	0.200947	ko04060	XM_008308348.2;XM_008308465.2;XM_008309797.2;XM_008312589.2;XM_008312590.2;XM_008312591.2;XM_008318711.2;XM_008319324.2;XM_008322773.2;XM_008324594.2;XM_008325414.2;XM_008326572.2;XM_008327052.1;XM_008329313.2;XM_008330158.2;XM_008330715.2;XM_017031330.1;XM_017032243.1;XM_017033026.1;XM_017033403.1;XM_017034093.1;XM_017035014.1;XM_017036673.1;XM_017038476.1;XM_017039644.1	K04721+K05155+K05450+K05164+K05164+K05164+K05165+K16621+K03159+K05449+K04667+K04357+K05421+K02583+K04738+K05439+K05062+K05450+K05164+K05060+K05149+K17386+K05152+K05080+K04386
Environmental Information Processing	Signaling molecules and interaction	Neuroactive ligand-receptor interaction	41	1087	0.00379063	0.223977	ko04080	XM_008308276.2;XM_008308470.2;XM_008309807.2;XM_008310943.2;XM_008310944.2;XM_008311537.2;XM_008312006.2;XM_008313520.2;XM_008314774.1;XM_008315044.2;XM_008315217.1;XM_008317235.2;XM_008319490.2;XM_008320262.1;XM_008320294.2;XM_008321500.2;XM_008323117.2;XM_008324670.2;XM_008325185.2;XM_008325187.2;XM_008327090.2;XM_008330614.2;XM_008330715.2;XM_008331318.2;XM_008331813.2;XM_008332460.2;XM_008333…	K04214+K04314+K04279+K04815+K04807+K05214+K04130+K01315+K04218+K05206+K04582+K04814+K04282+K01312+K04265+K05264+K04809+K04135+K05181+K05181+K04140+K05233+K05439+K04576+K05226+K05175+K08397+K04818+K04261+K04587+K05062+K04010+K04809+K04213+K04615+K05080+K04136+K05189+K04284+K04811+K08374
Environmental Information Processing	Signaling molecules and interaction	ECM-receptor interaction	16	316	0.00497726	0.223977	ko04512	XM_008310842.2;XM_008311353.2;XM_008319511.2;XM_008319512.2;XM_008320352.2;XM_008320602.2;XM_008320609.1;XM_008323486.1;XM_008325779.2;XM_008326588.1;XM_008328276.2;XM_008328686.2;XM_008331375.2;XM_017032520.1;XM_017037147.1;XM_017040241.1	K06258+K06587+K19719+K19719+K06237+K06583+K19719+K06252+K06247+K06267+K06485+K06237+K08131+K05717+K08131+K06482
Metabolism	Glycan biosynthesis and metabolism	Glycosphingolipid biosynthesis - ganglio series	5	50	0.00731577	0.246907	ko00604	XM_008319995.2;XM_008319996.2;XM_008321876.2;XM_008335491.2;XM_017039916.1	K00725+K00725+K03370+K03375+K03375
Metabolism	Metabolism of cofactors and vitamins	Thiamine metabolism	2	7	0.0115391	0.311557	ko00730	XM_008322329.2;XM_008322331.2	K06928+K06928
Metabolism	Carbohydrate metabolism	Glycolysis / Gluconeogenesis	10	191	0.0192612	0.433377	ko00010	XM_008312449.2;XM_008312578.1;XM_008314969.2;XM_008323223.2;XM_008330852.2;XM_008330853.2;XM_008336181.2;XM_017041116.1;XM_017041117.1;XM_017041118.1	K00873+K00016+K03103+K10705+K01689+K01689+K03841+K01689+K01689+K01689
Cellular Processes	Cellular commiunity	Gap junction	17	408	0.0233851	0.450739	ko04540	XM_008309794.2;XM_008309797.2;XM_008321415.2;XM_008322438.2;XM_008322439.2;XM_008326572.2;XM_017032243.1;XM_017032906.1;XM_017032909.1;XM_017035014.1;XM_017036668.1;XM_017037424.1;XM_017037425.1;XM_017040664.1;XM_017042139.1;XM_017043234.1;XM_017043235.1	K12318+K05450+K02087+K07376+K07376+K04357+K05450+K05701+K05701+K17386+K04958+K07376+K07376+K02677+K08048+K04634+K04635
Metabolism	Glycan biosynthesis and metabolism	Glycosaminoglycan biosynthesis - keratan sulfate	5	69	0.0267105	0.450739	ko00533	XM_008311380.2;XM_008311381.2;XM_008320785.2;XM_017033056.1;XM_017033057.1	K09671+K09671+K00741+K09671+K09671
Metabolism	Global and Overview	Biosynthesis of amino acids	10	210	0.0340631	0.510946	ko01230	XM_008312449.2;XM_008315406.2;XM_008318142.2;XM_008330852.2;XM_008330853.2;XM_008338542.1;XM_017036040.1;XM_017041116.1;XM_017041117.1;XM_017041118.1	K00873+K00500+K00030+K01689+K01689+K00814+K00030+K01689+K01689+K01689
Cellular Processes	Cell growth and death	Apoptosis	13	310	0.0419516	0.53889	ko04210	XM_008308348.2;XM_008316334.2;XM_008325775.2;XM_008330158.2;XM_008332206.2;XM_008333613.2;XM_017035175.1;XM_017037676.1;XM_017039420.1;XM_017039644.1;XM_017040596.1;XM_017040597.1;XM_017040598.1	K04721+K03853+K03173+K04738+K02649+K02649+K03853+K03176+K04348+K04386+K04739+K04739+K04739
Organismal Systems	Circulatory system	Vascular smooth muscle contraction	20	541	0.0441839	0.53889	ko04270	XM_008309794.2;XM_008316291.2;XM_008318508.2;XM_008322438.2;XM_008322439.2;XM_008324670.2;XM_008329078.2;XM_008329285.2;XM_008330016.2;XM_008330816.2;XM_008331065.2;XM_017034156.1;XM_017036668.1;XM_017037424.1;XM_017037425.1;XM_017039102.1;XM_017040664.1;XM_017042139.1;XM_017043234.1;XM_017043235.1	K12318+K04346+K12336+K07376+K07376+K04135+K08447+K01047+K08448+K12323+K16366+K12331+K04958+K07376+K07376+K04136+K02677+K08048+K04634+K04635
Significantly enriched pathways of cistarget genes
KEGG_A_class	KEGG_B_class	Pathway	cis (1261)	All (16691)	Pvalue	Qvalue	Pathway ID	Genes	K_IDs
Cellular Processes	Transport and catabolism	Phagosome	51	392	9.55249e-05	0.0110152	ko04145	NM_001294230.1;XM_008313812.2;XM_008314619.2;XM_008315550.2;XM_008317290.2;XM_008318360.2;XM_008318978.2;XM_008319020.2;XM_008319082.2;XM_008319086.2;XM_008319087.2;XM_008320308.2;XM_008321086.2;XM_008323289.2;XM_008325171.2;XM_008326263.2;XM_008326480.1;XM_008327063.2;XM_008327958.2;XM_008327990.2;XM_008329408.2;XM_008330025.2;XM_008330982.1;XM_008331775.2;XM_008333366.2;XM_008333404.2;XM_008334…	K01365+K07889+K02155+K02150+K07375+K07374+K07374+K07374+K06484+K06484+K06484+K10956+K07375+K07887+K13885+K06560+K08008+K02154+K06588+K00921+K07375+K08057+K07375+K07887+K08011+K04659+K08517+K10062+K01365+K07342+K10414+K06528+K16857+K04659+K06563+K06563+K06484+K00921+K07375+K06493+K12182+K12182+K12182+K12182+K07887+K07887+K07887+K07887+K10415+K06503+K08517
Genetic Information Processing	Folding, sorting and degradation	Ubiquitin mediated proteolysis	53	415	0.000114147	0.0110152	ko04120	XM_008309610.2;XM_008311028.2;XM_008311052.2;XM_008311053.2;XM_008311266.2;XM_008311624.2;XM_008313799.1;XM_008314287.2;XM_008316382.2;XM_008316383.2;XM_008316384.2;XM_008316385.2;XM_008316386.2;XM_008316835.2;XM_008321649.2;XM_008323293.2;XM_008324254.2;XM_008325047.2;XM_008325657.2;XM_008325666.2;XM_008326472.2;XM_008327587.1;XM_008327609.2;XM_008328253.2;XM_008329079.2;XM_008329499.2;XM_008330…	K04707+K10685+K10571+K10571+K04506+K10054+K10605+K04696+K10614+K10614+K10614+K10614+K10614+K10260+K04556+K06689+K04707+K10587+K03357+K03357+K10573+K10615+K04725+K10573+K10687+K10604+K10579+K03350+K10574+K10575+K10447+K03364+K10143+K10575+K10575+K07868+K06689+K10144+K03870+K10571+K10576+K10614+K10260+K10581+K10592+K03348+K13305+K10601+K10595+K03350+K03350+K04506+K10574
Cellular Processes	Cell growth and death	Cell cycle	45	389	0.00279326	0.166729	ko04110	XM_008310905.2;XM_008311150.2;XM_008311536.2;XM_008311551.2;XM_008312227.2;XM_008314529.2;XM_008315875.2;XM_008316683.2;XM_008317222.2;XM_008317439.2;XM_008317440.2;XM_008318443.2;XM_008319267.2;XM_008320046.2;XM_008320834.2;XM_008321167.2;XM_008321198.2;XM_008322883.2;XM_008322884.2;XM_008325657.2;XM_008325666.2;XM_008327624.2;XM_008329173.2;XM_008330392.2;XM_008331313.2;XM_008331550.2;XM_008332…	K06671+K04682+K06632+K04503+K06624+K06067+K06624+K04685+K02213+K06669+K06669+K13728+K06670+K02365+K16197+K04377+K04681+K06626+K06626+K03357+K03357+K06671+K10151+K03350+K02091+K04501+K02216+K02216+K03364+K02542+K06639+K04402+K02603+K04500+K05866+K06631+K06067+K03348+K04501+K04500+K06635+K06635+K06635+K03350+K03350
Environmental Information Processing	Signal transduction	TGF-beta signaling pathway	34	277	0.00345553	0.166729	ko04350	XM_008307428.2;XM_008307745.2;XM_008307766.2;XM_008308126.2;XM_008308454.2;XM_008309111.2;XM_008309745.2;XM_008310454.2;XM_008310507.2;XM_008311150.2;XM_008314950.2;XM_008316683.2;XM_008318751.2;XM_008318867.2;XM_008320643.2;XM_008321167.2;XM_008321198.2;XM_008324105.2;XM_008324864.2;XM_008325878.2;XM_008331007.2;XM_008331550.2;XM_008332831.2;XM_008334457.2;XM_008334632.2;XM_008336037.2;XM_017032…	K04674+K10162+K10162+K13596+K04688+K04662+K03456+K04681+K04677+K04682+K04658+K04685+K04513+K04675+K04672+K04377+K04681+K17695+K04671+K13578+K16622+K04501+K04688+K04514+K13596+K04679+K04677+K04500+K16857+K04501+K17693+K04500+K16790+K04514
Metabolism	Glycan biosynthesis and metabolism	Glycosphingolipid biosynthesis - globo series	8	38	0.00658906	0.254338	ko00603	XM_008315646.2;XM_008315647.2;XM_008323881.1;XM_008323884.2;XM_008326403.2;XM_017038220.1;XM_017038616.1;XM_017038617.1	K03371+K03371+K01204+K01204+K01189+K01204+K12373+K12373
Metabolism	Lipid metabolism	Fatty acid elongation	13	83	0.00910178	0.292774	ko00062	XM_008310158.2;XM_008311487.2;XM_008312860.2;XM_008317482.2;XM_008323662.2;XM_008326571.2;XM_008331142.2;XM_008335014.2;XM_008335015.2;XM_008335016.2;XM_017031451.1;XM_017031452.1;XM_017035093.1	K10251+K10251+K10249+K00022+K10249+K10203+K01074+K01068+K01068+K01068+K10258+K10258+K00022
Metabolism	Lipid metabolism	Fatty acid biosynthesis	9	52	0.0149651	0.362819	ko00061	XM_008315566.2;XM_008327616.2;XM_008327617.2;XM_008327618.2;XM_008331082.2;XM_008331083.2;XM_008333928.2;XM_017039275.1;XM_017040959.1	K00645+K01897+K01897+K01897+K01071+K01071+K01897+K01897+K01071
Organismal Systems	Nervous system	Cholinergic synapse	2	3	0.0162502	0.362819	ko04725	XM_008311972.2;XM_017043026.1	K07827+K04515
Environmental Information Processing	Signal transduction	Wnt signaling pathway	65	661	0.016919	0.362819	ko04310	XM_008307658.2;XM_008307745.2;XM_008307766.2;XM_008307810.2;XM_008307813.2;XM_008308614.2;XM_008311266.2;XM_008311551.2;XM_008313236.2;XM_008313238.2;XM_008313240.2;XM_008313910.2;XM_008314427.2;XM_008315494.2;XM_008315870.2;XM_008316979.2;XM_008316985.2;XM_008318751.2;XM_008318800.2;XM_008318913.2;XM_008319041.2;XM_008319043.2;XM_008319241.2;XM_008319424.2;XM_008321167.2;XM_008321479.2;XM_008322…	K02375+K10162+K10162+K02620+K02620+K04468+K04506+K04503+K05858+K05858+K05858+K04515+K00312+K02353+K00572+K04515+K04515+K04513+K04493+K05858+K17332+K17332+K00181+K04511+K04377+K04515+K02165+K03096+K03115+K04496+K04496+K08957+K08957+K08957+K02375+K10151+K04345+K04385+K19662+K04501+K02105+K19614+K04348+K02085+K04510+K04440+K04440+K04515+K00408+K04501+K04490+K00714+K00714+K04440+K04440+K04496+K04345+…
Metabolism	Global and Overview	Fatty acid metabolism	18	142	0.0209423	0.365245	ko01212	XM_008310158.2;XM_008311487.2;XM_008315566.2;XM_008316482.2;XM_008317482.2;XM_008326571.2;XM_008327616.2;XM_008327617.2;XM_008327618.2;XM_008328766.1;XM_008330718.2;XM_008331142.2;XM_008333928.2;XM_008334243.2;XM_017031451.1;XM_017031452.1;XM_017035093.1;XM_017039275.1	K10251+K10251+K00645+K07513+K00022+K10203+K01897+K01897+K01897+K07514+K08765+K01074+K01897+K07753+K10258+K10258+K00022+K01897
Metabolism	Lipid metabolism	Biosynthesis of unsaturated fatty acids	10	64	0.0210537	0.365245	ko01040	XM_008310158.2;XM_008311487.2;XM_008316482.2;XM_008326571.2;XM_008334243.2;XM_008335014.2;XM_008335015.2;XM_008335016.2;XM_017031451.1;XM_017031452.1	K10251+K10251+K07513+K10203+K07753+K01068+K01068+K01068+K10258+K10258
Metabolism	Metabolism of cofactors and vitamins	Ubiquinone and other terpenoid-quinone biosynthesis	6	30	0.0227095	0.365245	ko00130	XM_008310231.2;XM_008310232.2;XM_008310233.2;XM_008335556.1;XM_008336558.1;XM_017032696.1	K00355+K00355+K00355+K06126+K00457+K00355
Metabolism	Metabolism of cofactors and vitamins	Pantothenate and CoA biosynthesis	6	31	0.0264147	0.373092	ko00770	XM_008309793.2;XM_008312079.2;XM_008312999.2;XM_008321284.2;XM_008324136.2;XM_017040889.1	K06133+K01598+K01513+K09680+K01464+K01513
Metabolism	Carbohydrate metabolism	Amino sugar and nucleotide sugar metabolism	20	167	0.0270637	0.373092	ko00520	XM_008311623.2;XM_008315396.2;XM_008317220.2;XM_008317797.2;XM_008319200.1;XM_008319201.2;XM_008319217.2;XM_008319218.1;XM_008320807.2;XM_008327368.2;XM_008328059.2;XM_008328890.2;XM_008328891.2;XM_008330692.2;XM_017035197.1;XM_017035420.1;XM_017036978.1;XM_017038616.1;XM_017038617.1;XM_017041503.1	K01809+K00326+K00963+K17497+K01183+K01183+K01183+K01183+K01183+K02564+K08678+K00966+K00966+K00976+K17497+K00844+K01183+K12373+K12373+K00844
Metabolism	Glycan biosynthesis and metabolism	Glycosphingolipid biosynthesis - lacto and neolacto series	13	101	0.040518	0.521331	ko00601	XM_008310229.2;XM_008315646.2;XM_008315647.2;XM_008316278.1;XM_008326108.2;XM_008327509.2;XM_008327520.2;XM_008338423.2;XM_017030855.1;XM_017039838.1;XM_017041557.1;XM_017041559.1;XM_017041580.1	K07820+K03371+K03371+K07820+K00741+K00741+K00741+K07820+K00781+K07820+K07970+K07970+K07970
Significantly enriched pathways of trans target genes
KEGG_A_class	KEGG_B_class	Pathway	transCor (646)	All (16691)	Pvalue	Qvalue	Pathway ID	Genes	K_IDs
Environmental Information Processing	Signaling molecules and interaction	Neuroactive ligand-receptor interaction	77	1087	1.66619e-07	2.43264e-05	ko04080	XM_008307151.2;XM_008307949.2;XM_008308276.2;XM_008308340.2;XM_008308364.2;XM_008309095.1;XM_008309787.1;XM_008309790.1;XM_008309807.2;XM_008310310.2;XM_008310567.2;XM_008311013.2;XM_008312280.1;XM_008313073.2;XM_008313951.2;XM_008314078.2;XM_008315987.2;XM_008316379.1;XM_008316788.2;XM_008316917.2;XM_008317633.2;XM_008319174.2;XM_008319400.2;XM_008319490.2;XM_008319896.2;XM_008320874.2;XM_008321…	K04151+K04589+K04214+K04816+K04161+K05266+K04269+K04269+K04279+K04284+K08397+K04280+K05439+K05202+K04247+K04578+K05439+K04205+K04320+K04810+K04258+K04607+K05253+K04282+K04296+K04265+K04163+K05186+K04200+K05208+K05198+K05193+K05175+K05197+K04812+K05233+K05175+K05175+K05200+K05199+K04262+K04139+K04010+K08388+K08388+K05200+K05200+K04812+K04280+K03916+K04223+K04282+K04578+K05840+K04241+K04140+K05184+…
Environmental Information Processing	Signal transduction	ErbB signaling pathway	36	500	0.000269615	0.0137628	ko04012	XM_008308529.2;XM_008308945.2;XM_008313754.2;XM_008313906.2;XM_008316987.2;XM_008318876.2;XM_008319754.2;XM_008323290.1;XM_008328282.2;XM_008330113.2;XM_008332206.2;XM_008332577.2;XM_008333310.2;XM_008333374.2;XM_008335918.2;XM_008335919.2;XM_008336785.2;XM_008337781.2;XM_017031479.1;XM_017032193.1;XM_017034584.1;XM_017035267.1;XM_017035431.1;XM_017035434.1;XM_017036953.1;XM_017037206.1;XM_017037…	K04456+K04409+K05457+K04515+K04515+K05084+K08774+K04456+K05735+K08887+K02649+K04707+K05733+K04515+K08523+K08523+K17447+K02649+K07365+K00922+K04440+K03099+K04515+K04515+K08774+K04515+K04515+K19663+K06279+K04515+K04440+K05456+K02649+K02649+K05456+K04361
Environmental Information Processing	Signal transduction	Calcium signaling pathway	60	980	0.000282798	0.0137628	ko04020	XM_008307189.2;XM_008308160.2;XM_008308364.2;XM_008309224.2;XM_008309807.2;XM_008313906.2;XM_008314013.1;XM_008314014.1;XM_008316230.2;XM_008316987.2;XM_008317633.2;XM_008318876.2;XM_008319468.2;XM_008319490.2;XM_008320586.2;XM_008321290.2;XM_008321511.2;XM_008324635.2;XM_008330095.2;XM_008331231.2;XM_008333107.2;XM_008333374.2;XM_008334229.2;XM_008334289.1;XM_008334309.2;XM_008335124.1;XM_008336…	K05089+K01242+K04161+K00871+K04279+K04515+K05853+K05853+K04344+K04515+K04258+K05084+K05865+K04282+K05850+K05849+K04163+K05208+K05853+K08042+K16057+K04515+K05857+K00907+K08041+K13240+K04262+K16056+K04852+K04852+K03916+K04223+K04282+K08044+K05861+K04963+K05840+K04344+K04515+K04515+K05850+K04851+K04348+K04229+K05850+K05850+K04857+K04515+K04515+K09565+K19663+K04515+K05211+K04856+K05849+K05849+K05215+…
Environmental Information Processing	Signaling molecules and interaction	Cell adhesion molecules (CAMs)	43	675	0.000949958	0.0346735	ko04514	NM_001294233.1;XM_008308827.2;XM_008308828.2;XM_008309245.2;XM_008309246.2;XM_008313959.2;XM_008313963.2;XM_008315805.2;XM_008315807.2;XM_008317857.2;XM_008318135.2;XM_008318136.2;XM_008321028.2;XM_008322928.1;XM_008323409.1;XM_008324203.2;XM_008327655.2;XM_008328145.1;XM_008328276.2;XM_008330013.2;XM_008333476.2;XM_008333691.2;XM_008334614.2;XM_017031104.1;XM_017031617.1;XM_017031619.1;XM_017031…	K06470+K06087+K06087+K06087+K06087+K07377+K07377+K06756+K06756+K05718+K06550+K06550+K06087+K06087+K05719+K06752+K06087+K06747+K06485+K07379+K06087+K06088+K05695+K06088+K05693+K05693+K05693+K06785+K07377+K06756+K16360+K06757+K07377+K06771+K06087+K06747+K06781+K07377+K06787+K06087+K06485+K06710+K06793
Cellular Processes	Cellular commiunity	Tight junction	46	784	0.00329138	0.0961082	ko04530	XM_008307277.2;XM_008308529.2;XM_008308827.2;XM_008308828.2;XM_008309245.2;XM_008309246.2;XM_008313663.2;XM_008320393.1;XM_008320561.1;XM_008321028.2;XM_008322928.1;XM_008323290.1;XM_008323496.2;XM_008325246.2;XM_008326693.2;XM_008326710.2;XM_008327655.2;XM_008331847.2;XM_008331938.2;XM_008333476.2;XM_008333691.2;XM_008334542.2;XM_008334626.2;XM_017031104.1;XM_017032290.1;XM_017032919.1;XM_017033…	K06097+K04456+K06087+K06087+K06087+K06087+K10352+K10351+K06107+K06087+K06087+K04456+K06107+K06103+K06095+K06095+K06087+K06107+K06101+K06087+K06088+K06069+K06107+K06088+K06785+K05629+K05702+K05629+K10352+K06095+K05631+K05631+K05631+K06107+K17751+K06107+K06101+K06101+K19663+K06087+K10352+K10352+K10352+K06107+K06087+K17751
Organismal Systems	Immune system	Complement and coagulation cascades	2	4	0.00851932	0.182982	ko04610	XM_008309208.1;XM_008309210.2	K03992+K03992
Organismal Systems	Circulatory system	Adrenergic signaling in cardiomyocytes	46	828	0.00877312	0.182982	ko04261	XM_008308285.2;XM_008308287.2;XM_008308529.2;XM_008312601.2;XM_008313906.2;XM_008315469.2;XM_008316987.2;XM_008319468.2;XM_008320393.1;XM_008320586.2;XM_008323290.1;XM_008327608.2;XM_008327951.2;XM_008329655.2;XM_008329815.2;XM_008330882.2;XM_008330883.2;XM_008331231.2;XM_008331440.2;XM_008332206.2;XM_008333374.2;XM_008334309.2;XM_008334443.1;XM_008334570.2;XM_008337781.2;XM_017032193.1;XM_017033…	K04863+K04863+K04456+K12045+K04515+K11584+K04515+K05865+K10351+K05850+K04456+K12314+K04865+K04869+K04870+K04873+K04871+K08042+K09047+K02649+K04515+K08041+K12749+K10375+K02649+K00922+K08044+K04926+K04858+K04858+K04515+K04515+K05850+K04851+K17751+K05850+K05850+K04857+K04515+K04515+K04873+K04515+K02649+K02649+K17751+K08048
Cellular Processes	Cell motility	Regulation of actin cytoskeleton	46	868	0.019019	0.347097	ko04810	XM_008307189.2;XM_008307381.2;XM_008308945.2;XM_008310348.2;XM_008315632.2;XM_008317857.2;XM_008320135.2;XM_008320393.1;XM_008322519.2;XM_008322521.2;XM_008323409.1;XM_008325087.2;XM_008325088.2;XM_008326654.2;XM_008327408.2;XM_008327685.2;XM_008328276.2;XM_008328282.2;XM_008332182.2;XM_008332206.2;XM_008332845.1;XM_008333259.2;XM_008333260.2;XM_008333310.2;XM_008334289.1;XM_008337781.2;XM_017031…	K05089+K05769+K04409+K04358+K04358+K05718+K00920+K10351+K04358+K04358+K05719+K05751+K05751+K04358+K05762+K04358+K06485+K05735+K04358+K02649+K18496+K04358+K04358+K05733+K00907+K02649+K05730+K00920+K00920+K00920+K05732+K00922+K05450+K03916+K05627+K17386+K03099+K05760+K05093+K02649+K02649+K04358+K04361+K06485+K05767+K07532
Environmental Information Processing	Signal transduction	MAPK signaling pathway	59	1178	0.0246336	0.366281	ko04010	XM_008307189.2;XM_008308285.2;XM_008308287.2;XM_008308529.2;XM_008308750.2;XM_008308809.2;XM_008308945.2;XM_008309605.2;XM_008310348.2;XM_008313318.2;XM_008315632.2;XM_008316230.2;XM_008322457.2;XM_008322519.2;XM_008322521.2;XM_008323290.1;XM_008325502.2;XM_008325507.2;XM_008326654.2;XM_008326755.1;XM_008327685.2;XM_008327951.2;XM_008329655.2;XM_008329815.2;XM_008330882.2;XM_008330883.2;XM_008332…	K05089+K04863+K04863+K04456+K04373+K04460+K04409+K04439+K04358+K04426+K04358+K04344+K12362+K04358+K04358+K04456+K04407+K04407+K04358+K04439+K04358+K04865+K04869+K04870+K04873+K04871+K04358+K18496+K04358+K04358+K04852+K04852+K04373+K04434+K18018+K04380+K04440+K04858+K04858+K04344+K17386+K03099+K07210+K04851+K04348+K04857+K05093+K04373+K19663+K04873+K04407+K04440+K02580+K16342+K04856+K17614+K04358+…
Metabolism	Metabolism of cofactors and vitamins	Ubiquinone and other terpenoid-quinone biosynthesis	4	30	0.0274151	0.366281	ko00130	XM_008310231.2;XM_008332782.2;XM_008335149.2;XM_017043135.1	K00355+K00457+K00457+K06125
Metabolism	Metabolism of cofactors and vitamins	Thiamine metabolism	2	7	0.0275966	0.366281	ko00730	XM_008307449.2;XM_008322329.2	K00949+K06928
Metabolism	Carbohydrate metabolism	Starch and sucrose metabolism	10	131	0.0309532	0.376597	ko00500	XM_008314401.2;XM_008316904.2;XM_008317220.2;XM_008326173.2;XM_008333214.1;XM_008334789.2;XM_017034520.1;XM_017034525.1;XM_017035423.1;XM_017039030.1	K01084+K00012+K00963+K00699+K00699+K01196+K12317+K12317+K00844+K00699
Organismal Systems	Circulatory system	Cardiac muscle contraction	20	332	0.0342166	0.384279	ko04260	XM_008308285.2;XM_008308287.2;XM_008312601.2;XM_008319468.2;XM_008320393.1;XM_008327608.2;XM_008327951.2;XM_008329655.2;XM_008329815.2;XM_008330882.2;XM_008330883.2;XM_008334443.1;XM_008334570.2;XM_017034602.1;XM_017034603.1;XM_017035750.1;XM_017036573.1;XM_017036750.1;XM_017037865.1;XM_017042111.1	K04863+K04863+K12045+K05865+K10351+K12314+K04865+K04869+K04870+K04873+K04871+K12749+K10375+K04858+K04858+K04851+K17751+K04857+K04873+K17751
Metabolism	Carbohydrate metabolism	Ascorbate and aldarate metabolism	5	49	0.0402061	0.419292	ko00053	XM_008308513.2;XM_008316904.2;XM_008326173.2;XM_008333214.1;XM_017039030.1	K00128+K00012+K00699+K00699+K00699
Metabolism	Carbohydrate metabolism	Pentose and glucuronate interconversions	7	84	0.0439436	0.427718	ko00040	XM_008308513.2;XM_008316904.2;XM_008317220.2;XM_008326173.2;XM_008333214.1;XM_017039030.1;XM_017042974.1	K00128+K00012+K00963+K00699+K00699+K00699+K00002
