# Supplementary material for: Integrated lncRNA and mRNA Transcriptome Analyses in the Ovary of Cynoglossus semilaevis Reveal Genes and Pathways Potentially Involved in Reproduction
Source: Front Genet. 2021 May 19;12:671729. doi: 10.3389/fgene.2021.671729 (PMC8172126; doi:10.3389/fgene.2021.671729)
Supplement: Supplementary file 11 [file Table_11.XLSX]

## Sheet: Sheet1
ncRNA_ID	mRNA_ID	corr	miRNA_NUM(ncRNA)	miRNA_NUM(mRNA)	miRNA_NUM(both)(793)	miRNA_ID(both)	hyper.test.p	Symbol	Description	KEGG_A_class	KEGG_B_class	Pathway	K_ID	GO Component	GO Function	GO Process
TCONS_00000713	XM_008312910.2	0.879612	14	9	4	novel-m0640-3p|novel-m0782-3p|novel-m0960-3p|novel-m1018-3p	7.32919e-06	batf	PREDICTED: basic leucine zipper transcriptional factor ATF-like [Cynoglossus semilaevis]	-	-	-	-	GO:0043229//intracellular organelle;GO:0043227//membrane-bounded organelle;GO:0043231//intracellular membrane-bounded organelle;GO:0043226//organelle;GO:0005623//cell;GO:0044464//cell part;GO:0005622//intracellular;GO:0044424//intracellular part	GO:0003677//DNA binding;GO:0001071//nucleic acid binding transcription factor activity;GO:0005488//binding;GO:1901363//heterocyclic compound binding;GO:0097159//organic cyclic compound binding;GO:0003676//nucleic acid binding	GO:0006725//cellular aromatic compound metabolic process;GO:0046631//alpha-beta T cell activation;GO:0048731//system development;GO:0002562//somatic diversification of immune receptors via germline recombination within a single locus;GO:0006807//nitrogen compound metabolic process;GO:0044238//primary metabolic process;GO:0043367//CD4-positive, alpha-beta T cell differentiation;GO:0042770//signal …
TCONS_00000713	XM_008316574.2	0.819134	14	9	2	miR-301-x|novel-m1132-3p	0.00971638	PARN	PREDICTED: poly(A)-specific ribonuclease PARN isoform X2 [Cynoglossus semilaevis]	Genetic Information Processing	Folding, sorting and degradation	ko03018//RNA degradation	K01148	GO:0005623//cell;GO:0044424//intracellular part;GO:0043231//intracellular membrane-bounded organelle;GO:0043227//membrane-bounded organelle;GO:0044464//cell part;GO:0043229//intracellular organelle;GO:0043226//organelle;GO:0005622//intracellular	GO:0004527//exonuclease activity;GO:0043169//cation binding;GO:0000175//3'-5'-exoribonuclease activity;GO:0016796//exonuclease activity, active with either ribo- or deoxyribonucleic acids and producing 5'-phosphomonoesters;GO:0003824//catalytic activity;GO:0004532//exoribonuclease activity;GO:0016896//exoribonuclease activity, producing 5'-phosphomonoesters;GO:0004540//ribonuclease activity;GO:00…	GO:1901575//organic substance catabolic process;GO:1901360//organic cyclic compound metabolic process;GO:0044260//cellular macromolecule metabolic process;GO:0090305//nucleic acid phosphodiester bond hydrolysis;GO:1901361//organic cyclic compound catabolic process;GO:0009056//catabolic process;GO:0044238//primary metabolic process;GO:0019439//aromatic compound catabolic process;GO:0006725//cellul…
TCONS_00000713	XM_008317381.2	0.920364	14	7	3	novel-m0782-3p|novel-m0960-3p|novel-m1018-3p	0.000147537	wfikkn	PREDICTED: WAP, Kazal, immunoglobulin, Kunitz and NTR domain-containing protein 1 [Cynoglossus semilaevis]	-	-	-	-	-	GO:0004857//enzyme inhibitor activity;GO:0030234//enzyme regulator activity;GO:0098772//molecular function regulator	GO:0050794//regulation of cellular process;GO:0065009//regulation of molecular function;GO:0045861//negative regulation of proteolysis;GO:0032269//negative regulation of cellular protein metabolic process;GO:0030162//regulation of proteolysis;GO:0019222//regulation of metabolic process;GO:0043086//negative regulation of catalytic activity;GO:0010605//negative regulation of macromolecule metabolic…
TCONS_00000713	XM_008319546.2	0.73969	14	9	2	miR-301-x|novel-m1132-3p	0.00971638	DNMT3B	PREDICTED: DNA (cytosine-5)-methyltransferase 3B-like isoform X1 [Paralichthys olivaceus]	Metabolism	Global and Overview;Amino acid metabolism	ko01100//Metabolic pathways;ko00270//Cysteine and methionine metabolism	K17399	-	-	-
TCONS_00000713	XM_008319842.2	0.828391	14	7	2	miR-301-x|novel-m1132-3p	0.00578407	CELSR2	PREDICTED: cadherin EGF LAG seven-pass G-type receptor 2 [Cynoglossus semilaevis]	-	-	-	-	-	-	-
TCONS_00000713	XM_008324317.2	0.744994	14	3	2	novel-m0640-3p|novel-m1132-3p	0.000860557	fech	PREDICTED: ferrochelatase, mitochondrial [Cynoglossus semilaevis]	Metabolism	Metabolism of cofactors and vitamins;Global and Overview	ko01100//Metabolic pathways;ko01110//Biosynthesis of secondary metabolites;ko00860//Porphyrin and chlorophyll metabolism	K01772	-	-	-
TCONS_00000713	XM_008329015.2	0.745391	14	2	1	novel-m0035-5p	0.0350192	Slc35f5	PREDICTED: solute carrier family 35 member F5 [Cynoglossus semilaevis]	-	-	-	-	-	-	-
TCONS_00000713	XM_008331654.2	0.723409	14	9	3	novel-m0782-3p|novel-m0960-3p|novel-m1018-3p	0.000346722	-	PREDICTED: uncharacterized protein LOC103394373 isoform X8 [Cynoglossus semilaevis]	-	-	-	-	-	-	-
TCONS_00000713	XM_008332139.2	0.848163	14	6	3	novel-m0782-3p|novel-m0960-3p|novel-m1018-3p	8.51973e-05	phactr4a	PREDICTED: phosphatase and actin regulator 4A-like isoform X2 [Cynoglossus semilaevis]	-	-	-	-	-	-	-
TCONS_00000713	XM_008333198.2	0.709665	14	27	3	novel-m0782-3p|novel-m0960-3p|novel-m1018-3p	0.00998676	SLC7A3	PREDICTED: cationic amino acid transporter 3 [Cynoglossus semilaevis]	-	-	-	-	-	-	-
TCONS_00000713	XM_008335409.2	0.938641	14	23	4	miR-301-x|novel-m0782-3p|novel-m0960-3p|novel-m1018-3p	0.000446134	Gnaq	PREDICTED: guanine nucleotide-binding protein subunit alpha-11-like [Cynoglossus semilaevis]	Cellular Processes;Environmental Information Processing;Organismal Systems	Endocrine system;Circulatory system;Signal transduction;Cellular commiunity	ko04020//Calcium signaling pathway;ko04261//Adrenergic signaling in cardiomyocytes;ko04916//Melanogenesis;ko04270//Vascular smooth muscle contraction;ko04912//GnRH signaling pathway;ko04540//Gap junction	K04634	-	GO:0000166//nucleotide binding;GO:0036094//small molecule binding;GO:0003824//catalytic activity;GO:0032403//protein complex binding;GO:0001883//purine nucleoside binding;GO:0097159//organic cyclic compound binding;GO:0060089//molecular transducer activity;GO:0032550//purine ribonucleoside binding;GO:1901363//heterocyclic compound binding;GO:0032549//ribonucleoside binding;GO:0017076//purine nucl…	GO:0006793//phosphorus metabolic process;GO:0009117//nucleotide metabolic process;GO:0019693//ribose phosphate metabolic process;GO:1901575//organic substance catabolic process;GO:0046700//heterocycle catabolic process;GO:0006725//cellular aromatic compound metabolic process;GO:0006796//phosphate-containing compound metabolic process;GO:0009261//ribonucleotide catabolic process;GO:0050896//respon…
TCONS_00000713	XM_008338558.2	0.765823	14	14	2	novel-m0035-5p|novel-m0640-3p	0.0233476	Polrmt	PREDICTED: DNA-directed RNA polymerase, mitochondrial isoform X1 [Cynoglossus semilaevis]	-	-	-	-	-	-	-
TCONS_00000713	XM_017031585.1	0.852436	14	7	3	novel-m0782-3p|novel-m0960-3p|novel-m1018-3p	0.000147537	Zfhx4	PREDICTED: zinc finger homeobox protein 4 [Cynoglossus semilaevis]	-	-	-	-	-	-	-
TCONS_00000713	XM_017032726.1	0.780216	14	6	4	miR-724-x|novel-m0782-3p|novel-m0960-3p|novel-m1018-3p	8.99663e-07	FAM120B	PREDICTED: constitutive coactivator of peroxisome proliferator-activated receptor gamma [Cynoglossus semilaevis]	-	-	-	-	-	-	-
TCONS_00000713	XM_017032744.1	0.722758	14	14	3	novel-m0782-3p|novel-m0960-3p|novel-m1018-3p	0.00142545	ALKBH3	PREDICTED: alpha-ketoglutarate-dependent dioxygenase alkB homolog 3 [Cynoglossus semilaevis]	-	-	-	-	-	GO:0003824//catalytic activity;GO:0016491//oxidoreductase activity;GO:0016705//oxidoreductase activity, acting on paired donors, with incorporation or reduction of molecular oxygen	GO:0008152//metabolic process;GO:0044710//single-organism metabolic process;GO:0044699//single-organism process
TCONS_00000713	XM_017033715.1	0.820806	14	27	5	novel-m0640-3p|novel-m0782-3p|novel-m0960-3p|novel-m1018-3p|novel-m1132-3p	5.06575e-05	Ccdc177	PREDICTED: coiled-coil domain-containing protein 177 [Cynoglossus semilaevis]	-	-	-	-	-	-	-
TCONS_00000713	XM_017034843.1	0.890965	14	16	3	novel-m0782-3p|novel-m0960-3p|novel-m1018-3p	0.00214729	PICALM	PREDICTED: phosphatidylinositol-binding clathrin assembly protein-like isoform X3 [Cynoglossus semilaevis]	-	-	-	-	-	-	-
TCONS_00000713	XM_017037390.1	0.927712	14	3	2	novel-m0035-5p|novel-m0070-3p	0.000860557	CCDC88A	PREDICTED: girdin isoform X7 [Cynoglossus semilaevis]	-	-	-	-	-	-	-
TCONS_00000713	XM_017041103.1	0.858527	14	7	3	novel-m0782-3p|novel-m0960-3p|novel-m1018-3p	0.000147537	Pvrl2	PREDICTED: poliovirus receptor homolog isoform X1 [Cynoglossus semilaevis]	Cellular Processes;Environmental Information Processing	Signaling molecules and interaction;Cellular commiunity	ko04514//Cell adhesion molecules (CAMs);ko04520//Adherens junction	K06531	-	-	-
TCONS_00000713	XM_017042989.1	0.703909	14	5	2	miR-301-x|novel-m1132-3p	0.00281082	RGS3	PREDICTED: regulator of G-protein signaling 3-like [Cynoglossus semilaevis]	-	-	-	-	-	-	-
TCONS_00000717	XM_008307988.1	0.88104	24	10	2	novel-m0288-3p|novel-m0512-5p	0.034077	shisa2	PREDICTED: protein shisa-2 homolog [Cynoglossus semilaevis]	-	-	-	-	-	-	-
TCONS_00000717	XM_008308429.2	0.904848	24	5	2	miR-466-x|novel-m0288-3p	0.00830981	PDCD10	PREDICTED: programmed cell death protein 10 [Cynoglossus semilaevis]	-	-	-	-	GO:0044424//intracellular part;GO:0012505//endomembrane system;GO:0005737//cytoplasm;GO:0043226//organelle;GO:0005623//cell;GO:0016020//membrane;GO:0031988//membrane-bounded vesicle;GO:0044431//Golgi apparatus part;GO:0043231//intracellular membrane-bounded organelle;GO:0044422//organelle part;GO:0031982//vesicle;GO:0043227//membrane-bounded organelle;GO:0005794//Golgi apparatus;GO:0044446//intra…	GO:0005488//binding;GO:0005515//protein binding;GO:0046983//protein dimerization activity	GO:0060255//regulation of macromolecule metabolic process;GO:0065007//biological regulation;GO:0016265//death;GO:0043405//regulation of MAP kinase activity;GO:0019220//regulation of phosphate metabolic process;GO:0050794//regulation of cellular process;GO:0032502//developmental process;GO:0008283//cell proliferation;GO:0001932//regulation of protein phosphorylation;GO:0043549//regulation of kinas…
TCONS_00000717	XM_008312910.2	0.882608	24	9	5	novel-m0288-3p|novel-m0640-3p|novel-m0782-3p|novel-m0960-3p|novel-m1018-3p	1.91344e-06	batf	PREDICTED: basic leucine zipper transcriptional factor ATF-like [Cynoglossus semilaevis]	-	-	-	-	GO:0043229//intracellular organelle;GO:0043227//membrane-bounded organelle;GO:0043231//intracellular membrane-bounded organelle;GO:0043226//organelle;GO:0005623//cell;GO:0044464//cell part;GO:0005622//intracellular;GO:0044424//intracellular part	GO:0003677//DNA binding;GO:0001071//nucleic acid binding transcription factor activity;GO:0005488//binding;GO:1901363//heterocyclic compound binding;GO:0097159//organic cyclic compound binding;GO:0003676//nucleic acid binding	GO:0006725//cellular aromatic compound metabolic process;GO:0046631//alpha-beta T cell activation;GO:0048731//system development;GO:0002562//somatic diversification of immune receptors via germline recombination within a single locus;GO:0006807//nitrogen compound metabolic process;GO:0044238//primary metabolic process;GO:0043367//CD4-positive, alpha-beta T cell differentiation;GO:0042770//signal …
TCONS_00000717	XM_008316574.2	0.842562	24	9	3	miR-301-x|miR-466-x|novel-m1132-3p	0.00181986	PARN	PREDICTED: poly(A)-specific ribonuclease PARN isoform X2 [Cynoglossus semilaevis]	Genetic Information Processing	Folding, sorting and degradation	ko03018//RNA degradation	K01148	GO:0005623//cell;GO:0044424//intracellular part;GO:0043231//intracellular membrane-bounded organelle;GO:0043227//membrane-bounded organelle;GO:0044464//cell part;GO:0043229//intracellular organelle;GO:0043226//organelle;GO:0005622//intracellular	GO:0004527//exonuclease activity;GO:0043169//cation binding;GO:0000175//3'-5'-exoribonuclease activity;GO:0016796//exonuclease activity, active with either ribo- or deoxyribonucleic acids and producing 5'-phosphomonoesters;GO:0003824//catalytic activity;GO:0004532//exoribonuclease activity;GO:0016896//exoribonuclease activity, producing 5'-phosphomonoesters;GO:0004540//ribonuclease activity;GO:00…	GO:1901575//organic substance catabolic process;GO:1901360//organic cyclic compound metabolic process;GO:0044260//cellular macromolecule metabolic process;GO:0090305//nucleic acid phosphodiester bond hydrolysis;GO:1901361//organic cyclic compound catabolic process;GO:0009056//catabolic process;GO:0044238//primary metabolic process;GO:0019439//aromatic compound catabolic process;GO:0006725//cellul…
TCONS_00000717	XM_008319546.2	0.814613	24	9	2	miR-301-x|novel-m1132-3p	0.0277713	DNMT3B	PREDICTED: DNA (cytosine-5)-methyltransferase 3B-like isoform X1 [Paralichthys olivaceus]	Metabolism	Global and Overview;Amino acid metabolism	ko01100//Metabolic pathways;ko00270//Cysteine and methionine metabolism	K17399	-	-	-
TCONS_00000717	XM_008319842.2	0.728966	24	7	2	miR-301-x|novel-m1132-3p	0.0168127	CELSR2	PREDICTED: cadherin EGF LAG seven-pass G-type receptor 2 [Cynoglossus semilaevis]	-	-	-	-	-	-	-
TCONS_00000717	XM_008321484.1	0.782998	24	1	1	miR-466-x	0.0302648	MYOZ1	PREDICTED: myozenin-1-like [Cynoglossus semilaevis]	-	-	-	-	-	-	-
TCONS_00000717	XM_008324270.2	0.84309	24	24	5	novel-m0288-3p|novel-m0512-5p|novel-m0782-3p|novel-m0960-3p|novel-m1018-3p	0.000475275	Bcam	PREDICTED: basal cell adhesion molecule isoform X2 [Cynoglossus semilaevis]	-	-	-	-	-	-	-
TCONS_00000717	XM_008324317.2	0.820087	24	3	3	miR-466-x|novel-m0640-3p|novel-m1132-3p	2.44448e-05	fech	PREDICTED: ferrochelatase, mitochondrial [Cynoglossus semilaevis]	Metabolism	Metabolism of cofactors and vitamins;Global and Overview	ko01100//Metabolic pathways;ko01110//Biosynthesis of secondary metabolites;ko00860//Porphyrin and chlorophyll metabolism	K01772	-	-	-
TCONS_00000717	XM_008327298.2	0.843299	24	12	2	novel-m0784-5p|novel-m0996-5p	0.0481664	OGT	PREDICTED: UDP-N-acetylglucosamine--peptide N-acetylglucosaminyltransferase 110 kDa subunit isoform X2 [Cynoglossus semilaevis]	Metabolism	Glycan biosynthesis and metabolism	ko00514//Other types of O-glycan biosynthesis	K09667	-	-	-
TCONS_00000717	XM_008330616.1	0.774955	24	12	3	miR-466-x|novel-m0023-5p|novel-m0512-5p	0.00448762	COL1A1	PREDICTED: collagen alpha-1(I) chain-like [Cynoglossus semilaevis]	Cellular Processes;Environmental Information Processing	Signaling molecules and interaction;Cellular commiunity	ko04510//Focal adhesion;ko04512//ECM-receptor interaction	K06236	-	-	-
TCONS_00000717	XM_008330980.2	0.825847	24	15	4	miR-466-x|novel-m0021-5p|novel-m0663-5p|novel-m0693-3p	0.000707872	TCF19	PREDICTED: transcription factor 19 [Cynoglossus semilaevis]	-	-	-	-	-	-	-
TCONS_00000717	XM_008331654.2	0.79218	24	9	3	novel-m0782-3p|novel-m0960-3p|novel-m1018-3p	0.00181986	-	PREDICTED: uncharacterized protein LOC103394373 isoform X8 [Cynoglossus semilaevis]	-	-	-	-	-	-	-
TCONS_00000717	XM_008332139.2	0.823699	24	6	3	novel-m0782-3p|novel-m0960-3p|novel-m1018-3p	0.000460245	phactr4a	PREDICTED: phosphatase and actin regulator 4A-like isoform X2 [Cynoglossus semilaevis]	-	-	-	-	-	-	-
TCONS_00000717	XM_008333198.2	0.800464	24	27	6	miR-466-x|novel-m0023-5p|novel-m0288-3p|novel-m0782-3p|novel-m0960-3p|novel-m1018-3p	7.73483e-05	SLC7A3	PREDICTED: cationic amino acid transporter 3 [Cynoglossus semilaevis]	-	-	-	-	-	-	-
TCONS_00000717	XM_008335409.2	0.892773	24	23	6	miR-301-x|miR-466-x|novel-m0288-3p|novel-m0782-3p|novel-m0960-3p|novel-m1018-3p	2.85804e-05	Gnaq	PREDICTED: guanine nucleotide-binding protein subunit alpha-11-like [Cynoglossus semilaevis]	Cellular Processes;Environmental Information Processing;Organismal Systems	Endocrine system;Circulatory system;Signal transduction;Cellular commiunity	ko04020//Calcium signaling pathway;ko04261//Adrenergic signaling in cardiomyocytes;ko04916//Melanogenesis;ko04270//Vascular smooth muscle contraction;ko04912//GnRH signaling pathway;ko04540//Gap junction	K04634	-	GO:0000166//nucleotide binding;GO:0036094//small molecule binding;GO:0003824//catalytic activity;GO:0032403//protein complex binding;GO:0001883//purine nucleoside binding;GO:0097159//organic cyclic compound binding;GO:0060089//molecular transducer activity;GO:0032550//purine ribonucleoside binding;GO:1901363//heterocyclic compound binding;GO:0032549//ribonucleoside binding;GO:0017076//purine nucl…	GO:0006793//phosphorus metabolic process;GO:0009117//nucleotide metabolic process;GO:0019693//ribose phosphate metabolic process;GO:1901575//organic substance catabolic process;GO:0046700//heterocycle catabolic process;GO:0006725//cellular aromatic compound metabolic process;GO:0006796//phosphate-containing compound metabolic process;GO:0009261//ribonucleotide catabolic process;GO:0050896//respon…
TCONS_00000717	XM_008336140.2	0.702864	24	6	2	miR-466-x|novel-m1132-3p	0.0122346	VDAC2	PREDICTED: voltage-dependent anion-selective channel protein 2 isoform X2 [Cynoglossus semilaevis]	Environmental Information Processing	Signal transduction	ko04020//Calcium signaling pathway	K15041	-	-	-
TCONS_00000717	XM_017031585.1	0.86196	24	7	3	novel-m0782-3p|novel-m0960-3p|novel-m1018-3p	0.000789388	Zfhx4	PREDICTED: zinc finger homeobox protein 4 [Cynoglossus semilaevis]	-	-	-	-	-	-	-
TCONS_00000717	XM_017032726.1	0.716011	24	6	4	miR-724-x|novel-m0782-3p|novel-m0960-3p|novel-m1018-3p	9.35564e-06	FAM120B	PREDICTED: constitutive coactivator of peroxisome proliferator-activated receptor gamma [Cynoglossus semilaevis]	-	-	-	-	-	-	-
TCONS_00000717	XM_017032744.1	0.900186	24	14	3	novel-m0782-3p|novel-m0960-3p|novel-m1018-3p	0.00713295	ALKBH3	PREDICTED: alpha-ketoglutarate-dependent dioxygenase alkB homolog 3 [Cynoglossus semilaevis]	-	-	-	-	-	GO:0003824//catalytic activity;GO:0016491//oxidoreductase activity;GO:0016705//oxidoreductase activity, acting on paired donors, with incorporation or reduction of molecular oxygen	GO:0008152//metabolic process;GO:0044710//single-organism metabolic process;GO:0044699//single-organism process
TCONS_00000717	XM_017034401.1	0.725139	24	10	2	novel-m0021-5p|novel-m0663-5p	0.034077	Bahcc1	PREDICTED: BAH and coiled-coil domain-containing protein 1 [Cynoglossus semilaevis]	-	-	-	-	-	-	-
TCONS_00000717	XM_017035464.1	0.862724	24	24	4	miR-466-x|novel-m0628-5p|novel-m0693-3p|novel-m1132-3p	0.00458081	FAM184B	PREDICTED: trichohyalin-like isoform X1 [Cynoglossus semilaevis]	-	-	-	-	-	-	-
TCONS_00000717	XM_017035767.1	0.797431	24	12	2	novel-m0035-5p|novel-m0070-3p	0.0481664	GNAS	PREDICTED: guanine nucleotide-binding protein G(s) subunit alpha isoform X1 [Cynoglossus semilaevis]	Cellular Processes;Organismal Systems;Environmental Information Processing	Cellular commiunity;Endocrine system;Circulatory system;Signal transduction	ko04020//Calcium signaling pathway;ko04261//Adrenergic signaling in cardiomyocytes;ko04916//Melanogenesis;ko04270//Vascular smooth muscle contraction;ko04912//GnRH signaling pathway;ko04540//Gap junction	K04632	-	GO:0005488//binding;GO:0036094//small molecule binding;GO:0005515//protein binding;GO:0016787//hydrolase activity;GO:0097367//carbohydrate derivative binding;GO:0001883//purine nucleoside binding;GO:0017076//purine nucleotide binding;GO:0017111//nucleoside-triphosphatase activity;GO:0001882//nucleoside binding;GO:0032550//purine ribonucleoside binding;GO:1901363//heterocyclic compound binding;GO:…	GO:0006793//phosphorus metabolic process;GO:1901361//organic cyclic compound catabolic process;GO:0051716//cellular response to stimulus;GO:0046483//heterocycle metabolic process;GO:0006195//purine nucleotide catabolic process;GO:0071704//organic substance metabolic process;GO:0006796//phosphate-containing compound metabolic process;GO:1901136//carbohydrate derivative catabolic process;GO:1901135…
TCONS_00000717	XM_017037470.1	0.709814	24	11	3	miR-466-x|novel-m0021-5p|novel-m0663-5p	0.00343396	TP53BP2	PREDICTED: apoptosis-stimulating of p53 protein 2 isoform X1 [Cynoglossus semilaevis]	-	-	-	-	-	-	-
TCONS_00000717	XM_017038609.1	0.853317	24	35	4	miR-466-x|novel-m0070-3p|novel-m0628-5p|novel-m1132-3p	0.0180067	mbnl2a	PREDICTED: muscleblind-like protein 2a isoform X1 [Cynoglossus semilaevis]	-	-	-	-	-	-	-
TCONS_00000717	XM_017039223.1	0.834947	24	9	2	novel-m0021-5p|novel-m0663-5p	0.0277713	ZSCAN5B	PREDICTED: zinc finger protein 37-like isoform X2 [Cynoglossus semilaevis]	-	-	-	-	-	-	-
TCONS_00000717	XM_017039903.1	0.760497	24	12	2	novel-m0021-5p|novel-m0663-5p	0.0481664	Map4k4	PREDICTED: mitogen-activated protein kinase kinase kinase kinase 4 isoform X9 [Cynoglossus semilaevis]	Environmental Information Processing	Signal transduction	ko04010//MAPK signaling pathway	K04407	-	-	-
TCONS_00000717	XM_017040122.1	0.713844	24	38	4	miR-724-x|novel-m0021-5p|novel-m0023-5p|novel-m0663-5p	0.023868	tmem198b	PREDICTED: transmembrane protein 198-B-like [Cynoglossus semilaevis]	-	-	-	-	-	-	-
TCONS_00000717	XM_017041051.1	0.764374	24	21	3	novel-m0021-5p|novel-m0023-5p|novel-m0663-5p	0.0226551	UBAP2L	PREDICTED: ubiquitin-associated protein 2-like isoform X9 [Cynoglossus semilaevis]	-	-	-	-	-	-	-
TCONS_00000717	XM_017041103.1	0.726822	24	7	3	novel-m0782-3p|novel-m0960-3p|novel-m1018-3p	0.000789388	Pvrl2	PREDICTED: poliovirus receptor homolog isoform X1 [Cynoglossus semilaevis]	Cellular Processes;Environmental Information Processing	Signaling molecules and interaction;Cellular commiunity	ko04514//Cell adhesion molecules (CAMs);ko04520//Adherens junction	K06531	-	-	-
TCONS_00000717	XM_017041516.1	0.705262	24	20	6	novel-m0693-3p|novel-m0697-5p|novel-m0782-3p|novel-m0960-3p|novel-m1018-3p|novel-m1083-3p	1.16525e-05	PCNXL3	PREDICTED: pecanex-like protein 3 [Cynoglossus semilaevis]	-	-	-	-	-	-	-
TCONS_00000717	XM_017042989.1	0.744997	24	5	2	miR-301-x|novel-m1132-3p	0.00830981	RGS3	PREDICTED: regulator of G-protein signaling 3-like [Cynoglossus semilaevis]	-	-	-	-	-	-	-
TCONS_00000717	XM_017043056.1	0.919064	24	8	4	miR-466-x|novel-m0035-5p|novel-m0070-3p|novel-m0196-5p	4.19061e-05	pkn2	PREDICTED: serine/threonine-protein kinase N2-like isoform X2 [Cynoglossus semilaevis]	-	-	-	-	-	-	-
TCONS_00000846	NM_001294242.1	0.794645	8	8	3	novel-m0033-5p|novel-m0565-5p|novel-m0972-5p	3.69833e-05	cyp19a1	aromatase-like [Cynoglossus semilaevis]	Metabolism	Lipid metabolism;Global and Overview	ko01100//Metabolic pathways;ko00140//Steroid hormone biosynthesis	K07434	-	-	-
TCONS_00000846	NM_001319821.1	0.731502	8	3	1	novel-m0543-3p	0.029998	LPL	lipoprotein lipase precursor [Cynoglossus semilaevis]	Metabolism;Organismal Systems	Lipid metabolism;Endocrine system	ko00561//Glycerolipid metabolism;ko03320//PPAR signaling pathway	K01059	-	-	-
TCONS_00000846	XM_008309013.2	0.793862	8	4	1	novel-m0293-3p	0.0398208	Ehd2	PREDICTED: EH domain-containing protein 2 isoform X1 [Cynoglossus semilaevis]	Cellular Processes	Transport and catabolism	ko04144//Endocytosis	K12469	-	-	-
TCONS_00000846	XM_008312346.2	0.876199	8	45	4	novel-m0033-5p|novel-m0565-5p|novel-m0902-5p|novel-m0972-5p	0.000538277	DNMT3A	PREDICTED: DNA (cytosine-5)-methyltransferase 3A isoform X2 [Cynoglossus semilaevis]	Metabolism	Amino acid metabolism;Global and Overview	ko01100//Metabolic pathways;ko00270//Cysteine and methionine metabolism	K17398	-	-	-
TCONS_00000846	XM_008315514.2	0.912466	8	20	4	miR-6516-y|novel-m0033-5p|novel-m0565-5p|novel-m0972-5p	1.94255e-05	Prrt4	PREDICTED: proline-rich transmembrane protein 4 [Cynoglossus semilaevis]	-	-	-	-	-	-	-
TCONS_00000846	XM_008315743.2	0.893542	8	30	2	novel-m0293-3p|novel-m0543-3p	0.0336343	RSBN1L	PREDICTED: round spermatid basic protein 1-like protein [Cynoglossus semilaevis]	-	-	-	-	-	-	-
TCONS_00000846	XM_008315879.2	0.902629	8	8	2	novel-m0543-3p|novel-m0658-3p	0.00242174	SLC37A3	PREDICTED: sugar phosphate exchanger 3 [Cynoglossus semilaevis]	-	-	-	-	GO:0016020//membrane;GO:0031224//intrinsic component of membrane;GO:0044425//membrane part	-	GO:0044763//single-organism cellular process;GO:0044699//single-organism process;GO:0051234//establishment of localization;GO:0009987//cellular process;GO:0051179//localization
TCONS_00000846	XM_008317373.2	0.72477	8	24	4	novel-m0033-5p|novel-m0565-5p|novel-m0658-3p|novel-m0972-5p	4.19061e-05	RNF122	PREDICTED: RING finger protein 122-like isoform X1 [Cynoglossus semilaevis]	-	-	-	-	-	GO:0005488//binding;GO:0043167//ion binding;GO:0043169//cation binding	-
TCONS_00000846	XM_008318426.2	0.931571	8	22	3	novel-m0033-5p|novel-m0565-5p|novel-m0972-5p	0.000950992	gnb1	PREDICTED: guanine nucleotide-binding protein G(I)/G(S)/G(T) subunit beta-1 [Stegastes partitus]	Organismal Systems	Sensory system	ko04744//Phototransduction	K04536	-	GO:0060089//molecular transducer activity	-
TCONS_00000846	XM_008318445.2	0.946029	8	25	2	novel-m0543-3p|novel-m0902-5p	0.023796	SPEN	PREDICTED: msx2-interacting protein isoform X1 [Cynoglossus semilaevis]	-	-	-	-	-	GO:0005488//binding;GO:0097159//organic cyclic compound binding	-
TCONS_00000846	XM_008319709.2	0.958718	8	3	1	novel-m0902-5p	0.029998	TBC1D14	PREDICTED: TBC1 domain family member 14 isoform X1 [Cynoglossus semilaevis]	-	-	-	-	-	-	-
TCONS_00000846	XM_008320088.2	0.8802	8	15	4	novel-m0033-5p|novel-m0543-3p|novel-m0565-5p|novel-m0972-5p	5.58648e-06	Dnajc14	PREDICTED: dnaJ homolog subfamily C member 14 [Cynoglossus semilaevis]	-	-	-	-	-	-	-
TCONS_00000846	XM_008321130.2	0.848856	8	14	2	novel-m0543-3p|novel-m0902-5p	0.00763423	CBFA2T2	PREDICTED: protein CBFA2T2 [Cynoglossus semilaevis]	-	-	-	-	-	-	-
TCONS_00000846	XM_008324270.2	0.856122	8	24	4	novel-m0033-5p|novel-m0565-5p|novel-m0658-3p|novel-m0972-5p	4.19061e-05	Bcam	PREDICTED: basal cell adhesion molecule isoform X2 [Cynoglossus semilaevis]	-	-	-	-	-	-	-
TCONS_00000846	XM_008329344.1	0.709574	8	24	2	novel-m0293-3p|novel-m0543-3p	0.0220043	Tbc1d10b	PREDICTED: TBC1 domain family member 10B [Cynoglossus semilaevis]	-	-	-	-	-	-	-
TCONS_00000846	XM_008332774.2	0.888523	8	12	3	novel-m0033-5p|novel-m0565-5p|novel-m0972-5p	0.00014254	CA4	PREDICTED: carbonic anhydrase 4-like [Cynoglossus semilaevis]	Metabolism	Energy metabolism	ko00910//Nitrogen metabolism	K18246	-	-	-
TCONS_00000846	XM_008333198.2	0.925544	8	27	4	novel-m0033-5p|novel-m0565-5p|novel-m0902-5p|novel-m0972-5p	6.8358e-05	SLC7A3	PREDICTED: cationic amino acid transporter 3 [Cynoglossus semilaevis]	-	-	-	-	-	-	-
TCONS_00000846	XM_008334032.2	0.743516	8	16	4	novel-m0033-5p|novel-m0565-5p|novel-m0902-5p|novel-m0972-5p	7.41814e-06	PER2	PREDICTED: period circadian protein homolog 2-like isoform X5 [Cynoglossus semilaevis]	-	-	-	-	-	-	-
TCONS_00000846	XM_017034488.1	0.79181	8	15	4	novel-m0033-5p|novel-m0565-5p|novel-m0902-5p|novel-m0972-5p	5.58648e-06	TMEM100	PREDICTED: transmembrane protein 100-like [Cynoglossus semilaevis]	-	-	-	-	-	-	-
TCONS_00000846	XM_017035524.1	0.875282	8	12	3	novel-m0033-5p|novel-m0565-5p|novel-m0972-5p	0.00014254	Galnt7	PREDICTED: N-acetylgalactosaminyltransferase 7 isoform X1 [Cynoglossus semilaevis]	Metabolism	Global and Overview;Glycan biosynthesis and metabolism	ko01100//Metabolic pathways;ko00512//Mucin type O-glycan biosynthesis	K00710	GO:0044425//membrane part;GO:0031224//intrinsic component of membrane;GO:0016020//membrane	GO:0016740//transferase activity;GO:0003824//catalytic activity	GO:0019538//protein metabolic process;GO:0008152//metabolic process;GO:0044260//cellular macromolecule metabolic process;GO:0043170//macromolecule metabolic process;GO:0044238//primary metabolic process;GO:0009987//cellular process;GO:0071704//organic substance metabolic process;GO:0043412//macromolecule modification;GO:0044237//cellular metabolic process;GO:0044267//cellular protein metabolic pr…
TCONS_00000846	XM_017035730.1	0.755332	8	12	3	novel-m0033-5p|novel-m0565-5p|novel-m0972-5p	0.00014254	myt1	PREDICTED: myelin transcription factor 1-like isoform X8 [Cynoglossus semilaevis]	-	-	-	-	-	-	-
TCONS_00000846	XM_017036789.1	0.871977	8	3	1	novel-m0658-3p	0.029998	STARD9	PREDICTED: stAR-related lipid transfer protein 9 isoform X2 [Cynoglossus semilaevis]	-	-	-	-	-	-	-
TCONS_00000846	XM_017038023.1	0.70607	8	25	3	novel-m0033-5p|novel-m0565-5p|novel-m0972-5p	0.0013999	Dennd4b	PREDICTED: DENN domain-containing protein 4B isoform X1 [Cynoglossus semilaevis]	-	-	-	-	-	-	-
TCONS_00000846	XM_017039223.1	0.823079	8	9	2	miR-6516-y|novel-m0658-3p	0.00309789	ZSCAN5B	PREDICTED: zinc finger protein 37-like isoform X2 [Cynoglossus semilaevis]	-	-	-	-	-	-	-
TCONS_00000846	XM_017040122.1	0.853921	8	38	4	novel-m0033-5p|novel-m0293-3p|novel-m0565-5p|novel-m0972-5p	0.000274631	tmem198b	PREDICTED: transmembrane protein 198-B-like [Cynoglossus semilaevis]	-	-	-	-	-	-	-
TCONS_00000846	XM_017040123.1	0.797093	8	11	3	novel-m0033-5p|novel-m0565-5p|novel-m0972-5p	0.000107418	Myo10	PREDICTED: LOW QUALITY PROTEIN: unconventional myosin-X-like [Cynoglossus semilaevis]	-	-	-	-	-	-	-
TCONS_00000846	XM_017040609.1	0.734035	8	3	1	novel-m0658-3p	0.029998	Pecam1	PREDICTED: platelet endothelial cell adhesion molecule-like isoform X1 [Cynoglossus semilaevis]	Environmental Information Processing	Signaling molecules and interaction	ko04514//Cell adhesion molecules (CAMs)	K06471	-	-	-
TCONS_00000846	XM_017040923.1	0.780393	8	1	1	novel-m0902-5p	0.0100883	AKAP9	PREDICTED: A-kinase anchor protein 9 [Cynoglossus semilaevis]	-	-	-	-	-	-	-
TCONS_00000846	XM_017041353.1	0.812534	8	14	2	miR-6516-y|novel-m0293-3p	0.00763423	UBP1	PREDICTED: upstream-binding protein 1 isoform X2 [Cynoglossus semilaevis]	-	-	-	-	-	-	-
TCONS_00000846	XM_017041806.1	0.866795	8	9	2	novel-m0543-3p|novel-m0658-3p	0.00309789	PLD2	PREDICTED: phospholipase D2 isoform X1 [Cynoglossus semilaevis]	Cellular Processes;Metabolism;Organismal Systems	Transport and catabolism;Lipid metabolism;Global and Overview;Endocrine system	ko01100//Metabolic pathways;ko01110//Biosynthesis of secondary metabolites;ko04144//Endocytosis;ko04912//GnRH signaling pathway;ko00564//Glycerophospholipid metabolism;ko00565//Ether lipid metabolism	K01115	-	-	-
TCONS_00000846	XM_017043064.1	0.846132	8	20	4	novel-m0033-5p|novel-m0543-3p|novel-m0565-5p|novel-m0972-5p	1.94255e-05	Igsf9	PREDICTED: protein turtle homolog A-like isoform X2 [Cynoglossus semilaevis]	-	-	-	-	-	-	-
TCONS_00002129	XM_008308429.2	0.849875	41	5	2	miR-466-x|novel-m0288-3p	0.0236291	PDCD10	PREDICTED: programmed cell death protein 10 [Cynoglossus semilaevis]	-	-	-	-	GO:0044424//intracellular part;GO:0012505//endomembrane system;GO:0005737//cytoplasm;GO:0043226//organelle;GO:0005623//cell;GO:0016020//membrane;GO:0031988//membrane-bounded vesicle;GO:0044431//Golgi apparatus part;GO:0043231//intracellular membrane-bounded organelle;GO:0044422//organelle part;GO:0031982//vesicle;GO:0043227//membrane-bounded organelle;GO:0005794//Golgi apparatus;GO:0044446//intra…	GO:0005488//binding;GO:0005515//protein binding;GO:0046983//protein dimerization activity	GO:0060255//regulation of macromolecule metabolic process;GO:0065007//biological regulation;GO:0016265//death;GO:0043405//regulation of MAP kinase activity;GO:0019220//regulation of phosphate metabolic process;GO:0050794//regulation of cellular process;GO:0032502//developmental process;GO:0008283//cell proliferation;GO:0001932//regulation of protein phosphorylation;GO:0043549//regulation of kinas…
TCONS_00002129	XM_008308672.2	0.737631	41	36	8	miR-146-x|miR-204-x|miR-211-x|miR-222-x|miR-9-x|novel-m0050-3p|novel-m0288-3p|novel-m0516-3p	0.000263474	USP32	PREDICTED: ubiquitin carboxyl-terminal hydrolase 32 isoform X2 [Cynoglossus semilaevis]	-	-	-	-	-	-	-
TCONS_00002129	XM_008308674.2	0.74734	41	36	8	miR-146-x|miR-204-x|miR-211-x|miR-222-x|miR-9-x|novel-m0050-3p|novel-m0288-3p|novel-m0516-3p	0.000263474	USP32	PREDICTED: ubiquitin carboxyl-terminal hydrolase 32 isoform X4 [Cynoglossus semilaevis]	-	-	-	-	-	-	-
TCONS_00002129	XM_008313912.2	0.903446	41	23	8	miR-204-x|miR-211-x|miR-466-x|novel-m0255-5p|novel-m0263-5p|novel-m0273-5p|novel-m0274-3p|novel-m0720-3p	7.05e-06	Camk2g	PREDICTED: calcium/calmodulin-dependent protein kinase type II subunit gamma isoform X7 [Cynoglossus semilaevis]	Organismal Systems;Environmental Information Processing;Cellular Processes	Circulatory system;Endocrine system;Signal transduction;Cell growth and death	ko04020//Calcium signaling pathway;ko04261//Adrenergic signaling in cardiomyocytes;ko04310//Wnt signaling pathway;ko04916//Melanogenesis;ko04012//ErbB signaling pathway;ko04912//GnRH signaling pathway;ko04114//Oocyte meiosis	K04515	-	-	-
TCONS_00002129	XM_008314603.2	0.722238	41	13	4	miR-146-x|novel-m0329-3p|novel-m0384-5p|novel-m0990-3p	0.00314137	FAM57B	PREDICTED: protein FAM57B-like [Cynoglossus semilaevis]	-	-	-	-	GO:0044425//membrane part;GO:0016020//membrane;GO:0031224//intrinsic component of membrane	GO:0005488//binding;GO:0043167//ion binding;GO:0043169//cation binding	-
TCONS_00002129	XM_008324270.2	0.742477	41	24	7	novel-m0242-3p|novel-m0255-5p|novel-m0263-5p|novel-m0273-5p|novel-m0274-3p|novel-m0288-3p|novel-m0720-3p	0.000105711	Bcam	PREDICTED: basal cell adhesion molecule isoform X2 [Cynoglossus semilaevis]	-	-	-	-	-	-	-
TCONS_00002129	XM_008324974.2	0.700768	41	12	3	miR-466-x|novel-m0135-3p|novel-m0883-5p	0.0203919	ttc39b	PREDICTED: tetratricopeptide repeat protein 39B-like isoform X2 [Cynoglossus semilaevis]	-	-	-	-	-	-	-
TCONS_00002129	XM_008332462.2	0.779277	41	9	3	novel-m0329-3p|novel-m0384-5p|novel-m0883-5p	0.00868249	Rexo1	PREDICTED: RNA exonuclease 1 homolog isoform X2 [Cynoglossus semilaevis]	Genetic Information Processing	Translation	ko03008//Ribosome biogenesis in eukaryotes	K14570	-	-	-
TCONS_00002129	XM_008333296.2	0.702468	41	4	3	novel-m0875-5p|novel-m0939-5p|novel-m0958-5p	0.000496405	LTBP3	PREDICTED: latent-transforming growth factor beta-binding protein 3 isoform X1 [Cynoglossus semilaevis]	-	-	-	-	-	-	-
TCONS_00002129	XM_017035464.1	0.708825	41	24	11	miR-466-x|novel-m0134-5p|novel-m0255-5p|novel-m0263-5p|novel-m0273-5p|novel-m0274-3p|novel-m0628-5p|novel-m0720-3p|novel-m0875-5p|novel-m0939-5p|novel-m0958-5p	2.71039e-09	FAM184B	PREDICTED: trichohyalin-like isoform X1 [Cynoglossus semilaevis]	-	-	-	-	-	-	-
TCONS_00002129	XM_017035767.1	0.914826	41	12	5	novel-m0255-5p|novel-m0263-5p|novel-m0273-5p|novel-m0274-3p|novel-m0720-3p	0.000175294	GNAS	PREDICTED: guanine nucleotide-binding protein G(s) subunit alpha isoform X1 [Cynoglossus semilaevis]	Cellular Processes;Organismal Systems;Environmental Information Processing	Cellular commiunity;Endocrine system;Circulatory system;Signal transduction	ko04020//Calcium signaling pathway;ko04261//Adrenergic signaling in cardiomyocytes;ko04916//Melanogenesis;ko04270//Vascular smooth muscle contraction;ko04912//GnRH signaling pathway;ko04540//Gap junction	K04632	-	GO:0005488//binding;GO:0036094//small molecule binding;GO:0005515//protein binding;GO:0016787//hydrolase activity;GO:0097367//carbohydrate derivative binding;GO:0001883//purine nucleoside binding;GO:0017076//purine nucleotide binding;GO:0017111//nucleoside-triphosphatase activity;GO:0001882//nucleoside binding;GO:0032550//purine ribonucleoside binding;GO:1901363//heterocyclic compound binding;GO:…	GO:0006793//phosphorus metabolic process;GO:1901361//organic cyclic compound catabolic process;GO:0051716//cellular response to stimulus;GO:0046483//heterocycle metabolic process;GO:0006195//purine nucleotide catabolic process;GO:0071704//organic substance metabolic process;GO:0006796//phosphate-containing compound metabolic process;GO:1901136//carbohydrate derivative catabolic process;GO:1901135…
TCONS_00002129	XM_017038023.1	0.832013	41	25	6	miR-204-x|miR-211-x|miR-222-x|miR-3966-x|novel-m0242-3p|novel-m0288-3p	0.00112108	Dennd4b	PREDICTED: DENN domain-containing protein 4B isoform X1 [Cynoglossus semilaevis]	-	-	-	-	-	-	-
TCONS_00002129	XM_017038427.1	0.739393	41	16	4	miR-301-x|miR-9-x|novel-m0134-5p|novel-m0398-5p	0.0071352	Sppl3	PREDICTED: signal peptide peptidase-like 3 [Cynoglossus semilaevis]	-	-	-	-	-	-	-
TCONS_00002129	XM_017038609.1	0.970382	41	35	7	miR-204-x|miR-211-x|miR-466-x|novel-m0035-3p|novel-m0384-5p|novel-m0628-5p|novel-m0883-5p	0.00133798	mbnl2a	PREDICTED: muscleblind-like protein 2a isoform X1 [Cynoglossus semilaevis]	-	-	-	-	-	-	-
TCONS_00002129	XM_017041404.1	0.820988	41	19	5	miR-7093-y|novel-m0035-3p|novel-m0164-3p|novel-m0384-5p|novel-m0516-3p	0.00196194	JAZF1	PREDICTED: juxtaposed with another zinc finger protein 1 isoform X2 [Takifugu rubripes]	-	-	-	-	-	-	-
TCONS_00002129	XM_017041935.1	0.702991	41	4	3	novel-m0875-5p|novel-m0939-5p|novel-m0958-5p	0.000496405	LTBP3	PREDICTED: latent-transforming growth factor beta-binding protein 3 isoform X4 [Cynoglossus semilaevis]	-	-	-	-	-	-	-
TCONS_00002288	NM_001294191.1	0.90294	12	2	1	novel-m0190-3p	0.0300546	NR0B1	nuclear receptor subfamily 0 group B member 1 [Cynoglossus semilaevis]	-	-	-	-	-	-	-
TCONS_00002288	NM_001294242.1	0.944197	12	8	3	novel-m0033-5p|novel-m0565-5p|novel-m0972-5p	0.00014254	cyp19a1	aromatase-like [Cynoglossus semilaevis]	Metabolism	Lipid metabolism;Global and Overview	ko01100//Metabolic pathways;ko00140//Steroid hormone biosynthesis	K07434	-	-	-
TCONS_00002288	XM_008308286.2	0.916519	12	13	2	novel-m1026-5p|novel-m1097-5p	0.014937	CACNB2	PREDICTED: voltage-dependent L-type calcium channel subunit beta-2 isoform X7 [Cynoglossus semilaevis]	Environmental Information Processing;Organismal Systems	Signal transduction;Circulatory system	ko04010//MAPK signaling pathway;ko04261//Adrenergic signaling in cardiomyocytes;ko04260//Cardiac muscle contraction	K04863	GO:0016020//membrane;GO:1990351//transporter complex;GO:0016021//integral component of membrane;GO:0034702//ion channel complex;GO:0034703//cation channel complex;GO:0098796//membrane protein complex;GO:1902495//transmembrane transporter complex;GO:0032991//macromolecular complex;GO:0044425//membrane part;GO:0034704//calcium channel complex;GO:0031224//intrinsic component of membrane;GO:0043234//…	-	GO:0006816//calcium ion transport;GO:0006811//ion transport;GO:0051179//localization;GO:0070838//divalent metal ion transport;GO:0044765//single-organism transport;GO:0030001//metal ion transport;GO:0072511//divalent inorganic cation transport;GO:0006812//cation transport;GO:1902578//single-organism localization;GO:0006810//transport;GO:0044699//single-organism process;GO:0051234//establishment o…
TCONS_00002288	XM_008308822.2	0.790659	12	7	2	miR-7911-x|novel-m0943-5p	0.00423078	opa3	PREDICTED: optic atrophy 3 protein [Cynoglossus semilaevis]	-	-	-	-	GO:0005622//intracellular;GO:0005623//cell;GO:0044424//intracellular part;GO:0043231//intracellular membrane-bounded organelle;GO:0043227//membrane-bounded organelle;GO:0044464//cell part;GO:0043226//organelle;GO:0043229//intracellular organelle	-	GO:0032501//multicellular organismal process;GO:0044707//single-multicellular organism process;GO:0007610//behavior;GO:0065007//biological regulation;GO:0050879//multicellular organismal movement;GO:0065008//regulation of biological quality;GO:0044699//single-organism process
TCONS_00002288	XM_008312048.2	0.806706	12	7	2	novel-m0190-3p|novel-m0658-3p	0.00423078	ANO5	PREDICTED: anoctamin-5 isoform X4 [Cynoglossus semilaevis]	-	-	-	-	-	-	-
TCONS_00002288	XM_008312346.2	0.913255	12	45	6	novel-m0033-5p|novel-m0236-3p|novel-m0565-5p|novel-m0972-5p|novel-m1026-5p|novel-m1097-5p	1.71137e-05	DNMT3A	PREDICTED: DNA (cytosine-5)-methyltransferase 3A isoform X2 [Cynoglossus semilaevis]	Metabolism	Amino acid metabolism;Global and Overview	ko01100//Metabolic pathways;ko00270//Cysteine and methionine metabolism	K17398	-	-	-
TCONS_00002288	XM_008312435.2	0.908914	12	6	2	novel-m1026-5p|novel-m1097-5p	0.00304766	Cd82	PREDICTED: CD82 antigen [Cynoglossus semilaevis]	Cellular Processes	Cell growth and death	ko04115//p53 signaling pathway	K06509	GO:0016020//membrane;GO:0044425//membrane part;GO:0031224//intrinsic component of membrane	-	-
TCONS_00002288	XM_008312528.2	0.825119	12	10	2	novel-m1026-5p|novel-m1097-5p	0.00883883	MAN2A2	PREDICTED: alpha-mannosidase 2x isoform X1 [Cynoglossus semilaevis]	Metabolism	Glycan biosynthesis and metabolism;Global and Overview	ko01100//Metabolic pathways;ko00510//N-Glycan biosynthesis	K01231	-	-	-
TCONS_00002288	XM_008313788.2	0.943308	12	3	1	novel-m0236-3p	0.0447694	CPN1	PREDICTED: carboxypeptidase N catalytic chain [Cynoglossus semilaevis]	-	-	-	-	GO:0005576//extracellular region;GO:0044421//extracellular region part	GO:0008238//exopeptidase activity;GO:0070011//peptidase activity, acting on L-amino acid peptides;GO:0008235//metalloexopeptidase activity;GO:0005488//binding;GO:0016787//hydrolase activity;GO:0008237//metallopeptidase activity;GO:0043169//cation binding;GO:0046872//metal ion binding;GO:0003824//catalytic activity;GO:0008233//peptidase activity;GO:0043167//ion binding;GO:0046914//transition metal…	GO:0051604//protein maturation;GO:0016485//protein processing;GO:0008152//metabolic process;GO:0043170//macromolecule metabolic process;GO:0044238//primary metabolic process;GO:0019538//protein metabolic process;GO:0010467//gene expression;GO:0071704//organic substance metabolic process;GO:0006508//proteolysis
TCONS_00002288	XM_008314158.2	0.704719	12	8	3	novel-m0033-5p|novel-m0565-5p|novel-m0972-5p	0.00014254	JMJD1C	PREDICTED: probable JmjC domain-containing histone demethylation protein 2C isoform X2 [Cynoglossus semilaevis]	-	-	-	-	-	-	-
TCONS_00002288	XM_008315514.2	0.923096	12	20	3	novel-m0033-5p|novel-m0565-5p|novel-m0972-5p	0.00261657	Prrt4	PREDICTED: proline-rich transmembrane protein 4 [Cynoglossus semilaevis]	-	-	-	-	-	-	-
TCONS_00002288	XM_008317373.2	0.866003	12	24	5	novel-m0033-5p|novel-m0236-3p|novel-m0565-5p|novel-m0658-3p|novel-m0972-5p	1.13151e-05	RNF122	PREDICTED: RING finger protein 122-like isoform X1 [Cynoglossus semilaevis]	-	-	-	-	-	GO:0005488//binding;GO:0043167//ion binding;GO:0043169//cation binding	-
TCONS_00002288	XM_008320088.2	0.773609	12	15	4	novel-m0033-5p|novel-m0190-3p|novel-m0565-5p|novel-m0972-5p	3.77658e-05	Dnajc14	PREDICTED: dnaJ homolog subfamily C member 14 [Cynoglossus semilaevis]	-	-	-	-	-	-	-
TCONS_00002288	XM_008320246.2	0.930337	12	3	1	novel-m0242-3p	0.0447694	MYL9	PREDICTED: myosin regulatory light polypeptide 9 [Cynoglossus semilaevis]	Cellular Processes;Organismal Systems	Cell motility;Circulatory system;Cellular commiunity	ko04510//Focal adhesion;ko04810//Regulation of actin cytoskeleton;ko04530//Tight junction;ko04270//Vascular smooth muscle contraction	K12755	-	-	-
TCONS_00002288	XM_008320324.2	0.892791	12	15	2	novel-m1026-5p|novel-m1097-5p	0.0197705	COL4A6	PREDICTED: collagen alpha-6(IV) chain isoform X2 [Cynoglossus semilaevis]	Cellular Processes;Environmental Information Processing	Signaling molecules and interaction;Cellular commiunity	ko04510//Focal adhesion;ko04512//ECM-receptor interaction	K06237	-	-	-
TCONS_00002288	XM_008320333.2	0.853516	12	12	2	novel-m1026-5p|novel-m1097-5p	0.0127463	COL4A6	PREDICTED: collagen alpha-6(IV) chain isoform X3 [Cynoglossus semilaevis]	Cellular Processes;Environmental Information Processing	Signaling molecules and interaction;Cellular commiunity	ko04510//Focal adhesion;ko04512//ECM-receptor interaction	K06237	-	-	-
TCONS_00002288	XM_008321130.2	0.917718	12	14	2	novel-m0242-3p|novel-m0943-5p	0.0172798	CBFA2T2	PREDICTED: protein CBFA2T2 [Cynoglossus semilaevis]	-	-	-	-	-	-	-
TCONS_00002288	XM_008324270.2	0.895574	12	24	7	novel-m0033-5p|novel-m0242-3p|novel-m0565-5p|novel-m0658-3p|novel-m0972-5p|novel-m1026-5p|novel-m1097-5p	6.5377e-09	Bcam	PREDICTED: basal cell adhesion molecule isoform X2 [Cynoglossus semilaevis]	-	-	-	-	-	-	-
TCONS_00002288	XM_008325581.2	0.89187	12	22	2	novel-m1026-5p|novel-m1097-5p	0.0409991	il1b	PREDICTED: interleukin-1 beta-like [Cynoglossus semilaevis]	Organismal Systems;Environmental Information Processing;Cellular Processes	Immune system;Cell growth and death;Signaling molecules and interaction;Signal transduction	ko04010//MAPK signaling pathway;ko04060//Cytokine-cytokine receptor interaction;ko04210//Apoptosis;ko04620//Toll-like receptor signaling pathway;ko04621//NOD-like receptor signaling pathway;ko04623//Cytosolic DNA-sensing pathway	K04519	-	-	-
TCONS_00002288	XM_008327298.2	0.755034	12	12	2	novel-m1026-5p|novel-m1097-5p	0.0127463	OGT	PREDICTED: UDP-N-acetylglucosamine--peptide N-acetylglucosaminyltransferase 110 kDa subunit isoform X2 [Cynoglossus semilaevis]	Metabolism	Glycan biosynthesis and metabolism	ko00514//Other types of O-glycan biosynthesis	K09667	-	-	-
TCONS_00002288	XM_008329344.1	0.759977	12	24	2	novel-m0190-3p|novel-m0242-3p	0.0481664	Tbc1d10b	PREDICTED: TBC1 domain family member 10B [Cynoglossus semilaevis]	-	-	-	-	-	-	-
TCONS_00002288	XM_008330980.2	0.805779	12	15	2	novel-m0190-3p|novel-m0658-3p	0.0197705	TCF19	PREDICTED: transcription factor 19 [Cynoglossus semilaevis]	-	-	-	-	-	-	-
TCONS_00002288	XM_008332139.2	0.792355	12	6	2	novel-m1026-5p|novel-m1097-5p	0.00304766	phactr4a	PREDICTED: phosphatase and actin regulator 4A-like isoform X2 [Cynoglossus semilaevis]	-	-	-	-	-	-	-
TCONS_00002288	XM_008332774.2	0.936355	12	12	3	novel-m0033-5p|novel-m0565-5p|novel-m0972-5p	0.000541032	CA4	PREDICTED: carbonic anhydrase 4-like [Cynoglossus semilaevis]	Metabolism	Energy metabolism	ko00910//Nitrogen metabolism	K18246	-	-	-
TCONS_00002288	XM_008333198.2	0.904783	12	27	3	novel-m0033-5p|novel-m0565-5p|novel-m0972-5p	0.006319	SLC7A3	PREDICTED: cationic amino acid transporter 3 [Cynoglossus semilaevis]	-	-	-	-	-	-	-
TCONS_00002288	XM_008333826.2	0.861677	12	10	2	novel-m1026-5p|novel-m1097-5p	0.00883883	Hcn2	PREDICTED: potassium/sodium hyperpolarization-activated cyclic nucleotide-gated channel 2-like [Cynoglossus semilaevis]	-	-	-	-	-	-	-
TCONS_00002288	XM_008335639.2	0.756901	12	4	2	novel-m1026-5p|novel-m1097-5p	0.00123987	FRAS1	PREDICTED: LOW QUALITY PROTEIN: extracellular matrix protein FRAS1 [Cynoglossus semilaevis]	-	-	-	-	-	-	-
TCONS_00002288	XM_008338558.2	0.85874	12	14	2	novel-m1026-5p|novel-m1097-5p	0.0172798	Polrmt	PREDICTED: DNA-directed RNA polymerase, mitochondrial isoform X1 [Cynoglossus semilaevis]	-	-	-	-	-	-	-
TCONS_00002288	XM_017034401.1	0.728525	12	10	2	miR-7911-x|novel-m0658-3p	0.00883883	Bahcc1	PREDICTED: BAH and coiled-coil domain-containing protein 1 [Cynoglossus semilaevis]	-	-	-	-	-	-	-
TCONS_00002288	XM_017035524.1	0.917792	12	12	4	novel-m0033-5p|novel-m0565-5p|novel-m0943-5p|novel-m0972-5p	1.40363e-05	Galnt7	PREDICTED: N-acetylgalactosaminyltransferase 7 isoform X1 [Cynoglossus semilaevis]	Metabolism	Global and Overview;Glycan biosynthesis and metabolism	ko01100//Metabolic pathways;ko00512//Mucin type O-glycan biosynthesis	K00710	GO:0044425//membrane part;GO:0031224//intrinsic component of membrane;GO:0016020//membrane	GO:0016740//transferase activity;GO:0003824//catalytic activity	GO:0019538//protein metabolic process;GO:0008152//metabolic process;GO:0044260//cellular macromolecule metabolic process;GO:0043170//macromolecule metabolic process;GO:0044238//primary metabolic process;GO:0009987//cellular process;GO:0071704//organic substance metabolic process;GO:0043412//macromolecule modification;GO:0044237//cellular metabolic process;GO:0044267//cellular protein metabolic pr…
TCONS_00002288	XM_017036641.1	0.804398	12	6	2	novel-m0242-3p|novel-m0658-3p	0.00304766	MAGI1	PREDICTED: membrane-associated guanylate kinase, WW and PDZ domain-containing protein 1 isoform X4 [Cynoglossus semilaevis]	Cellular Processes	Cellular commiunity	ko04530//Tight junction	K05631	-	-	-
TCONS_00002288	XM_017036789.1	0.872069	12	3	1	novel-m0658-3p	0.0447694	STARD9	PREDICTED: stAR-related lipid transfer protein 9 isoform X2 [Cynoglossus semilaevis]	-	-	-	-	-	-	-
TCONS_00002288	XM_017040122.1	0.901041	12	38	3	novel-m0033-5p|novel-m0565-5p|novel-m0972-5p	0.0165645	tmem198b	PREDICTED: transmembrane protein 198-B-like [Cynoglossus semilaevis]	-	-	-	-	-	-	-
TCONS_00002288	XM_017040123.1	0.926137	12	11	3	novel-m0033-5p|novel-m0565-5p|novel-m0972-5p	0.000409283	Myo10	PREDICTED: LOW QUALITY PROTEIN: unconventional myosin-X-like [Cynoglossus semilaevis]	-	-	-	-	-	-	-
TCONS_00002288	XM_017040609.1	0.8683	12	3	1	novel-m0658-3p	0.0447694	Pecam1	PREDICTED: platelet endothelial cell adhesion molecule-like isoform X1 [Cynoglossus semilaevis]	Environmental Information Processing	Signaling molecules and interaction	ko04514//Cell adhesion molecules (CAMs)	K06471	-	-	-
TCONS_00002288	XM_017041710.1	0.748838	12	18	4	novel-m0033-5p|novel-m0242-3p|novel-m0565-5p|novel-m0972-5p	8.26009e-05	Sh3pxd2b	PREDICTED: SH3 and PX domain-containing protein 2B isoform X4 [Cynoglossus semilaevis]	-	-	-	-	-	-	-
TCONS_00002288	XM_017041806.1	0.899333	12	9	2	novel-m0190-3p|novel-m0658-3p	0.00713111	PLD2	PREDICTED: phospholipase D2 isoform X1 [Cynoglossus semilaevis]	Cellular Processes;Metabolism;Organismal Systems	Transport and catabolism;Lipid metabolism;Global and Overview;Endocrine system	ko01100//Metabolic pathways;ko01110//Biosynthesis of secondary metabolites;ko04144//Endocytosis;ko04912//GnRH signaling pathway;ko00564//Glycerophospholipid metabolism;ko00565//Ether lipid metabolism	K01115	-	-	-
TCONS_00002288	XM_017043064.1	0.937553	12	20	3	novel-m0033-5p|novel-m0565-5p|novel-m0972-5p	0.00261657	Igsf9	PREDICTED: protein turtle homolog A-like isoform X2 [Cynoglossus semilaevis]	-	-	-	-	-	-	-
TCONS_00002307	XM_008307302.2	0.761273	21	58	7	miR-4697-y|miR-495-y|miR-509-x|miR-628-x|miR-758-y|novel-m0260-3p|novel-m0346-5p	0.000404578	TGFB3	PREDICTED: transforming growth factor beta-3 [Cynoglossus semilaevis]	Environmental Information Processing;Cellular Processes	Signal transduction;Signaling molecules and interaction;Cell growth and death;Transport and catabolism	ko04010//MAPK signaling pathway;ko04144//Endocytosis;ko04060//Cytokine-cytokine receptor interaction;ko04068//FoxO signaling pathway;ko04110//Cell cycle;ko04350//TGF-beta signaling pathway	K13377	-	-	-
TCONS_00002307	XM_008311904.2	0.808308	21	22	3	miR-1303-y|miR-1843-x|miR-495-y	0.0178393	HGF	PREDICTED: hepatocyte growth factor isoform X1 [Cynoglossus semilaevis]	Environmental Information Processing;Cellular Processes	Cellular commiunity;Signaling molecules and interaction	ko04510//Focal adhesion;ko04060//Cytokine-cytokine receptor interaction	K05460	-	-	-
TCONS_00002307	XM_008312679.2	0.853994	21	39	4	miR-1843-x|miR-4488-x|miR-4697-y|miR-509-x	0.0163345	Cd164	PREDICTED: sialomucin core protein 24 isoform X2 [Cynoglossus semilaevis]	Cellular Processes	Transport and catabolism	ko04142//Lysosome	K06546	-	-	-
TCONS_00002307	XM_008314861.2	0.768405	21	36	4	miR-4488-x|miR-5010-y|miR-509-x|novel-m0260-3p	0.0123297	Vstm4	PREDICTED: V-set and transmembrane domain-containing protein 4-like isoform X2 [Cynoglossus semilaevis]	-	-	-	-	-	-	-
TCONS_00002307	XM_008315010.2	0.710601	21	15	3	miR-202-y|miR-495-y|novel-m0260-3p	0.0059443	MPRIP	PREDICTED: myosin phosphatase Rho-interacting protein isoform X2 [Cynoglossus semilaevis]	-	-	-	-	-	-	-
TCONS_00002307	XM_008316938.2	0.855294	21	29	3	miR-1303-y|miR-4697-y|miR-495-y	0.0375413	Rbm47	PREDICTED: RNA-binding protein 47 isoform X5 [Cynoglossus semilaevis]	-	-	-	-	-	-	-
TCONS_00002307	XM_008318304.2	0.845923	21	19	3	miR-4697-y|miR-576-y|miR-758-y	0.0118183	SDCBP	PREDICTED: syntenin-1-like [Cynoglossus semilaevis]	-	-	-	-	-	GO:0043167//ion binding;GO:0043168//anion binding;GO:0005543//phospholipid binding;GO:0008289//lipid binding;GO:0005515//protein binding;GO:1901981//phosphatidylinositol phosphate binding;GO:0035091//phosphatidylinositol binding;GO:0005488//binding;GO:1902936//phosphatidylinositol bisphosphate binding	GO:0044767//single-organism developmental process;GO:0048856//anatomical structure development;GO:0044707//single-multicellular organism process;GO:0007369//gastrulation;GO:0009790//embryo development;GO:0048598//embryonic morphogenesis;GO:0009653//anatomical structure morphogenesis;GO:0007275//multicellular organism development;GO:0001702//gastrulation with mouth forming second;GO:0032501//multi…
TCONS_00002307	XM_008318515.2	0.855648	21	3	2	miR-1299-y|miR-576-y	0.00197406	ZNF536	PREDICTED: zinc finger protein 536-like isoform X1 [Cynoglossus semilaevis]	-	-	-	-	-	-	-
TCONS_00002307	XM_008319076.2	0.812449	21	27	3	miR-1299-y|miR-576-y|miR-758-y	0.0310989	DAZAP2	PREDICTED: DAZ-associated protein 2 isoform X2 [Cynoglossus semilaevis]	-	-	-	-	-	-	-
TCONS_00002307	XM_008319955.2	0.802411	21	9	2	miR-4697-y|miR-5010-y	0.0215101	Pfkfb4	PREDICTED: 6-phosphofructo-2-kinase/fructose-2,6-bisphosphatase 4-like isoform X2 [Cynoglossus semilaevis]	Metabolism	Carbohydrate metabolism	ko00051//Fructose and mannose metabolism	K19030	-	-	-
TCONS_00002307	XM_008321950.2	0.720668	21	31	3	miR-1299-y|miR-4488-x|miR-495-y	0.0446277	cxcl12	PREDICTED: stromal cell-derived factor 1 [Cynoglossus semilaevis]	Organismal Systems;Environmental Information Processing	Signaling molecules and interaction;Immune system	ko04060//Cytokine-cytokine receptor interaction;ko04672//Intestinal immune network for IgA production	K10031	-	GO:0005488//binding;GO:0005102//receptor binding;GO:0005515//protein binding;GO:0005125//cytokine activity	GO:0009605//response to external stimulus;GO:0042330//taxis;GO:0042221//response to chemical;GO:0006935//chemotaxis;GO:0002376//immune system process;GO:0040011//locomotion;GO:0050896//response to stimulus
TCONS_00002307	XM_008326658.2	0.872838	21	7	2	miR-1299-y|miR-4697-y	0.0129567	nanos1	PREDICTED: nanos homolog 1-like [Cynoglossus semilaevis]	-	-	-	-	-	-	-
TCONS_00002307	XM_008326980.2	0.798278	21	12	2	miR-495-y|miR-735-y	0.0375877	SLC43A3	PREDICTED: solute carrier family 43 member 3 [Cynoglossus semilaevis]	-	-	-	-	-	-	-
TCONS_00002307	XM_008330016.2	0.782248	21	12	2	miR-1843-x|miR-628-x	0.0375877	Ramp1	PREDICTED: receptor activity-modifying protein 2 [Cynoglossus semilaevis]	Organismal Systems	Circulatory system	ko04270//Vascular smooth muscle contraction	K08448	-	-	-
TCONS_00002307	XM_008331907.2	0.82748	21	20	3	miR-495-y|miR-509-x|miR-576-y	0.0136671	Pip5k1a	PREDICTED: phosphatidylinositol 4-phosphate 5-kinase type-1 alpha-like isoform X2 [Cynoglossus semilaevis]	Environmental Information Processing;Metabolism;Cellular Processes	Global and Overview;Signal transduction;Cell motility;Transport and catabolism;Carbohydrate metabolism	ko01100//Metabolic pathways;ko04144//Endocytosis;ko04810//Regulation of actin cytoskeleton;ko04070//Phosphatidylinositol signaling system;ko00562//Inositol phosphate metabolism	K00889	-	-	-
TCONS_00002307	XM_008332823.2	0.784701	21	24	4	miR-495-y|miR-5010-y|miR-509-x|miR-576-y	0.00274406	CLTC	PREDICTED: clathrin heavy chain 1 isoform X1 [Cynoglossus semilaevis]	Cellular Processes	Transport and catabolism	ko04144//Endocytosis;ko04142//Lysosome	K04646	-	-	-
TCONS_00002307	XM_008336444.1	0.85646	21	16	3	miR-509-x|miR-758-y|novel-m0260-3p	0.00719134	OGDH	PREDICTED: 2-oxoglutarate dehydrogenase, mitochondrial isoform X1 [Cynoglossus semilaevis]	Metabolism	Amino acid metabolism;Carbohydrate metabolism;Global and Overview	ko01100//Metabolic pathways;ko01110//Biosynthesis of secondary metabolites;ko01130//Biosynthesis of antibiotics;ko01120//Microbial metabolism in diverse environments;ko01200//Carbon metabolism;ko00310//Lysine degradation;ko00380//Tryptophan metabolism;ko00020//Citrate cycle (TCA cycle)	K00164	-	-	-
TCONS_00002307	XM_017031586.1	0.82748	21	10	2	miR-1299-y|miR-576-y	0.0264605	RREB1	PREDICTED: ras-responsive element-binding protein 1 isoform X1 [Cynoglossus semilaevis]	-	-	-	-	-	-	-
TCONS_00002307	XM_017033175.1	0.874639	21	8	2	miR-495-y|miR-735-y	0.0170005	ANO1	PREDICTED: anoctamin-1-like isoform X6 [Cynoglossus semilaevis]	-	-	-	-	-	-	-
TCONS_00002307	XM_017034708.1	0.863138	21	10	2	miR-1843-x|miR-495-y	0.0264605	Anxa11	PREDICTED: annexin A4-like isoform X1 [Cynoglossus semilaevis]	-	-	-	-	-	GO:0005488//binding;GO:0043167//ion binding;GO:0008289//lipid binding;GO:0005543//phospholipid binding;GO:0043168//anion binding	-
TCONS_00002307	XM_017035115.1	0.880994	21	36	4	miR-495-y|miR-628-x|novel-m0598-5p|novel-m0612-5p	0.0123297	ABCA1	PREDICTED: ATP-binding cassette sub-family A member 1-like [Cynoglossus semilaevis]	Environmental Information Processing	Membrane transport	ko02010//ABC transporters	K05641	-	GO:0097367//carbohydrate derivative binding;GO:0032549//ribonucleoside binding;GO:0016818//hydrolase activity, acting on acid anhydrides, in phosphorus-containing anhydrides;GO:0017111//nucleoside-triphosphatase activity;GO:0016817//hydrolase activity, acting on acid anhydrides;GO:0016462//pyrophosphatase activity;GO:0005488//binding;GO:0016787//hydrolase activity;GO:0003824//catalytic activity;G…	GO:0046434//organophosphate catabolic process;GO:0006163//purine nucleotide metabolic process;GO:0044248//cellular catabolic process;GO:1901564//organonitrogen compound metabolic process;GO:0044710//single-organism metabolic process;GO:0006793//phosphorus metabolic process;GO:0019439//aromatic compound catabolic process;GO:0006725//cellular aromatic compound metabolic process;GO:0019693//ribose p…
TCONS_00002307	XM_017036184.1	0.736692	21	15	4	miR-1843-x|miR-4697-y|miR-495-y|miR-628-x	0.00041249	Prdm2	PREDICTED: PR domain zinc finger protein 2-like [Cynoglossus semilaevis]	-	-	-	-	-	-	-
TCONS_00002307	XM_017037968.1	0.773146	21	20	4	miR-1299-y|miR-1303-y|miR-23-x|miR-735-y	0.00134176	Galnt1	PREDICTED: polypeptide N-acetylgalactosaminyltransferase 1 [Cynoglossus semilaevis]	Metabolism	Glycan biosynthesis and metabolism;Global and Overview	ko01100//Metabolic pathways;ko00512//Mucin type O-glycan biosynthesis	K00710	-	-	-
TCONS_00002307	XM_017038688.1	0.726811	21	9	2	miR-202-y|novel-m0260-3p	0.0215101	app	PREDICTED: amyloid beta A4 protein isoform X6 [Cynoglossus semilaevis]	-	-	-	-	-	-	-
TCONS_00002307	XM_017040869.1	0.729854	21	1	1	miR-509-x	0.0264817	-	PREDICTED: uncharacterized protein C6orf136 homolog [Cynoglossus semilaevis]	-	-	-	-	-	-	-
TCONS_00002869	XM_008307231.2	0.962294	31	31	5	miR-30-x|miR-735-y|novel-m0206-5p|novel-m0318-3p|novel-m0495-3p	0.0054083	RALGPS2	PREDICTED: ras-specific guanine nucleotide-releasing factor RalGPS2 isoform X2 [Cynoglossus semilaevis]	-	-	-	-	GO:0005623//cell;GO:0044464//cell part	-	GO:0007165//signal transduction;GO:0050789//regulation of biological process;GO:0044699//single-organism process;GO:0023052//signaling;GO:0050794//regulation of cellular process;GO:0035556//intracellular signal transduction;GO:0050896//response to stimulus;GO:0044763//single-organism cellular process;GO:0065007//biological regulation;GO:0044700//single organism signaling;GO:0009987//cellular proc…
TCONS_00002869	XM_008307244.2	0.763546	31	8	3	miR-30-x|miR-493-x|miR-735-y	0.0026576	Ddr2	PREDICTED: discoidin domain-containing receptor 2 isoform X1 [Cynoglossus semilaevis]	-	-	-	-	-	-	-
TCONS_00002869	XM_008307597.2	0.738956	31	7	2	miR-145-x|miR-219-y	0.0274923	Cd226	PREDICTED: CD226 antigen isoform X1 [Cynoglossus semilaevis]	Environmental Information Processing	Signaling molecules and interaction	ko04514//Cell adhesion molecules (CAMs)	K06567	-	-	-
TCONS_00002869	XM_008309606.2	0.988907	31	9	2	miR-3605-x|novel-m0124-5p	0.0448819	ARRB1	PREDICTED: beta-arrestin-1 isoform X4 [Cynoglossus semilaevis]	Cellular Processes;Environmental Information Processing	Transport and catabolism;Signal transduction	ko04010//MAPK signaling pathway;ko04144//Endocytosis	K04439	-	GO:0005488//binding	GO:0044707//single-multicellular organism process;GO:0065007//biological regulation;GO:0008152//metabolic process;GO:0002520//immune system development;GO:2000145//regulation of cell motility;GO:0009987//cellular process;GO:0040012//regulation of locomotion;GO:0009888//tissue development;GO:0050794//regulation of cellular process;GO:0050789//regulation of biological process;GO:0043170//macromolec…
TCONS_00002869	XM_008311405.2	0.969556	31	18	4	miR-145-x|miR-4532-x|miR-735-y|novel-m0124-5p	0.00399368	COTL1	PREDICTED: coactosin-like protein [Cynoglossus semilaevis]	-	-	-	-	GO:0005623//cell;GO:0044464//cell part	-	-
TCONS_00002869	XM_008311940.2	0.978006	31	7	2	miR-375-x|miR-727-x	0.0274923	Cd2	PREDICTED: T-cell surface antigen CD2-like [Lates calcarifer]	Environmental Information Processing	Signaling molecules and interaction	ko04514//Cell adhesion molecules (CAMs)	K06449	-	-	-
TCONS_00002869	XM_008312349.2	0.848861	31	28	4	miR-125-x|miR-3605-x|miR-493-x|novel-m0495-3p	0.0202695	NAP1L4	PREDICTED: nucleosome assembly protein 1-like 4 [Cynoglossus semilaevis]	-	-	-	-	-	-	GO:0034728//nucleosome organization;GO:0071840//cellular component organization or biogenesis;GO:0006325//chromatin organization;GO:0006996//organelle organization;GO:0043933//macromolecular complex subunit organization;GO:0071824//protein-DNA complex subunit organization;GO:0071822//protein complex subunit organization;GO:0009987//cellular process;GO:0051276//chromosome organization;GO:0016043//…
TCONS_00002869	XM_008312462.2	0.974528	31	6	2	miR-125-x|miR-493-x	0.0201249	SLC27A2	PREDICTED: very long-chain acyl-CoA synthetase-like [Cynoglossus semilaevis]	Cellular Processes;Organismal Systems	Endocrine system;Transport and catabolism	ko04146//Peroxisome;ko03320//PPAR signaling pathway	K08746	-	-	-
TCONS_00002869	XM_008312538.2	0.981904	31	1	1	novel-m0495-3p	0.0390921	-	PREDICTED: liver carboxylesterase 2-like isoform X1 [Cynoglossus semilaevis]	Metabolism	Xenobiotics biodegradation and metabolism	ko00983//Drug metabolism - other enzymes	K03927	-	-	-
TCONS_00002869	XM_008312673.2	0.898226	31	6	2	miR-148-x|miR-30-x	0.0201249	FOXO3	PREDICTED: forkhead box protein O3 [Cynoglossus semilaevis]	Environmental Information Processing	Signal transduction	ko04068//FoxO signaling pathway	K09408	GO:0043229//intracellular organelle;GO:0044464//cell part;GO:0005623//cell;GO:0005622//intracellular;GO:0044424//intracellular part;GO:0043231//intracellular membrane-bounded organelle;GO:0043226//organelle;GO:0043227//membrane-bounded organelle	GO:0001071//nucleic acid binding transcription factor activity;GO:0097159//organic cyclic compound binding;GO:0003677//DNA binding;GO:0005488//binding;GO:1901363//heterocyclic compound binding;GO:0003676//nucleic acid binding	GO:0044237//cellular metabolic process;GO:0048585//negative regulation of response to stimulus;GO:0044260//cellular macromolecule metabolic process;GO:0009058//biosynthetic process;GO:0034645//cellular macromolecule biosynthetic process;GO:0023051//regulation of signaling;GO:0050794//regulation of cellular process;GO:0044238//primary metabolic process;GO:0006139//nucleobase-containing compound me…
TCONS_00002869	XM_008312861.2	0.992497	31	7	2	miR-2188-y|miR-30-x	0.0274923	FAM46A	PREDICTED: protein FAM46A-like [Cynoglossus semilaevis]	-	-	-	-	-	-	-
TCONS_00002869	XM_008313198.2	0.962068	31	4	2	miR-3116-y|miR-7174-y	0.00845602	Enpp5	PREDICTED: ectonucleotide pyrophosphatase/phosphodiesterase family member 5 [Cynoglossus semilaevis]	-	-	-	-	-	-	-
TCONS_00002869	XM_008313219.2	0.980267	31	4	2	miR-2188-y|novel-m0495-3p	0.00845602	Napb	PREDICTED: beta-soluble NSF attachment protein isoform X1 [Cynoglossus semilaevis]	-	-	-	-	-	-	-
TCONS_00002869	XM_008314861.2	0.957733	31	36	4	miR-145-x|miR-219-y|miR-5000-y|novel-m0334-5p	0.0467842	Vstm4	PREDICTED: V-set and transmembrane domain-containing protein 4-like isoform X2 [Cynoglossus semilaevis]	-	-	-	-	-	-	-
TCONS_00002869	XM_008316064.2	0.928618	31	20	4	miR-1273-y|miR-30-x|novel-m0124-5p|novel-m0206-5p	0.00598283	LARP1B	PREDICTED: la-related protein 1B isoform X3 [Cynoglossus semilaevis]	-	-	-	-	-	-	-
TCONS_00002869	XM_008316773.2	0.981375	31	6	4	miR-361-y|miR-493-x|novel-m0318-3p|novel-m0334-5p	2.73036e-05	PIK3R5	PREDICTED: phosphoinositide 3-kinase regulatory subunit 5 isoform X1 [Cynoglossus semilaevis]	Organismal Systems;Environmental Information Processing;Cellular Processes	Cellular commiunity;Endocrine system;Circulatory system;Signal transduction;Immune system;Cell motility;Cell growth and death	ko04510//Focal adhesion;ko04810//Regulation of actin cytoskeleton;ko04261//Adrenergic signaling in cardiomyocytes;ko04910//Insulin signaling pathway;ko04068//FoxO signaling pathway;ko04012//ErbB signaling pathway;ko04070//Phosphatidylinositol signaling system;ko04630//Jak-STAT signaling pathway;ko04914//Progesterone-mediated oocyte maturation;ko04210//Apoptosis;ko04370//VEGF signaling pathway;ko0…	K02649	-	-	-
TCONS_00002869	XM_008317535.2	0.834731	31	33	5	miR-219-y|miR-30-x|miR-361-y|miR-5000-y|novel-m0334-5p	0.00714282	ABCA1	PREDICTED: ATP-binding cassette sub-family A member 1-like [Cynoglossus semilaevis]	Environmental Information Processing	Membrane transport	ko02010//ABC transporters	K05641	-	GO:0017111//nucleoside-triphosphatase activity;GO:0097159//organic cyclic compound binding;GO:0005488//binding;GO:0032549//ribonucleoside binding;GO:0001882//nucleoside binding;GO:0003824//catalytic activity;GO:0016787//hydrolase activity;GO:0032550//purine ribonucleoside binding;GO:0097367//carbohydrate derivative binding;GO:1901363//heterocyclic compound binding;GO:0016462//pyrophosphatase acti…	GO:0006139//nucleobase-containing compound metabolic process;GO:0006807//nitrogen compound metabolic process;GO:0006163//purine nucleotide metabolic process;GO:0006753//nucleoside phosphate metabolic process;GO:1901135//carbohydrate derivative metabolic process;GO:1901565//organonitrogen compound catabolic process;GO:1901361//organic cyclic compound catabolic process;GO:0009154//purine ribonucleo…
TCONS_00002869	XM_008317548.2	0.961666	31	11	3	miR-30-x|miR-552-y|novel-m0334-5p	0.00722549	CD97	PREDICTED: CD97 antigen [Cynoglossus semilaevis]	-	-	-	-	GO:0016020//membrane	-	GO:0050896//response to stimulus;GO:0051716//cellular response to stimulus;GO:0050794//regulation of cellular process;GO:0009987//cellular process;GO:0050789//regulation of biological process;GO:0044700//single organism signaling;GO:0023052//signaling;GO:0007186//G-protein coupled receptor signaling pathway;GO:0065007//biological regulation;GO:0007165//signal transduction;GO:0044763//single-organ…
TCONS_00002869	XM_008318153.2	0.848666	31	14	4	miR-2188-y|miR-5000-y|novel-m0251-5p|novel-m0334-5p	0.0014595	ADCY6	PREDICTED: adenylate cyclase type 6-like isoform X2 [Cynoglossus semilaevis]	Cellular Processes;Metabolism;Organismal Systems	Cellular commiunity;Circulatory system;Endocrine system;Nucleotide metabolism;Cell growth and death	ko04261//Adrenergic signaling in cardiomyocytes;ko00230//Purine metabolism;ko04916//Melanogenesis;ko04270//Vascular smooth muscle contraction;ko04912//GnRH signaling pathway;ko04114//Oocyte meiosis;ko04540//Gap junction;ko04914//Progesterone-mediated oocyte maturation	K08046	-	-	-
TCONS_00002869	XM_008318194.2	0.961938	31	9	4	miR-148-x|miR-30-x|miR-493-x|miR-5000-y	0.000211032	Larp4	PREDICTED: la-related protein 4 isoform X1 [Cynoglossus semilaevis]	-	-	-	-	-	-	-
TCONS_00002869	XM_008318504.2	0.917838	31	31	8	miR-145-x|miR-3605-x|miR-493-x|miR-552-y|miR-735-y|miR-8114-y|novel-m0124-5p|novel-m0495-3p	9.01113e-06	Arhgef40	PREDICTED: rho guanine nucleotide exchange factor 40-like [Cynoglossus semilaevis]	-	-	-	-	-	-	-
TCONS_00002869	XM_008319764.2	0.972672	31	1	1	miR-727-x	0.0390921	Rab44	PREDICTED: ras-related protein Rab-35 [Cynoglossus semilaevis]	-	-	-	-	-	-	-
TCONS_00002869	XM_008319954.2	0.767804	31	1	1	miR-145-x	0.0390921	Pfkfb4	PREDICTED: 6-phosphofructo-2-kinase/fructose-2,6-bisphosphatase 4-like isoform X1 [Cynoglossus semilaevis]	Metabolism	Carbohydrate metabolism	ko00051//Fructose and mannose metabolism	K19030	-	-	-
TCONS_00002869	XM_008320075.2	0.912341	31	23	4	miR-1273-y|miR-145-x|novel-m0124-5p|novel-m0495-3p	0.010064	Arfgap1	PREDICTED: ADP-ribosylation factor GTPase-activating protein 1 isoform X4 [Cynoglossus semilaevis]	Cellular Processes	Transport and catabolism	ko04144//Endocytosis	K12492	-	-	-
TCONS_00002869	XM_008320277.2	0.926749	31	38	5	miR-148-x|miR-30-x|novel-m0251-5p|novel-m0495-3p|novel-m0620-5p	0.0131316	Kif21a	PREDICTED: kinesin-like protein KIF21B isoform X5 [Cynoglossus semilaevis]	-	-	-	-	-	-	-
TCONS_00002869	XM_008320598.2	0.956145	31	1	1	miR-2188-y	0.0390921	alas1	PREDICTED: 5-aminolevulinate synthase, nonspecific, mitochondrial isoform X2 [Cynoglossus semilaevis]	Metabolism	Global and Overview;Amino acid metabolism;Metabolism of cofactors and vitamins	ko01100//Metabolic pathways;ko01110//Biosynthesis of secondary metabolites;ko00260//Glycine, serine and threonine metabolism;ko00860//Porphyrin and chlorophyll metabolism	K00643	GO:0044424//intracellular part;GO:0005622//intracellular;GO:0005623//cell;GO:0043227//membrane-bounded organelle;GO:0044446//intracellular organelle part;GO:0044429//mitochondrial part;GO:0043231//intracellular membrane-bounded organelle;GO:0005737//cytoplasm;GO:0044464//cell part;GO:0044422//organelle part;GO:0043229//intracellular organelle;GO:0044444//cytoplasmic part;GO:0005739//mitochondrion…	GO:0016746//transferase activity, transferring acyl groups;GO:0043167//ion binding;GO:0016749//N-succinyltransferase activity;GO:0016747//transferase activity, transferring acyl groups other than amino-acyl groups;GO:0016410//N-acyltransferase activity;GO:0043168//anion binding;GO:0005488//binding;GO:0016748//succinyltransferase activity;GO:0016740//transferase activity;GO:0003824//catalytic acti…	GO:1901360//organic cyclic compound metabolic process;GO:0034641//cellular nitrogen compound metabolic process;GO:0033013//tetrapyrrole metabolic process;GO:0051186//cofactor metabolic process;GO:1901576//organic substance biosynthetic process;GO:1901564//organonitrogen compound metabolic process;GO:0044249//cellular biosynthetic process;GO:0008152//metabolic process;GO:1901362//organic cyclic co…
TCONS_00002869	XM_008322275.2	0.877986	31	25	5	miR-1273-y|miR-3605-x|miR-361-y|miR-5000-y|novel-m0206-5p	0.00200057	Pde10a	PREDICTED: cAMP and cAMP-inhibited cGMP 3',5'-cyclic phosphodiesterase 10A isoform X2 [Cynoglossus semilaevis]	Metabolism	Nucleotide metabolism	ko00230//Purine metabolism	K18438	-	GO:0016787//hydrolase activity;GO:0003824//catalytic activity;GO:0016788//hydrolase activity, acting on ester bonds;GO:0042578//phosphoric ester hydrolase activity;GO:0004112//cyclic-nucleotide phosphodiesterase activity;GO:0043169//cation binding;GO:0005488//binding;GO:0008081//phosphoric diester hydrolase activity;GO:0043167//ion binding	GO:0009987//cellular process;GO:0007154//cell communication;GO:0044699//single-organism process;GO:0044763//single-organism cellular process
TCONS_00002869	XM_008324698.2	0.91057	31	9	2	miR-219-y|novel-m0620-5p	0.0448819	SLC19A1	PREDICTED: folate transporter 1 [Cynoglossus semilaevis]	-	-	-	-	-	-	-
TCONS_00002869	XM_008325805.2	0.901213	31	13	3	novel-m0334-5p|novel-m0495-3p|novel-m0620-5p	0.0118721	usp20	PREDICTED: ubiquitin carboxyl-terminal hydrolase 20 isoform X2 [Cynoglossus semilaevis]	-	-	-	-	-	-	-
TCONS_00002869	XM_008326830.2	0.980701	31	1	1	novel-m0206-5p	0.0390921	-	PREDICTED: uncharacterized protein LOC103390804 [Cynoglossus semilaevis]	-	-	-	-	-	-	-
TCONS_00002869	XM_008327113.2	0.985907	31	5	2	miR-2188-y|miR-735-y	0.0137504	csf1r1	PREDICTED: macrophage colony-stimulating factor 1 receptor [Cynoglossus semilaevis]	Environmental Information Processing;Cellular Processes	Transport and catabolism;Signaling molecules and interaction	ko04144//Endocytosis;ko04060//Cytokine-cytokine receptor interaction	K05090	-	-	-
TCONS_00002869	XM_008328257.2	0.979821	31	9	2	miR-493-x|miR-552-y	0.0448819	hs6st3	PREDICTED: LOW QUALITY PROTEIN: heparan-sulfate 6-O-sulfotransferase 3 [Cynoglossus semilaevis]	Metabolism	Glycan biosynthesis and metabolism	ko00534//Glycosaminoglycan biosynthesis - heparan sulfate / heparin	K08103	-	-	-
TCONS_00002869	XM_008328409.2	0.860438	31	5	3	miR-727-x|novel-m0206-5p|novel-m0620-5p	0.000514416	Mycbp2	PREDICTED: E3 ubiquitin-protein ligase MYCBP2 isoform X6 [Cynoglossus semilaevis]	-	-	-	-	-	-	-
TCONS_00002869	XM_008328543.2	0.988863	31	5	2	miR-219-y|miR-727-x	0.0137504	PCDH8	PREDICTED: protocadherin-8-like [Cynoglossus semilaevis]	-	-	-	-	-	-	-
TCONS_00002869	XM_008329867.2	0.970784	31	16	3	miR-30-x|miR-5000-y|novel-m0620-5p	0.0214586	ADCY9	PREDICTED: adenylate cyclase type 9 isoform X1 [Cynoglossus semilaevis]	Metabolism;Cellular Processes;Environmental Information Processing;Organismal Systems	Cell growth and death;Circulatory system;Endocrine system;Nucleotide metabolism;Signal transduction;Cellular commiunity	ko04020//Calcium signaling pathway;ko04261//Adrenergic signaling in cardiomyocytes;ko00230//Purine metabolism;ko04916//Melanogenesis;ko04270//Vascular smooth muscle contraction;ko04912//GnRH signaling pathway;ko04114//Oocyte meiosis;ko04540//Gap junction;ko04914//Progesterone-mediated oocyte maturation	K08049	-	-	-
TCONS_00002869	XM_008331430.1	0.947784	31	15	4	miR-145-x|miR-361-y|miR-5000-y|novel-m0124-5p	0.00193583	Col8a2	PREDICTED: collagen alpha-2(VIII) chain [Cynoglossus semilaevis]	-	-	-	-	-	-	-
TCONS_00002869	XM_008331694.2	0.972218	31	21	5	miR-219-y|miR-30-x|miR-361-y|miR-493-x|novel-m0334-5p	0.000856987	Atxn1	PREDICTED: ataxin-1 isoform X1 [Cynoglossus semilaevis]	-	-	-	-	-	-	-
TCONS_00002869	XM_008331796.2	0.95269	31	5	2	miR-145-x|miR-2188-y	0.0137504	ptprc	PREDICTED: receptor-type tyrosine-protein phosphatase C isoform X1 [Cynoglossus semilaevis]	Environmental Information Processing	Signaling molecules and interaction	ko04514//Cell adhesion molecules (CAMs)	K06478	-	-	-
TCONS_00002869	XM_008331992.2	0.978349	31	36	4	miR-148-x|miR-375-x|miR-8114-y|novel-m0206-5p	0.0467842	Sla	PREDICTED: src-like-adapter [Cynoglossus semilaevis]	-	-	-	-	-	-	-
TCONS_00002869	XM_008332823.2	0.773145	31	24	4	miR-493-x|miR-7174-y|novel-m0495-3p|novel-m0620-5p	0.0117477	CLTC	PREDICTED: clathrin heavy chain 1 isoform X1 [Cynoglossus semilaevis]	Cellular Processes	Transport and catabolism	ko04144//Endocytosis;ko04142//Lysosome	K04646	-	-	-
TCONS_00002869	XM_008333651.2	0.834937	31	15	3	miR-219-y|miR-8114-y|miR-877-x	0.0179059	Zbtb41	PREDICTED: zinc finger and BTB domain-containing protein 41 [Cynoglossus semilaevis]	-	-	-	-	-	-	-
TCONS_00002869	XM_008334030.2	0.742391	31	19	6	miR-148-x|miR-2188-y|miR-3605-x|miR-5000-y|miR-735-y|novel-m0124-5p	4.11256e-05	PER2	PREDICTED: period circadian protein homolog 2-like isoform X3 [Cynoglossus semilaevis]	-	-	-	-	-	-	-
TCONS_00002869	XM_008334033.2	0.901664	31	23	7	miR-148-x|miR-219-y|miR-3605-x|miR-5000-y|miR-735-y|novel-m0124-5p|novel-m0318-3p	1.09453e-05	Per2	PREDICTED: period circadian protein homolog 2-like isoform X6 [Cynoglossus semilaevis]	-	-	-	-	-	-	-
TCONS_00002869	XM_008335741.2	0.942802	31	1	1	miR-727-x	0.0390921	rpl35	PREDICTED: 60S ribosomal protein L35 isoform X1 [Cynoglossus semilaevis]	Genetic Information Processing	Translation	ko03010//Ribosome	K02918	-	-	-
TCONS_00002869	XM_008335931.2	0.963275	31	10	3	miR-125-x|miR-30-x|novel-m0620-5p	0.0053975	ST8SIA3	PREDICTED: sia-alpha-2,3-Gal-beta-1,4-GlcNAc-R:alpha 2,8-sialyltransferase [Cynoglossus semilaevis]	-	-	-	-	-	-	-
TCONS_00002869	XM_017031586.1	0.945734	31	10	3	miR-2188-y|novel-m0334-5p|novel-m0495-3p	0.0053975	RREB1	PREDICTED: ras-responsive element-binding protein 1 isoform X1 [Cynoglossus semilaevis]	-	-	-	-	-	-	-
TCONS_00002869	XM_017033175.1	0.917808	31	8	2	miR-1273-y|miR-735-y	0.0357706	ANO1	PREDICTED: anoctamin-1-like isoform X6 [Cynoglossus semilaevis]	-	-	-	-	-	-	-
TCONS_00002869	XM_017034486.1	0.927884	31	6	2	miR-219-y|miR-361-y	0.0201249	GSAP	PREDICTED: gamma-secretase-activating protein isoform X3 [Cynoglossus semilaevis]	-	-	-	-	-	-	-
TCONS_00002869	XM_017034575.1	0.809843	31	18	3	miR-493-x|miR-735-y|novel-m0495-3p	0.0296484	NAPEPLD	PREDICTED: N-acyl-phosphatidylethanolamine-hydrolyzing phospholipase D isoform X1 [Cynoglossus semilaevis]	-	-	-	-	-	GO:0016788//hydrolase activity, acting on ester bonds;GO:0016787//hydrolase activity;GO:0004620//phospholipase activity;GO:0003824//catalytic activity;GO:0046914//transition metal ion binding;GO:0005488//binding;GO:0043169//cation binding;GO:0016298//lipase activity;GO:0046872//metal ion binding;GO:0043167//ion binding	-
TCONS_00002869	XM_017034835.1	0.711108	31	21	3	novel-m0206-5p|novel-m0251-5p|novel-m0334-5p	0.0446277	Picalm	PREDICTED: phosphatidylinositol-binding clathrin assembly protein-like isoform X1 [Cynoglossus semilaevis]	-	-	-	-	-	-	-
TCONS_00002869	XM_017035115.1	0.774384	31	36	4	miR-30-x|miR-361-y|miR-5000-y|novel-m0334-5p	0.0467842	ABCA1	PREDICTED: ATP-binding cassette sub-family A member 1-like [Cynoglossus semilaevis]	Environmental Information Processing	Membrane transport	ko02010//ABC transporters	K05641	-	GO:0097367//carbohydrate derivative binding;GO:0032549//ribonucleoside binding;GO:0016818//hydrolase activity, acting on acid anhydrides, in phosphorus-containing anhydrides;GO:0017111//nucleoside-triphosphatase activity;GO:0016817//hydrolase activity, acting on acid anhydrides;GO:0016462//pyrophosphatase activity;GO:0005488//binding;GO:0016787//hydrolase activity;GO:0003824//catalytic activity;G…	GO:0046434//organophosphate catabolic process;GO:0006163//purine nucleotide metabolic process;GO:0044248//cellular catabolic process;GO:1901564//organonitrogen compound metabolic process;GO:0044710//single-organism metabolic process;GO:0006793//phosphorus metabolic process;GO:0019439//aromatic compound catabolic process;GO:0006725//cellular aromatic compound metabolic process;GO:0019693//ribose p…
TCONS_00002869	XM_017038688.1	0.877171	31	9	2	miR-2188-y|novel-m0124-5p	0.0448819	app	PREDICTED: amyloid beta A4 protein isoform X6 [Cynoglossus semilaevis]	-	-	-	-	-	-	-
TCONS_00002869	XM_017039179.1	0.887837	31	1	1	miR-145-x	0.0390921	MXRA5	PREDICTED: matrix-remodeling-associated protein 5-like [Cynoglossus semilaevis]	-	-	-	-	-	-	-
TCONS_00002869	XM_017039477.1	0.89085	31	8	2	miR-735-y|novel-m0495-3p	0.0357706	ARHGEF6	PREDICTED: rho guanine nucleotide exchange factor 6 isoform X1 [Cynoglossus semilaevis]	Cellular Processes	Cell motility	ko04810//Regulation of actin cytoskeleton	K05729	-	-	-
TCONS_00002869	XM_017041081.1	0.920774	31	17	4	miR-145-x|miR-361-y|miR-5000-y|novel-m0124-5p	0.0031934	Col8a2	PREDICTED: collagen alpha-2(VIII) chain [Cynoglossus semilaevis]	-	-	-	-	-	-	-
TCONS_00002869	XM_017043216.1	0.742748	31	8	2	miR-30-x|novel-m0251-5p	0.0357706	IPO11	PREDICTED: importin-11 isoform X1 [Cynoglossus semilaevis]	-	-	-	-	-	-	-
TCONS_00002869	XM_017043261.1	0.740258	31	16	6	miR-148-x|miR-30-x|miR-5000-y|miR-727-x|novel-m0334-5p|novel-m0495-3p	1.31924e-05	RABL6	PREDICTED: rab-like protein 6 isoform X3 [Cynoglossus semilaevis]	-	-	-	-	-	-	-
TCONS_00003215	XM_008307302.2	0.866344	7	58	3	miR-219-y|miR-495-y|miR-545-y	0.0105345	TGFB3	PREDICTED: transforming growth factor beta-3 [Cynoglossus semilaevis]	Environmental Information Processing;Cellular Processes	Signal transduction;Signaling molecules and interaction;Cell growth and death;Transport and catabolism	ko04010//MAPK signaling pathway;ko04144//Endocytosis;ko04060//Cytokine-cytokine receptor interaction;ko04068//FoxO signaling pathway;ko04110//Cell cycle;ko04350//TGF-beta signaling pathway	K13377	-	-	-
TCONS_00003215	XM_008307726.1	0.935418	7	3	1	miR-545-y	0.0262815	Vav3	PREDICTED: guanine nucleotide exchange factor VAV3 isoform X2 [Cynoglossus semilaevis]	Cellular Processes	Cellular commiunity;Cell motility	ko04510//Focal adhesion;ko04810//Regulation of actin cytoskeleton	K05730	-	GO:0043169//cation binding;GO:0005488//binding;GO:0005088//Ras guanyl-nucleotide exchange factor activity;GO:0043167//ion binding;GO:0005085//guanyl-nucleotide exchange factor activity;GO:0098772//molecular function regulator	GO:0009987//cellular process;GO:0035556//intracellular signal transduction;GO:0007264//small GTPase mediated signal transduction;GO:0044700//single organism signaling;GO:0051716//cellular response to stimulus;GO:0065009//regulation of molecular function;GO:0043087//regulation of GTPase activity;GO:0023052//signaling;GO:0065007//biological regulation;GO:0007165//signal transduction;GO:0050789//reg…
TCONS_00003215	XM_008310375.1	0.895025	7	30	2	miR-499-y|miR-545-y	0.0258287	MMP2	PREDICTED: 72 kDa type IV collagenase [Cynoglossus semilaevis]	Organismal Systems	Endocrine system	ko04912//GnRH signaling pathway	K01398	-	GO:0070011//peptidase activity, acting on L-amino acid peptides;GO:0043169//cation binding;GO:0046872//metal ion binding;GO:0005488//binding;GO:0003824//catalytic activity;GO:0008233//peptidase activity;GO:0043167//ion binding;GO:0016787//hydrolase activity;GO:0046914//transition metal ion binding	GO:0010467//gene expression;GO:0006508//proteolysis;GO:0016485//protein processing;GO:0051604//protein maturation;GO:0008152//metabolic process;GO:0071704//organic substance metabolic process;GO:0044238//primary metabolic process;GO:0043170//macromolecule metabolic process;GO:0019538//protein metabolic process
TCONS_00003215	XM_008310631.2	0.899517	7	10	4	miR-219-y|miR-499-y|novel-m0086-3p|novel-m0087-3p	4.41306e-07	IRF8	PREDICTED: interferon regulatory factor 8 [Cynoglossus semilaevis]	-	-	-	-	-	GO:0001071//nucleic acid binding transcription factor activity	GO:0032774//RNA biosynthetic process;GO:0043170//macromolecule metabolic process;GO:0048513//animal organ development;GO:0010467//gene expression;GO:0034654//nucleobase-containing compound biosynthetic process;GO:0002521//leukocyte differentiation;GO:0044249//cellular biosynthetic process;GO:0006725//cellular aromatic compound metabolic process;GO:0007275//multicellular organism development;GO:00…
TCONS_00003215	XM_008312490.2	0.801109	7	5	2	novel-m0086-3p|novel-m0087-3p	0.000660308	ARPP19	PREDICTED: cAMP-regulated phosphoprotein 19 isoform X2 [Cynoglossus semilaevis]	-	-	-	-	-	-	-
TCONS_00003215	XM_008312687.2	0.827624	7	37	2	miR-219-y|miR-495-y	0.0383786	Tulp4	PREDICTED: tubby-related protein 4 isoform X1 [Cynoglossus semilaevis]	-	-	-	-	-	-	-
TCONS_00003215	XM_008313320.2	0.761925	7	2	2	novel-m0086-3p|novel-m0087-3p	6.6873e-05	MAP3K5	PREDICTED: mitogen-activated protein kinase kinase kinase 5 isoform X3 [Cynoglossus semilaevis]	Genetic Information Processing;Environmental Information Processing	Signal transduction;Folding, sorting and degradation	ko04010//MAPK signaling pathway;ko04141//Protein processing in endoplasmic reticulum	K04426	-	GO:0003824//catalytic activity;GO:0097159//organic cyclic compound binding;GO:0036094//small molecule binding;GO:0016740//transferase activity;GO:0032550//purine ribonucleoside binding;GO:0097367//carbohydrate derivative binding;GO:0032549//ribonucleoside binding;GO:0005488//binding;GO:0016301//kinase activity;GO:1901363//heterocyclic compound binding;GO:0001882//nucleoside binding;GO:0016773//ph…	GO:0044260//cellular macromolecule metabolic process;GO:0044238//primary metabolic process;GO:0036211//protein modification process;GO:0044237//cellular metabolic process;GO:0019538//protein metabolic process;GO:0044267//cellular protein metabolic process;GO:0006793//phosphorus metabolic process;GO:0043170//macromolecule metabolic process;GO:0006464//cellular protein modification process;GO:00067…
TCONS_00003215	XM_008313341.2	0.909567	7	12	3	miR-499-y|novel-m0086-3p|novel-m0087-3p	8.98567e-05	Mapre3	PREDICTED: microtubule-associated protein RP/EB family member 3 isoform X2 [Cynoglossus semilaevis]	-	-	-	-	-	-	-
TCONS_00003215	XM_008313949.2	0.800237	7	8	2	novel-m0086-3p|novel-m0087-3p	0.00182555	FSHR	PREDICTED: follicle stimulating hormone receptor isoform X1 [Cynoglossus semilaevis]	Environmental Information Processing	Signaling molecules and interaction	ko04080//Neuroactive ligand-receptor interaction	K04247	GO:0031224//intrinsic component of membrane;GO:0044425//membrane part;GO:0016020//membrane	GO:0004872//receptor activity;GO:0004888//transmembrane signaling receptor activity;GO:0004930//G-protein coupled receptor activity;GO:0038023//signaling receptor activity;GO:0004871//signal transducer activity;GO:0060089//molecular transducer activity;GO:0016500//protein-hormone receptor activity;GO:0099600//transmembrane receptor activity	GO:0008406//gonad development;GO:0044707//single-multicellular organism process;GO:0045137//development of primary sexual characteristics;GO:0044702//single organism reproductive process;GO:0044700//single organism signaling;GO:0007186//G-protein coupled receptor signaling pathway;GO:0023052//signaling;GO:0048511//rhythmic process;GO:0008585//female gonad development;GO:0050789//regulation of bio…
TCONS_00003215	XM_008314546.2	0.876318	7	29	2	miR-495-y|miR-545-y	0.02421	-	PREDICTED: acyl-CoA desaturase-like [Cynoglossus semilaevis]	Metabolism;Organismal Systems	Global and Overview;Endocrine system;Lipid metabolism	ko03320//PPAR signaling pathway;ko01212//Fatty acid metabolism;ko01040//Biosynthesis of unsaturated fatty acids	K00507	GO:0043231//intracellular membrane-bounded organelle;GO:0043226//organelle;GO:0044464//cell part;GO:0044425//membrane part;GO:0005623//cell;GO:0016020//membrane;GO:0031224//intrinsic component of membrane;GO:0043229//intracellular organelle;GO:0044424//intracellular part;GO:0043227//membrane-bounded organelle;GO:0005622//intracellular	GO:0046872//metal ion binding;GO:0016491//oxidoreductase activity;GO:0016705//oxidoreductase activity, acting on paired donors, with incorporation or reduction of molecular oxygen;GO:0046914//transition metal ion binding;GO:0005488//binding;GO:0043167//ion binding;GO:0043169//cation binding;GO:0003824//catalytic activity	GO:0044763//single-organism cellular process;GO:0044710//single-organism metabolic process;GO:0044699//single-organism process;GO:0043436//oxoacid metabolic process;GO:0006629//lipid metabolic process;GO:0044255//cellular lipid metabolic process;GO:0006082//organic acid metabolic process;GO:0006631//fatty acid metabolic process;GO:0009987//cellular process;GO:0044281//small molecule metabolic pro…
TCONS_00003215	XM_008314711.2	0.715264	7	2	1	miR-499-y	0.0175876	UNC13D	PREDICTED: protein unc-13 homolog D [Cynoglossus semilaevis]	-	-	-	-	-	-	-
TCONS_00003215	XM_008314975.2	0.923757	7	4	3	miR-499-y|novel-m0086-3p|novel-m0087-3p	1.68443e-06	LIPA	PREDICTED: lysosomal acid lipase/cholesteryl ester hydrolase-like [Cynoglossus semilaevis]	Metabolism;Cellular Processes	Lipid metabolism;Transport and catabolism	ko04142//Lysosome;ko00100//Steroid biosynthesis	K01052	-	-	-
TCONS_00003215	XM_008315771.2	0.702726	7	3	2	novel-m0086-3p|novel-m0087-3p	0.000199774	Prickle1	PREDICTED: prickle-like protein 1 isoform X1 [Cynoglossus semilaevis]	Environmental Information Processing	Signal transduction	ko04310//Wnt signaling pathway	K04511	-	-	-
TCONS_00003215	XM_008315832.2	0.881978	7	5	3	miR-499-y|novel-m0086-3p|novel-m0087-3p	4.19506e-06	Klc1	PREDICTED: kinesin light chain 1 isoform X2 [Cynoglossus semilaevis]	-	-	-	-	-	-	-
TCONS_00003215	XM_008316548.2	0.912225	7	4	1	miR-499-y	0.0349094	Rac2	PREDICTED: ras-related C3 botulinum toxin substrate 2 [Cynoglossus semilaevis]	Organismal Systems;Environmental Information Processing;Cellular Processes	Development;Signal transduction;Cellular commiunity;Immune system;Cell motility	ko04010//MAPK signaling pathway;ko04510//Focal adhesion;ko04810//Regulation of actin cytoskeleton;ko04310//Wnt signaling pathway;ko04520//Adherens junction;ko04370//VEGF signaling pathway;ko04015//Rap1 signaling pathway;ko04014//Ras signaling pathway;ko04024//cAMP signaling pathway;ko04670//Leukocyte transendothelial migration;ko04062//Chemokine signaling pathway;ko04666//Fc gamma R-mediated phag…	K07860	GO:0031982//vesicle;GO:0005622//intracellular;GO:0044424//intracellular part;GO:0043226//organelle;GO:0012505//endomembrane system;GO:0031988//membrane-bounded vesicle;GO:0005623//cell;GO:0044464//cell part;GO:0043227//membrane-bounded organelle	GO:0016787//hydrolase activity;GO:0097159//organic cyclic compound binding;GO:0032549//ribonucleoside binding;GO:0017111//nucleoside-triphosphatase activity;GO:0097367//carbohydrate derivative binding;GO:0001883//purine nucleoside binding;GO:0036094//small molecule binding;GO:0005488//binding;GO:1901363//heterocyclic compound binding;GO:0016462//pyrophosphatase activity;GO:0032550//purine ribonuc…	GO:0006163//purine nucleotide metabolic process;GO:0044237//cellular metabolic process;GO:0023052//signaling;GO:1901136//carbohydrate derivative catabolic process;GO:0042221//response to chemical;GO:0008152//metabolic process;GO:0044712//single-organism catabolic process;GO:0042592//homeostatic process;GO:0044763//single-organism cellular process;GO:1901135//carbohydrate derivative metabolic proc…
TCONS_00003215	XM_008316618.2	0.911389	7	4	1	miR-499-y	0.0349094	ARPC1B	PREDICTED: actin-related protein 2/3 complex subunit 1B [Cynoglossus semilaevis]	Cellular Processes	Cell motility;Transport and catabolism	ko04144//Endocytosis;ko04810//Regulation of actin cytoskeleton	K05757	GO:0005623//cell;GO:0043232//intracellular non-membrane-bounded organelle;GO:0043228//non-membrane-bounded organelle;GO:0005622//intracellular;GO:0044464//cell part;GO:0043226//organelle;GO:0043229//intracellular organelle;GO:0044424//intracellular part	-	GO:0051493//regulation of cytoskeleton organization;GO:0033043//regulation of organelle organization;GO:0032956//regulation of actin cytoskeleton organization;GO:0032970//regulation of actin filament-based process;GO:0032535//regulation of cellular component size;GO:0065007//biological regulation;GO:0009987//cellular process;GO:0044763//single-organism cellular process;GO:0016043//cellular compon…
TCONS_00003215	XM_008316938.2	0.854966	7	29	2	miR-219-y|miR-495-y	0.02421	Rbm47	PREDICTED: RNA-binding protein 47 isoform X5 [Cynoglossus semilaevis]	-	-	-	-	-	-	-
TCONS_00003215	XM_008317247.1	0.818492	7	1	1	miR-495-y	0.00882724	C3	PREDICTED: complement C3-like [Cynoglossus semilaevis]	Cellular Processes	Transport and catabolism	ko04145//Phagosome	K03990	-	-	-
TCONS_00003215	XM_008317535.2	0.819042	7	33	2	miR-219-y|miR-495-y	0.0309514	ABCA1	PREDICTED: ATP-binding cassette sub-family A member 1-like [Cynoglossus semilaevis]	Environmental Information Processing	Membrane transport	ko02010//ABC transporters	K05641	-	GO:0017111//nucleoside-triphosphatase activity;GO:0097159//organic cyclic compound binding;GO:0005488//binding;GO:0032549//ribonucleoside binding;GO:0001882//nucleoside binding;GO:0003824//catalytic activity;GO:0016787//hydrolase activity;GO:0032550//purine ribonucleoside binding;GO:0097367//carbohydrate derivative binding;GO:1901363//heterocyclic compound binding;GO:0016462//pyrophosphatase acti…	GO:0006139//nucleobase-containing compound metabolic process;GO:0006807//nitrogen compound metabolic process;GO:0006163//purine nucleotide metabolic process;GO:0006753//nucleoside phosphate metabolic process;GO:1901135//carbohydrate derivative metabolic process;GO:1901565//organonitrogen compound catabolic process;GO:1901361//organic cyclic compound catabolic process;GO:0009154//purine ribonucleo…
TCONS_00003215	XM_008317606.1	0.914419	7	2	1	miR-499-y	0.0175876	CPZ	PREDICTED: carboxypeptidase Z-like isoform X1 [Cynoglossus semilaevis]	-	-	-	-	-	-	-
TCONS_00003215	XM_008317773.2	0.91395	7	1	1	miR-499-y	0.00882724	MS4A12	PREDICTED: protein FAM189B-like [Lates calcarifer]	-	-	-	-	-	-	-
TCONS_00003215	XM_008318051.2	0.82504	7	27	2	novel-m0086-3p|novel-m0087-3p	0.0211097	VAPB	PREDICTED: vesicle-associated membrane protein-associated protein B/C isoform X2 [Cynoglossus semilaevis]	-	-	-	-	-	-	-
TCONS_00003215	XM_008319028.2	0.936703	7	1	1	miR-545-y	0.00882724	Fanci	PREDICTED: Fanconi anemia group I protein isoform X1 [Cynoglossus semilaevis]	Genetic Information Processing	Replication and repair	ko03460//Fanconi anemia pathway	K10895	-	-	-
TCONS_00003215	XM_008319076.2	0.931068	7	27	2	novel-m0086-3p|novel-m0087-3p	0.0211097	DAZAP2	PREDICTED: DAZ-associated protein 2 isoform X2 [Cynoglossus semilaevis]	-	-	-	-	-	-	-
TCONS_00003215	XM_008319099.2	0.809396	7	6	3	miR-499-y|novel-m0086-3p|novel-m0087-3p	8.35822e-06	CD46	PREDICTED: membrane cofactor protein-like isoform X9 [Cynoglossus semilaevis]	-	-	-	-	-	-	-
TCONS_00003215	XM_008319499.2	0.821322	7	12	2	miR-495-y|miR-545-y	0.00423078	CD63	PREDICTED: CD63 antigen [Cynoglossus semilaevis]	Cellular Processes	Transport and catabolism	ko04142//Lysosome	K06497	GO:0044425//membrane part;GO:0031224//intrinsic component of membrane;GO:0016020//membrane	-	GO:0044707//single-multicellular organism process;GO:0007275//multicellular organism development;GO:0044699//single-organism process;GO:0032502//developmental process;GO:0044767//single-organism developmental process;GO:0032501//multicellular organismal process
TCONS_00003215	XM_008320075.2	0.821665	7	23	2	novel-m0086-3p|novel-m0087-3p	0.0154774	Arfgap1	PREDICTED: ADP-ribosylation factor GTPase-activating protein 1 isoform X4 [Cynoglossus semilaevis]	Cellular Processes	Transport and catabolism	ko04144//Endocytosis	K12492	-	-	-
TCONS_00003215	XM_008320242.1	0.85023	7	2	1	miR-219-y	0.0175876	PLEKHG4B	PREDICTED: pleckstrin homology domain-containing family G member 4B-like isoform X3 [Poecilia formosa]	-	-	-	-	-	-	-
TCONS_00003215	XM_008321781.2	0.796036	7	2	1	miR-545-y	0.0175876	ddit4	PREDICTED: DNA damage-inducible transcript 4 protein-like [Cynoglossus semilaevis]	Environmental Information Processing	Signal transduction	ko04150//mTOR signaling pathway	K08270	-	-	-
TCONS_00003215	XM_008322340.2	0.841262	7	23	3	miR-545-y|novel-m0086-3p|novel-m0087-3p	0.000693388	Gng4	PREDICTED: guanine nucleotide-binding protein G(I)/G(S)/G(O) subunit gamma-4 [Cynoglossus semilaevis]	-	-	-	-	GO:0044459//plasma membrane part;GO:0019897//extrinsic component of plasma membrane;GO:0005622//intracellular;GO:0098552//side of membrane;GO:0019898//extrinsic component of membrane;GO:0044464//cell part;GO:0016020//membrane;GO:0044425//membrane part;GO:0044424//intracellular part;GO:0031234//extrinsic component of cytoplasmic side of plasma membrane;GO:0098562//cytoplasmic side of membrane;GO:0…	-	GO:0009987//cellular process;GO:0050794//regulation of cellular process;GO:0007166//cell surface receptor signaling pathway;GO:0050896//response to stimulus;GO:0007154//cell communication;GO:0044700//single organism signaling;GO:0044699//single-organism process;GO:0044763//single-organism cellular process;GO:0007165//signal transduction;GO:0050789//regulation of biological process;GO:0065007//bio…
TCONS_00003215	XM_008323368.2	0.822411	7	12	2	novel-m0086-3p|novel-m0087-3p	0.00423078	hdac9b	PREDICTED: histone deacetylase 9 isoform X1 [Cynoglossus semilaevis]	-	-	-	-	-	-	-
TCONS_00003215	XM_008323612.1	0.816975	7	2	1	miR-495-y	0.0175876	naca	PREDICTED: NAC-alpha domain-containing protein 1 [Cynoglossus semilaevis]	-	-	-	-	-	-	-
TCONS_00003215	XM_008327103.2	0.864337	7	1	1	miR-499-y	0.00882724	Cd74	PREDICTED: HLA class II histocompatibility antigen gamma chain [Cynoglossus semilaevis]	-	-	-	-	-	-	-
TCONS_00003215	XM_008327113.2	0.922239	7	5	1	miR-499-y	0.0434717	csf1r1	PREDICTED: macrophage colony-stimulating factor 1 receptor [Cynoglossus semilaevis]	Environmental Information Processing;Cellular Processes	Transport and catabolism;Signaling molecules and interaction	ko04144//Endocytosis;ko04060//Cytokine-cytokine receptor interaction	K05090	-	-	-
TCONS_00003215	XM_008327828.2	0.918347	7	8	2	miR-495-y|miR-499-y	0.00182555	Ptgdr2	PREDICTED: prostaglandin D2 receptor 2-like [Cynoglossus semilaevis]	-	-	-	-	-	-	-
TCONS_00003215	XM_008328543.2	0.936558	7	5	1	miR-219-y	0.0434717	PCDH8	PREDICTED: protocadherin-8-like [Cynoglossus semilaevis]	-	-	-	-	-	-	-
TCONS_00003215	XM_008329564.2	0.863753	7	7	2	miR-495-y|miR-499-y	0.00137497	Rnf213	PREDICTED: LOW QUALITY PROTEIN: E3 ubiquitin-protein ligase RNF213 [Cynoglossus semilaevis]	-	-	-	-	-	-	-
TCONS_00003215	XM_008329580.2	0.924595	7	7	2	novel-m0086-3p|novel-m0087-3p	0.00137497	CD97	PREDICTED: CD97 antigen-like isoform X1 [Cynoglossus semilaevis]	-	-	-	-	-	-	-
TCONS_00003215	XM_008329867.2	0.876434	7	16	3	miR-499-y|novel-m0086-3p|novel-m0087-3p	0.000225244	ADCY9	PREDICTED: adenylate cyclase type 9 isoform X1 [Cynoglossus semilaevis]	Metabolism;Cellular Processes;Environmental Information Processing;Organismal Systems	Cell growth and death;Circulatory system;Endocrine system;Nucleotide metabolism;Signal transduction;Cellular commiunity	ko04020//Calcium signaling pathway;ko04261//Adrenergic signaling in cardiomyocytes;ko00230//Purine metabolism;ko04916//Melanogenesis;ko04270//Vascular smooth muscle contraction;ko04912//GnRH signaling pathway;ko04114//Oocyte meiosis;ko04540//Gap junction;ko04914//Progesterone-mediated oocyte maturation	K08049	-	-	-
TCONS_00003215	XM_008331907.2	0.782794	7	20	3	miR-495-y|miR-499-y|miR-545-y	0.000451531	Pip5k1a	PREDICTED: phosphatidylinositol 4-phosphate 5-kinase type-1 alpha-like isoform X2 [Cynoglossus semilaevis]	Environmental Information Processing;Metabolism;Cellular Processes	Global and Overview;Signal transduction;Cell motility;Transport and catabolism;Carbohydrate metabolism	ko01100//Metabolic pathways;ko04144//Endocytosis;ko04810//Regulation of actin cytoskeleton;ko04070//Phosphatidylinositol signaling system;ko00562//Inositol phosphate metabolism	K00889	-	-	-
TCONS_00003215	XM_008333216.1	0.898124	7	5	2	novel-m0086-3p|novel-m0087-3p	0.000660308	POSTN	PREDICTED: periostin [Cynoglossus semilaevis]	-	-	-	-	-	-	-
TCONS_00003215	XM_017033175.1	0.880725	7	8	3	miR-495-y|novel-m0086-3p|novel-m0087-3p	2.32251e-05	ANO1	PREDICTED: anoctamin-1-like isoform X6 [Cynoglossus semilaevis]	-	-	-	-	-	-	-
TCONS_00003215	XM_017033504.1	0.818424	7	2	1	miR-499-y	0.0175876	-	PREDICTED: butyrophilin subfamily 2 member A2-like isoform X1 [Fundulus heteroclitus]	-	-	-	-	-	-	-
TCONS_00003215	XM_017034312.1	0.712523	7	4	1	miR-219-y	0.0349094	RELL1	PREDICTED: RELT-like protein 1 isoform X1 [Cynoglossus semilaevis]	-	-	-	-	-	-	-
TCONS_00003215	XM_017034575.1	0.884995	7	18	2	miR-499-y|miR-545-y	0.00956108	NAPEPLD	PREDICTED: N-acyl-phosphatidylethanolamine-hydrolyzing phospholipase D isoform X1 [Cynoglossus semilaevis]	-	-	-	-	-	GO:0016788//hydrolase activity, acting on ester bonds;GO:0016787//hydrolase activity;GO:0004620//phospholipase activity;GO:0003824//catalytic activity;GO:0046914//transition metal ion binding;GO:0005488//binding;GO:0043169//cation binding;GO:0016298//lipase activity;GO:0046872//metal ion binding;GO:0043167//ion binding	-
TCONS_00003215	XM_017036059.1	0.801049	7	6	2	novel-m0086-3p|novel-m0087-3p	0.000986283	PLOD1	PREDICTED: procollagen-lysine,2-oxoglutarate 5-dioxygenase 1 isoform X4 [Cynoglossus semilaevis]	Metabolism	Amino acid metabolism	ko00310//Lysine degradation	K00473	GO:0044424//intracellular part;GO:0043226//organelle;GO:0043227//membrane-bounded organelle;GO:0043229//intracellular organelle;GO:0043231//intracellular membrane-bounded organelle;GO:0005622//intracellular;GO:0005623//cell;GO:0044464//cell part	GO:0005488//binding;GO:0070815//peptidyl-lysine 5-dioxygenase activity;GO:0019842//vitamin binding;GO:0016706//oxidoreductase activity, acting on paired donors, with incorporation or reduction of molecular oxygen, 2-oxoglutarate as one donor, and incorporation of one atom each of oxygen into both donors;GO:0036094//small molecule binding;GO:0016491//oxidoreductase activity;GO:0051213//dioxygenase…	GO:0048736//appendage development;GO:0007275//multicellular organism development;GO:0032501//multicellular organismal process;GO:0033333//fin development;GO:0044767//single-organism developmental process;GO:0044710//single-organism metabolic process;GO:0044699//single-organism process;GO:0032502//developmental process;GO:0044707//single-multicellular organism process;GO:0048856//anatomical struct…
TCONS_00003215	XM_017038207.1	0.890465	7	2	1	miR-495-y	0.0175876	PTPN6	PREDICTED: tyrosine-protein phosphatase non-receptor type 6 [Cynoglossus semilaevis]	Cellular Processes;Environmental Information Processing	Cellular commiunity;Signal transduction	ko04520//Adherens junction;ko04630//Jak-STAT signaling pathway	K05697	-	-	-
TCONS_00003215	XM_017040090.1	0.784041	7	9	2	novel-m0086-3p|novel-m0087-3p	0.00233722	ABI3BP	PREDICTED: target of Nesh-SH3 isoform X4 [Cynoglossus semilaevis]	-	-	-	-	-	-	-
TCONS_00003215	XM_017040091.1	0.817471	7	13	2	novel-m0086-3p|novel-m0087-3p	0.00497885	ABI3BP	PREDICTED: target of Nesh-SH3 isoform X5 [Cynoglossus semilaevis]	-	-	-	-	-	-	-
TCONS_00003289	XM_008307271.2	0.937976	58	3	2	miR-30-x|miR-7-y	0.0150463	HMHA1	PREDICTED: minor histocompatibility protein HA-1 isoform X1 [Cynoglossus semilaevis]	-	-	-	-	-	-	-
TCONS_00003289	XM_008307597.2	0.795492	58	7	3	miR-219-y|novel-m0147-3p|novel-m0228-5p	0.0105345	Cd226	PREDICTED: CD226 antigen isoform X1 [Cynoglossus semilaevis]	Environmental Information Processing	Signaling molecules and interaction	ko04514//Cell adhesion molecules (CAMs)	K06567	-	-	-
TCONS_00003289	XM_008309542.2	0.978549	58	17	9	novel-m0739-3p|novel-m0776-3p|novel-m0803-3p|novel-m0873-3p|novel-m0961-3p|novel-m0962-3p|novel-m0965-3p|novel-m1006-3p|novel-m1009-3p	4.98477e-07	clip3	PREDICTED: CAP-Gly domain-containing linker protein 3 isoform X1 [Cynoglossus semilaevis]	-	-	-	-	-	-	-
TCONS_00003289	XM_008309991.2	0.976693	58	15	9	novel-m0739-3p|novel-m0776-3p|novel-m0803-3p|novel-m0873-3p|novel-m0961-3p|novel-m0962-3p|novel-m0965-3p|novel-m1006-3p|novel-m1009-3p	1.15274e-07	SPI1	PREDICTED: transcription factor PU.1 [Cynoglossus semilaevis]	-	-	-	-	GO:0005622//intracellular;GO:0043226//organelle;GO:0043231//intracellular membrane-bounded organelle;GO:0044464//cell part;GO:0005623//cell;GO:0043229//intracellular organelle;GO:0044424//intracellular part;GO:0043227//membrane-bounded organelle	GO:1901363//heterocyclic compound binding;GO:0001071//nucleic acid binding transcription factor activity;GO:0005488//binding;GO:0003676//nucleic acid binding;GO:0003677//DNA binding;GO:0097159//organic cyclic compound binding	GO:0048856//anatomical structure development;GO:0010467//gene expression;GO:0002573//myeloid leukocyte differentiation;GO:0002520//immune system development;GO:0034654//nucleobase-containing compound biosynthetic process;GO:0044260//cellular macromolecule metabolic process;GO:1901576//organic substance biosynthetic process;GO:0030154//cell differentiation;GO:0048731//system development;GO:0044249…
TCONS_00003289	XM_008310631.2	0.922935	58	10	3	miR-219-y|novel-m0086-3p|novel-m0087-3p	0.030822	IRF8	PREDICTED: interferon regulatory factor 8 [Cynoglossus semilaevis]	-	-	-	-	-	GO:0001071//nucleic acid binding transcription factor activity	GO:0032774//RNA biosynthetic process;GO:0043170//macromolecule metabolic process;GO:0048513//animal organ development;GO:0010467//gene expression;GO:0034654//nucleobase-containing compound biosynthetic process;GO:0002521//leukocyte differentiation;GO:0044249//cellular biosynthetic process;GO:0006725//cellular aromatic compound metabolic process;GO:0007275//multicellular organism development;GO:00…
TCONS_00003289	XM_008311838.2	0.84691	58	33	9	novel-m0739-3p|novel-m0776-3p|novel-m0803-3p|novel-m0873-3p|novel-m0961-3p|novel-m0962-3p|novel-m0965-3p|novel-m1006-3p|novel-m1009-3p	0.000310903	FGD4	PREDICTED: FYVE, RhoGEF and PH domain-containing protein 4 isoform X4 [Cynoglossus semilaevis]	-	-	-	-	-	GO:0043167//ion binding;GO:0005488//binding;GO:0043169//cation binding	GO:0044763//single-organism cellular process;GO:0035556//intracellular signal transduction;GO:0050790//regulation of catalytic activity;GO:0050789//regulation of biological process;GO:0007264//small GTPase mediated signal transduction;GO:0051336//regulation of hydrolase activity;GO:0023052//signaling;GO:0044699//single-organism process;GO:0009987//cellular process;GO:0007165//signal transduction;…
TCONS_00003289	XM_008312490.2	0.704922	58	5	2	novel-m0086-3p|novel-m0087-3p	0.0455674	ARPP19	PREDICTED: cAMP-regulated phosphoprotein 19 isoform X2 [Cynoglossus semilaevis]	-	-	-	-	-	-	-
TCONS_00003289	XM_008312673.2	0.862696	58	6	3	miR-30-x|miR-494-y|miR-627-y	0.00634847	FOXO3	PREDICTED: forkhead box protein O3 [Cynoglossus semilaevis]	Environmental Information Processing	Signal transduction	ko04068//FoxO signaling pathway	K09408	GO:0043229//intracellular organelle;GO:0044464//cell part;GO:0005623//cell;GO:0005622//intracellular;GO:0044424//intracellular part;GO:0043231//intracellular membrane-bounded organelle;GO:0043226//organelle;GO:0043227//membrane-bounded organelle	GO:0001071//nucleic acid binding transcription factor activity;GO:0097159//organic cyclic compound binding;GO:0003677//DNA binding;GO:0005488//binding;GO:1901363//heterocyclic compound binding;GO:0003676//nucleic acid binding	GO:0044237//cellular metabolic process;GO:0048585//negative regulation of response to stimulus;GO:0044260//cellular macromolecule metabolic process;GO:0009058//biosynthetic process;GO:0034645//cellular macromolecule biosynthetic process;GO:0023051//regulation of signaling;GO:0050794//regulation of cellular process;GO:0044238//primary metabolic process;GO:0006139//nucleobase-containing compound me…
TCONS_00003289	XM_008312806.2	0.801038	58	16	4	miR-2187-y|novel-m0175-3p|novel-m0530-5p|novel-m0546-5p	0.0241643	Epb41l2	PREDICTED: band 4.1-like protein 2 isoform X3 [Cynoglossus semilaevis]	Cellular Processes	Cellular commiunity	ko04530//Tight junction	K06107	-	-	-
TCONS_00003289	XM_008312815.2	0.976154	58	14	5	miR-2187-y|miR-494-y|novel-m0175-3p|novel-m0530-5p|novel-m0546-5p	0.00211843	EPB41	PREDICTED: band 4.1-like protein 2 isoform X12 [Cynoglossus semilaevis]	Cellular Processes	Cellular commiunity	ko04530//Tight junction	K06107	-	-	-
TCONS_00003289	XM_008313241.2	0.829304	58	24	15	miR-214-y|miR-2285-y|miR-30-x|miR-7-y|novel-m0147-3p|novel-m0334-5p|novel-m0739-3p|novel-m0776-3p|novel-m0803-3p|novel-m0873-3p|novel-m0961-3p|novel-m0962-3p|novel-m0965-3p|novel-m1006-3p|novel-m1009-3p	1.16524e-12	PLCB4	PREDICTED: 1-phosphatidylinositol 4,5-bisphosphate phosphodiesterase beta-4 isoform X2 [Cynoglossus semilaevis]	Metabolism;Cellular Processes;Organismal Systems;Environmental Information Processing	Carbohydrate metabolism;Global and Overview;Cellular commiunity;Signal transduction;Endocrine system;Circulatory system	ko01100//Metabolic pathways;ko04020//Calcium signaling pathway;ko04261//Adrenergic signaling in cardiomyocytes;ko04310//Wnt signaling pathway;ko04916//Melanogenesis;ko04270//Vascular smooth muscle contraction;ko04070//Phosphatidylinositol signaling system;ko04912//GnRH signaling pathway;ko04540//Gap junction;ko00562//Inositol phosphate metabolism	K05858	-	-	-
TCONS_00003289	XM_008313341.2	0.989156	58	12	4	novel-m0086-3p|novel-m0087-3p|novel-m0175-3p|novel-m0228-5p	0.00820434	Mapre3	PREDICTED: microtubule-associated protein RP/EB family member 3 isoform X2 [Cynoglossus semilaevis]	-	-	-	-	-	-	-
TCONS_00003289	XM_008314975.2	0.980653	58	4	2	novel-m0086-3p|novel-m0087-3p	0.0286797	LIPA	PREDICTED: lysosomal acid lipase/cholesteryl ester hydrolase-like [Cynoglossus semilaevis]	Metabolism;Cellular Processes	Lipid metabolism;Transport and catabolism	ko04142//Lysosome;ko00100//Steroid biosynthesis	K01052	-	-	-
TCONS_00003289	XM_008315771.2	0.830429	58	3	2	novel-m0086-3p|novel-m0087-3p	0.0150463	Prickle1	PREDICTED: prickle-like protein 1 isoform X1 [Cynoglossus semilaevis]	Environmental Information Processing	Signal transduction	ko04310//Wnt signaling pathway	K04511	-	-	-
TCONS_00003289	XM_008315832.2	0.731382	58	5	4	miR-873-x|novel-m0086-3p|novel-m0087-3p|novel-m0175-3p	0.000122622	Klc1	PREDICTED: kinesin light chain 1 isoform X2 [Cynoglossus semilaevis]	-	-	-	-	-	-	-
TCONS_00003289	XM_008317548.2	0.975944	58	11	7	miR-30-x|novel-m0228-5p|novel-m0334-5p|novel-m0530-5p|novel-m0546-5p|novel-m0995-5p|novel-m1005-5p	2.06109e-06	CD97	PREDICTED: CD97 antigen [Cynoglossus semilaevis]	-	-	-	-	GO:0016020//membrane	-	GO:0050896//response to stimulus;GO:0051716//cellular response to stimulus;GO:0050794//regulation of cellular process;GO:0009987//cellular process;GO:0050789//regulation of biological process;GO:0044700//single organism signaling;GO:0023052//signaling;GO:0007186//G-protein coupled receptor signaling pathway;GO:0065007//biological regulation;GO:0007165//signal transduction;GO:0044763//single-organ…
TCONS_00003289	XM_008318051.2	0.929639	58	27	23	novel-m0086-3p|novel-m0087-3p|novel-m0739-3p|novel-m0776-3p|novel-m0803-3p|novel-m0818-5p|novel-m0819-5p|novel-m0843-5p|novel-m0844-5p|novel-m0845-5p|novel-m0846-5p|novel-m0847-5p|novel-m0873-3p|novel-m0888-5p|novel-m0889-5p|novel-m0890-5p|novel-m0891-5p|novel-m0892-5p|novel-m0961-3p|novel-m0962-3p|novel-m0965-3p|novel-m1006-3p|novel-m1009-3p	9.55677e-25	VAPB	PREDICTED: vesicle-associated membrane protein-associated protein B/C isoform X2 [Cynoglossus semilaevis]	-	-	-	-	-	-	-
TCONS_00003289	XM_008318153.2	0.879041	58	14	4	miR-128-y|miR-7976-x|novel-m0251-5p|novel-m0334-5p	0.0148463	ADCY6	PREDICTED: adenylate cyclase type 6-like isoform X2 [Cynoglossus semilaevis]	Cellular Processes;Metabolism;Organismal Systems	Cellular commiunity;Circulatory system;Endocrine system;Nucleotide metabolism;Cell growth and death	ko04261//Adrenergic signaling in cardiomyocytes;ko00230//Purine metabolism;ko04916//Melanogenesis;ko04270//Vascular smooth muscle contraction;ko04912//GnRH signaling pathway;ko04114//Oocyte meiosis;ko04540//Gap junction;ko04914//Progesterone-mediated oocyte maturation	K08046	-	-	-
TCONS_00003289	XM_008318194.2	0.950674	58	9	3	miR-30-x|novel-m0995-5p|novel-m1005-5p	0.0227428	Larp4	PREDICTED: la-related protein 4 isoform X1 [Cynoglossus semilaevis]	-	-	-	-	-	-	-
TCONS_00003289	XM_008319076.2	0.994757	58	27	10	miR-128-y|miR-214-y|miR-30-x|miR-451-z|miR-627-y|novel-m0086-3p|novel-m0087-3p|novel-m0341-5p|novel-m0530-5p|novel-m0546-5p	6.45359e-06	DAZAP2	PREDICTED: DAZ-associated protein 2 isoform X2 [Cynoglossus semilaevis]	-	-	-	-	-	-	-
TCONS_00003289	XM_008319099.2	0.90358	58	6	4	miR-128-y|novel-m0086-3p|novel-m0087-3p|novel-m0858-5p	0.000347751	CD46	PREDICTED: membrane cofactor protein-like isoform X9 [Cynoglossus semilaevis]	-	-	-	-	-	-	-
TCONS_00003289	XM_008320277.2	0.877656	58	38	14	miR-128-y|miR-30-x|novel-m0175-3p|novel-m0251-5p|novel-m0310-3p|novel-m0739-3p|novel-m0776-3p|novel-m0803-3p|novel-m0873-3p|novel-m0961-3p|novel-m0962-3p|novel-m0965-3p|novel-m1006-3p|novel-m1009-3p	6.62925e-08	Kif21a	PREDICTED: kinesin-like protein KIF21B isoform X5 [Cynoglossus semilaevis]	-	-	-	-	-	-	-
TCONS_00003289	XM_008322340.2	0.890069	58	23	13	miR-494-y|miR-7-y|novel-m0086-3p|novel-m0087-3p|novel-m0739-3p|novel-m0776-3p|novel-m0803-3p|novel-m0873-3p|novel-m0961-3p|novel-m0962-3p|novel-m0965-3p|novel-m1006-3p|novel-m1009-3p	2.9113e-10	Gng4	PREDICTED: guanine nucleotide-binding protein G(I)/G(S)/G(O) subunit gamma-4 [Cynoglossus semilaevis]	-	-	-	-	GO:0044459//plasma membrane part;GO:0019897//extrinsic component of plasma membrane;GO:0005622//intracellular;GO:0098552//side of membrane;GO:0019898//extrinsic component of membrane;GO:0044464//cell part;GO:0016020//membrane;GO:0044425//membrane part;GO:0044424//intracellular part;GO:0031234//extrinsic component of cytoplasmic side of plasma membrane;GO:0098562//cytoplasmic side of membrane;GO:0…	-	GO:0009987//cellular process;GO:0050794//regulation of cellular process;GO:0007166//cell surface receptor signaling pathway;GO:0050896//response to stimulus;GO:0007154//cell communication;GO:0044700//single organism signaling;GO:0044699//single-organism process;GO:0044763//single-organism cellular process;GO:0007165//signal transduction;GO:0050789//regulation of biological process;GO:0065007//bio…
TCONS_00003289	XM_008324265.1	0.9337	58	2	2	miR-128-y|miR-494-y	0.00526386	APOA4	PREDICTED: apolipoprotein A-IV-like [Cynoglossus semilaevis]	-	-	-	-	-	-	-
TCONS_00003289	XM_008327499.2	0.932823	58	11	3	miR-30-x|miR-873-x|novel-m0310-3p	0.0402117	-	PREDICTED: interleukin-13 receptor subunit alpha-1-like [Notothenia coriiceps]	Environmental Information Processing	Signal transduction;Signaling molecules and interaction	ko04060//Cytokine-cytokine receptor interaction;ko04630//Jak-STAT signaling pathway	K05076	-	-	-
TCONS_00003289	XM_008328502.2	0.956231	58	2	2	miR-7-y|novel-m0228-5p	0.00526386	pla1a	PREDICTED: phospholipase A1 member A isoform X1 [Cynoglossus semilaevis]	-	-	-	-	-	-	-
TCONS_00003289	XM_008328543.2	0.983761	58	5	4	miR-219-y|miR-727-x|novel-m0530-5p|novel-m0546-5p	0.000122622	PCDH8	PREDICTED: protocadherin-8-like [Cynoglossus semilaevis]	-	-	-	-	-	-	-
TCONS_00003289	XM_008329564.2	0.78332	58	7	3	miR-30-x|miR-627-y|miR-873-x	0.0105345	Rnf213	PREDICTED: LOW QUALITY PROTEIN: E3 ubiquitin-protein ligase RNF213 [Cynoglossus semilaevis]	-	-	-	-	-	-	-
TCONS_00003289	XM_008329867.2	0.986641	58	16	5	miR-2187-y|miR-30-x|novel-m0086-3p|novel-m0087-3p|novel-m0228-5p	0.00412188	ADCY9	PREDICTED: adenylate cyclase type 9 isoform X1 [Cynoglossus semilaevis]	Metabolism;Cellular Processes;Environmental Information Processing;Organismal Systems	Cell growth and death;Circulatory system;Endocrine system;Nucleotide metabolism;Signal transduction;Cellular commiunity	ko04020//Calcium signaling pathway;ko04261//Adrenergic signaling in cardiomyocytes;ko00230//Purine metabolism;ko04916//Melanogenesis;ko04270//Vascular smooth muscle contraction;ko04912//GnRH signaling pathway;ko04114//Oocyte meiosis;ko04540//Gap junction;ko04914//Progesterone-mediated oocyte maturation	K08049	-	-	-
TCONS_00003289	XM_008330848.2	0.963629	58	4	3	miR-30-x|novel-m0530-5p|novel-m0546-5p	0.00141282	Clec4e	PREDICTED: CD209 antigen-like protein C isoform X2 [Cynoglossus semilaevis]	-	-	-	-	-	-	-
TCONS_00003289	XM_008331617.2	0.945438	58	6	3	miR-727-x|miR-92-x|novel-m0147-3p	0.00634847	PDCD6IP	PREDICTED: programmed cell death 6-interacting protein isoform X1 [Cynoglossus semilaevis]	Cellular Processes	Transport and catabolism	ko04144//Endocytosis	K12200	-	-	-
TCONS_00003289	XM_008331694.2	0.979554	58	21	6	miR-219-y|miR-30-x|miR-627-y|novel-m0228-5p|novel-m0310-3p|novel-m0334-5p	0.0027069	Atxn1	PREDICTED: ataxin-1 isoform X1 [Cynoglossus semilaevis]	-	-	-	-	-	-	-
TCONS_00003289	XM_008331796.2	0.961938	58	5	2	miR-128-y|novel-m0228-5p	0.0455674	ptprc	PREDICTED: receptor-type tyrosine-protein phosphatase C isoform X1 [Cynoglossus semilaevis]	Environmental Information Processing	Signaling molecules and interaction	ko04514//Cell adhesion molecules (CAMs)	K06478	-	-	-
TCONS_00003289	XM_008331992.2	0.987294	58	36	6	miR-128-y|miR-2284-y|miR-2285-y|miR-8114-y|novel-m0147-3p|novel-m0175-3p	0.0408318	Sla	PREDICTED: src-like-adapter [Cynoglossus semilaevis]	-	-	-	-	-	-	-
TCONS_00003289	XM_008332014.2	0.744445	58	17	11	miR-2284-y|miR-2285-y|novel-m0739-3p|novel-m0776-3p|novel-m0803-3p|novel-m0873-3p|novel-m0961-3p|novel-m0962-3p|novel-m0965-3p|novel-m1006-3p|novel-m1009-3p	1.09996e-09	fam126a	PREDICTED: hyccin isoform X1 [Cynoglossus semilaevis]	-	-	-	-	-	-	-
TCONS_00003289	XM_008333216.1	0.956769	58	5	2	novel-m0086-3p|novel-m0087-3p	0.0455674	POSTN	PREDICTED: periostin [Cynoglossus semilaevis]	-	-	-	-	-	-	-
TCONS_00003289	XM_008333651.2	0.830323	58	15	13	miR-219-y|miR-8114-y|novel-m0530-5p|novel-m0546-5p|novel-m0739-3p|novel-m0776-3p|novel-m0803-3p|novel-m0873-3p|novel-m0961-3p|novel-m0962-3p|novel-m0965-3p|novel-m1006-3p|novel-m1009-3p	4.16001e-14	Zbtb41	PREDICTED: zinc finger and BTB domain-containing protein 41 [Cynoglossus semilaevis]	-	-	-	-	-	-	-
TCONS_00003289	XM_008334030.2	0.781023	58	19	4	miR-128-y|miR-494-y|miR-873-x|novel-m0341-5p	0.0436233	PER2	PREDICTED: period circadian protein homolog 2-like isoform X3 [Cynoglossus semilaevis]	-	-	-	-	-	-	-
TCONS_00003289	XM_008335706.1	0.76973	58	16	10	novel-m0629-5p|novel-m0739-3p|novel-m0776-3p|novel-m0803-3p|novel-m0873-3p|novel-m0961-3p|novel-m0962-3p|novel-m0965-3p|novel-m1006-3p|novel-m1009-3p	1.15643e-08	specc1l	PREDICTED: cytospin-A isoform X4 [Cynoglossus semilaevis]	-	-	-	-	-	-	-
TCONS_00003289	XM_008335877.1	0.980512	58	4	2	miR-7-y|miR-727-x	0.0286797	Cd53	PREDICTED: leukocyte surface antigen CD53-like [Cynoglossus semilaevis]	-	-	-	-	-	-	-
TCONS_00003289	XM_008335931.2	0.977065	58	10	3	miR-30-x|miR-873-x|novel-m0266-3p	0.030822	ST8SIA3	PREDICTED: sia-alpha-2,3-Gal-beta-1,4-GlcNAc-R:alpha 2,8-sialyltransferase [Cynoglossus semilaevis]	-	-	-	-	-	-	-
TCONS_00003289	XM_008336539.2	0.959667	58	4	2	miR-1306-x|miR-873-x	0.0286797	Dok2	PREDICTED: LOW QUALITY PROTEIN: docking protein 2-like [Cynoglossus semilaevis]	-	-	-	-	-	-	-
TCONS_00003289	XM_017031586.1	0.949161	58	10	3	novel-m0334-5p|novel-m0530-5p|novel-m0546-5p	0.030822	RREB1	PREDICTED: ras-responsive element-binding protein 1 isoform X1 [Cynoglossus semilaevis]	-	-	-	-	-	-	-
TCONS_00003289	XM_017031780.1	0.970808	58	2	2	miR-727-x|novel-m0858-5p	0.00526386	hcea	PREDICTED: high choriolytic enzyme 1-like [Cynoglossus semilaevis]	-	-	-	-	-	GO:0046872//metal ion binding;GO:0070011//peptidase activity, acting on L-amino acid peptides;GO:0008233//peptidase activity;GO:0016787//hydrolase activity;GO:0043169//cation binding;GO:0043167//ion binding;GO:0003824//catalytic activity;GO:0046914//transition metal ion binding;GO:0005488//binding	GO:0019538//protein metabolic process;GO:0010467//gene expression;GO:0051604//protein maturation;GO:0006508//proteolysis;GO:0008152//metabolic process;GO:0044238//primary metabolic process;GO:0043170//macromolecule metabolic process;GO:0071704//organic substance metabolic process;GO:0016485//protein processing
TCONS_00003289	XM_017032271.1	0.921874	58	46	13	miR-727-x|miR-92-x|novel-m0086-3p|novel-m0087-3p|novel-m0739-3p|novel-m0776-3p|novel-m0803-3p|novel-m0873-3p|novel-m0961-3p|novel-m0962-3p|novel-m0965-3p|novel-m1006-3p|novel-m1009-3p	7.12401e-06	YPEL2	PREDICTED: protein yippee-like 2 [Cynoglossus semilaevis]	-	-	-	-	GO:0044464//cell part;GO:0005623//cell;GO:0043226//organelle;GO:0005622//intracellular;GO:0043231//intracellular membrane-bounded organelle;GO:0044424//intracellular part;GO:0043227//membrane-bounded organelle;GO:0043229//intracellular organelle	-	-
TCONS_00003289	XM_017033175.1	0.958266	58	8	4	novel-m0086-3p|novel-m0087-3p|novel-m0629-5p|novel-m0858-5p	0.00145058	ANO1	PREDICTED: anoctamin-1-like isoform X6 [Cynoglossus semilaevis]	-	-	-	-	-	-	-
TCONS_00003289	XM_017033344.1	0.85111	58	2	2	novel-m0228-5p|novel-m0334-5p	0.00526386	IQUB	PREDICTED: IQ and ubiquitin-like domain-containing protein isoform X2 [Cynoglossus semilaevis]	-	-	-	-	-	-	-
TCONS_00003289	XM_017033566.1	0.957119	58	23	13	novel-m0175-3p|novel-m0228-5p|novel-m0251-5p|novel-m0341-5p|novel-m0739-3p|novel-m0776-3p|novel-m0803-3p|novel-m0873-3p|novel-m0961-3p|novel-m0962-3p|novel-m0965-3p|novel-m1006-3p|novel-m1009-3p	2.9113e-10	Zbtb38	PREDICTED: zinc finger and BTB domain-containing protein 4 [Stegastes partitus]	-	-	-	-	-	-	-
TCONS_00003289	XM_017033618.1	0.949569	58	26	13	miR-2187-y|miR-494-y|novel-m0310-3p|novel-m0334-5p|novel-m0739-3p|novel-m0776-3p|novel-m0803-3p|novel-m0873-3p|novel-m0961-3p|novel-m0962-3p|novel-m0965-3p|novel-m1006-3p|novel-m1009-3p	2.23991e-09	KLHL29	PREDICTED: kelch-like protein 29 isoform X2 [Cynoglossus semilaevis]	-	-	-	-	-	-	-
TCONS_00003289	XM_017034708.1	0.980632	58	10	3	miR-2187-y|miR-30-x|miR-7976-x	0.030822	Anxa11	PREDICTED: annexin A4-like isoform X1 [Cynoglossus semilaevis]	-	-	-	-	-	GO:0005488//binding;GO:0043167//ion binding;GO:0008289//lipid binding;GO:0005543//phospholipid binding;GO:0043168//anion binding	-
TCONS_00003289	XM_017034835.1	0.747894	58	21	15	miR-2284-y|miR-2285-y|novel-m0175-3p|novel-m0228-5p|novel-m0251-5p|novel-m0334-5p|novel-m0739-3p|novel-m0776-3p|novel-m0803-3p|novel-m0873-3p|novel-m0961-3p|novel-m0962-3p|novel-m0965-3p|novel-m1006-3p|novel-m1009-3p	5.67937e-14	Picalm	PREDICTED: phosphatidylinositol-binding clathrin assembly protein-like isoform X1 [Cynoglossus semilaevis]	-	-	-	-	-	-	-
TCONS_00003289	XM_017036059.1	0.846426	58	6	4	miR-2187-y|novel-m0086-3p|novel-m0087-3p|novel-m0147-3p	0.000347751	PLOD1	PREDICTED: procollagen-lysine,2-oxoglutarate 5-dioxygenase 1 isoform X4 [Cynoglossus semilaevis]	Metabolism	Amino acid metabolism	ko00310//Lysine degradation	K00473	GO:0044424//intracellular part;GO:0043226//organelle;GO:0043227//membrane-bounded organelle;GO:0043229//intracellular organelle;GO:0043231//intracellular membrane-bounded organelle;GO:0005622//intracellular;GO:0005623//cell;GO:0044464//cell part	GO:0005488//binding;GO:0070815//peptidyl-lysine 5-dioxygenase activity;GO:0019842//vitamin binding;GO:0016706//oxidoreductase activity, acting on paired donors, with incorporation or reduction of molecular oxygen, 2-oxoglutarate as one donor, and incorporation of one atom each of oxygen into both donors;GO:0036094//small molecule binding;GO:0016491//oxidoreductase activity;GO:0051213//dioxygenase…	GO:0048736//appendage development;GO:0007275//multicellular organism development;GO:0032501//multicellular organismal process;GO:0033333//fin development;GO:0044767//single-organism developmental process;GO:0044710//single-organism metabolic process;GO:0044699//single-organism process;GO:0032502//developmental process;GO:0044707//single-multicellular organism process;GO:0048856//anatomical struct…
TCONS_00003289	XM_017036095.1	0.988617	58	6	4	miR-214-y|miR-627-y|miR-873-x|miR-92-x	0.000347751	pssA	PREDICTED: CDP-diacylglycerol--serine O-phosphatidyltransferase isoform X1 [Cynoglossus semilaevis]	-	-	-	-	-	GO:0003824//catalytic activity;GO:0016772//transferase activity, transferring phosphorus-containing groups;GO:0016740//transferase activity	-
TCONS_00003289	XM_017036097.1	0.78426	58	15	4	miR-214-y|miR-627-y|miR-873-x|miR-92-x	0.0191537	pssA	PREDICTED: CDP-diacylglycerol--serine O-phosphatidyltransferase isoform X2 [Cynoglossus semilaevis]	-	-	-	-	-	GO:0016740//transferase activity;GO:0016772//transferase activity, transferring phosphorus-containing groups;GO:0003824//catalytic activity	-
TCONS_00003289	XM_017040084.1	0.833823	58	13	9	novel-m0739-3p|novel-m0776-3p|novel-m0803-3p|novel-m0873-3p|novel-m0961-3p|novel-m0962-3p|novel-m0965-3p|novel-m1006-3p|novel-m1009-3p	1.84945e-08	ACVR1C	PREDICTED: activin receptor type-1C isoform X1 [Cynoglossus semilaevis]	Environmental Information Processing	Signal transduction	ko04350//TGF-beta signaling pathway	K13568	-	-	-
TCONS_00003289	XM_017040091.1	0.964952	58	13	6	miR-873-x|novel-m0086-3p|novel-m0087-3p|novel-m0402-3p|novel-m0530-5p|novel-m0546-5p	0.000136299	ABI3BP	PREDICTED: target of Nesh-SH3 isoform X5 [Cynoglossus semilaevis]	-	-	-	-	-	-	-
TCONS_00003289	XM_017043216.1	0.770879	58	8	4	miR-30-x|novel-m0086-3p|novel-m0087-3p|novel-m0251-5p	0.00145058	IPO11	PREDICTED: importin-11 isoform X1 [Cynoglossus semilaevis]	-	-	-	-	-	-	-
TCONS_00003289	XM_017043261.1	0.779844	58	16	5	miR-30-x|miR-727-x|novel-m0334-5p|novel-m0530-5p|novel-m0546-5p	0.00412188	RABL6	PREDICTED: rab-like protein 6 isoform X3 [Cynoglossus semilaevis]	-	-	-	-	-	-	-
TCONS_00003967	XM_008316773.2	0.880508	3	6	1	novel-m0334-5p	0.0225556	PIK3R5	PREDICTED: phosphoinositide 3-kinase regulatory subunit 5 isoform X1 [Cynoglossus semilaevis]	Organismal Systems;Environmental Information Processing;Cellular Processes	Cellular commiunity;Endocrine system;Circulatory system;Signal transduction;Immune system;Cell motility;Cell growth and death	ko04510//Focal adhesion;ko04810//Regulation of actin cytoskeleton;ko04261//Adrenergic signaling in cardiomyocytes;ko04910//Insulin signaling pathway;ko04068//FoxO signaling pathway;ko04012//ErbB signaling pathway;ko04070//Phosphatidylinositol signaling system;ko04630//Jak-STAT signaling pathway;ko04914//Progesterone-mediated oocyte maturation;ko04210//Apoptosis;ko04370//VEGF signaling pathway;ko0…	K02649	-	-	-
TCONS_00003967	XM_008317548.2	0.895051	3	11	1	novel-m0334-5p	0.0410907	CD97	PREDICTED: CD97 antigen [Cynoglossus semilaevis]	-	-	-	-	GO:0016020//membrane	-	GO:0050896//response to stimulus;GO:0051716//cellular response to stimulus;GO:0050794//regulation of cellular process;GO:0009987//cellular process;GO:0050789//regulation of biological process;GO:0044700//single organism signaling;GO:0023052//signaling;GO:0007186//G-protein coupled receptor signaling pathway;GO:0065007//biological regulation;GO:0007165//signal transduction;GO:0044763//single-organ…
TCONS_00003967	XM_008325805.2	0.722481	3	13	1	novel-m0334-5p	0.0484386	usp20	PREDICTED: ubiquitin carboxyl-terminal hydrolase 20 isoform X2 [Cynoglossus semilaevis]	-	-	-	-	-	-	-
TCONS_00003967	XM_017031586.1	0.958645	3	10	1	novel-m0334-5p	0.0374026	RREB1	PREDICTED: ras-responsive element-binding protein 1 isoform X1 [Cynoglossus semilaevis]	-	-	-	-	-	-	-
TCONS_00003967	XM_017033344.1	0.943768	3	2	1	novel-m0334-5p	0.00755665	IQUB	PREDICTED: IQ and ubiquitin-like domain-containing protein isoform X2 [Cynoglossus semilaevis]	-	-	-	-	-	-	-
TCONS_00003967	XM_017035463.1	0.779836	3	11	1	novel-m0334-5p	0.0410907	KDM4C	PREDICTED: lysine-specific demethylase 4C-like isoform X1 [Cynoglossus semilaevis]	-	-	-	-	-	-	-
TCONS_00003967	XM_017038608.1	0.884215	3	9	1	miR-8114-y	0.033705	Gsn	PREDICTED: gelsolin isoform X2 [Cynoglossus semilaevis]	Cellular Processes	Cell motility	ko04810//Regulation of actin cytoskeleton	K05768	-	-	-
TCONS_00003967	XM_017039215.1	0.834367	3	9	1	miR-8114-y	0.033705	APBB2	PREDICTED: amyloid beta A4 precursor protein-binding family B member 2-like isoform X2 [Cynoglossus semilaevis]	-	-	-	-	-	-	-
TCONS_00004209	XM_008323813.1	0.777494	2	3	1	novel-m0144-3p	0.00755665	CTSS	PREDICTED: cathepsin S-like isoform X2 [Cynoglossus semilaevis]	Cellular Processes	Transport and catabolism	ko04145//Phagosome;ko04142//Lysosome	K01368	-	-	-
TCONS_00004210	XM_008309669.2	0.876433	9	3	1	miR-1270-x	0.033705	FOSB	PREDICTED: protein fosB isoform X1 [Cynoglossus semilaevis]	-	-	-	-	-	-	-
TCONS_00004210	XM_008309705.2	0.919953	9	23	2	miR-32-x|miR-424-x	0.0256086	cluh	PREDICTED: clustered mitochondria protein homolog isoform X4 [Cynoglossus semilaevis]	-	-	-	-	-	-	GO:0051641//cellular localization;GO:0016043//cellular component organization;GO:0071840//cellular component organization or biogenesis;GO:1902578//single-organism localization;GO:0044763//single-organism cellular process;GO:1902580//single-organism cellular localization;GO:0007005//mitochondrion organization;GO:0009987//cellular process;GO:0044699//single-organism process;GO:0051640//organelle l…
TCONS_00004210	XM_017041766.1	0.70685	9	7	2	miR-424-x|novel-m0511-5p	0.00233722	PICALM	PREDICTED: phosphatidylinositol-binding clathrin assembly protein isoform X4 [Cynoglossus semilaevis]	-	-	-	-	-	-	-
TCONS_00004348	XM_008311688.2	0.778412	39	8	7	novel-m0085-3p|novel-m0743-3p|novel-m0861-3p|novel-m0908-3p|novel-m1064-3p|novel-m1076-3p|novel-m1130-3p	3.11437e-09	-	PREDICTED: putative nuclease HARBI1 isoform X2 [Cynoglossus semilaevis]	-	-	-	-	-	-	-
TCONS_00004348	XM_008312687.2	0.855962	39	37	6	miR-195-x|miR-362-y|miR-424-x|miR-4524-x|miR-497-x|novel-m0228-5p	0.00716498	Tulp4	PREDICTED: tubby-related protein 4 isoform X1 [Cynoglossus semilaevis]	-	-	-	-	-	-	-
TCONS_00004348	XM_008317065.2	0.705391	39	17	5	miR-17-y|miR-195-x|miR-424-x|miR-511-x|miR-576-y	0.000889776	rhbdf2	PREDICTED: inactive rhomboid protein 2 [Cynoglossus semilaevis]	-	-	-	-	-	-	-
TCONS_00004348	XM_008318886.2	0.826615	39	11	4	miR-195-x|miR-362-y|miR-497-x|miR-545-y	0.00128941	LRP1	PREDICTED: low-density lipoprotein receptor-related protein 1-like [Cynoglossus semilaevis]	-	-	-	-	GO:0016020//membrane;GO:0044425//membrane part;GO:0031224//intrinsic component of membrane	-	GO:0050793//regulation of developmental process;GO:0050789//regulation of biological process;GO:2000026//regulation of multicellular organismal development;GO:0051239//regulation of multicellular organismal process;GO:0065007//biological regulation
TCONS_00004348	XM_008318977.2	0.81118	39	17	4	miR-195-x|miR-424-x|miR-497-x|miR-95-x	0.00749578	JPH2	PREDICTED: junctophilin-2 [Cynoglossus semilaevis]	-	-	-	-	-	-	-
TCONS_00004348	XM_008319028.2	0.733496	39	1	1	miR-545-y	0.0491803	Fanci	PREDICTED: Fanconi anemia group I protein isoform X1 [Cynoglossus semilaevis]	Genetic Information Processing	Replication and repair	ko03460//Fanconi anemia pathway	K10895	-	-	-
TCONS_00004348	XM_008323108.2	0.792884	39	12	3	miR-409-y|miR-485-y|miR-576-y	0.0177894	Otoa	PREDICTED: stereocilin [Cynoglossus semilaevis]	-	-	-	-	-	-	-
TCONS_00004348	XM_008324047.2	0.713017	39	1	1	miR-362-y	0.0491803	Xrcc1	PREDICTED: DNA repair protein XRCC1 [Cynoglossus semilaevis]	Genetic Information Processing	Replication and repair	ko03410//Base excision repair	K10803	-	-	-
TCONS_00004348	XM_008325240.2	0.734375	39	1	1	novel-m0228-5p	0.0491803	Gpr34	PREDICTED: probable G-protein coupled receptor 34 [Cynoglossus semilaevis]	-	-	-	-	-	-	-
TCONS_00004348	XM_008327967.2	0.704439	39	12	3	miR-140-y|miR-335-x|miR-873-x	0.0177894	DGKB	PREDICTED: diacylglycerol kinase beta isoform X2 [Cynoglossus semilaevis]	Environmental Information Processing;Metabolism	Lipid metabolism;Global and Overview;Signal transduction	ko01100//Metabolic pathways;ko01110//Biosynthesis of secondary metabolites;ko04070//Phosphatidylinositol signaling system;ko00564//Glycerophospholipid metabolism;ko00561//Glycerolipid metabolism	K00901	-	-	-
TCONS_00004348	XM_008330292.2	0.741102	39	5	2	miR-132-y|miR-4301-x	0.0214637	Tnrc6b	PREDICTED: trinucleotide repeat-containing gene 6B protein-like isoform X3 [Cynoglossus semilaevis]	-	-	-	-	-	-	-
TCONS_00004348	XM_008331600.2	0.735114	39	31	5	miR-187-x|miR-4301-x|miR-485-y|miR-576-x|miR-651-x	0.0146465	Nobox	PREDICTED: paired box protein Pax-6 [Cynoglossus semilaevis]	-	-	-	-	-	-	-
TCONS_00004348	XM_008333108.2	0.738434	39	7	4	miR-195-x|miR-29-y|miR-424-x|miR-497-x	0.000157967	tyr	PREDICTED: tyrosinase-like [Cynoglossus semilaevis]	Metabolism;Organismal Systems	Amino acid metabolism;Metabolism of cofactors and vitamins;Endocrine system;Global and Overview	ko01100//Metabolic pathways;ko01110//Biosynthesis of secondary metabolites;ko04916//Melanogenesis;ko00350//Tyrosine metabolism;ko00740//Riboflavin metabolism	K00505	-	-	-
TCONS_00004348	XM_008335640.2	0.735213	39	13	5	miR-195-x|miR-409-y|miR-424-x|miR-497-x|novel-m0495-3p	0.000214239	Faah	PREDICTED: fatty-acid amide hydrolase 1 isoform X1 [Cynoglossus semilaevis]	-	-	-	-	-	-	-
TCONS_00004348	XM_017031565.1	0.971114	39	9	3	miR-362-y|miR-545-y|novel-m0495-3p	0.00753114	-	PREDICTED: uncharacterized protein LOC103377353 isoform X1 [Cynoglossus semilaevis]	-	-	-	-	-	-	-
TCONS_00004348	XM_017037297.1	0.800831	39	9	5	miR-195-x|miR-409-y|miR-424-x|miR-485-y|miR-497-x	2.42828e-05	SLK	PREDICTED: STE20-like serine/threonine-protein kinase isoform X2 [Cynoglossus semilaevis]	Cellular Processes	Cell growth and death	ko04114//Oocyte meiosis	K08836	-	-	-
TCONS_00004348	XM_017037329.1	0.818436	39	4	2	miR-494-y|miR-576-y	0.01329	nrxn1a	PREDICTED: neurexin-1 isoform X2 [Cynoglossus semilaevis]	Environmental Information Processing	Signaling molecules and interaction	ko04514//Cell adhesion molecules (CAMs)	K07377	-	-	-
TCONS_00004348	XM_017042364.1	0.879996	39	14	3	miR-494-y|miR-545-y|miR-95-x	0.0274832	FAM43A	PREDICTED: protein FAM43A isoform X2 [Cynoglossus semilaevis]	-	-	-	-	-	-	-
TCONS_00005512	XM_008312679.2	0.864311	5	39	2	miR-1273-x|miR-141-y	0.0214637	Cd164	PREDICTED: sialomucin core protein 24 isoform X2 [Cynoglossus semilaevis]	Cellular Processes	Transport and catabolism	ko04142//Lysosome	K06546	-	-	-
TCONS_00005512	XM_008312687.2	0.801033	5	37	2	miR-3065-x|miR-495-y	0.0193914	Tulp4	PREDICTED: tubby-related protein 4 isoform X1 [Cynoglossus semilaevis]	-	-	-	-	-	-	-
TCONS_00005512	XM_008313770.2	0.835285	5	8	1	miR-1273-x	0.0495565	Afap1l2	PREDICTED: actin filament-associated protein 1-like 2 [Cynoglossus semilaevis]	-	-	-	-	-	-	-
TCONS_00005512	XM_008314156.2	0.93975	5	8	1	miR-495-y	0.0495565	cyp26a1	PREDICTED: cytochrome P450 26A1 [Cynoglossus semilaevis]	Metabolism	Metabolism of cofactors and vitamins;Global and Overview	ko01100//Metabolic pathways;ko00830//Retinol metabolism	K07437	-	GO:1901363//heterocyclic compound binding;GO:0046906//tetrapyrrole binding;GO:0043169//cation binding;GO:0046914//transition metal ion binding;GO:0016491//oxidoreductase activity;GO:0043167//ion binding;GO:0046872//metal ion binding;GO:0097159//organic cyclic compound binding;GO:0003824//catalytic activity;GO:0005488//binding	GO:0044699//single-organism process;GO:0044710//single-organism metabolic process;GO:0008152//metabolic process
TCONS_00005512	XM_008316776.2	0.967224	5	26	2	miR-3065-x|miR-495-y	0.00973498	NTN1	PREDICTED: netrin-1 [Cynoglossus semilaevis]	-	-	-	-	-	-	-
TCONS_00005512	XM_008317247.1	0.958802	5	1	1	miR-495-y	0.00630517	C3	PREDICTED: complement C3-like [Cynoglossus semilaevis]	Cellular Processes	Transport and catabolism	ko04145//Phagosome	K03990	-	-	-
TCONS_00005512	XM_008318504.2	0.881755	5	31	2	miR-3065-x|miR-8114-y	0.0137504	Arhgef40	PREDICTED: rho guanine nucleotide exchange factor 40-like [Cynoglossus semilaevis]	-	-	-	-	-	-	-
TCONS_00005512	XM_008320600.2	0.893656	5	5	1	miR-3065-x	0.0312086	SHISA4	PREDICTED: protein shisa-5-like [Cynoglossus semilaevis]	Cellular Processes	Cell growth and death	ko04115//p53 signaling pathway	K10135	-	-	-
TCONS_00005512	XM_008321709.2	0.853114	5	7	1	miR-495-y	0.0434717	ZNF658B	PREDICTED: oocyte zinc finger protein XlCOF6-like isoform X2 [Cynoglossus semilaevis]	-	-	-	-	-	-	-
TCONS_00005512	XM_008321950.2	0.983985	5	31	2	miR-1273-x|miR-495-y	0.0137504	cxcl12	PREDICTED: stromal cell-derived factor 1 [Cynoglossus semilaevis]	Organismal Systems;Environmental Information Processing	Signaling molecules and interaction;Immune system	ko04060//Cytokine-cytokine receptor interaction;ko04672//Intestinal immune network for IgA production	K10031	-	GO:0005488//binding;GO:0005102//receptor binding;GO:0005515//protein binding;GO:0005125//cytokine activity	GO:0009605//response to external stimulus;GO:0042330//taxis;GO:0042221//response to chemical;GO:0006935//chemotaxis;GO:0002376//immune system process;GO:0040011//locomotion;GO:0050896//response to stimulus
TCONS_00005512	XM_008323612.1	0.905459	5	2	1	miR-495-y	0.0125785	naca	PREDICTED: NAC-alpha domain-containing protein 1 [Cynoglossus semilaevis]	-	-	-	-	-	-	-
TCONS_00005512	XM_008323812.1	0.727107	5	7	1	miR-3065-x	0.0434717	CTSS	PREDICTED: cathepsin S-like isoform X1 [Cynoglossus semilaevis]	Cellular Processes	Transport and catabolism	ko04145//Phagosome;ko04142//Lysosome	K01368	-	-	-
TCONS_00005512	XM_008325908.2	0.923354	5	8	1	miR-495-y	0.0495565	oaz2	PREDICTED: LOW QUALITY PROTEIN: ornithine decarboxylase antizyme 2-like [Cynoglossus semilaevis]	-	-	-	-	-	-	-
TCONS_00005512	XM_008327793.2	0.934211	5	2	1	miR-3065-x	0.0125785	lcp1	PREDICTED: plastin-2 [Cynoglossus semilaevis]	-	-	-	-	-	-	-
TCONS_00005512	XM_008327828.2	0.980056	5	8	1	miR-495-y	0.0495565	Ptgdr2	PREDICTED: prostaglandin D2 receptor 2-like [Cynoglossus semilaevis]	-	-	-	-	-	-	-
TCONS_00005512	XM_008329564.2	0.844608	5	7	1	miR-495-y	0.0434717	Rnf213	PREDICTED: LOW QUALITY PROTEIN: E3 ubiquitin-protein ligase RNF213 [Cynoglossus semilaevis]	-	-	-	-	-	-	-
TCONS_00005512	XM_008329833.2	0.97798	5	6	1	miR-1273-x	0.0373558	-	PREDICTED: immunoglobulin superfamily member 6 [Lates calcarifer]	-	-	-	-	-	-	-
TCONS_00005512	XM_008331907.2	0.765762	5	20	2	miR-3065-x|miR-495-y	0.00577947	Pip5k1a	PREDICTED: phosphatidylinositol 4-phosphate 5-kinase type-1 alpha-like isoform X2 [Cynoglossus semilaevis]	Environmental Information Processing;Metabolism;Cellular Processes	Global and Overview;Signal transduction;Cell motility;Transport and catabolism;Carbohydrate metabolism	ko01100//Metabolic pathways;ko04144//Endocytosis;ko04810//Regulation of actin cytoskeleton;ko04070//Phosphatidylinositol signaling system;ko00562//Inositol phosphate metabolism	K00889	-	-	-
TCONS_00005512	XM_008331992.2	0.930476	5	36	2	miR-3065-x|miR-8114-y	0.0183907	Sla	PREDICTED: src-like-adapter [Cynoglossus semilaevis]	-	-	-	-	-	-	-
TCONS_00005512	XM_008333765.2	0.969232	5	9	2	miR-3065-x|miR-495-y	0.00112622	GPX4	PREDICTED: phospholipid hydroperoxide glutathione peroxidase, mitochondrial-like [Cynoglossus semilaevis]	Metabolism	Metabolism of other amino acids	ko00480//Glutathione metabolism	K05361	-	-	-
TCONS_00005512	XM_008338625.2	0.958582	5	5	1	miR-3065-x	0.0312086	PLIN3	PREDICTED: perilipin-3 [Cynoglossus semilaevis]	-	-	-	-	-	-	GO:0050896//response to stimulus;GO:0007154//cell communication;GO:0050789//regulation of biological process;GO:0044699//single-organism process;GO:0050794//regulation of cellular process;GO:0051716//cellular response to stimulus;GO:0065007//biological regulation;GO:0044763//single-organism cellular process;GO:0044700//single organism signaling;GO:0023052//signaling;GO:0009987//cellular process;G…
TCONS_00005512	XM_017032520.1	0.872169	5	8	1	miR-1273-x	0.0495565	FN1	PREDICTED: fibronectin-like [Cynoglossus semilaevis]	Environmental Information Processing;Cellular Processes	Cell motility;Signaling molecules and interaction;Cellular commiunity	ko04510//Focal adhesion;ko04810//Regulation of actin cytoskeleton;ko04512//ECM-receptor interaction	K05717	-	-	-
TCONS_00005512	XM_017032969.1	0.724365	5	29	2	miR-141-y|miR-495-y	0.0120678	NUDT4	PREDICTED: diphosphoinositol polyphosphate phosphohydrolase 3-beta-like [Cynoglossus semilaevis]	-	-	-	-	-	GO:0003824//catalytic activity	-
TCONS_00005512	XM_017033175.1	0.815349	5	8	1	miR-495-y	0.0495565	ANO1	PREDICTED: anoctamin-1-like isoform X6 [Cynoglossus semilaevis]	-	-	-	-	-	-	-
TCONS_00005512	XM_017034484.1	0.829643	5	5	1	miR-495-y	0.0312086	GSAP	PREDICTED: gamma-secretase-activating protein isoform X1 [Cynoglossus semilaevis]	-	-	-	-	-	-	-
TCONS_00005512	XM_017034601.1	0.896028	5	33	2	miR-3065-x|miR-495-y	0.0155331	SEMA3C	PREDICTED: semaphorin-3C [Cynoglossus semilaevis]	-	-	-	-	-	-	GO:0032501//multicellular organismal process;GO:0044707//single-multicellular organism process;GO:0044699//single-organism process
TCONS_00005512	XM_017038207.1	0.946321	5	2	1	miR-495-y	0.0125785	PTPN6	PREDICTED: tyrosine-protein phosphatase non-receptor type 6 [Cynoglossus semilaevis]	Cellular Processes;Environmental Information Processing	Cellular commiunity;Signal transduction	ko04520//Adherens junction;ko04630//Jak-STAT signaling pathway	K05697	-	-	-
TCONS_00005636	NM_001294191.1	0.881556	11	2	1	novel-m0190-3p	0.0275676	NR0B1	nuclear receptor subfamily 0 group B member 1 [Cynoglossus semilaevis]	-	-	-	-	-	-	-
TCONS_00005636	NM_001297587.1	0.865901	11	3	1	novel-m0400-3p	0.0410907	cyp17a1	PREDICTED: steroid 17-alpha-hydroxylase/17,20 lyase-like isoform X1 [Cynoglossus semilaevis]	Metabolism	Global and Overview;Lipid metabolism	ko01100//Metabolic pathways;ko00140//Steroid hormone biosynthesis	K00512	-	GO:0046906//tetrapyrrole binding;GO:0003824//catalytic activity;GO:0046872//metal ion binding;GO:1901363//heterocyclic compound binding;GO:0005488//binding;GO:0046914//transition metal ion binding;GO:0016491//oxidoreductase activity;GO:0043169//cation binding;GO:0097159//organic cyclic compound binding;GO:0043167//ion binding	GO:0008152//metabolic process;GO:0044710//single-organism metabolic process;GO:0044699//single-organism process
TCONS_00005636	XM_008308687.2	0.709432	11	5	3	novel-m0033-3p|novel-m0565-3p|novel-m0972-3p	1.96262e-05	Ksr1	PREDICTED: LOW QUALITY PROTEIN: kinase suppressor of Ras 1-like [Cynoglossus semilaevis]	-	-	-	-	-	-	-
TCONS_00005636	XM_008308970.2	0.855237	11	10	2	novel-m0190-3p|novel-m0693-3p	0.00741573	PGR	PREDICTED: progesterone receptor [Cynoglossus semilaevis]	Organismal Systems;Cellular Processes	Cell growth and death;Endocrine system	ko04114//Oocyte meiosis;ko04914//Progesterone-mediated oocyte maturation	K08556	GO:0044464//cell part;GO:0043231//intracellular membrane-bounded organelle;GO:0043227//membrane-bounded organelle;GO:0043229//intracellular organelle;GO:0044424//intracellular part;GO:0043226//organelle;GO:0005623//cell;GO:0005622//intracellular	GO:0038023//signaling receptor activity;GO:0060089//molecular transducer activity;GO:0004871//signal transducer activity;GO:0004872//receptor activity	GO:0044271//cellular nitrogen compound biosynthetic process;GO:0009755//hormone-mediated signaling pathway;GO:0050896//response to stimulus;GO:0006807//nitrogen compound metabolic process;GO:0065007//biological regulation;GO:0006725//cellular aromatic compound metabolic process;GO:0009987//cellular process;GO:0023052//signaling;GO:0006139//nucleobase-containing compound metabolic process;GO:00442…
TCONS_00005636	XM_008311040.2	0.768962	11	3	1	miR-8-y	0.0410907	MBTPS1	PREDICTED: membrane-bound transcription factor site-1 protease [Cynoglossus semilaevis]	Genetic Information Processing	Folding, sorting and degradation	ko04141//Protein processing in endoplasmic reticulum	K08653	-	-	-
TCONS_00005636	XM_008312048.2	0.869214	11	7	2	novel-m0190-3p|novel-m0658-3p	0.00354062	ANO5	PREDICTED: anoctamin-5 isoform X4 [Cynoglossus semilaevis]	-	-	-	-	-	-	-
TCONS_00005636	XM_008312435.2	0.901599	11	6	2	miR-722-y|miR-8-y	0.00254835	Cd82	PREDICTED: CD82 antigen [Cynoglossus semilaevis]	Cellular Processes	Cell growth and death	ko04115//p53 signaling pathway	K06509	GO:0016020//membrane;GO:0044425//membrane part;GO:0031224//intrinsic component of membrane	-	-
TCONS_00005636	XM_008314740.2	0.712423	11	33	3	novel-m0033-3p|novel-m0565-3p|novel-m0972-3p	0.00863572	Tnrc6b	PREDICTED: trinucleotide repeat-containing gene 6B protein-like isoform X2 [Cynoglossus semilaevis]	-	-	-	-	-	-	-
TCONS_00005636	XM_008315092.2	0.762982	11	18	3	novel-m0033-3p|novel-m0565-3p|novel-m0972-3p	0.00144981	Fam20c	PREDICTED: extracellular serine/threonine protein kinase FAM20C-like [Cynoglossus semilaevis]	-	-	-	-	-	-	-
TCONS_00005636	XM_008315458.2	0.869086	11	12	2	miR-8-y|novel-m0400-3p	0.0107121	NTN4	PREDICTED: netrin-4 [Cynoglossus semilaevis]	-	-	-	-	-	-	-
TCONS_00005636	XM_008317373.2	0.832055	11	24	2	miR-722-y|novel-m0658-3p	0.0408866	RNF122	PREDICTED: RING finger protein 122-like isoform X1 [Cynoglossus semilaevis]	-	-	-	-	-	GO:0005488//binding;GO:0043167//ion binding;GO:0043169//cation binding	-
TCONS_00005636	XM_008318226.1	0.883903	11	5	2	novel-m0190-3p|novel-m0693-3p	0.00171188	krt18	PREDICTED: keratin, type I cytoskeletal 18-like [Cynoglossus semilaevis]	-	-	-	-	GO:0043234//protein complex;GO:0032991//macromolecular complex	-	-
TCONS_00005636	XM_008324270.2	0.701837	11	24	2	novel-m0155-5p|novel-m0658-3p	0.0408866	Bcam	PREDICTED: basal cell adhesion molecule isoform X2 [Cynoglossus semilaevis]	-	-	-	-	-	-	-
TCONS_00005636	XM_008326510.2	0.947309	11	2	1	novel-m0400-3p	0.0275676	SLC4A11	PREDICTED: sodium bicarbonate transporter-like protein 11 isoform X2 [Cynoglossus semilaevis]	-	-	-	-	-	-	-
TCONS_00005636	XM_008327656.2	0.724647	11	14	2	miR-722-y|miR-8-y	0.0145465	CLINT1	PREDICTED: clathrin interactor 1 isoform X2 [Cynoglossus semilaevis]	-	-	-	-	-	-	-
TCONS_00005636	XM_008327913.2	0.792373	11	20	3	novel-m0033-3p|novel-m0565-3p|novel-m0972-3p	0.00199459	app	PREDICTED: amyloid beta A4 protein-like isoform X1 [Cynoglossus semilaevis]	-	-	-	-	-	-	-
TCONS_00005636	XM_008328686.2	0.839251	11	8	2	miR-722-y|novel-m0658-3p	0.00468503	Col4a1	PREDICTED: collagen alpha-1(IV) chain [Cynoglossus semilaevis]	Environmental Information Processing;Cellular Processes	Cellular commiunity;Signaling molecules and interaction	ko04510//Focal adhesion;ko04512//ECM-receptor interaction	K06237	-	-	-
TCONS_00005636	XM_008333008.2	0.785372	11	21	3	miR-8-y|novel-m0400-3p|novel-m0658-3p	0.0023092	gatsl1	PREDICTED: GATS-like protein 2 [Cynoglossus semilaevis]	-	-	-	-	-	-	-
TCONS_00005636	XM_008336293.2	0.848322	11	5	2	novel-m0190-3p|novel-m0693-3p	0.00171188	cnnm4	PREDICTED: metal transporter CNNM4-like isoform X2 [Cynoglossus semilaevis]	-	-	-	-	-	-	-
TCONS_00005636	XM_008338551.1	0.849983	11	1	1	novel-m0400-3p	0.0138714	FSTL3	PREDICTED: follistatin-related protein 3 [Cynoglossus semilaevis]	-	-	-	-	-	-	-
TCONS_00005636	XM_017031805.1	0.725491	11	12	3	novel-m0033-3p|novel-m0565-3p|novel-m0972-3p	0.000409283	Lppr4	PREDICTED: phospholipid phosphatase-related protein type 4-like [Cynoglossus semilaevis]	-	-	-	-	GO:0016020//membrane	-	GO:0044699//single-organism process;GO:0009987//cellular process;GO:0044763//single-organism cellular process
TCONS_00005636	XM_017039321.1	0.858473	11	1	1	novel-m0400-3p	0.0138714	SLC4A11	PREDICTED: sodium bicarbonate transporter-like protein 11 isoform X1 [Cynoglossus semilaevis]	-	-	-	-	-	-	-
TCONS_00005636	XM_017040609.1	0.716966	11	3	1	novel-m0658-3p	0.0410907	Pecam1	PREDICTED: platelet endothelial cell adhesion molecule-like isoform X1 [Cynoglossus semilaevis]	Environmental Information Processing	Signaling molecules and interaction	ko04514//Cell adhesion molecules (CAMs)	K06471	-	-	-
TCONS_00005636	XM_017040734.1	0.837986	11	13	3	novel-m0033-3p|novel-m0565-3p|novel-m0972-3p	0.000528009	Sdk2	PREDICTED: protein sidekick-2-like isoform X3 [Cynoglossus semilaevis]	-	-	-	-	-	-	-
TCONS_00005636	XM_017041806.1	0.793377	11	9	4	novel-m0155-5p|novel-m0190-3p|novel-m0658-3p|novel-m0693-3p	2.4536e-06	PLD2	PREDICTED: phospholipase D2 isoform X1 [Cynoglossus semilaevis]	Cellular Processes;Metabolism;Organismal Systems	Transport and catabolism;Lipid metabolism;Global and Overview;Endocrine system	ko01100//Metabolic pathways;ko01110//Biosynthesis of secondary metabolites;ko04144//Endocytosis;ko04912//GnRH signaling pathway;ko00564//Glycerophospholipid metabolism;ko00565//Ether lipid metabolism	K01115	-	-	-
TCONS_00006030	XM_008307231.2	0.94908	4	31	2	novel-m0495-3p|novel-m0682-3p	0.00845602	RALGPS2	PREDICTED: ras-specific guanine nucleotide-releasing factor RalGPS2 isoform X2 [Cynoglossus semilaevis]	-	-	-	-	GO:0005623//cell;GO:0044464//cell part	-	GO:0007165//signal transduction;GO:0050789//regulation of biological process;GO:0044699//single-organism process;GO:0023052//signaling;GO:0050794//regulation of cellular process;GO:0035556//intracellular signal transduction;GO:0050896//response to stimulus;GO:0044763//single-organism cellular process;GO:0065007//biological regulation;GO:0044700//single organism signaling;GO:0009987//cellular proc…
TCONS_00006030	XM_008307597.2	0.807317	4	7	1	novel-m0014-3p	0.0349094	Cd226	PREDICTED: CD226 antigen isoform X1 [Cynoglossus semilaevis]	Environmental Information Processing	Signaling molecules and interaction	ko04514//Cell adhesion molecules (CAMs)	K06567	-	-	-
TCONS_00006030	XM_008309014.1	0.907278	4	8	1	novel-m0682-3p	0.0398208	Ehd2	PREDICTED: EH domain-containing protein 2 isoform X2 [Cynoglossus semilaevis]	Cellular Processes	Transport and catabolism	ko04144//Endocytosis	K12469	-	GO:0036094//small molecule binding;GO:0001882//nucleoside binding;GO:0032549//ribonucleoside binding;GO:0097159//organic cyclic compound binding;GO:0046872//metal ion binding;GO:0001883//purine nucleoside binding;GO:0043167//ion binding;GO:0005488//binding;GO:0097367//carbohydrate derivative binding;GO:0043169//cation binding;GO:1901363//heterocyclic compound binding;GO:0032550//purine ribonucleo…	GO:0044699//single-organism process;GO:0044237//cellular metabolic process;GO:0046434//organophosphate catabolic process;GO:0008152//metabolic process;GO:0055086//nucleobase-containing small molecule metabolic process;GO:0006725//cellular aromatic compound metabolic process;GO:0006796//phosphate-containing compound metabolic process;GO:1901360//organic cyclic compound metabolic process;GO:0072521…
TCONS_00006030	XM_008310631.2	0.931738	4	10	1	novel-m0014-3p	0.0495874	IRF8	PREDICTED: interferon regulatory factor 8 [Cynoglossus semilaevis]	-	-	-	-	-	GO:0001071//nucleic acid binding transcription factor activity	GO:0032774//RNA biosynthetic process;GO:0043170//macromolecule metabolic process;GO:0048513//animal organ development;GO:0010467//gene expression;GO:0034654//nucleobase-containing compound biosynthetic process;GO:0002521//leukocyte differentiation;GO:0044249//cellular biosynthetic process;GO:0006725//cellular aromatic compound metabolic process;GO:0007275//multicellular organism development;GO:00…
TCONS_00006030	XM_008312349.2	0.832895	4	28	2	novel-m0495-3p|novel-m0682-3p	0.00690952	NAP1L4	PREDICTED: nucleosome assembly protein 1-like 4 [Cynoglossus semilaevis]	-	-	-	-	-	-	GO:0034728//nucleosome organization;GO:0071840//cellular component organization or biogenesis;GO:0006325//chromatin organization;GO:0006996//organelle organization;GO:0043933//macromolecular complex subunit organization;GO:0071824//protein-DNA complex subunit organization;GO:0071822//protein complex subunit organization;GO:0009987//cellular process;GO:0051276//chromosome organization;GO:0016043//…
TCONS_00006030	XM_008312538.2	0.977691	4	1	1	novel-m0495-3p	0.00504414	-	PREDICTED: liver carboxylesterase 2-like isoform X1 [Cynoglossus semilaevis]	Metabolism	Xenobiotics biodegradation and metabolism	ko00983//Drug metabolism - other enzymes	K03927	-	-	-
TCONS_00006030	XM_008312691.2	0.859002	4	3	1	novel-m0495-3p	0.0150751	DYNLT1	PREDICTED: dynein light chain Tctex-type 1 [Cynoglossus semilaevis]	-	-	-	-	-	-	-
TCONS_00006030	XM_008313219.2	0.980421	4	4	1	novel-m0495-3p	0.0200621	Napb	PREDICTED: beta-soluble NSF attachment protein isoform X1 [Cynoglossus semilaevis]	-	-	-	-	-	-	-
TCONS_00006030	XM_008314156.2	0.978933	4	8	1	novel-m0495-3p	0.0398208	cyp26a1	PREDICTED: cytochrome P450 26A1 [Cynoglossus semilaevis]	Metabolism	Metabolism of cofactors and vitamins;Global and Overview	ko01100//Metabolic pathways;ko00830//Retinol metabolism	K07437	-	GO:1901363//heterocyclic compound binding;GO:0046906//tetrapyrrole binding;GO:0043169//cation binding;GO:0046914//transition metal ion binding;GO:0016491//oxidoreductase activity;GO:0043167//ion binding;GO:0046872//metal ion binding;GO:0097159//organic cyclic compound binding;GO:0003824//catalytic activity;GO:0005488//binding	GO:0044699//single-organism process;GO:0044710//single-organism metabolic process;GO:0008152//metabolic process
TCONS_00006030	XM_008316548.2	0.891209	4	4	1	novel-m0014-3p	0.0200621	Rac2	PREDICTED: ras-related C3 botulinum toxin substrate 2 [Cynoglossus semilaevis]	Organismal Systems;Environmental Information Processing;Cellular Processes	Development;Signal transduction;Cellular commiunity;Immune system;Cell motility	ko04010//MAPK signaling pathway;ko04510//Focal adhesion;ko04810//Regulation of actin cytoskeleton;ko04310//Wnt signaling pathway;ko04520//Adherens junction;ko04370//VEGF signaling pathway;ko04015//Rap1 signaling pathway;ko04014//Ras signaling pathway;ko04024//cAMP signaling pathway;ko04670//Leukocyte transendothelial migration;ko04062//Chemokine signaling pathway;ko04666//Fc gamma R-mediated phag…	K07860	GO:0031982//vesicle;GO:0005622//intracellular;GO:0044424//intracellular part;GO:0043226//organelle;GO:0012505//endomembrane system;GO:0031988//membrane-bounded vesicle;GO:0005623//cell;GO:0044464//cell part;GO:0043227//membrane-bounded organelle	GO:0016787//hydrolase activity;GO:0097159//organic cyclic compound binding;GO:0032549//ribonucleoside binding;GO:0017111//nucleoside-triphosphatase activity;GO:0097367//carbohydrate derivative binding;GO:0001883//purine nucleoside binding;GO:0036094//small molecule binding;GO:0005488//binding;GO:1901363//heterocyclic compound binding;GO:0016462//pyrophosphatase activity;GO:0032550//purine ribonuc…	GO:0006163//purine nucleotide metabolic process;GO:0044237//cellular metabolic process;GO:0023052//signaling;GO:1901136//carbohydrate derivative catabolic process;GO:0042221//response to chemical;GO:0008152//metabolic process;GO:0044712//single-organism catabolic process;GO:0042592//homeostatic process;GO:0044763//single-organism cellular process;GO:1901135//carbohydrate derivative metabolic proc…
TCONS_00006030	XM_008320608.2	0.949543	4	4	1	novel-m0014-3p	0.0200621	NCKAP1L	PREDICTED: nck-associated protein 1-like [Cynoglossus semilaevis]	Cellular Processes	Cell motility	ko04810//Regulation of actin cytoskeleton	K05750	-	-	-
TCONS_00006030	XM_008322757.2	0.713447	4	5	1	novel-m0682-3p	0.0250301	Tnfrsf1a	PREDICTED: tumor necrosis factor receptor superfamily member 1A isoform X1 [Cynoglossus semilaevis]	Environmental Information Processing;Organismal Systems;Cellular Processes	Cell growth and death;Signaling molecules and interaction;Endocrine system;Signal transduction	ko04010//MAPK signaling pathway;ko04060//Cytokine-cytokine receptor interaction;ko04920//Adipocytokine signaling pathway;ko04210//Apoptosis	K03158	-	-	-
TCONS_00006030	XM_008327828.2	0.923816	4	8	1	novel-m0495-3p	0.0398208	Ptgdr2	PREDICTED: prostaglandin D2 receptor 2-like [Cynoglossus semilaevis]	-	-	-	-	-	-	-
TCONS_00006030	XM_008331619.2	0.701476	4	5	1	novel-m0495-3p	0.0250301	PTPRS	PREDICTED: receptor-type tyrosine-protein phosphatase S-like isoform X8 [Cynoglossus semilaevis]	-	-	-	-	-	-	-
TCONS_00006030	XM_008338625.2	0.949454	4	5	1	novel-m0495-3p	0.0250301	PLIN3	PREDICTED: perilipin-3 [Cynoglossus semilaevis]	-	-	-	-	-	-	GO:0050896//response to stimulus;GO:0007154//cell communication;GO:0050789//regulation of biological process;GO:0044699//single-organism process;GO:0050794//regulation of cellular process;GO:0051716//cellular response to stimulus;GO:0065007//biological regulation;GO:0044763//single-organism cellular process;GO:0044700//single organism signaling;GO:0023052//signaling;GO:0009987//cellular process;G…
TCONS_00006030	XM_017031586.1	0.934232	4	10	1	novel-m0495-3p	0.0495874	RREB1	PREDICTED: ras-responsive element-binding protein 1 isoform X1 [Cynoglossus semilaevis]	-	-	-	-	-	-	-
TCONS_00006030	XM_017032553.1	0.710158	4	8	1	novel-m0682-3p	0.0398208	GFOD2	PREDICTED: glucose-fructose oxidoreductase domain-containing protein 2 [Cynoglossus semilaevis]	-	-	-	-	-	-	-
TCONS_00006030	XM_017035365.1	0.862811	4	32	2	novel-m0495-3p|novel-m0682-3p	0.00900422	ADD3	PREDICTED: gamma-adducin isoform X3 [Cynoglossus semilaevis]	-	-	-	-	-	-	-
TCONS_00006030	XM_017038688.1	0.925432	4	9	1	novel-m0014-3p	0.0447134	app	PREDICTED: amyloid beta A4 protein isoform X6 [Cynoglossus semilaevis]	-	-	-	-	-	-	-
TCONS_00006030	XM_017039477.1	0.788829	4	8	1	novel-m0495-3p	0.0398208	ARHGEF6	PREDICTED: rho guanine nucleotide exchange factor 6 isoform X1 [Cynoglossus semilaevis]	Cellular Processes	Cell motility	ko04810//Regulation of actin cytoskeleton	K05729	-	-	-
TCONS_00006636	XM_008307614.2	0.906169	56	49	10	miR-1303-y|miR-2681-y|miR-377-y|miR-425-x|miR-449-x|miR-505-y|miR-577-x|miR-654-y|miR-7174-y|novel-m0528-5p	0.00130892	rdh10a	PREDICTED: retinol dehydrogenase 10 [Cynoglossus semilaevis]	Metabolism	Metabolism of cofactors and vitamins;Global and Overview	ko01100//Metabolic pathways;ko00830//Retinol metabolism	K11151	-	GO:0003824//catalytic activity	GO:0044710//single-organism metabolic process;GO:0044699//single-organism process;GO:0008152//metabolic process
TCONS_00006636	XM_008308728.2	0.84369	56	8	3	miR-377-y|miR-486-y|miR-551-x	0.0145027	Smtnl2	PREDICTED: smoothelin-like protein 2 isoform X1 [Cynoglossus semilaevis]	-	-	-	-	-	-	-
TCONS_00006636	XM_008308907.2	0.823715	56	15	5	miR-128-y|miR-377-y|miR-505-y|miR-642-y|miR-654-y	0.00255745	Ech1	PREDICTED: delta(3,5)-Delta(2,4)-dienoyl-CoA isomerase, mitochondrial isoform X1 [Cynoglossus semilaevis]	Cellular Processes	Transport and catabolism	ko04146//Peroxisome	K12663	-	-	-
TCONS_00006636	XM_008310335.2	0.877311	56	3	2	miR-3914-y|miR-654-y	0.0140425	Cd82	PREDICTED: CD82 antigen-like [Cynoglossus semilaevis]	Cellular Processes	Cell growth and death	ko04115//p53 signaling pathway	K06509	GO:0044425//membrane part;GO:0016020//membrane;GO:0031224//intrinsic component of membrane	-	-
TCONS_00006636	XM_008311014.2	0.761458	56	5	2	miR-132-y|miR-3116-y	0.0426754	SNRK	PREDICTED: calcium/calmodulin-dependent protein kinase type 1B-like isoform X1 [Cynoglossus semilaevis]	-	-	-	-	-	GO:0016740//transferase activity;GO:0003824//catalytic activity;GO:0004672//protein kinase activity;GO:0016773//phosphotransferase activity, alcohol group as acceptor;GO:0016301//kinase activity;GO:0016772//transferase activity, transferring phosphorus-containing groups	GO:0009987//cellular process
TCONS_00006636	XM_008312999.2	0.770694	56	4	2	miR-377-y|miR-5606-x	0.0268132	ENPP1	PREDICTED: ectonucleotide pyrophosphatase/phosphodiesterase family member 1-like [Cynoglossus semilaevis]	Metabolism	Global and Overview;Nucleotide metabolism;Metabolism of cofactors and vitamins;Carbohydrate metabolism	ko01100//Metabolic pathways;ko00230//Purine metabolism;ko00500//Starch and sucrose metabolism;ko00760//Nicotinate and nicotinamide metabolism;ko00770//Pantothenate and CoA biosynthesis	K01513	-	GO:0003824//catalytic activity;GO:0005488//binding;GO:0043167//ion binding;GO:0043169//cation binding	-
TCONS_00006636	XM_008315010.2	0.758723	56	15	4	miR-3158-y|miR-495-y|miR-500-x|miR-511-y	0.0169683	MPRIP	PREDICTED: myosin phosphatase Rho-interacting protein isoform X2 [Cynoglossus semilaevis]	-	-	-	-	-	-	-
TCONS_00006636	XM_008317535.2	0.850398	56	33	7	miR-1275-x|miR-30-x|miR-361-y|miR-377-y|miR-495-y|miR-5606-x|miR-605-y	0.00603725	ABCA1	PREDICTED: ATP-binding cassette sub-family A member 1-like [Cynoglossus semilaevis]	Environmental Information Processing	Membrane transport	ko02010//ABC transporters	K05641	-	GO:0017111//nucleoside-triphosphatase activity;GO:0097159//organic cyclic compound binding;GO:0005488//binding;GO:0032549//ribonucleoside binding;GO:0001882//nucleoside binding;GO:0003824//catalytic activity;GO:0016787//hydrolase activity;GO:0032550//purine ribonucleoside binding;GO:0097367//carbohydrate derivative binding;GO:1901363//heterocyclic compound binding;GO:0016462//pyrophosphatase acti…	GO:0006139//nucleobase-containing compound metabolic process;GO:0006807//nitrogen compound metabolic process;GO:0006163//purine nucleotide metabolic process;GO:0006753//nucleoside phosphate metabolic process;GO:1901135//carbohydrate derivative metabolic process;GO:1901565//organonitrogen compound catabolic process;GO:1901361//organic cyclic compound catabolic process;GO:0009154//purine ribonucleo…
TCONS_00006636	XM_008317630.2	0.760532	56	12	3	miR-30-x|miR-485-y|novel-m0373-3p	0.0465171	junb	PREDICTED: transcription factor jun-B isoform X1 [Cynoglossus semilaevis]	-	-	-	-	GO:0044464//cell part;GO:0044424//intracellular part;GO:0043226//organelle;GO:0043231//intracellular membrane-bounded organelle;GO:0005623//cell;GO:0005622//intracellular;GO:0043227//membrane-bounded organelle;GO:0043229//intracellular organelle	GO:0003677//DNA binding;GO:0016705//oxidoreductase activity, acting on paired donors, with incorporation or reduction of molecular oxygen;GO:0001071//nucleic acid binding transcription factor activity;GO:0003676//nucleic acid binding;GO:0097159//organic cyclic compound binding;GO:0005488//binding;GO:0016491//oxidoreductase activity;GO:1901363//heterocyclic compound binding;GO:0003824//catalytic a…	GO:0018130//heterocycle biosynthetic process;GO:0003015//heart process;GO:0010467//gene expression;GO:0071704//organic substance metabolic process;GO:0006139//nucleobase-containing compound metabolic process;GO:0044271//cellular nitrogen compound biosynthetic process;GO:0034641//cellular nitrogen compound metabolic process;GO:0043170//macromolecule metabolic process;GO:0044699//single-organism pr…
TCONS_00006636	XM_008317721.2	0.766841	56	39	13	miR-1273-x|miR-132-y|miR-30-x|miR-3135-x|miR-377-y|miR-381-y|miR-3976-x|miR-430-y|miR-449-x|miR-551-x|miR-577-x|miR-758-y|miR-873-x	5.40177e-07	Igfbp4	PREDICTED: insulin-like growth factor-binding protein 4 [Cynoglossus semilaevis]	-	-	-	-	-	-	-
TCONS_00006636	XM_008318392.2	0.799207	56	38	8	miR-132-y|miR-188-y|miR-3065-y|miR-377-y|miR-3928-y|miR-485-y|miR-495-y|novel-m0373-3p	0.00344183	HDAC7	PREDICTED: histone deacetylase 7-like isoform X1 [Cynoglossus semilaevis]	-	-	-	-	-	-	-
TCONS_00006636	XM_008319243.2	0.855329	56	7	3	miR-551-x|miR-5606-x|miR-758-y	0.00953913	ZNF436	PREDICTED: fez family zinc finger protein 1 [Oreochromis niloticus]	-	-	-	-	-	-	-
TCONS_00006636	XM_008319499.2	0.777558	56	12	3	miR-495-y|miR-551-x|miR-605-y	0.0465171	CD63	PREDICTED: CD63 antigen [Cynoglossus semilaevis]	Cellular Processes	Transport and catabolism	ko04142//Lysosome	K06497	GO:0044425//membrane part;GO:0031224//intrinsic component of membrane;GO:0016020//membrane	-	GO:0044707//single-multicellular organism process;GO:0007275//multicellular organism development;GO:0044699//single-organism process;GO:0032502//developmental process;GO:0044767//single-organism developmental process;GO:0032501//multicellular organismal process
TCONS_00006636	XM_008321224.2	0.815768	56	9	3	miR-128-y|miR-500-x|miR-5606-x	0.020674	Ms4a4d	PREDICTED: membrane-spanning 4-domains subfamily A member 4D-like [Cynoglossus semilaevis]	-	-	-	-	-	-	-
TCONS_00006636	XM_008323039.2	0.764011	56	7	3	miR-132-y|miR-542-y|miR-873-x	0.00953913	Slc7a7	PREDICTED: LOW QUALITY PROTEIN: Y+L amino acid transporter 1 [Cynoglossus semilaevis]	-	-	-	-	GO:0044425//membrane part;GO:0031224//intrinsic component of membrane;GO:0016020//membrane	GO:0046943//carboxylic acid transmembrane transporter activity;GO:0008509//anion transmembrane transporter activity;GO:0005342//organic acid transmembrane transporter activity;GO:0022891//substrate-specific transmembrane transporter activity;GO:0022892//substrate-specific transporter activity;GO:0008514//organic anion transmembrane transporter activity;GO:0022857//transmembrane transporter activi…	-
TCONS_00006636	XM_008323108.2	0.799761	56	12	3	miR-430-y|miR-485-y|miR-6511-y	0.0465171	Otoa	PREDICTED: stereocilin [Cynoglossus semilaevis]	-	-	-	-	-	-	-
TCONS_00006636	XM_008323136.2	0.933141	56	4	2	miR-1291-x|miR-542-y	0.0268132	Mmp14	PREDICTED: matrix metalloproteinase-14 [Cynoglossus semilaevis]	Organismal Systems	Endocrine system	ko04912//GnRH signaling pathway	K07763	-	GO:0016787//hydrolase activity;GO:0004175//endopeptidase activity;GO:0070011//peptidase activity, acting on L-amino acid peptides;GO:0043169//cation binding;GO:0043167//ion binding;GO:0005488//binding;GO:0008233//peptidase activity;GO:0046914//transition metal ion binding;GO:0003824//catalytic activity;GO:0046872//metal ion binding	GO:0040011//locomotion;GO:0010467//gene expression;GO:0007389//pattern specification process;GO:0008152//metabolic process;GO:0009792//embryo development ending in birth or egg hatching;GO:0048568//embryonic organ development;GO:0001667//ameboidal-type cell migration;GO:0048513//animal organ development;GO:0009790//embryo development;GO:0044763//single-organism cellular process;GO:0051604//protei…
TCONS_00006636	XM_008324346.2	0.847676	56	21	6	miR-128-y|miR-3135-x|miR-377-y|miR-495-y|miR-542-y|novel-m0373-3p	0.00224693	RAI14	PREDICTED: ankycorbin [Cynoglossus semilaevis]	-	-	-	-	-	-	-
TCONS_00006636	XM_008325226.2	0.876772	56	14	5	miR-377-y|miR-425-x|miR-511-y|miR-551-x|novel-m0528-5p	0.00180156	app	PREDICTED: amyloid beta A4 protein isoform X5 [Cynoglossus semilaevis]	-	-	-	-	-	-	-
TCONS_00006636	XM_008328146.2	0.819412	56	13	4	miR-128-y|miR-188-y|miR-377-y|miR-449-x	0.00989004	TRIM45	PREDICTED: tripartite motif-containing protein 45 isoform X1 [Cynoglossus semilaevis]	-	-	-	-	-	-	-
TCONS_00006636	XM_008331600.2	0.753556	56	31	7	miR-1275-x|miR-188-y|miR-3605-y|miR-377-y|miR-449-x|miR-485-y|miR-542-y	0.00415779	Nobox	PREDICTED: paired box protein Pax-6 [Cynoglossus semilaevis]	-	-	-	-	-	-	-
TCONS_00006636	XM_008331907.2	0.751498	56	20	5	miR-132-y|miR-495-y|miR-551-x|miR-605-y|miR-642-y	0.010031	Pip5k1a	PREDICTED: phosphatidylinositol 4-phosphate 5-kinase type-1 alpha-like isoform X2 [Cynoglossus semilaevis]	Environmental Information Processing;Metabolism;Cellular Processes	Global and Overview;Signal transduction;Cell motility;Transport and catabolism;Carbohydrate metabolism	ko01100//Metabolic pathways;ko04144//Endocytosis;ko04810//Regulation of actin cytoskeleton;ko04070//Phosphatidylinositol signaling system;ko00562//Inositol phosphate metabolism	K00889	-	-	-
TCONS_00006636	XM_008332823.2	0.838843	56	24	5	miR-381-y|miR-495-y|miR-5606-x|miR-7174-y|miR-7976-x	0.0220938	CLTC	PREDICTED: clathrin heavy chain 1 isoform X1 [Cynoglossus semilaevis]	Cellular Processes	Transport and catabolism	ko04144//Endocytosis;ko04142//Lysosome	K04646	-	-	-
TCONS_00006636	XM_008334004.2	0.716468	56	17	5	miR-377-y|miR-430-y|miR-495-y|miR-584-x|miR-654-y	0.00472061	KIF1A	PREDICTED: kinesin-like protein KIF1A isoform X5 [Cynoglossus semilaevis]	-	-	-	-	-	-	-
TCONS_00006636	XM_008334732.2	0.966855	56	17	6	miR-449-x|miR-485-y|miR-486-x|miR-495-y|miR-551-x|miR-7174-y	0.00064073	MMP14	PREDICTED: matrix metalloproteinase-14-like [Cynoglossus semilaevis]	Organismal Systems	Endocrine system	ko04912//GnRH signaling pathway	K07763	-	-	-
TCONS_00006636	XM_008335662.2	0.795577	56	9	3	miR-505-y|miR-551-x|miR-552-y	0.020674	ADAM28	PREDICTED: zinc metalloproteinase-disintegrin-like batroxstatin-3 [Cynoglossus semilaevis]	-	-	-	-	-	-	-
TCONS_00006636	XM_008336863.2	0.729116	56	17	5	miR-1303-y|miR-188-y|miR-381-y|miR-449-x|novel-m0528-5p	0.00472061	ELOVL7	PREDICTED: elongation of very long chain fatty acids protein 7 isoform X1 [Cynoglossus semilaevis]	Metabolism	Lipid metabolism;Global and Overview	ko01110//Biosynthesis of secondary metabolites;ko00062//Fatty acid elongation	K10250	-	-	-
TCONS_00006636	XM_017032301.1	0.876723	56	6	4	miR-3605-y|miR-4677-y|miR-495-y|miR-654-y	0.000302338	Serpine2	PREDICTED: glia-derived nexin [Cynoglossus semilaevis]	-	-	-	-	-	-	-
TCONS_00006636	XM_017032520.1	0.787872	56	8	4	miR-1273-x|miR-377-y|miR-485-y|novel-m0373-3p	0.00126651	FN1	PREDICTED: fibronectin-like [Cynoglossus semilaevis]	Environmental Information Processing;Cellular Processes	Cell motility;Signaling molecules and interaction;Cellular commiunity	ko04510//Focal adhesion;ko04810//Regulation of actin cytoskeleton;ko04512//ECM-receptor interaction	K05717	-	-	-
TCONS_00006636	XM_017032559.1	0.829954	56	27	5	miR-30-x|miR-3928-y|miR-551-x|miR-605-y|novel-m0528-5p	0.0356332	Lsm14a	PREDICTED: protein LSM14 homolog A isoform X4 [Cynoglossus semilaevis]	-	-	-	-	-	-	-
TCONS_00006636	XM_017033159.1	0.90158	56	13	6	miR-30-x|miR-4677-y|miR-485-y|miR-486-y|miR-511-y|miR-6511-y	0.000111108	klhl25	PREDICTED: kelch-like protein 25 [Cynoglossus semilaevis]	-	-	-	-	-	-	-
TCONS_00006636	XM_017036053.1	0.818298	56	11	4	miR-132-y|miR-377-y|miR-642-y|novel-m0373-3p	0.00508095	l1cam	PREDICTED: neural cell adhesion molecule L1 isoform X1 [Cynoglossus semilaevis]	Environmental Information Processing	Signaling molecules and interaction	ko04514//Cell adhesion molecules (CAMs)	K06550	-	-	-
TCONS_00006636	XM_017036097.1	0.879761	56	15	4	miR-185-y|miR-449-x|miR-551-x|miR-873-x	0.0169683	pssA	PREDICTED: CDP-diacylglycerol--serine O-phosphatidyltransferase isoform X2 [Cynoglossus semilaevis]	-	-	-	-	-	GO:0016740//transferase activity;GO:0016772//transferase activity, transferring phosphorus-containing groups;GO:0003824//catalytic activity	-
TCONS_00006636	XM_017036606.1	0.705144	56	39	6	miR-4677-y|miR-500-x|miR-542-y|miR-642-y|miR-7976-x|novel-m0528-5p	0.0497108	RIN3	PREDICTED: ras and Rab interactor 3-like [Cynoglossus semilaevis]	-	-	-	-	-	-	-
TCONS_00006652	XM_008308153.2	0.714808	9	2	1	miR-495-y	0.022584	ca1	PREDICTED: carbonic anhydrase 1-like [Cynoglossus semilaevis]	Metabolism	Energy metabolism	ko00910//Nitrogen metabolism	K18245	GO:0044464//cell part;GO:0005623//cell;GO:0005622//intracellular;GO:0044424//intracellular part	GO:0016835//carbon-oxygen lyase activity;GO:0046914//transition metal ion binding;GO:0043167//ion binding;GO:0046872//metal ion binding;GO:0003824//catalytic activity;GO:0043169//cation binding;GO:0016829//lyase activity;GO:0005488//binding;GO:0016836//hydro-lyase activity	GO:0008152//metabolic process;GO:0009987//cellular process;GO:0044237//cellular metabolic process
TCONS_00006652	XM_008317721.2	0.815823	9	39	3	miR-1273-x|miR-132-y|miR-545-y	0.00753114	Igfbp4	PREDICTED: insulin-like growth factor-binding protein 4 [Cynoglossus semilaevis]	-	-	-	-	-	-	-
TCONS_00006652	XM_017031191.1	0.915463	9	2	1	miR-493-x	0.022584	Lrrc15	PREDICTED: leucine-rich repeat-containing protein 15-like [Cynoglossus semilaevis]	-	-	-	-	-	-	-
TCONS_00006660	XM_008313770.2	0.774057	24	8	2	miR-532-y|novel-m0228-5p	0.0220043	Afap1l2	PREDICTED: actin filament-associated protein 1-like 2 [Cynoglossus semilaevis]	-	-	-	-	-	-	-
TCONS_00006660	XM_008318051.2	0.914453	24	27	12	novel-m0818-5p|novel-m0819-5p|novel-m0843-5p|novel-m0844-5p|novel-m0845-5p|novel-m0846-5p|novel-m0847-5p|novel-m0888-5p|novel-m0889-5p|novel-m0890-5p|novel-m0891-5p|novel-m0892-5p	3.18987e-13	VAPB	PREDICTED: vesicle-associated membrane protein-associated protein B/C isoform X2 [Cynoglossus semilaevis]	-	-	-	-	-	-	-
TCONS_00006660	XM_008320600.2	0.834018	24	5	2	miR-511-x|novel-m0620-5p	0.00830981	SHISA4	PREDICTED: protein shisa-5-like [Cynoglossus semilaevis]	Cellular Processes	Cell growth and death	ko04115//p53 signaling pathway	K10135	-	-	-
TCONS_00006660	XM_008325240.2	0.899204	24	1	1	novel-m0228-5p	0.0302648	Gpr34	PREDICTED: probable G-protein coupled receptor 34 [Cynoglossus semilaevis]	-	-	-	-	-	-	-
TCONS_00006660	XM_008325805.2	0.902536	24	13	3	miR-511-x|miR-6854-x|novel-m0620-5p	0.00571801	usp20	PREDICTED: ubiquitin carboxyl-terminal hydrolase 20 isoform X2 [Cynoglossus semilaevis]	-	-	-	-	-	-	-
TCONS_00006660	XM_008328044.2	0.9146	24	18	3	miR-618-x|miR-6854-x|novel-m0620-5p	0.014759	LAMP3	PREDICTED: macrosialin [Cynoglossus semilaevis]	Cellular Processes	Transport and catabolism	ko04142//Lysosome	K06562	-	-	-
TCONS_00006660	XM_008328409.2	0.879401	24	5	2	novel-m0459-5p|novel-m0620-5p	0.00830981	Mycbp2	PREDICTED: E3 ubiquitin-protein ligase MYCBP2 isoform X6 [Cynoglossus semilaevis]	-	-	-	-	-	-	-
TCONS_00006660	XM_008331433.2	0.853993	24	24	3	miR-511-x|miR-618-x|novel-m0228-5p	0.0324724	SMAP2	PREDICTED: stromal membrane-associated protein 2 isoform X2 [Cynoglossus semilaevis]	Cellular Processes	Transport and catabolism	ko04144//Endocytosis	K12486	-	-	-
TCONS_00006660	XM_017033566.1	0.875187	24	23	3	miR-511-x|novel-m0228-5p|novel-m0620-5p	0.0289859	Zbtb38	PREDICTED: zinc finger and BTB domain-containing protein 4 [Stegastes partitus]	-	-	-	-	-	-	-
TCONS_00006660	XM_017038698.1	0.835881	24	10	2	miR-511-x|miR-618-x	0.034077	ATP11A	PREDICTED: probable phospholipid-transporting ATPase IH isoform X1 [Cynoglossus semilaevis]	-	-	-	-	-	-	-
TCONS_00006724	NM_001319821.1	0.942436	12	3	1	novel-m0648-5p	0.0447694	LPL	lipoprotein lipase precursor [Cynoglossus semilaevis]	Metabolism;Organismal Systems	Lipid metabolism;Endocrine system	ko00561//Glycerolipid metabolism;ko03320//PPAR signaling pathway	K01059	-	-	-
TCONS_00006724	XM_008309669.2	0.725437	12	3	1	miR-8-y	0.0447694	FOSB	PREDICTED: protein fosB isoform X1 [Cynoglossus semilaevis]	-	-	-	-	-	-	-
TCONS_00006724	XM_008311040.2	0.924289	12	3	2	miR-8-y|miR-8157-y	0.000625203	MBTPS1	PREDICTED: membrane-bound transcription factor site-1 protease [Cynoglossus semilaevis]	Genetic Information Processing	Folding, sorting and degradation	ko04141//Protein processing in endoplasmic reticulum	K08653	-	-	-
TCONS_00006724	XM_008312346.2	0.734414	12	45	8	miR-223-y|novel-m0503-3p|novel-m0504-3p|novel-m0505-3p|novel-m0525-3p|novel-m0577-3p|novel-m0578-5p|novel-m0641-5p	2.40137e-08	DNMT3A	PREDICTED: DNA (cytosine-5)-methyltransferase 3A isoform X2 [Cynoglossus semilaevis]	Metabolism	Amino acid metabolism;Global and Overview	ko01100//Metabolic pathways;ko00270//Cysteine and methionine metabolism	K17398	-	-	-
TCONS_00006724	XM_008315514.2	0.799591	12	20	6	novel-m0503-3p|novel-m0504-3p|novel-m0505-3p|novel-m0525-3p|novel-m0577-3p|novel-m0578-5p	9.6353e-08	Prrt4	PREDICTED: proline-rich transmembrane protein 4 [Cynoglossus semilaevis]	-	-	-	-	-	-	-
TCONS_00006724	XM_008317373.2	0.90927	12	24	7	miR-8157-y|novel-m0503-3p|novel-m0504-3p|novel-m0505-3p|novel-m0525-3p|novel-m0577-3p|novel-m0578-5p	6.5377e-09	RNF122	PREDICTED: RING finger protein 122-like isoform X1 [Cynoglossus semilaevis]	-	-	-	-	-	GO:0005488//binding;GO:0043167//ion binding;GO:0043169//cation binding	-
TCONS_00006724	XM_008318630.1	0.783234	12	1	1	miR-8157-y	0.0151324	alas2	PREDICTED: 5-aminolevulinate synthase, erythroid-specific, mitochondrial isoform X1 [Cynoglossus semilaevis]	Metabolism	Amino acid metabolism;Metabolism of cofactors and vitamins;Global and Overview	ko01100//Metabolic pathways;ko01110//Biosynthesis of secondary metabolites;ko00260//Glycine, serine and threonine metabolism;ko00860//Porphyrin and chlorophyll metabolism	K00643	GO:0043231//intracellular membrane-bounded organelle;GO:0044422//organelle part;GO:0005622//intracellular;GO:0005737//cytoplasm;GO:0043229//intracellular organelle;GO:0044424//intracellular part;GO:0005623//cell;GO:0044444//cytoplasmic part;GO:0044464//cell part;GO:0044446//intracellular organelle part;GO:0043227//membrane-bounded organelle;GO:0044429//mitochondrial part;GO:0043226//organelle;GO:…	GO:0016746//transferase activity, transferring acyl groups;GO:0003824//catalytic activity;GO:0016747//transferase activity, transferring acyl groups other than amino-acyl groups;GO:0016740//transferase activity;GO:0043168//anion binding;GO:0005488//binding;GO:0016748//succinyltransferase activity;GO:0016410//N-acyltransferase activity;GO:0043167//ion binding;GO:0016749//N-succinyltransferase acti…	GO:1901360//organic cyclic compound metabolic process;GO:0030097//hemopoiesis;GO:0048534//hematopoietic or lymphoid organ development;GO:0019538//protein metabolic process;GO:0048856//anatomical structure development;GO:0044767//single-organism developmental process;GO:0002520//immune system development;GO:0033013//tetrapyrrole metabolic process;GO:0046483//heterocycle metabolic process;GO:004424…
TCONS_00006724	XM_008318864.2	0.951375	12	6	6	novel-m0503-3p|novel-m0504-3p|novel-m0505-3p|novel-m0525-3p|novel-m0577-3p|novel-m0578-5p	2.72646e-12	MYL6	PREDICTED: myosin light polypeptide 6 isoform X4 [Cynoglossus semilaevis]	Organismal Systems	Circulatory system	ko04270//Vascular smooth muscle contraction	K12751	-	-	-
TCONS_00006724	XM_008320340.2	0.839766	12	10	2	miR-8-y|miR-8157-y	0.00883883	COL4A6	PREDICTED: collagen alpha-6(IV) chain isoform X4 [Cynoglossus semilaevis]	Environmental Information Processing;Cellular Processes	Cellular commiunity;Signaling molecules and interaction	ko04510//Focal adhesion;ko04512//ECM-receptor interaction	K06237	-	-	-
TCONS_00006724	XM_008320900.1	0.962948	12	2	1	miR-223-y	0.0300546	Trim39	PREDICTED: zinc finger protein RFP-like, partial [Cynoglossus semilaevis]	-	-	-	-	-	-	-
TCONS_00006724	XM_008321708.2	0.826096	12	6	6	novel-m0503-3p|novel-m0504-3p|novel-m0505-3p|novel-m0525-3p|novel-m0577-3p|novel-m0578-5p	2.72646e-12	ZNF658B	PREDICTED: oocyte zinc finger protein XlCOF6-like isoform X1 [Cynoglossus semilaevis]	-	-	-	-	-	-	-
TCONS_00006724	XM_008321838.1	0.96245	12	2	1	miR-8157-y	0.0300546	THBS2	PREDICTED: thrombospondin-2 isoform X2 [Cynoglossus semilaevis]	Cellular Processes;Environmental Information Processing	Cellular commiunity;Signaling molecules and interaction;Transport and catabolism	ko04510//Focal adhesion;ko04145//Phagosome;ko04512//ECM-receptor interaction	K04659	-	-	-
TCONS_00006724	XM_008323888.2	0.82361	12	19	7	miR-223-y|novel-m0503-3p|novel-m0504-3p|novel-m0505-3p|novel-m0525-3p|novel-m0577-3p|novel-m0578-5p	9.79141e-10	pomgnt2	PREDICTED: protein O-linked-mannose beta-1,4-N-acetylglucosaminyltransferase 2 [Cynoglossus semilaevis]	-	-	-	-	-	-	-
TCONS_00006724	XM_008324581.2	0.971483	12	3	1	miR-223-y	0.0447694	Pvrl2	PREDICTED: OX-2 membrane glycoprotein-like isoform X2 [Cynoglossus semilaevis]	-	-	-	-	-	-	-
TCONS_00006724	XM_008325469.2	0.741318	12	2	1	novel-m0641-5p	0.0300546	-	PREDICTED: uncharacterized protein LOC103389866 [Cynoglossus semilaevis]	-	-	-	-	-	-	-
TCONS_00006724	XM_008325581.2	0.967962	12	22	6	novel-m0503-3p|novel-m0504-3p|novel-m0505-3p|novel-m0525-3p|novel-m0577-3p|novel-m0578-5p	1.83029e-07	il1b	PREDICTED: interleukin-1 beta-like [Cynoglossus semilaevis]	Organismal Systems;Environmental Information Processing;Cellular Processes	Immune system;Cell growth and death;Signaling molecules and interaction;Signal transduction	ko04010//MAPK signaling pathway;ko04060//Cytokine-cytokine receptor interaction;ko04210//Apoptosis;ko04620//Toll-like receptor signaling pathway;ko04621//NOD-like receptor signaling pathway;ko04623//Cytosolic DNA-sensing pathway	K04519	-	-	-
TCONS_00006724	XM_008333008.2	0.83823	12	21	2	miR-223-y|miR-8-y	0.0375877	gatsl1	PREDICTED: GATS-like protein 2 [Cynoglossus semilaevis]	-	-	-	-	-	-	-
TCONS_00006724	XM_017036952.1	0.899677	12	7	6	novel-m0503-3p|novel-m0504-3p|novel-m0505-3p|novel-m0525-3p|novel-m0577-3p|novel-m0578-5p	1.89605e-11	ADAMTS9	PREDICTED: A disintegrin and metalloproteinase with thrombospondin motifs 9 [Cynoglossus semilaevis]	-	-	-	-	GO:0031012//extracellular matrix	GO:0043167//ion binding;GO:0008233//peptidase activity;GO:0003824//catalytic activity;GO:0046914//transition metal ion binding;GO:0046872//metal ion binding;GO:0016787//hydrolase activity;GO:0070011//peptidase activity, acting on L-amino acid peptides;GO:0043169//cation binding;GO:0005488//binding	GO:0071704//organic substance metabolic process;GO:0010467//gene expression;GO:0008152//metabolic process;GO:0044238//primary metabolic process;GO:0043170//macromolecule metabolic process;GO:0051604//protein maturation;GO:0016485//protein processing;GO:0019538//protein metabolic process;GO:0006508//proteolysis
TCONS_00006724	XM_017039542.1	0.971038	12	3	1	miR-223-y	0.0447694	flt4	PREDICTED: vascular endothelial growth factor receptor 3 [Cynoglossus semilaevis]	Environmental Information Processing;Cellular Processes	Signaling molecules and interaction;Cellular commiunity	ko04510//Focal adhesion;ko04060//Cytokine-cytokine receptor interaction	K05097	-	-	-
TCONS_00006724	XM_017039678.1	0.754828	12	17	2	miR-8157-y|novel-m0648-5p	0.0251786	LPL	PREDICTED: lipoprotein lipase isoform X1 [Cynoglossus semilaevis]	Metabolism;Organismal Systems	Lipid metabolism;Endocrine system	ko00561//Glycerolipid metabolism;ko03320//PPAR signaling pathway	K01059	-	-	-
TCONS_00006724	XM_017040122.1	0.822569	12	38	6	novel-m0503-3p|novel-m0504-3p|novel-m0505-3p|novel-m0525-3p|novel-m0577-3p|novel-m0578-5p	6.08272e-06	tmem198b	PREDICTED: transmembrane protein 198-B-like [Cynoglossus semilaevis]	-	-	-	-	-	-	-
TCONS_00006724	XM_017041334.1	0.929554	12	2	1	miR-8157-y	0.0300546	-	PREDICTED: uncharacterized protein LOC103394373 isoform X10 [Cynoglossus semilaevis]	-	-	-	-	-	-	-
TCONS_00006724	XM_017041710.1	0.79895	12	18	6	novel-m0503-3p|novel-m0504-3p|novel-m0505-3p|novel-m0525-3p|novel-m0577-3p|novel-m0578-5p	4.67647e-08	Sh3pxd2b	PREDICTED: SH3 and PX domain-containing protein 2B isoform X4 [Cynoglossus semilaevis]	-	-	-	-	-	-	-
TCONS_00007085	XM_008307302.2	0.862309	20	58	6	miR-452-x|miR-495-y|novel-m0175-3p|novel-m0728-3p|novel-m0729-5p|novel-m0730-3p	0.0020491	TGFB3	PREDICTED: transforming growth factor beta-3 [Cynoglossus semilaevis]	Environmental Information Processing;Cellular Processes	Signal transduction;Signaling molecules and interaction;Cell growth and death;Transport and catabolism	ko04010//MAPK signaling pathway;ko04144//Endocytosis;ko04060//Cytokine-cytokine receptor interaction;ko04068//FoxO signaling pathway;ko04110//Cell cycle;ko04350//TGF-beta signaling pathway	K13377	-	-	-
TCONS_00007085	XM_008309218.2	0.899962	20	33	3	miR-1694-y|miR-495-y|miR-654-y	0.0461588	LIMK1	PREDICTED: LIM domain kinase 1-like isoform X2 [Cynoglossus semilaevis]	Cellular Processes	Cell motility	ko04810//Regulation of actin cytoskeleton	K05743	-	GO:0016772//transferase activity, transferring phosphorus-containing groups;GO:0003824//catalytic activity;GO:0043167//ion binding;GO:0032549//ribonucleoside binding;GO:0032550//purine ribonucleoside binding;GO:0005488//binding;GO:0043169//cation binding;GO:0001882//nucleoside binding;GO:0097367//carbohydrate derivative binding;GO:0046914//transition metal ion binding;GO:0036094//small molecule b…	GO:0044238//primary metabolic process;GO:0043412//macromolecule modification;GO:0044260//cellular macromolecule metabolic process;GO:0008152//metabolic process;GO:0044237//cellular metabolic process;GO:0044267//cellular protein metabolic process;GO:0009987//cellular process;GO:0019538//protein metabolic process;GO:0043170//macromolecule metabolic process;GO:0006464//cellular protein modification …
TCONS_00007085	XM_008311405.2	0.913718	20	18	3	miR-654-y|miR-93-x|novel-m0466-5p	0.00880368	COTL1	PREDICTED: coactosin-like protein [Cynoglossus semilaevis]	-	-	-	-	GO:0005623//cell;GO:0044464//cell part	-	-
TCONS_00007085	XM_008313779.2	0.86726	20	2	1	miR-130-x	0.0498363	NRAP	PREDICTED: LOW QUALITY PROTEIN: nebulin-related-anchoring protein [Cynoglossus semilaevis]	-	-	-	-	-	GO:0005488//binding;GO:0046914//transition metal ion binding;GO:0046872//metal ion binding;GO:0043167//ion binding;GO:0043169//cation binding	-
TCONS_00007085	XM_008314348.2	0.823499	20	23	3	miR-495-y|novel-m0596-3p|novel-m0611-3p	0.0176177	Pmp22	PREDICTED: peripheral myelin protein 22 [Cynoglossus semilaevis]	-	-	-	-	-	-	-
TCONS_00007085	XM_008316027.2	0.745144	20	1	1	miR-93-x	0.0252207	RECQL	PREDICTED: ATP-dependent DNA helicase Q1 isoform X2 [Cynoglossus semilaevis]	-	-	-	-	-	GO:0017111//nucleoside-triphosphatase activity;GO:0097159//organic cyclic compound binding;GO:0005488//binding;GO:0008094//DNA-dependent ATPase activity;GO:0016462//pyrophosphatase activity;GO:0032549//ribonucleoside binding;GO:0042623//ATPase activity, coupled;GO:0004003//ATP-dependent DNA helicase activity;GO:0004386//helicase activity;GO:1901363//heterocyclic compound binding;GO:0001883//purin…	GO:0044710//single-organism metabolic process;GO:1901135//carbohydrate derivative metabolic process;GO:1901360//organic cyclic compound metabolic process;GO:0006753//nucleoside phosphate metabolic process;GO:0044281//small molecule metabolic process;GO:1901292//nucleoside phosphate catabolic process;GO:0034641//cellular nitrogen compound metabolic process;GO:0009150//purine ribonucleotide metabol…
TCONS_00007085	XM_008316776.2	0.825877	20	26	3	miR-3065-x|miR-335-y|miR-495-y	0.0246365	NTN1	PREDICTED: netrin-1 [Cynoglossus semilaevis]	-	-	-	-	-	-	-
TCONS_00007085	XM_008316938.2	0.716962	20	29	4	miR-335-y|miR-338-x|miR-495-y|miR-654-y	0.00466748	Rbm47	PREDICTED: RNA-binding protein 47 isoform X5 [Cynoglossus semilaevis]	-	-	-	-	-	-	-
TCONS_00007085	XM_008317247.1	0.864947	20	1	1	miR-495-y	0.0252207	C3	PREDICTED: complement C3-like [Cynoglossus semilaevis]	Cellular Processes	Transport and catabolism	ko04145//Phagosome	K03990	-	-	-
TCONS_00007085	XM_008317535.2	0.828999	20	33	3	miR-495-y|miR-93-x|novel-m0466-5p	0.0461588	ABCA1	PREDICTED: ATP-binding cassette sub-family A member 1-like [Cynoglossus semilaevis]	Environmental Information Processing	Membrane transport	ko02010//ABC transporters	K05641	-	GO:0017111//nucleoside-triphosphatase activity;GO:0097159//organic cyclic compound binding;GO:0005488//binding;GO:0032549//ribonucleoside binding;GO:0001882//nucleoside binding;GO:0003824//catalytic activity;GO:0016787//hydrolase activity;GO:0032550//purine ribonucleoside binding;GO:0097367//carbohydrate derivative binding;GO:1901363//heterocyclic compound binding;GO:0016462//pyrophosphatase acti…	GO:0006139//nucleobase-containing compound metabolic process;GO:0006807//nitrogen compound metabolic process;GO:0006163//purine nucleotide metabolic process;GO:0006753//nucleoside phosphate metabolic process;GO:1901135//carbohydrate derivative metabolic process;GO:1901565//organonitrogen compound catabolic process;GO:1901361//organic cyclic compound catabolic process;GO:0009154//purine ribonucleo…
TCONS_00007085	XM_008318504.2	0.89282	20	31	3	miR-3065-x|novel-m0373-3p|novel-m0466-5p	0.0392793	Arhgef40	PREDICTED: rho guanine nucleotide exchange factor 40-like [Cynoglossus semilaevis]	-	-	-	-	-	-	-
TCONS_00007085	XM_008318977.2	0.888285	20	17	4	miR-3065-x|novel-m0728-3p|novel-m0729-5p|novel-m0730-3p	0.000569823	JPH2	PREDICTED: junctophilin-2 [Cynoglossus semilaevis]	-	-	-	-	-	-	-
TCONS_00007085	XM_008319129.2	0.874259	20	9	2	miR-654-y|miR-93-x	0.0195774	ACAP3	PREDICTED: arf-GAP with coiled-coil, ANK repeat and PH domain-containing protein 3 isoform X3 [Cynoglossus semilaevis]	Cellular Processes	Transport and catabolism	ko04144//Endocytosis	K12489	-	GO:0046872//metal ion binding;GO:0043167//ion binding;GO:0043169//cation binding;GO:0005488//binding;GO:0046914//transition metal ion binding	GO:0043087//regulation of GTPase activity;GO:0065007//biological regulation;GO:0023051//regulation of signaling;GO:0048583//regulation of response to stimulus;GO:0051336//regulation of hydrolase activity;GO:0065009//regulation of molecular function;GO:0019222//regulation of metabolic process;GO:0050789//regulation of biological process;GO:0032012//regulation of ARF protein signal transduction;GO:…
TCONS_00007085	XM_008320600.2	0.911551	20	5	2	miR-3065-x|novel-m0620-5p	0.00577947	SHISA4	PREDICTED: protein shisa-5-like [Cynoglossus semilaevis]	Cellular Processes	Cell growth and death	ko04115//p53 signaling pathway	K10135	-	-	-
TCONS_00007085	XM_008321950.2	0.910972	20	31	7	miR-1694-y|miR-338-x|miR-495-y|miR-93-x|novel-m0728-3p|novel-m0729-5p|novel-m0730-3p	3.75681e-06	cxcl12	PREDICTED: stromal cell-derived factor 1 [Cynoglossus semilaevis]	Organismal Systems;Environmental Information Processing	Signaling molecules and interaction;Immune system	ko04060//Cytokine-cytokine receptor interaction;ko04672//Intestinal immune network for IgA production	K10031	-	GO:0005488//binding;GO:0005102//receptor binding;GO:0005515//protein binding;GO:0005125//cytokine activity	GO:0009605//response to external stimulus;GO:0042330//taxis;GO:0042221//response to chemical;GO:0006935//chemotaxis;GO:0002376//immune system process;GO:0040011//locomotion;GO:0050896//response to stimulus
TCONS_00007085	XM_008322450.2	0.931252	20	5	4	miR-338-x|novel-m0175-3p|novel-m0596-3p|novel-m0611-3p	1.45737e-06	Plek	PREDICTED: LOW QUALITY PROTEIN: pleckstrin [Cynoglossus semilaevis]	-	-	-	-	-	-	-
TCONS_00007085	XM_008323612.1	0.846804	20	2	1	miR-495-y	0.0498363	naca	PREDICTED: NAC-alpha domain-containing protein 1 [Cynoglossus semilaevis]	-	-	-	-	-	-	-
TCONS_00007085	XM_008324346.2	0.755086	20	21	3	miR-495-y|novel-m0175-3p|novel-m0373-3p	0.0136671	RAI14	PREDICTED: ankycorbin [Cynoglossus semilaevis]	-	-	-	-	-	-	-
TCONS_00007085	XM_008324698.2	0.769796	20	9	3	miR-144-y|miR-93-x|novel-m0620-5p	0.00104899	SLC19A1	PREDICTED: folate transporter 1 [Cynoglossus semilaevis]	-	-	-	-	-	-	-
TCONS_00007085	XM_008325356.2	0.747191	20	12	3	miR-144-y|miR-93-x|novel-m0620-5p	0.00261657	Rnf150	PREDICTED: RING finger protein 150-like isoform X2 [Cynoglossus semilaevis]	-	-	-	-	-	GO:0043167//ion binding;GO:0043169//cation binding;GO:0005488//binding	-
TCONS_00007085	XM_008325805.2	0.864518	20	13	4	miR-144-y|miR-93-x|novel-m0466-5p|novel-m0620-5p	0.000182804	usp20	PREDICTED: ubiquitin carboxyl-terminal hydrolase 20 isoform X2 [Cynoglossus semilaevis]	-	-	-	-	-	-	-
TCONS_00007085	XM_008327793.2	0.894726	20	2	1	miR-3065-x	0.0498363	lcp1	PREDICTED: plastin-2 [Cynoglossus semilaevis]	-	-	-	-	-	-	-
TCONS_00007085	XM_008327828.2	0.882217	20	8	4	miR-495-y|novel-m0728-3p|novel-m0729-5p|novel-m0730-3p	1.94255e-05	Ptgdr2	PREDICTED: prostaglandin D2 receptor 2-like [Cynoglossus semilaevis]	-	-	-	-	-	-	-
TCONS_00007085	XM_008327967.2	0.917104	20	12	2	novel-m0596-3p|novel-m0611-3p	0.0342961	DGKB	PREDICTED: diacylglycerol kinase beta isoform X2 [Cynoglossus semilaevis]	Environmental Information Processing;Metabolism	Lipid metabolism;Global and Overview;Signal transduction	ko01100//Metabolic pathways;ko01110//Biosynthesis of secondary metabolites;ko04070//Phosphatidylinositol signaling system;ko00564//Glycerophospholipid metabolism;ko00561//Glycerolipid metabolism	K00901	-	-	-
TCONS_00007085	XM_008328257.2	0.897406	20	9	2	miR-3065-x|miR-654-y	0.0195774	hs6st3	PREDICTED: LOW QUALITY PROTEIN: heparan-sulfate 6-O-sulfotransferase 3 [Cynoglossus semilaevis]	Metabolism	Glycan biosynthesis and metabolism	ko00534//Glycosaminoglycan biosynthesis - heparan sulfate / heparin	K08103	-	-	-
TCONS_00007085	XM_008329898.2	0.725849	20	2	1	novel-m0620-5p	0.0498363	e4f1	PREDICTED: transcription factor E4F1 isoform X2 [Cynoglossus semilaevis]	-	-	-	-	-	-	-
TCONS_00007085	XM_008330292.2	0.851621	20	5	2	miR-335-y|novel-m0620-5p	0.00577947	Tnrc6b	PREDICTED: trinucleotide repeat-containing gene 6B protein-like isoform X3 [Cynoglossus semilaevis]	-	-	-	-	-	-	-
TCONS_00007085	XM_008330524.2	0.909186	20	13	2	novel-m0175-3p|novel-m0620-5p	0.0399233	ARHGEF18	PREDICTED: rho guanine nucleotide exchange factor 18-like [Cynoglossus semilaevis]	-	-	-	-	-	-	-
TCONS_00007085	XM_008330602.2	0.887049	20	38	5	novel-m0373-3p|novel-m0466-5p|novel-m0728-3p|novel-m0729-5p|novel-m0730-3p	0.0017701	csnk1db	PREDICTED: casein kinase I isoform X3 [Cynoglossus semilaevis]	Environmental Information Processing;Cellular Processes	Signal transduction;Cellular commiunity	ko04540//Gap junction;ko04340//Hedgehog signaling pathway	K08959	-	-	-
TCONS_00007085	XM_008331907.2	0.703348	20	20	4	miR-3065-x|miR-452-x|miR-495-y|miR-93-x	0.00110419	Pip5k1a	PREDICTED: phosphatidylinositol 4-phosphate 5-kinase type-1 alpha-like isoform X2 [Cynoglossus semilaevis]	Environmental Information Processing;Metabolism;Cellular Processes	Global and Overview;Signal transduction;Cell motility;Transport and catabolism;Carbohydrate metabolism	ko01100//Metabolic pathways;ko04144//Endocytosis;ko04810//Regulation of actin cytoskeleton;ko04070//Phosphatidylinositol signaling system;ko00562//Inositol phosphate metabolism	K00889	-	-	-
TCONS_00007085	XM_008332402.2	0.770735	20	13	2	miR-144-y|miR-1694-y	0.0399233	KCNJ6	PREDICTED: G protein-activated inward rectifier potassium channel 2-like [Cynoglossus semilaevis]	-	-	-	-	-	-	-
TCONS_00007085	XM_008333765.2	0.906513	20	9	3	miR-3065-x|miR-335-y|miR-495-y	0.00104899	GPX4	PREDICTED: phospholipid hydroperoxide glutathione peroxidase, mitochondrial-like [Cynoglossus semilaevis]	Metabolism	Metabolism of other amino acids	ko00480//Glutathione metabolism	K05361	-	-	-
TCONS_00007085	XM_008334004.2	0.846157	20	17	4	miR-1694-y|miR-495-y|miR-654-y|miR-93-x	0.000569823	KIF1A	PREDICTED: kinesin-like protein KIF1A isoform X5 [Cynoglossus semilaevis]	-	-	-	-	-	-	-
TCONS_00007085	XM_008335662.2	0.866401	20	9	2	miR-338-x|miR-93-x	0.0195774	ADAM28	PREDICTED: zinc metalloproteinase-disintegrin-like batroxstatin-3 [Cynoglossus semilaevis]	-	-	-	-	-	-	-
TCONS_00007085	XM_008335834.2	0.87422	20	2	1	novel-m0620-5p	0.0498363	bmp3	PREDICTED: bone morphogenetic protein 3 [Cynoglossus semilaevis]	-	-	-	-	-	-	-
TCONS_00007085	XM_008338625.2	0.888267	20	5	2	miR-3065-x|miR-452-x	0.00577947	PLIN3	PREDICTED: perilipin-3 [Cynoglossus semilaevis]	-	-	-	-	-	-	GO:0050896//response to stimulus;GO:0007154//cell communication;GO:0050789//regulation of biological process;GO:0044699//single-organism process;GO:0050794//regulation of cellular process;GO:0051716//cellular response to stimulus;GO:0065007//biological regulation;GO:0044763//single-organism cellular process;GO:0044700//single organism signaling;GO:0023052//signaling;GO:0009987//cellular process;G…
TCONS_00007085	XM_017032995.1	0.729959	20	2	1	novel-m0620-5p	0.0498363	PUS7	PREDICTED: pseudouridylate synthase 7 homolog isoform X1 [Cynoglossus semilaevis]	-	-	-	-	-	-	-
TCONS_00007085	XM_017033566.1	0.911513	20	23	4	miR-130-x|miR-144-y|novel-m0175-3p|novel-m0620-5p	0.00192091	Zbtb38	PREDICTED: zinc finger and BTB domain-containing protein 4 [Stegastes partitus]	-	-	-	-	-	-	-
TCONS_00007085	XM_017034601.1	0.852134	20	33	8	miR-3065-x|miR-335-y|miR-495-y|miR-654-y|novel-m0373-3p|novel-m0728-3p|novel-m0729-5p|novel-m0730-3p	3.3052e-07	SEMA3C	PREDICTED: semaphorin-3C [Cynoglossus semilaevis]	-	-	-	-	-	-	GO:0032501//multicellular organismal process;GO:0044707//single-multicellular organism process;GO:0044699//single-organism process
TCONS_00007085	XM_017035348.1	0.897726	20	13	3	novel-m0728-3p|novel-m0729-5p|novel-m0730-3p	0.00334671	IFIT5	PREDICTED: interferon-induced protein with tetratricopeptide repeats 5-like [Cynoglossus semilaevis]	-	-	-	-	-	-	-
TCONS_00007085	XM_017035365.1	0.824636	20	32	4	miR-130-x|miR-338-x|miR-93-x|novel-m0373-3p	0.00672567	ADD3	PREDICTED: gamma-adducin isoform X3 [Cynoglossus semilaevis]	-	-	-	-	-	-	-
TCONS_00007085	XM_017035618.1	0.711416	20	6	2	novel-m0596-3p|novel-m0611-3p	0.00853808	CEBPB	PREDICTED: CCAAT/enhancer-binding protein beta-like isoform X1 [Cynoglossus semilaevis]	-	-	-	-	-	GO:1901363//heterocyclic compound binding;GO:0097159//organic cyclic compound binding;GO:0003676//nucleic acid binding;GO:0003677//DNA binding;GO:0001071//nucleic acid binding transcription factor activity;GO:0005488//binding	GO:1901362//organic cyclic compound biosynthetic process;GO:0034645//cellular macromolecule biosynthetic process;GO:0043207//response to external biotic stimulus;GO:0008152//metabolic process;GO:0044238//primary metabolic process;GO:0090304//nucleic acid metabolic process;GO:0044237//cellular metabolic process;GO:1901360//organic cyclic compound metabolic process;GO:0016070//RNA metabolic process…
TCONS_00007085	XM_017035720.1	0.883718	20	12	3	novel-m0728-3p|novel-m0729-5p|novel-m0730-3p	0.00261657	Plxnd1	PREDICTED: plexin-D1 [Cynoglossus semilaevis]	-	-	-	-	GO:0031224//intrinsic component of membrane;GO:0005623//cell;GO:0016020//membrane;GO:0044425//membrane part;GO:0044464//cell part	-	GO:0032501//multicellular organismal process;GO:0044707//single-multicellular organism process;GO:0044699//single-organism process;GO:0044763//single-organism cellular process;GO:0009987//cellular process;GO:0007154//cell communication
TCONS_00007085	XM_017036907.1	0.745963	20	14	3	novel-m0728-3p|novel-m0729-5p|novel-m0730-3p	0.00419078	Bhlhe40	PREDICTED: class E basic helix-loop-helix protein 40 [Cynoglossus semilaevis]	-	-	-	-	GO:0043229//intracellular organelle;GO:0043226//organelle;GO:0044464//cell part;GO:0044424//intracellular part;GO:0005622//intracellular;GO:0005623//cell;GO:0043227//membrane-bounded organelle;GO:0043231//intracellular membrane-bounded organelle	GO:0005515//protein binding;GO:0005488//binding	GO:0010467//gene expression;GO:0018130//heterocycle biosynthetic process;GO:1901360//organic cyclic compound metabolic process;GO:0044237//cellular metabolic process;GO:0019438//aromatic compound biosynthetic process;GO:0008152//metabolic process;GO:0009987//cellular process;GO:0044260//cellular macromolecule metabolic process;GO:0071704//organic substance metabolic process;GO:1901362//organic cy…
TCONS_00007085	XM_017037829.1	0.707484	20	2	1	miR-1694-y	0.0498363	44446	PREDICTED: septin-7 isoform X2 [Cynoglossus semilaevis]	-	-	-	-	-	-	-
TCONS_00007085	XM_017038207.1	0.890214	20	2	1	miR-495-y	0.0498363	PTPN6	PREDICTED: tyrosine-protein phosphatase non-receptor type 6 [Cynoglossus semilaevis]	Cellular Processes;Environmental Information Processing	Cellular commiunity;Signal transduction	ko04520//Adherens junction;ko04630//Jak-STAT signaling pathway	K05697	-	-	-
TCONS_00007085	XM_017040091.1	0.909477	20	13	3	novel-m0728-3p|novel-m0729-5p|novel-m0730-3p	0.00334671	ABI3BP	PREDICTED: target of Nesh-SH3 isoform X5 [Cynoglossus semilaevis]	-	-	-	-	-	-	-
TCONS_00007085	XM_017041411.1	0.87938	20	2	1	miR-144-y	0.0498363	RPS6KL1	PREDICTED: ribosomal protein S6 kinase-like 1 [Cynoglossus semilaevis]	-	-	-	-	-	-	-
TCONS_00007383	XM_008310283.2	0.848057	17	34	6	miR-223-y|miR-301-x|miR-4968-y|novel-m0281-5p|novel-m0577-5p|novel-m0640-3p	3.49076e-05	arnt2	PREDICTED: aryl hydrocarbon receptor nuclear translocator 2 isoform X5 [Cynoglossus semilaevis]	-	-	-	-	-	-	-
TCONS_00007383	XM_008311957.2	0.816479	17	9	2	novel-m0242-3p|novel-m0577-5p	0.0142651	-	PREDICTED: uncharacterized protein LOC103380136 [Cynoglossus semilaevis]	-	-	-	-	-	-	-
TCONS_00007383	XM_008312346.2	0.793282	17	45	4	miR-21-y|miR-223-y|novel-m0281-5p|novel-m0640-3p	0.0125224	DNMT3A	PREDICTED: DNA (cytosine-5)-methyltransferase 3A isoform X2 [Cynoglossus semilaevis]	Metabolism	Amino acid metabolism;Global and Overview	ko01100//Metabolic pathways;ko00270//Cysteine and methionine metabolism	K17398	-	-	-
TCONS_00007383	XM_008314465.2	0.822697	17	2	2	novel-m0268-3p|novel-m0270-3p	0.000433082	FBRS	PREDICTED: probable fibrosin-1 isoform X2 [Cynoglossus semilaevis]	-	-	-	-	-	-	-
TCONS_00007383	XM_008315092.2	0.77903	17	18	3	miR-21-y|miR-4968-y|novel-m0543-3p	0.00548222	Fam20c	PREDICTED: extracellular serine/threonine protein kinase FAM20C-like [Cynoglossus semilaevis]	-	-	-	-	-	-	-
TCONS_00007383	XM_008317690.2	0.749714	17	2	1	miR-221-x	0.0424421	SLC5A7	PREDICTED: high affinity choline transporter 1-like [Cynoglossus semilaevis]	-	-	-	-	GO:0016020//membrane;GO:0044425//membrane part;GO:0031224//intrinsic component of membrane	-	GO:0009987//cellular process;GO:0044699//single-organism process;GO:0051179//localization;GO:0051234//establishment of localization;GO:0044763//single-organism cellular process
TCONS_00007383	XM_008318445.2	0.714356	17	25	4	miR-4968-y|novel-m0543-3p|novel-m0577-5p|novel-m0668-3p	0.00139147	SPEN	PREDICTED: msx2-interacting protein isoform X1 [Cynoglossus semilaevis]	-	-	-	-	-	GO:0005488//binding;GO:0097159//organic cyclic compound binding	-
TCONS_00007383	XM_008319546.2	0.773589	17	9	3	miR-21-y|miR-301-x|miR-4968-y	0.000636634	DNMT3B	PREDICTED: DNA (cytosine-5)-methyltransferase 3B-like isoform X1 [Paralichthys olivaceus]	Metabolism	Global and Overview;Amino acid metabolism	ko01100//Metabolic pathways;ko00270//Cysteine and methionine metabolism	K17399	-	-	-
TCONS_00007383	XM_008320088.2	0.803942	17	15	3	miR-4968-y|novel-m0190-3p|novel-m0543-3p	0.00318221	Dnajc14	PREDICTED: dnaJ homolog subfamily C member 14 [Cynoglossus semilaevis]	-	-	-	-	-	-	-
TCONS_00007383	XM_008320324.2	0.8652	17	15	2	novel-m0268-3p|novel-m0270-3p	0.0385682	COL4A6	PREDICTED: collagen alpha-6(IV) chain isoform X2 [Cynoglossus semilaevis]	Cellular Processes;Environmental Information Processing	Signaling molecules and interaction;Cellular commiunity	ko04510//Focal adhesion;ko04512//ECM-receptor interaction	K06237	-	-	-
TCONS_00007383	XM_008320900.1	0.738194	17	2	1	miR-223-y	0.0424421	Trim39	PREDICTED: zinc finger protein RFP-like, partial [Cynoglossus semilaevis]	-	-	-	-	-	-	-
TCONS_00007383	XM_008321130.2	0.710076	17	14	4	miR-21-y|miR-223-y|novel-m0242-3p|novel-m0543-3p	0.000127546	CBFA2T2	PREDICTED: protein CBFA2T2 [Cynoglossus semilaevis]	-	-	-	-	-	-	-
TCONS_00007383	XM_008322854.2	0.794617	17	2	1	novel-m0668-3p	0.0424421	Map7d1	PREDICTED: MAP7 domain-containing protein 1-like [Cynoglossus semilaevis]	-	-	-	-	-	-	-
TCONS_00007383	XM_008323063.1	0.725569	17	8	2	miR-301-x|novel-m0668-3p	0.0112365	AKT1	PREDICTED: RAC-alpha serine/threonine-protein kinase isoform X1 [Cynoglossus semilaevis]	Cellular Processes;Environmental Information Processing;Organismal Systems	Cell growth and death;Immune system;Signal transduction;Circulatory system;Endocrine system;Cellular commiunity	ko04010//MAPK signaling pathway;ko04510//Focal adhesion;ko04261//Adrenergic signaling in cardiomyocytes;ko04530//Tight junction;ko04910//Insulin signaling pathway;ko04068//FoxO signaling pathway;ko04012//ErbB signaling pathway;ko04630//Jak-STAT signaling pathway;ko04914//Progesterone-mediated oocyte maturation;ko04920//Adipocytokine signaling pathway;ko04210//Apoptosis;ko04370//VEGF signaling pat…	K04456	-	GO:0016740//transferase activity;GO:0036094//small molecule binding;GO:0003824//catalytic activity;GO:0016772//transferase activity, transferring phosphorus-containing groups;GO:0004672//protein kinase activity;GO:0001883//purine nucleoside binding;GO:0097367//carbohydrate derivative binding;GO:0001882//nucleoside binding;GO:0016773//phosphotransferase activity, alcohol group as acceptor;GO:00325…	GO:0006793//phosphorus metabolic process;GO:0043170//macromolecule metabolic process;GO:0044237//cellular metabolic process;GO:0044238//primary metabolic process;GO:0006796//phosphate-containing compound metabolic process;GO:0043412//macromolecule modification;GO:0036211//protein modification process;GO:0019538//protein metabolic process;GO:0009987//cellular process;GO:0044260//cellular macromole…
TCONS_00007383	XM_008324924.2	0.736082	17	14	3	miR-223-y|miR-301-x|novel-m0281-5p	0.00258009	VAV2	PREDICTED: guanine nucleotide exchange factor VAV2 isoform X3 [Cynoglossus semilaevis]	Cellular Processes	Cellular commiunity;Cell motility	ko04510//Focal adhesion;ko04810//Regulation of actin cytoskeleton	K05730	-	-	-
TCONS_00007383	XM_008325581.2	0.703142	17	22	3	miR-301-x|novel-m0268-3p|novel-m0270-3p	0.00980655	il1b	PREDICTED: interleukin-1 beta-like [Cynoglossus semilaevis]	Organismal Systems;Environmental Information Processing;Cellular Processes	Immune system;Cell growth and death;Signaling molecules and interaction;Signal transduction	ko04010//MAPK signaling pathway;ko04060//Cytokine-cytokine receptor interaction;ko04210//Apoptosis;ko04620//Toll-like receptor signaling pathway;ko04621//NOD-like receptor signaling pathway;ko04623//Cytosolic DNA-sensing pathway	K04519	-	-	-
TCONS_00007383	XM_008329022.2	0.741671	17	8	2	novel-m0038-3p|novel-m0281-5p	0.0112365	FAM43A	PREDICTED: protein FAM43A isoform X1 [Cynoglossus semilaevis]	-	-	-	-	-	-	-
TCONS_00007383	XM_008329117.2	0.807644	17	2	1	novel-m0577-5p	0.0424421	Wnt6	PREDICTED: protein Wnt-6-like [Cynoglossus semilaevis]	Organismal Systems;Environmental Information Processing	Signal transduction;Endocrine system	ko04310//Wnt signaling pathway;ko04916//Melanogenesis;ko04340//Hedgehog signaling pathway	K00445	-	-	-
TCONS_00007383	XM_008329344.1	0.732721	17	24	5	novel-m0190-3p|novel-m0242-3p|novel-m0281-5p|novel-m0543-3p|novel-m0668-3p	7.98388e-05	Tbc1d10b	PREDICTED: TBC1 domain family member 10B [Cynoglossus semilaevis]	-	-	-	-	-	-	-
TCONS_00007383	XM_008329633.2	0.710017	17	19	3	miR-21-y|miR-4968-y|novel-m0577-5p	0.00642351	LRRC4B	PREDICTED: leucine-rich repeat-containing protein 4B [Cynoglossus semilaevis]	Environmental Information Processing	Signaling molecules and interaction	ko04514//Cell adhesion molecules (CAMs)	K16360	-	-	-
TCONS_00007383	XM_008330616.1	0.736403	17	12	2	miR-223-y|miR-4968-y	0.0251786	COL1A1	PREDICTED: collagen alpha-1(I) chain-like [Cynoglossus semilaevis]	Cellular Processes;Environmental Information Processing	Signaling molecules and interaction;Cellular commiunity	ko04510//Focal adhesion;ko04512//ECM-receptor interaction	K06236	-	-	-
TCONS_00007383	XM_008331123.2	0.701518	17	7	2	novel-m0242-3p|novel-m0668-3p	0.00853492	NR5A2	PREDICTED: nuclear receptor subfamily 5 group A member 2-like isoform X1 [Cynoglossus semilaevis]	-	-	-	-	GO:0005622//intracellular;GO:0043229//intracellular organelle;GO:0005623//cell;GO:0044464//cell part;GO:0043227//membrane-bounded organelle;GO:0044424//intracellular part;GO:0043226//organelle;GO:0043231//intracellular membrane-bounded organelle	GO:0001071//nucleic acid binding transcription factor activity;GO:0004872//receptor activity;GO:0046872//metal ion binding;GO:0005488//binding;GO:0003677//DNA binding;GO:1901363//heterocyclic compound binding;GO:0060089//molecular transducer activity;GO:0004871//signal transducer activity;GO:0003676//nucleic acid binding;GO:0038023//signaling receptor activity;GO:0043169//cation binding;GO:009715…	GO:0009719//response to endogenous stimulus;GO:0006725//cellular aromatic compound metabolic process;GO:0097659//nucleic acid-templated transcription;GO:0008152//metabolic process;GO:0043170//macromolecule metabolic process;GO:0034645//cellular macromolecule biosynthetic process;GO:0019438//aromatic compound biosynthetic process;GO:0032774//RNA biosynthetic process;GO:0034641//cellular nitrogen c…
TCONS_00007383	XM_008332462.2	0.720748	17	9	2	miR-221-x|miR-223-y	0.0142651	Rexo1	PREDICTED: RNA exonuclease 1 homolog isoform X2 [Cynoglossus semilaevis]	Genetic Information Processing	Translation	ko03008//Ribosome biogenesis in eukaryotes	K14570	-	-	-
TCONS_00007383	XM_008332774.2	0.725657	17	12	2	novel-m0038-3p|novel-m0281-5p	0.0251786	CA4	PREDICTED: carbonic anhydrase 4-like [Cynoglossus semilaevis]	Metabolism	Energy metabolism	ko00910//Nitrogen metabolism	K18246	-	-	-
TCONS_00007383	XM_008333917.2	0.702865	17	9	2	miR-221-x|novel-m0668-3p	0.0142651	MBNL1	PREDICTED: muscleblind-like protein 1 isoform X13 [Cynoglossus semilaevis]	-	-	-	-	-	-	-
TCONS_00007383	XM_008333919.2	0.725183	17	8	2	miR-221-x|novel-m0668-3p	0.0112365	MBNL1	PREDICTED: muscleblind-like protein 1 isoform X15 [Cynoglossus semilaevis]	-	-	-	-	-	-	-
TCONS_00007383	XM_008333983.2	0.811434	17	16	2	miR-221-x|miR-301-x	0.0435259	ptch1	PREDICTED: protein patched homolog 2 [Cynoglossus semilaevis]	Environmental Information Processing	Signal transduction	ko04340//Hedgehog signaling pathway	K06225	-	-	-
TCONS_00007383	XM_008334070.2	0.757878	17	3	2	novel-m0268-3p|novel-m0270-3p	0.00128282	STK25	PREDICTED: serine/threonine-protein kinase 25 [Cynoglossus semilaevis]	-	-	-	-	-	-	-
TCONS_00007383	XM_008335928.2	0.85804	17	1	1	novel-m0038-3p	0.0214376	Rexo1	PREDICTED: RNA exonuclease 1 homolog isoform X2 [Cynoglossus semilaevis]	Genetic Information Processing	Translation	ko03008//Ribosome biogenesis in eukaryotes	K14570	-	-	-
TCONS_00007383	XM_008338558.2	0.741502	17	14	5	miR-223-y|miR-4968-y|novel-m0038-3p|novel-m0640-3p|novel-m0668-3p	4.27812e-06	Polrmt	PREDICTED: DNA-directed RNA polymerase, mitochondrial isoform X1 [Cynoglossus semilaevis]	-	-	-	-	-	-	-
TCONS_00007383	XM_017031737.1	0.784984	17	10	4	miR-4968-y|novel-m0268-3p|novel-m0270-3p|novel-m0668-3p	2.82219e-05	MLLT10	PREDICTED: protein AF-10 isoform X3 [Cynoglossus semilaevis]	-	-	-	-	-	-	-
TCONS_00007383	XM_017031775.1	0.765058	17	5	2	miR-301-x|novel-m0640-3p	0.00416874	Xrcc2	PREDICTED: DNA repair protein XRCC2 isoform X3 [Cynoglossus semilaevis]	Genetic Information Processing	Replication and repair	ko03440//Homologous recombination	K10879	-	-	-
TCONS_00007383	XM_017034843.1	0.744653	17	16	2	miR-4968-y|novel-m0668-3p	0.0435259	PICALM	PREDICTED: phosphatidylinositol-binding clathrin assembly protein-like isoform X3 [Cynoglossus semilaevis]	-	-	-	-	-	-	-
TCONS_00007383	XM_017035044.1	0.826318	17	8	2	miR-21-y|novel-m0242-3p	0.0112365	htt	PREDICTED: huntingtin isoform X3 [Cynoglossus semilaevis]	-	-	-	-	-	-	-
TCONS_00007383	XM_017036098.1	0.701718	17	15	2	miR-21-y|miR-4968-y	0.0385682	pssA	PREDICTED: CDP-diacylglycerol--serine O-phosphatidyltransferase isoform X2 [Cynoglossus semilaevis]	-	-	-	-	-	GO:0003824//catalytic activity;GO:0016772//transferase activity, transferring phosphorus-containing groups;GO:0016740//transferase activity	-
TCONS_00007383	XM_017039701.1	0.781959	17	15	2	novel-m0075-3p|novel-m0190-3p	0.0385682	Ttll4	PREDICTED: tubulin polyglutamylase TTLL4 isoform X1 [Cynoglossus semilaevis]	-	-	-	-	-	-	-
TCONS_00007383	XM_017039781.1	0.704643	17	8	3	miR-221-x|novel-m0281-5p|novel-m0668-3p	0.000430142	LMO7	PREDICTED: LIM domain only protein 7 isoform X3 [Cynoglossus semilaevis]	Cellular Processes	Cellular commiunity	ko04520//Adherens junction	K06084	-	-	-
TCONS_00007383	XM_017040123.1	0.783653	17	11	2	novel-m0268-3p|novel-m0270-3p	0.0212491	Myo10	PREDICTED: LOW QUALITY PROTEIN: unconventional myosin-X-like [Cynoglossus semilaevis]	-	-	-	-	-	-	-
TCONS_00007383	XM_017041301.1	0.778689	17	8	2	miR-301-x|novel-m0640-3p	0.0112365	Mgat1	PREDICTED: alpha-1,3-mannosyl-glycoprotein 2-beta-N-acetylglucosaminyltransferase-like [Cynoglossus semilaevis]	Metabolism	Global and Overview;Glycan biosynthesis and metabolism	ko01100//Metabolic pathways;ko00510//N-Glycan biosynthesis	K00726	-	-	-
TCONS_00007383	XM_017041806.1	0.852089	17	9	2	novel-m0190-3p|novel-m0543-3p	0.0142651	PLD2	PREDICTED: phospholipase D2 isoform X1 [Cynoglossus semilaevis]	Cellular Processes;Metabolism;Organismal Systems	Transport and catabolism;Lipid metabolism;Global and Overview;Endocrine system	ko01100//Metabolic pathways;ko01110//Biosynthesis of secondary metabolites;ko04144//Endocytosis;ko04912//GnRH signaling pathway;ko00564//Glycerophospholipid metabolism;ko00565//Ether lipid metabolism	K01115	-	-	-
TCONS_00007383	XM_017042084.1	0.777207	17	5	2	novel-m0268-3p|novel-m0270-3p	0.00416874	COL4A6	PREDICTED: collagen alpha-4(IV) chain-like [Cynoglossus semilaevis]	Cellular Processes;Environmental Information Processing	Signaling molecules and interaction;Cellular commiunity	ko04510//Focal adhesion;ko04512//ECM-receptor interaction	K06237	-	-	-
TCONS_00007383	XM_017042989.1	0.711762	17	5	2	miR-223-y|miR-301-x	0.00416874	RGS3	PREDICTED: regulator of G-protein signaling 3-like [Cynoglossus semilaevis]	-	-	-	-	-	-	-
TCONS_00007504	XM_008313241.2	0.876927	14	24	11	novel-m0124-5p|novel-m0334-5p|novel-m0739-3p|novel-m0776-3p|novel-m0803-3p|novel-m0873-3p|novel-m0961-3p|novel-m0962-3p|novel-m0965-3p|novel-m1006-3p|novel-m1009-3p	4.76155e-16	PLCB4	PREDICTED: 1-phosphatidylinositol 4,5-bisphosphate phosphodiesterase beta-4 isoform X2 [Cynoglossus semilaevis]	Metabolism;Cellular Processes;Organismal Systems;Environmental Information Processing	Carbohydrate metabolism;Global and Overview;Cellular commiunity;Signal transduction;Endocrine system;Circulatory system	ko01100//Metabolic pathways;ko04020//Calcium signaling pathway;ko04261//Adrenergic signaling in cardiomyocytes;ko04310//Wnt signaling pathway;ko04916//Melanogenesis;ko04270//Vascular smooth muscle contraction;ko04070//Phosphatidylinositol signaling system;ko04912//GnRH signaling pathway;ko04540//Gap junction;ko00562//Inositol phosphate metabolism	K05858	-	-	-
TCONS_00007504	XM_008332014.2	0.868242	14	17	10	novel-m0124-5p|novel-m0739-3p|novel-m0776-3p|novel-m0803-3p|novel-m0873-3p|novel-m0961-3p|novel-m0962-3p|novel-m0965-3p|novel-m1006-3p|novel-m1009-3p	7.36011e-16	fam126a	PREDICTED: hyccin isoform X1 [Cynoglossus semilaevis]	-	-	-	-	-	-	-
TCONS_00007504	XM_008333651.2	0.864996	14	15	9	novel-m0739-3p|novel-m0776-3p|novel-m0803-3p|novel-m0873-3p|novel-m0961-3p|novel-m0962-3p|novel-m0965-3p|novel-m1006-3p|novel-m1009-3p	2.96427e-14	Zbtb41	PREDICTED: zinc finger and BTB domain-containing protein 41 [Cynoglossus semilaevis]	-	-	-	-	-	-	-
TCONS_00007504	XM_017033344.1	0.85125	14	2	1	novel-m0334-5p	0.0350192	IQUB	PREDICTED: IQ and ubiquitin-like domain-containing protein isoform X2 [Cynoglossus semilaevis]	-	-	-	-	-	-	-
TCONS_00007504	XM_017033618.1	0.818611	14	26	10	novel-m0334-5p|novel-m0739-3p|novel-m0776-3p|novel-m0803-3p|novel-m0873-3p|novel-m0961-3p|novel-m0962-3p|novel-m0965-3p|novel-m1006-3p|novel-m1009-3p	1.92673e-13	KLHL29	PREDICTED: kelch-like protein 29 isoform X2 [Cynoglossus semilaevis]	-	-	-	-	-	-	-
TCONS_00007504	XM_017034835.1	0.867438	14	21	10	novel-m0334-5p|novel-m0739-3p|novel-m0776-3p|novel-m0803-3p|novel-m0873-3p|novel-m0961-3p|novel-m0962-3p|novel-m0965-3p|novel-m1006-3p|novel-m1009-3p	1.30999e-14	Picalm	PREDICTED: phosphatidylinositol-binding clathrin assembly protein-like isoform X1 [Cynoglossus semilaevis]	-	-	-	-	-	-	-
TCONS_00007687	XM_008307988.1	0.857845	18	10	2	miR-222-x|novel-m0288-3p	0.0196741	shisa2	PREDICTED: protein shisa-2 homolog [Cynoglossus semilaevis]	-	-	-	-	-	-	-
TCONS_00007687	XM_008308672.2	0.705071	18	36	7	miR-204-x|miR-211-x|miR-222-x|novel-m0288-3p|novel-m0543-3p|novel-m0784-5p|novel-m0996-5p	4.85437e-06	USP32	PREDICTED: ubiquitin carboxyl-terminal hydrolase 32 isoform X2 [Cynoglossus semilaevis]	-	-	-	-	-	-	-
TCONS_00007687	XM_008308674.2	0.715072	18	36	7	miR-204-x|miR-211-x|miR-222-x|novel-m0288-3p|novel-m0543-3p|novel-m0784-5p|novel-m0996-5p	4.85437e-06	USP32	PREDICTED: ubiquitin carboxyl-terminal hydrolase 32 isoform X4 [Cynoglossus semilaevis]	-	-	-	-	-	-	-
TCONS_00007687	XM_008312910.2	0.893459	18	9	2	miR-222-x|novel-m0288-3p	0.0159532	batf	PREDICTED: basic leucine zipper transcriptional factor ATF-like [Cynoglossus semilaevis]	-	-	-	-	GO:0043229//intracellular organelle;GO:0043227//membrane-bounded organelle;GO:0043231//intracellular membrane-bounded organelle;GO:0043226//organelle;GO:0005623//cell;GO:0044464//cell part;GO:0005622//intracellular;GO:0044424//intracellular part	GO:0003677//DNA binding;GO:0001071//nucleic acid binding transcription factor activity;GO:0005488//binding;GO:1901363//heterocyclic compound binding;GO:0097159//organic cyclic compound binding;GO:0003676//nucleic acid binding	GO:0006725//cellular aromatic compound metabolic process;GO:0046631//alpha-beta T cell activation;GO:0048731//system development;GO:0002562//somatic diversification of immune receptors via germline recombination within a single locus;GO:0006807//nitrogen compound metabolic process;GO:0044238//primary metabolic process;GO:0043367//CD4-positive, alpha-beta T cell differentiation;GO:0042770//signal …
TCONS_00007687	XM_008313912.2	0.766686	18	23	3	miR-204-x|miR-211-x|novel-m0543-3p	0.0131007	Camk2g	PREDICTED: calcium/calmodulin-dependent protein kinase type II subunit gamma isoform X7 [Cynoglossus semilaevis]	Organismal Systems;Environmental Information Processing;Cellular Processes	Circulatory system;Endocrine system;Signal transduction;Cell growth and death	ko04020//Calcium signaling pathway;ko04261//Adrenergic signaling in cardiomyocytes;ko04310//Wnt signaling pathway;ko04916//Melanogenesis;ko04012//ErbB signaling pathway;ko04912//GnRH signaling pathway;ko04114//Oocyte meiosis	K04515	-	-	-
TCONS_00007687	XM_008320088.2	0.76721	18	15	2	novel-m0288-3p|novel-m0543-3p	0.0429173	Dnajc14	PREDICTED: dnaJ homolog subfamily C member 14 [Cynoglossus semilaevis]	-	-	-	-	-	-	-
TCONS_00007687	XM_008323486.1	0.863191	18	2	1	novel-m0288-3p	0.04491	TNC	PREDICTED: tenascin [Cynoglossus semilaevis]	Environmental Information Processing;Cellular Processes	Signaling molecules and interaction;Cellular commiunity	ko04510//Focal adhesion;ko04512//ECM-receptor interaction	K06252	-	-	-
TCONS_00007687	XM_008327298.2	0.805641	18	12	3	novel-m0543-3p|novel-m0784-5p|novel-m0996-5p	0.00190555	OGT	PREDICTED: UDP-N-acetylglucosamine--peptide N-acetylglucosaminyltransferase 110 kDa subunit isoform X2 [Cynoglossus semilaevis]	Metabolism	Glycan biosynthesis and metabolism	ko00514//Other types of O-glycan biosynthesis	K09667	-	-	-
TCONS_00007687	XM_008333195.2	0.784097	18	5	3	miR-204-x|miR-211-x|novel-m0234-5p	9.57653e-05	ATP6V1A	PREDICTED: V-type proton ATPase catalytic subunit A-like [Cynoglossus semilaevis]	Cellular Processes;Metabolism	Transport and catabolism;Global and Overview;Energy metabolism	ko01100//Metabolic pathways;ko04145//Phagosome;ko00190//Oxidative phosphorylation	K02145	-	-	-
TCONS_00007687	XM_008333198.2	0.704528	18	27	5	miR-122-x|miR-204-x|miR-211-x|miR-222-x|novel-m0288-3p	0.000197242	SLC7A3	PREDICTED: cationic amino acid transporter 3 [Cynoglossus semilaevis]	-	-	-	-	-	-	-
TCONS_00007687	XM_008335409.2	0.905581	18	23	3	miR-122-x|miR-222-x|novel-m0288-3p	0.0131007	Gnaq	PREDICTED: guanine nucleotide-binding protein subunit alpha-11-like [Cynoglossus semilaevis]	Cellular Processes;Environmental Information Processing;Organismal Systems	Endocrine system;Circulatory system;Signal transduction;Cellular commiunity	ko04020//Calcium signaling pathway;ko04261//Adrenergic signaling in cardiomyocytes;ko04916//Melanogenesis;ko04270//Vascular smooth muscle contraction;ko04912//GnRH signaling pathway;ko04540//Gap junction	K04634	-	GO:0000166//nucleotide binding;GO:0036094//small molecule binding;GO:0003824//catalytic activity;GO:0032403//protein complex binding;GO:0001883//purine nucleoside binding;GO:0097159//organic cyclic compound binding;GO:0060089//molecular transducer activity;GO:0032550//purine ribonucleoside binding;GO:1901363//heterocyclic compound binding;GO:0032549//ribonucleoside binding;GO:0017076//purine nucl…	GO:0006793//phosphorus metabolic process;GO:0009117//nucleotide metabolic process;GO:0019693//ribose phosphate metabolic process;GO:1901575//organic substance catabolic process;GO:0046700//heterocycle catabolic process;GO:0006725//cellular aromatic compound metabolic process;GO:0006796//phosphate-containing compound metabolic process;GO:0009261//ribonucleotide catabolic process;GO:0050896//respon…
TCONS_00007687	XM_008336609.2	0.803943	18	2	1	miR-222-x	0.04491	pop5	PREDICTED: ribonuclease P/MRP protein subunit POP5-like [Cynoglossus semilaevis]	Genetic Information Processing	Translation	ko03013//RNA transport;ko03008//Ribosome biogenesis in eukaryotes	K03537	-	-	-
TCONS_00007687	XM_017036098.1	0.728488	18	15	2	novel-m0490-5p|novel-m0863-5p	0.0429173	pssA	PREDICTED: CDP-diacylglycerol--serine O-phosphatidyltransferase isoform X2 [Cynoglossus semilaevis]	-	-	-	-	-	GO:0003824//catalytic activity;GO:0016772//transferase activity, transferring phosphorus-containing groups;GO:0016740//transferase activity	-
TCONS_00007687	XM_017037997.1	0.929871	18	1	1	novel-m0288-3p	0.0226986	ARHGEF1	PREDICTED: rho guanine nucleotide exchange factor 1 isoform X7 [Cynoglossus semilaevis]	Cellular Processes;Organismal Systems	Circulatory system;Cell motility	ko04810//Regulation of actin cytoskeleton;ko04270//Vascular smooth muscle contraction	K12330	-	-	-
TCONS_00007687	XM_017038023.1	0.919507	18	25	4	miR-204-x|miR-211-x|miR-222-x|novel-m0288-3p	0.00175089	Dennd4b	PREDICTED: DENN domain-containing protein 4B isoform X1 [Cynoglossus semilaevis]	-	-	-	-	-	-	-
TCONS_00007687	XM_017038792.1	0.857052	18	11	2	miR-217-x|novel-m0554-3p	0.023724	SYT16	PREDICTED: synaptotagmin-16 isoform X5 [Cynoglossus semilaevis]	-	-	-	-	-	-	-
TCONS_00007693	XM_008307231.2	0.847785	69	31	12	miR-194-x|miR-30-x|miR-320-y|miR-3529-x|miR-377-y|miR-382-x|miR-4301-x|miR-551-x|miR-735-y|miR-95-x|novel-m0261-5p|novel-m0682-3p	2.75913e-06	RALGPS2	PREDICTED: ras-specific guanine nucleotide-releasing factor RalGPS2 isoform X2 [Cynoglossus semilaevis]	-	-	-	-	GO:0005623//cell;GO:0044464//cell part	-	GO:0007165//signal transduction;GO:0050789//regulation of biological process;GO:0044699//single-organism process;GO:0023052//signaling;GO:0050794//regulation of cellular process;GO:0035556//intracellular signal transduction;GO:0050896//response to stimulus;GO:0044763//single-organism cellular process;GO:0065007//biological regulation;GO:0044700//single organism signaling;GO:0009987//cellular proc…
TCONS_00007693	XM_008307302.2	0.886518	69	58	22	miR-17-y|miR-2885-y|miR-582-x|miR-628-x|miR-95-x|novel-m0260-3p|novel-m0356-3p|novel-m0682-3p|novel-m0774-3p|novel-m0821-3p|novel-m0822-3p|novel-m0851-3p|novel-m0860-3p|novel-m0878-3p|novel-m0927-3p|novel-m0950-3p|novel-m0963-3p|novel-m0964-3p|novel-m0969-3p|novel-m0970-3p|novel-m0984-3p|novel-m1087-3p	9.02619e-11	TGFB3	PREDICTED: transforming growth factor beta-3 [Cynoglossus semilaevis]	Environmental Information Processing;Cellular Processes	Signal transduction;Signaling molecules and interaction;Cell growth and death;Transport and catabolism	ko04010//MAPK signaling pathway;ko04144//Endocytosis;ko04060//Cytokine-cytokine receptor interaction;ko04068//FoxO signaling pathway;ko04110//Cell cycle;ko04350//TGF-beta signaling pathway	K13377	-	-	-
TCONS_00007693	XM_008307726.1	0.859154	69	3	2	miR-326-y|miR-424-x	0.0211464	Vav3	PREDICTED: guanine nucleotide exchange factor VAV3 isoform X2 [Cynoglossus semilaevis]	Cellular Processes	Cellular commiunity;Cell motility	ko04510//Focal adhesion;ko04810//Regulation of actin cytoskeleton	K05730	-	GO:0043169//cation binding;GO:0005488//binding;GO:0005088//Ras guanyl-nucleotide exchange factor activity;GO:0043167//ion binding;GO:0005085//guanyl-nucleotide exchange factor activity;GO:0098772//molecular function regulator	GO:0009987//cellular process;GO:0035556//intracellular signal transduction;GO:0007264//small GTPase mediated signal transduction;GO:0044700//single organism signaling;GO:0051716//cellular response to stimulus;GO:0065009//regulation of molecular function;GO:0043087//regulation of GTPase activity;GO:0023052//signaling;GO:0065007//biological regulation;GO:0007165//signal transduction;GO:0050789//reg…
TCONS_00007693	XM_008308745.1	0.919904	69	2	2	miR-511-x|novel-m0260-3p	0.00747067	A2M	PREDICTED: LOW QUALITY PROTEIN: alpha-2-macroglobulin-like [Cynoglossus semilaevis]	-	-	-	-	-	-	-
TCONS_00007693	XM_008308813.2	0.871717	69	14	5	miR-4301-x|miR-493-x|miR-627-y|miR-735-y|novel-m0261-5p	0.00465367	CYP2G1	PREDICTED: cytochrome P450 2F5-like [Cynoglossus semilaevis]	-	-	-	-	-	GO:0016491//oxidoreductase activity;GO:0046872//metal ion binding;GO:0043167//ion binding;GO:1901363//heterocyclic compound binding;GO:0046914//transition metal ion binding;GO:0005488//binding;GO:0004497//monooxygenase activity;GO:0003824//catalytic activity;GO:0046906//tetrapyrrole binding;GO:0097159//organic cyclic compound binding;GO:0043169//cation binding	GO:0008152//metabolic process;GO:0044710//single-organism metabolic process;GO:0044699//single-organism process
TCONS_00007693	XM_008309014.1	0.882455	69	8	4	miR-377-y|miR-5606-x|miR-735-y|novel-m0682-3p	0.00281963	Ehd2	PREDICTED: EH domain-containing protein 2 isoform X2 [Cynoglossus semilaevis]	Cellular Processes	Transport and catabolism	ko04144//Endocytosis	K12469	-	GO:0036094//small molecule binding;GO:0001882//nucleoside binding;GO:0032549//ribonucleoside binding;GO:0097159//organic cyclic compound binding;GO:0046872//metal ion binding;GO:0001883//purine nucleoside binding;GO:0043167//ion binding;GO:0005488//binding;GO:0097367//carbohydrate derivative binding;GO:0043169//cation binding;GO:1901363//heterocyclic compound binding;GO:0032550//purine ribonucleo…	GO:0044699//single-organism process;GO:0044237//cellular metabolic process;GO:0046434//organophosphate catabolic process;GO:0008152//metabolic process;GO:0055086//nucleobase-containing small molecule metabolic process;GO:0006725//cellular aromatic compound metabolic process;GO:0006796//phosphate-containing compound metabolic process;GO:1901360//organic cyclic compound metabolic process;GO:0072521…
TCONS_00007693	XM_008309218.2	0.896106	69	33	20	miR-218-y|miR-3130-y|miR-493-x|miR-6854-x|novel-m0261-5p|novel-m0356-3p|novel-m0774-3p|novel-m0821-3p|novel-m0822-3p|novel-m0851-3p|novel-m0860-3p|novel-m0878-3p|novel-m0927-3p|novel-m0950-3p|novel-m0963-3p|novel-m0964-3p|novel-m0969-3p|novel-m0970-3p|novel-m0984-3p|novel-m1087-3p	9.39719e-15	LIMK1	PREDICTED: LIM domain kinase 1-like isoform X2 [Cynoglossus semilaevis]	Cellular Processes	Cell motility	ko04810//Regulation of actin cytoskeleton	K05743	-	GO:0016772//transferase activity, transferring phosphorus-containing groups;GO:0003824//catalytic activity;GO:0043167//ion binding;GO:0032549//ribonucleoside binding;GO:0032550//purine ribonucleoside binding;GO:0005488//binding;GO:0043169//cation binding;GO:0001882//nucleoside binding;GO:0097367//carbohydrate derivative binding;GO:0046914//transition metal ion binding;GO:0036094//small molecule b…	GO:0044238//primary metabolic process;GO:0043412//macromolecule modification;GO:0044260//cellular macromolecule metabolic process;GO:0008152//metabolic process;GO:0044237//cellular metabolic process;GO:0044267//cellular protein metabolic process;GO:0009987//cellular process;GO:0019538//protein metabolic process;GO:0043170//macromolecule metabolic process;GO:0006464//cellular protein modification …
TCONS_00007693	XM_008310138.2	0.803245	69	3	2	miR-382-x|miR-627-y	0.0211464	Bbox1	PREDICTED: gamma-butyrobetaine dioxygenase [Cynoglossus semilaevis]	Metabolism	Amino acid metabolism	ko00310//Lysine degradation	K00471	-	GO:0016705//oxidoreductase activity, acting on paired donors, with incorporation or reduction of molecular oxygen;GO:0016491//oxidoreductase activity;GO:0003824//catalytic activity	GO:0008152//metabolic process;GO:0044249//cellular biosynthetic process;GO:0044237//cellular metabolic process;GO:0071704//organic substance metabolic process;GO:0044710//single-organism metabolic process;GO:0034641//cellular nitrogen compound metabolic process;GO:1901566//organonitrogen compound biosynthetic process;GO:1901576//organic substance biosynthetic process;GO:0009987//cellular process;…
TCONS_00007693	XM_008310375.1	0.901177	69	30	20	miR-132-y|miR-382-x|miR-424-x|miR-551-x|miR-618-x|novel-m0356-3p|novel-m0774-3p|novel-m0821-3p|novel-m0822-3p|novel-m0851-3p|novel-m0860-3p|novel-m0878-3p|novel-m0927-3p|novel-m0950-3p|novel-m0963-3p|novel-m0964-3p|novel-m0969-3p|novel-m0970-3p|novel-m0984-3p|novel-m1087-3p	5.9515e-16	MMP2	PREDICTED: 72 kDa type IV collagenase [Cynoglossus semilaevis]	Organismal Systems	Endocrine system	ko04912//GnRH signaling pathway	K01398	-	GO:0070011//peptidase activity, acting on L-amino acid peptides;GO:0043169//cation binding;GO:0046872//metal ion binding;GO:0005488//binding;GO:0003824//catalytic activity;GO:0008233//peptidase activity;GO:0043167//ion binding;GO:0016787//hydrolase activity;GO:0046914//transition metal ion binding	GO:0010467//gene expression;GO:0006508//proteolysis;GO:0016485//protein processing;GO:0051604//protein maturation;GO:0008152//metabolic process;GO:0071704//organic substance metabolic process;GO:0044238//primary metabolic process;GO:0043170//macromolecule metabolic process;GO:0019538//protein metabolic process
TCONS_00007693	XM_008311838.2	0.712909	69	33	18	miR-195-x|miR-628-x|miR-735-y|novel-m0356-3p|novel-m0774-3p|novel-m0821-3p|novel-m0822-3p|novel-m0851-3p|novel-m0860-3p|novel-m0878-3p|novel-m0927-3p|novel-m0950-3p|novel-m0963-3p|novel-m0964-3p|novel-m0969-3p|novel-m0970-3p|novel-m0984-3p|novel-m1087-3p	3.41594e-12	FGD4	PREDICTED: FYVE, RhoGEF and PH domain-containing protein 4 isoform X4 [Cynoglossus semilaevis]	-	-	-	-	-	GO:0043167//ion binding;GO:0005488//binding;GO:0043169//cation binding	GO:0044763//single-organism cellular process;GO:0035556//intracellular signal transduction;GO:0050790//regulation of catalytic activity;GO:0050789//regulation of biological process;GO:0007264//small GTPase mediated signal transduction;GO:0051336//regulation of hydrolase activity;GO:0023052//signaling;GO:0044699//single-organism process;GO:0009987//cellular process;GO:0007165//signal transduction;…
TCONS_00007693	XM_008312349.2	0.910753	69	28	9	miR-203-y|miR-320-y|miR-3605-x|miR-377-y|miR-425-x|miR-493-x|miR-511-x|novel-m0261-5p|novel-m0682-3p	0.000307614	NAP1L4	PREDICTED: nucleosome assembly protein 1-like 4 [Cynoglossus semilaevis]	-	-	-	-	-	-	GO:0034728//nucleosome organization;GO:0071840//cellular component organization or biogenesis;GO:0006325//chromatin organization;GO:0006996//organelle organization;GO:0043933//macromolecular complex subunit organization;GO:0071824//protein-DNA complex subunit organization;GO:0071822//protein complex subunit organization;GO:0009987//cellular process;GO:0051276//chromosome organization;GO:0016043//…
TCONS_00007693	XM_008312462.2	0.868962	69	6	4	miR-132-y|miR-491-x|miR-493-x|miR-627-y	0.000691999	SLC27A2	PREDICTED: very long-chain acyl-CoA synthetase-like [Cynoglossus semilaevis]	Cellular Processes;Organismal Systems	Endocrine system;Transport and catabolism	ko04146//Peroxisome;ko03320//PPAR signaling pathway	K08746	-	-	-
TCONS_00007693	XM_008312667.2	0.87667	69	2	2	miR-203-y|miR-598-y	0.00747067	CRIP1	PREDICTED: cysteine-rich protein 1 [Cynoglossus semilaevis]	-	-	-	-	GO:0044424//intracellular part;GO:0005622//intracellular;GO:0005623//cell;GO:0044464//cell part	GO:0043565//sequence-specific DNA binding;GO:0033218//amide binding;GO:0003677//DNA binding;GO:0046914//transition metal ion binding;GO:1901363//heterocyclic compound binding;GO:0005488//binding;GO:0043169//cation binding;GO:0003676//nucleic acid binding;GO:0097159//organic cyclic compound binding;GO:0046872//metal ion binding;GO:0043167//ion binding	GO:0033554//cellular response to stress;GO:0009628//response to abiotic stimulus;GO:0009411//response to UV;GO:0050896//response to stimulus;GO:0009416//response to light stimulus;GO:0009314//response to radiation;GO:0010038//response to metal ion;GO:0009636//response to toxic substance;GO:0006974//cellular response to DNA damage stimulus;GO:0006950//response to stress;GO:0046677//response to ant…
TCONS_00007693	XM_008312673.2	0.874863	69	6	3	miR-30-x|miR-598-y|miR-627-y	0.01043	FOXO3	PREDICTED: forkhead box protein O3 [Cynoglossus semilaevis]	Environmental Information Processing	Signal transduction	ko04068//FoxO signaling pathway	K09408	GO:0043229//intracellular organelle;GO:0044464//cell part;GO:0005623//cell;GO:0005622//intracellular;GO:0044424//intracellular part;GO:0043231//intracellular membrane-bounded organelle;GO:0043226//organelle;GO:0043227//membrane-bounded organelle	GO:0001071//nucleic acid binding transcription factor activity;GO:0097159//organic cyclic compound binding;GO:0003677//DNA binding;GO:0005488//binding;GO:1901363//heterocyclic compound binding;GO:0003676//nucleic acid binding	GO:0044237//cellular metabolic process;GO:0048585//negative regulation of response to stimulus;GO:0044260//cellular macromolecule metabolic process;GO:0009058//biosynthetic process;GO:0034645//cellular macromolecule biosynthetic process;GO:0023051//regulation of signaling;GO:0050794//regulation of cellular process;GO:0044238//primary metabolic process;GO:0006139//nucleobase-containing compound me…
TCONS_00007693	XM_008312679.2	0.923856	69	39	11	miR-17-y|miR-195-x|miR-218-y|miR-2885-y|miR-320-y|miR-326-y|miR-377-y|miR-551-x|miR-556-x|miR-6238-y|novel-m0261-5p	0.000229716	Cd164	PREDICTED: sialomucin core protein 24 isoform X2 [Cynoglossus semilaevis]	Cellular Processes	Transport and catabolism	ko04142//Lysosome	K06546	-	-	-
TCONS_00007693	XM_008312861.2	0.840853	69	7	3	miR-149-x|miR-2188-y|miR-30-x	0.0171211	FAM46A	PREDICTED: protein FAM46A-like [Cynoglossus semilaevis]	-	-	-	-	-	-	-
TCONS_00007693	XM_008312999.2	0.896848	69	4	2	miR-377-y|miR-5606-x	0.0399203	ENPP1	PREDICTED: ectonucleotide pyrophosphatase/phosphodiesterase family member 1-like [Cynoglossus semilaevis]	Metabolism	Global and Overview;Nucleotide metabolism;Metabolism of cofactors and vitamins;Carbohydrate metabolism	ko01100//Metabolic pathways;ko00230//Purine metabolism;ko00500//Starch and sucrose metabolism;ko00760//Nicotinate and nicotinamide metabolism;ko00770//Pantothenate and CoA biosynthesis	K01513	-	GO:0003824//catalytic activity;GO:0005488//binding;GO:0043167//ion binding;GO:0043169//cation binding	-
TCONS_00007693	XM_008313219.2	0.802829	69	4	2	miR-2188-y|novel-m0261-5p	0.0399203	Napb	PREDICTED: beta-soluble NSF attachment protein isoform X1 [Cynoglossus semilaevis]	-	-	-	-	-	-	-
TCONS_00007693	XM_008313485.1	0.76766	69	8	5	miR-491-x|miR-493-x|miR-556-x|miR-93-y|novel-m0261-5p	0.000197691	FBLN5	PREDICTED: fibulin-5 [Cynoglossus semilaevis]	-	-	-	-	-	GO:0043169//cation binding;GO:0043167//ion binding;GO:0005488//binding;GO:0046872//metal ion binding	GO:0065007//biological regulation;GO:0065008//regulation of biological quality;GO:0044699//single-organism process;GO:0007599//hemostasis;GO:0007154//cell communication;GO:0009987//cellular process;GO:0050878//regulation of body fluid levels;GO:0044763//single-organism cellular process
TCONS_00007693	XM_008314348.2	0.832488	69	23	8	miR-194-x|miR-3529-x|miR-425-x|miR-493-x|miR-582-x|miR-6238-y|miR-735-y|miR-93-y	0.000373872	Pmp22	PREDICTED: peripheral myelin protein 22 [Cynoglossus semilaevis]	-	-	-	-	-	-	-
TCONS_00007693	XM_008314412.2	0.86468	69	4	2	miR-195-x|miR-424-x	0.0399203	LGALS3	PREDICTED: galectin-5-like isoform X1 [Cynoglossus semilaevis]	-	-	-	-	-	-	-
TCONS_00007693	XM_008314546.2	0.83689	69	29	18	miR-3605-x|miR-425-x|miR-556-x|novel-m0356-3p|novel-m0774-3p|novel-m0821-3p|novel-m0822-3p|novel-m0851-3p|novel-m0860-3p|novel-m0878-3p|novel-m0927-3p|novel-m0950-3p|novel-m0963-3p|novel-m0964-3p|novel-m0969-3p|novel-m0970-3p|novel-m0984-3p|novel-m1087-3p	1.47923e-13	-	PREDICTED: acyl-CoA desaturase-like [Cynoglossus semilaevis]	Metabolism;Organismal Systems	Global and Overview;Endocrine system;Lipid metabolism	ko03320//PPAR signaling pathway;ko01212//Fatty acid metabolism;ko01040//Biosynthesis of unsaturated fatty acids	K00507	GO:0043231//intracellular membrane-bounded organelle;GO:0043226//organelle;GO:0044464//cell part;GO:0044425//membrane part;GO:0005623//cell;GO:0016020//membrane;GO:0031224//intrinsic component of membrane;GO:0043229//intracellular organelle;GO:0044424//intracellular part;GO:0043227//membrane-bounded organelle;GO:0005622//intracellular	GO:0046872//metal ion binding;GO:0016491//oxidoreductase activity;GO:0016705//oxidoreductase activity, acting on paired donors, with incorporation or reduction of molecular oxygen;GO:0046914//transition metal ion binding;GO:0005488//binding;GO:0043167//ion binding;GO:0043169//cation binding;GO:0003824//catalytic activity	GO:0044763//single-organism cellular process;GO:0044710//single-organism metabolic process;GO:0044699//single-organism process;GO:0043436//oxoacid metabolic process;GO:0006629//lipid metabolic process;GO:0044255//cellular lipid metabolic process;GO:0006082//organic acid metabolic process;GO:0006631//fatty acid metabolic process;GO:0009987//cellular process;GO:0044281//small molecule metabolic pro…
TCONS_00007693	XM_008316064.2	0.896543	69	20	7	miR-30-x|miR-511-x|miR-551-x|miR-618-x|miR-95-x|novel-m0124-5p|novel-m0261-5p	0.000866962	LARP1B	PREDICTED: la-related protein 1B isoform X3 [Cynoglossus semilaevis]	-	-	-	-	-	-	-
TCONS_00007693	XM_008316761.2	0.834962	69	15	5	miR-17-y|miR-382-x|miR-582-x|miR-628-x|novel-m0118-3p	0.006513	CYR61	PREDICTED: protein CYR61-like [Cynoglossus semilaevis]	-	-	-	-	-	-	-
TCONS_00007693	XM_008316776.2	0.856007	69	26	6	miR-203-y|miR-335-y|miR-424-x|miR-511-x|miR-582-x|miR-735-y	0.0198221	NTN1	PREDICTED: netrin-1 [Cynoglossus semilaevis]	-	-	-	-	-	-	-
TCONS_00007693	XM_008317535.2	0.8786	69	33	8	miR-1788-y|miR-203-y|miR-30-x|miR-377-y|miR-4301-x|miR-5606-x|miR-582-x|miR-628-x	0.00517098	ABCA1	PREDICTED: ATP-binding cassette sub-family A member 1-like [Cynoglossus semilaevis]	Environmental Information Processing	Membrane transport	ko02010//ABC transporters	K05641	-	GO:0017111//nucleoside-triphosphatase activity;GO:0097159//organic cyclic compound binding;GO:0005488//binding;GO:0032549//ribonucleoside binding;GO:0001882//nucleoside binding;GO:0003824//catalytic activity;GO:0016787//hydrolase activity;GO:0032550//purine ribonucleoside binding;GO:0097367//carbohydrate derivative binding;GO:1901363//heterocyclic compound binding;GO:0016462//pyrophosphatase acti…	GO:0006139//nucleobase-containing compound metabolic process;GO:0006807//nitrogen compound metabolic process;GO:0006163//purine nucleotide metabolic process;GO:0006753//nucleoside phosphate metabolic process;GO:1901135//carbohydrate derivative metabolic process;GO:1901565//organonitrogen compound catabolic process;GO:1901361//organic cyclic compound catabolic process;GO:0009154//purine ribonucleo…
TCONS_00007693	XM_008317548.2	0.853218	69	11	4	miR-30-x|miR-377-y|miR-382-x|miR-93-y	0.010857	CD97	PREDICTED: CD97 antigen [Cynoglossus semilaevis]	-	-	-	-	GO:0016020//membrane	-	GO:0050896//response to stimulus;GO:0051716//cellular response to stimulus;GO:0050794//regulation of cellular process;GO:0009987//cellular process;GO:0050789//regulation of biological process;GO:0044700//single organism signaling;GO:0023052//signaling;GO:0007186//G-protein coupled receptor signaling pathway;GO:0065007//biological regulation;GO:0007165//signal transduction;GO:0044763//single-organ…
TCONS_00007693	XM_008318194.2	0.873411	69	9	3	miR-1788-y|miR-30-x|miR-493-x	0.0361812	Larp4	PREDICTED: la-related protein 4 isoform X1 [Cynoglossus semilaevis]	-	-	-	-	-	-	-
TCONS_00007693	XM_008318331.2	0.711688	69	19	5	miR-335-y|miR-377-y|miR-511-x|novel-m0124-5p|novel-m0261-5p	0.019132	Ikbkg	PREDICTED: NF-kappa-B essential modulator isoform X1 [Cynoglossus semilaevis]	Cellular Processes;Organismal Systems;Environmental Information Processing	Endocrine system;Signal transduction;Immune system;Cell growth and death	ko04010//MAPK signaling pathway;ko04920//Adipocytokine signaling pathway;ko04210//Apoptosis;ko04620//Toll-like receptor signaling pathway;ko04622//RIG-I-like receptor signaling pathway;ko04621//NOD-like receptor signaling pathway;ko04623//Cytosolic DNA-sensing pathway	K07210	-	-	-
TCONS_00007693	XM_008318504.2	0.8826	69	31	10	miR-192-x|miR-195-x|miR-3605-x|miR-424-x|miR-493-x|miR-582-x|miR-735-y|miR-95-x|novel-m0124-5p|novel-m0261-5p	0.000131736	Arhgef40	PREDICTED: rho guanine nucleotide exchange factor 40-like [Cynoglossus semilaevis]	-	-	-	-	-	-	-
TCONS_00007693	XM_008318886.2	0.852495	69	11	4	miR-195-x|miR-335-y|miR-377-y|miR-735-y	0.010857	LRP1	PREDICTED: low-density lipoprotein receptor-related protein 1-like [Cynoglossus semilaevis]	-	-	-	-	GO:0016020//membrane;GO:0044425//membrane part;GO:0031224//intrinsic component of membrane	-	GO:0050793//regulation of developmental process;GO:0050789//regulation of biological process;GO:2000026//regulation of multicellular organismal development;GO:0051239//regulation of multicellular organismal process;GO:0065007//biological regulation
TCONS_00007693	XM_008318977.2	0.914822	69	17	5	miR-195-x|miR-377-y|miR-424-x|miR-627-y|miR-95-x	0.0116869	JPH2	PREDICTED: junctophilin-2 [Cynoglossus semilaevis]	-	-	-	-	-	-	-
TCONS_00007693	XM_008319101.2	0.853528	69	3	2	miR-1788-y|miR-3529-x	0.0211464	pssA	PREDICTED: CDP-diacylglycerol--serine O-phosphatidyltransferase isoform X1 [Cynoglossus semilaevis]	-	-	-	-	-	GO:0016740//transferase activity;GO:0016772//transferase activity, transferring phosphorus-containing groups;GO:0003824//catalytic activity	-
TCONS_00007693	XM_008320075.2	0.749042	69	23	5	miR-149-x|miR-194-x|miR-3928-y|miR-3969-x|novel-m0124-5p	0.0420771	Arfgap1	PREDICTED: ADP-ribosylation factor GTPase-activating protein 1 isoform X4 [Cynoglossus semilaevis]	Cellular Processes	Transport and catabolism	ko04144//Endocytosis	K12492	-	-	-
TCONS_00007693	XM_008321224.2	0.856463	69	9	5	miR-203-y|miR-511-x|miR-5606-x|miR-95-x|novel-m0260-3p	0.000414794	Ms4a4d	PREDICTED: membrane-spanning 4-domains subfamily A member 4D-like [Cynoglossus semilaevis]	-	-	-	-	-	-	-
TCONS_00007693	XM_008321709.2	0.916376	69	7	3	miR-203-y|miR-491-x|miR-93-y	0.0171211	ZNF658B	PREDICTED: oocyte zinc finger protein XlCOF6-like isoform X2 [Cynoglossus semilaevis]	-	-	-	-	-	-	-
TCONS_00007693	XM_008321993.2	0.892793	69	16	4	miR-194-x|miR-195-x|miR-203-y|miR-424-x	0.0428721	prom1a	PREDICTED: prominin-2-like [Cynoglossus semilaevis]	-	-	-	-	-	-	-
TCONS_00007693	XM_008322020.2	0.924896	69	6	3	miR-195-x|miR-424-x|miR-511-x	0.01043	chuk	PREDICTED: inhibitor of nuclear factor kappa-B kinase subunit alpha isoform X1 [Cynoglossus semilaevis]	Cellular Processes;Environmental Information Processing;Organismal Systems	Endocrine system;Signal transduction;Immune system;Cell growth and death	ko04010//MAPK signaling pathway;ko04068//FoxO signaling pathway;ko04920//Adipocytokine signaling pathway;ko04210//Apoptosis;ko04620//Toll-like receptor signaling pathway;ko04622//RIG-I-like receptor signaling pathway;ko04621//NOD-like receptor signaling pathway;ko04623//Cytosolic DNA-sensing pathway	K04467	-	-	-
TCONS_00007693	XM_008322338.2	0.885974	69	21	15	novel-m0356-3p|novel-m0774-3p|novel-m0821-3p|novel-m0822-3p|novel-m0851-3p|novel-m0860-3p|novel-m0878-3p|novel-m0927-3p|novel-m0950-3p|novel-m0963-3p|novel-m0964-3p|novel-m0969-3p|novel-m0970-3p|novel-m0984-3p|novel-m1087-3p	9.94286e-13	NID1	PREDICTED: nidogen-1 [Cynoglossus semilaevis]	-	-	-	-	GO:0016020//membrane;GO:0031224//intrinsic component of membrane;GO:0044425//membrane part	-	GO:0022610//biological adhesion;GO:0007155//cell adhesion;GO:0031589//cell-substrate adhesion
TCONS_00007693	XM_008324266.2	0.912228	69	10	5	miR-195-x|miR-424-x|miR-627-y|miR-6854-x|novel-m0260-3p	0.000773678	apoeb	PREDICTED: apolipoprotein Eb-like [Cynoglossus semilaevis]	-	-	-	-	-	-	-
TCONS_00007693	XM_008325908.2	0.891864	69	8	3	miR-425-x|miR-6238-y|miR-93-y	0.025702	oaz2	PREDICTED: LOW QUALITY PROTEIN: ornithine decarboxylase antizyme 2-like [Cynoglossus semilaevis]	-	-	-	-	-	-	-
TCONS_00007693	XM_008326193.2	0.707943	69	2	2	miR-195-x|miR-424-x	0.00747067	PLIN2	PREDICTED: perilipin-2 isoform X1 [Cynoglossus semilaevis]	-	-	-	-	-	-	-
TCONS_00007693	XM_008328146.2	0.80672	69	13	4	miR-203-y|miR-326-y|miR-377-y|miR-735-y	0.0205704	TRIM45	PREDICTED: tripartite motif-containing protein 45 isoform X1 [Cynoglossus semilaevis]	-	-	-	-	-	-	-
TCONS_00007693	XM_008328205.2	0.865126	69	21	9	miR-132-y|miR-194-x|miR-203-y|miR-3605-x|miR-598-y|miR-618-x|miR-95-x|novel-m0260-3p|novel-m0261-5p	2.16275e-05	Itga4	PREDICTED: integrin alpha-4 [Cynoglossus semilaevis]	Cellular Processes;Organismal Systems;Environmental Information Processing	Cellular commiunity;Signaling molecules and interaction;Immune system;Cell motility	ko04510//Focal adhesion;ko04810//Regulation of actin cytoskeleton;ko04514//Cell adhesion molecules (CAMs);ko04512//ECM-receptor interaction;ko04672//Intestinal immune network for IgA production	K06483	-	-	-
TCONS_00007693	XM_008328380.2	0.86906	69	23	6	miR-132-y|miR-195-x|miR-424-x|miR-551-x|miR-93-y|novel-m0261-5p	0.0107273	gpr183	PREDICTED: G-protein coupled receptor 183-like [Cynoglossus semilaevis]	-	-	-	-	-	-	-
TCONS_00007693	XM_008328472.2	0.883944	69	15	6	miR-194-x|miR-195-x|miR-30-x|miR-424-x|miR-511-x|miR-582-x	0.000934996	IL1R1	PREDICTED: interleukin-1 receptor-like 2 isoform X1 [Cynoglossus semilaevis]	Cellular Processes;Environmental Information Processing	Signal transduction;Cell growth and death;Signaling molecules and interaction	ko04010//MAPK signaling pathway;ko04060//Cytokine-cytokine receptor interaction;ko04210//Apoptosis	K04386	-	-	-
TCONS_00007693	XM_008328666.2	0.905864	69	23	8	miR-195-x|miR-335-y|miR-377-y|miR-425-x|miR-4301-x|miR-493-x|miR-551-x|miR-598-y	0.000373872	FSTL1	PREDICTED: follistatin-related protein 1 [Cynoglossus semilaevis]	-	-	-	-	-	-	-
TCONS_00007693	XM_008330016.2	0.867141	69	12	6	miR-149-x|miR-195-x|miR-511-x|miR-551-x|miR-628-x|novel-m0682-3p	0.000213471	Ramp1	PREDICTED: receptor activity-modifying protein 2 [Cynoglossus semilaevis]	Organismal Systems	Circulatory system	ko04270//Vascular smooth muscle contraction	K08448	-	-	-
TCONS_00007693	XM_008330292.2	0.894535	69	5	4	miR-132-y|miR-335-y|miR-4301-x|novel-m0261-5p	0.000246908	Tnrc6b	PREDICTED: trinucleotide repeat-containing gene 6B protein-like isoform X3 [Cynoglossus semilaevis]	-	-	-	-	-	-	-
TCONS_00007693	XM_008330524.2	0.902524	69	13	5	miR-17-y|miR-203-y|miR-218-y|miR-425-x|miR-5606-x	0.00320669	ARHGEF18	PREDICTED: rho guanine nucleotide exchange factor 18-like [Cynoglossus semilaevis]	-	-	-	-	-	-	-
TCONS_00007693	XM_008330602.2	0.863212	69	38	10	miR-132-y|miR-151-x|miR-326-y|miR-3690-x|miR-377-y|miR-3969-x|miR-551-x|miR-5606-x|miR-598-y|novel-m0261-5p	0.000849743	csnk1db	PREDICTED: casein kinase I isoform X3 [Cynoglossus semilaevis]	Environmental Information Processing;Cellular Processes	Signal transduction;Cellular commiunity	ko04540//Gap junction;ko04340//Hedgehog signaling pathway	K08959	-	-	-
TCONS_00007693	XM_008331433.2	0.905159	69	24	7	miR-3529-x|miR-493-x|miR-511-x|miR-582-x|miR-618-x|miR-627-y|novel-m0261-5p	0.00291026	SMAP2	PREDICTED: stromal membrane-associated protein 2 isoform X2 [Cynoglossus semilaevis]	Cellular Processes	Transport and catabolism	ko04144//Endocytosis	K12486	-	-	-
TCONS_00007693	XM_008331600.2	0.859091	69	31	8	miR-194-x|miR-335-y|miR-377-y|miR-4301-x|miR-598-y|miR-735-y|novel-m0124-5p|novel-m0261-5p	0.00339049	Nobox	PREDICTED: paired box protein Pax-6 [Cynoglossus semilaevis]	-	-	-	-	-	-	-
TCONS_00007693	XM_008331694.2	0.891862	69	21	6	miR-132-y|miR-30-x|miR-493-x|miR-551-x|miR-627-y|miR-95-x	0.00663749	Atxn1	PREDICTED: ataxin-1 isoform X1 [Cynoglossus semilaevis]	-	-	-	-	-	-	-
TCONS_00007693	XM_008331907.2	0.75682	69	20	5	miR-132-y|miR-194-x|miR-195-x|miR-424-x|miR-551-x	0.0238136	Pip5k1a	PREDICTED: phosphatidylinositol 4-phosphate 5-kinase type-1 alpha-like isoform X2 [Cynoglossus semilaevis]	Environmental Information Processing;Metabolism;Cellular Processes	Global and Overview;Signal transduction;Cell motility;Transport and catabolism;Carbohydrate metabolism	ko01100//Metabolic pathways;ko04144//Endocytosis;ko04810//Regulation of actin cytoskeleton;ko04070//Phosphatidylinositol signaling system;ko00562//Inositol phosphate metabolism	K00889	-	-	-
TCONS_00007693	XM_008331992.2	0.865497	69	36	18	miR-195-x|miR-4301-x|novel-m0356-3p|novel-m0682-3p|novel-m0774-3p|novel-m0821-3p|novel-m0822-3p|novel-m0851-3p|novel-m0860-3p|novel-m0878-3p|novel-m0927-3p|novel-m0950-3p|novel-m0963-3p|novel-m0964-3p|novel-m0969-3p|novel-m0970-3p|novel-m0984-3p|novel-m1087-3p	2.45588e-11	Sla	PREDICTED: src-like-adapter [Cynoglossus semilaevis]	-	-	-	-	-	-	-
TCONS_00007693	XM_008332059.1	0.820933	69	5	3	miR-195-x|miR-511-x|miR-95-x	0.00556102	ZBTB8B	PREDICTED: zinc finger and BTB domain-containing protein 8B [Cynoglossus semilaevis]	-	-	-	-	-	-	-
TCONS_00007693	XM_008332823.2	0.854441	69	24	5	miR-17-y|miR-493-x|miR-5606-x|miR-582-x|miR-627-y	0.0496413	CLTC	PREDICTED: clathrin heavy chain 1 isoform X1 [Cynoglossus semilaevis]	Cellular Processes	Transport and catabolism	ko04144//Endocytosis;ko04142//Lysosome	K04646	-	-	-
TCONS_00007693	XM_008333066.2	0.782124	69	15	4	miR-30-x|miR-377-y|miR-4301-x|miR-628-x	0.034364	Tbcel	PREDICTED: tubulin-specific chaperone cofactor E-like protein [Cynoglossus semilaevis]	-	-	-	-	-	-	-
TCONS_00007693	XM_008333108.2	0.846665	69	7	3	miR-1788-y|miR-195-x|miR-424-x	0.0171211	tyr	PREDICTED: tyrosinase-like [Cynoglossus semilaevis]	Metabolism;Organismal Systems	Amino acid metabolism;Metabolism of cofactors and vitamins;Endocrine system;Global and Overview	ko01100//Metabolic pathways;ko01110//Biosynthesis of secondary metabolites;ko04916//Melanogenesis;ko00350//Tyrosine metabolism;ko00740//Riboflavin metabolism	K00505	-	-	-
TCONS_00007693	XM_008334004.2	0.848063	69	17	5	miR-326-y|miR-377-y|miR-511-x|miR-582-x|miR-95-x	0.0116869	KIF1A	PREDICTED: kinesin-like protein KIF1A isoform X5 [Cynoglossus semilaevis]	-	-	-	-	-	-	-
TCONS_00007693	XM_008334030.2	0.79366	69	19	8	miR-192-x|miR-203-y|miR-2188-y|miR-3605-x|miR-511-x|miR-582-x|miR-735-y|novel-m0124-5p	7.67711e-05	PER2	PREDICTED: period circadian protein homolog 2-like isoform X3 [Cynoglossus semilaevis]	-	-	-	-	-	-	-
TCONS_00007693	XM_008334033.2	0.801839	69	23	7	miR-203-y|miR-3605-x|miR-511-x|miR-582-x|miR-735-y|miR-95-x|novel-m0124-5p	0.00221369	Per2	PREDICTED: period circadian protein homolog 2-like isoform X6 [Cynoglossus semilaevis]	-	-	-	-	-	-	-
TCONS_00007693	XM_008334713.2	0.787548	69	3	2	miR-203-y|miR-3690-x	0.0211464	-	PREDICTED: kininogen-1 isoform X1 [Cynoglossus semilaevis]	-	-	-	-	-	-	-
TCONS_00007693	XM_008335640.2	0.903021	69	13	4	miR-195-x|miR-424-x|miR-551-x|novel-m0124-5p	0.0205704	Faah	PREDICTED: fatty-acid amide hydrolase 1 isoform X1 [Cynoglossus semilaevis]	-	-	-	-	-	-	-
TCONS_00007693	XM_008335662.2	0.879215	69	9	4	miR-203-y|miR-551-x|miR-627-y|miR-93-y	0.00474349	ADAM28	PREDICTED: zinc metalloproteinase-disintegrin-like batroxstatin-3 [Cynoglossus semilaevis]	-	-	-	-	-	-	-
TCONS_00007693	XM_008335668.2	0.808617	69	9	3	miR-377-y|miR-627-y|miR-735-y	0.0361812	loxl2b	PREDICTED: lysyl oxidase homolog 2B-like isoform X1 [Cynoglossus semilaevis]	-	-	-	-	-	-	-
TCONS_00007693	XM_008335877.1	0.84912	69	4	2	miR-335-y|miR-727-x	0.0399203	Cd53	PREDICTED: leukocyte surface antigen CD53-like [Cynoglossus semilaevis]	-	-	-	-	-	-	-
TCONS_00007693	XM_008336863.2	0.89941	69	17	5	miR-192-x|miR-195-x|miR-3605-x|miR-424-x|miR-582-x	0.0116869	ELOVL7	PREDICTED: elongation of very long chain fatty acids protein 7 isoform X1 [Cynoglossus semilaevis]	Metabolism	Lipid metabolism;Global and Overview	ko01110//Biosynthesis of secondary metabolites;ko00062//Fatty acid elongation	K10250	-	-	-
TCONS_00007693	XM_017032271.1	0.914877	69	46	9	miR-17-y|miR-1788-y|miR-195-x|miR-3928-y|miR-425-x|miR-551-x|miR-727-x|novel-m0233-5p|novel-m0682-3p	0.013467	YPEL2	PREDICTED: protein yippee-like 2 [Cynoglossus semilaevis]	-	-	-	-	GO:0044464//cell part;GO:0005623//cell;GO:0043226//organelle;GO:0005622//intracellular;GO:0043231//intracellular membrane-bounded organelle;GO:0044424//intracellular part;GO:0043227//membrane-bounded organelle;GO:0043229//intracellular organelle	-	-
TCONS_00007693	XM_017032559.1	0.883547	69	27	10	miR-149-x|miR-17-y|miR-195-x|miR-30-x|miR-335-y|miR-3928-y|miR-424-x|miR-511-x|miR-551-x|novel-m0118-3p	3.33682e-05	Lsm14a	PREDICTED: protein LSM14 homolog A isoform X4 [Cynoglossus semilaevis]	-	-	-	-	-	-	-
TCONS_00007693	XM_017032969.1	0.765391	69	29	6	miR-149-x|miR-194-x|miR-203-y|miR-493-x|miR-551-x|miR-95-x	0.0331585	NUDT4	PREDICTED: diphosphoinositol polyphosphate phosphohydrolase 3-beta-like [Cynoglossus semilaevis]	-	-	-	-	-	GO:0003824//catalytic activity	-
TCONS_00007693	XM_017034601.1	0.884227	69	33	17	miR-335-y|miR-493-x|novel-m0356-3p|novel-m0774-3p|novel-m0821-3p|novel-m0822-3p|novel-m0851-3p|novel-m0860-3p|novel-m0878-3p|novel-m0927-3p|novel-m0950-3p|novel-m0963-3p|novel-m0964-3p|novel-m0969-3p|novel-m0970-3p|novel-m0984-3p|novel-m1087-3p	5.28646e-11	SEMA3C	PREDICTED: semaphorin-3C [Cynoglossus semilaevis]	-	-	-	-	-	-	GO:0032501//multicellular organismal process;GO:0044707//single-multicellular organism process;GO:0044699//single-organism process
TCONS_00007693	XM_017034708.1	0.862874	69	10	4	miR-203-y|miR-30-x|miR-425-x|miR-582-x	0.00739003	Anxa11	PREDICTED: annexin A4-like isoform X1 [Cynoglossus semilaevis]	-	-	-	-	-	GO:0005488//binding;GO:0043167//ion binding;GO:0008289//lipid binding;GO:0005543//phospholipid binding;GO:0043168//anion binding	-
TCONS_00007693	XM_017034861.1	0.893319	69	3	2	miR-203-y|miR-2188-y	0.0211464	TSPAN33	PREDICTED: tetraspanin-33 [Cynoglossus semilaevis]	-	-	-	-	GO:0016020//membrane;GO:0044425//membrane part;GO:0031224//intrinsic component of membrane	-	-
TCONS_00007693	XM_017035115.1	0.781094	69	36	8	miR-1788-y|miR-203-y|miR-30-x|miR-377-y|miR-4301-x|miR-5606-x|miR-582-x|miR-628-x	0.00909241	ABCA1	PREDICTED: ATP-binding cassette sub-family A member 1-like [Cynoglossus semilaevis]	Environmental Information Processing	Membrane transport	ko02010//ABC transporters	K05641	-	GO:0097367//carbohydrate derivative binding;GO:0032549//ribonucleoside binding;GO:0016818//hydrolase activity, acting on acid anhydrides, in phosphorus-containing anhydrides;GO:0017111//nucleoside-triphosphatase activity;GO:0016817//hydrolase activity, acting on acid anhydrides;GO:0016462//pyrophosphatase activity;GO:0005488//binding;GO:0016787//hydrolase activity;GO:0003824//catalytic activity;G…	GO:0046434//organophosphate catabolic process;GO:0006163//purine nucleotide metabolic process;GO:0044248//cellular catabolic process;GO:1901564//organonitrogen compound metabolic process;GO:0044710//single-organism metabolic process;GO:0006793//phosphorus metabolic process;GO:0019439//aromatic compound catabolic process;GO:0006725//cellular aromatic compound metabolic process;GO:0019693//ribose p…
TCONS_00007693	XM_017035348.1	0.886492	69	13	4	miR-30-x|miR-377-y|miR-382-x|miR-551-x	0.0205704	IFIT5	PREDICTED: interferon-induced protein with tetratricopeptide repeats 5-like [Cynoglossus semilaevis]	-	-	-	-	-	-	-
TCONS_00007693	XM_017035365.1	0.810423	69	32	18	miR-6854-x|novel-m0260-3p|novel-m0356-3p|novel-m0682-3p|novel-m0774-3p|novel-m0821-3p|novel-m0822-3p|novel-m0851-3p|novel-m0860-3p|novel-m0878-3p|novel-m0927-3p|novel-m0950-3p|novel-m0963-3p|novel-m0964-3p|novel-m0969-3p|novel-m0970-3p|novel-m0984-3p|novel-m1087-3p	1.65754e-12	ADD3	PREDICTED: gamma-adducin isoform X3 [Cynoglossus semilaevis]	-	-	-	-	-	-	-
TCONS_00007693	XM_017036095.1	0.862514	69	6	3	miR-1788-y|miR-3529-x|miR-627-y	0.01043	pssA	PREDICTED: CDP-diacylglycerol--serine O-phosphatidyltransferase isoform X1 [Cynoglossus semilaevis]	-	-	-	-	-	GO:0003824//catalytic activity;GO:0016772//transferase activity, transferring phosphorus-containing groups;GO:0016740//transferase activity	-
TCONS_00007693	XM_017036097.1	0.794562	69	15	5	miR-1788-y|miR-3529-x|miR-511-x|miR-551-x|miR-627-y	0.006513	pssA	PREDICTED: CDP-diacylglycerol--serine O-phosphatidyltransferase isoform X2 [Cynoglossus semilaevis]	-	-	-	-	-	GO:0016740//transferase activity;GO:0016772//transferase activity, transferring phosphorus-containing groups;GO:0003824//catalytic activity	-
TCONS_00007693	XM_017036184.1	0.818782	69	15	4	miR-203-y|miR-4301-x|miR-5606-x|miR-628-x	0.034364	Prdm2	PREDICTED: PR domain zinc finger protein 2-like [Cynoglossus semilaevis]	-	-	-	-	-	-	-
TCONS_00007693	XM_017036606.1	0.889011	69	39	15	novel-m0356-3p|novel-m0774-3p|novel-m0821-3p|novel-m0822-3p|novel-m0851-3p|novel-m0860-3p|novel-m0878-3p|novel-m0927-3p|novel-m0950-3p|novel-m0963-3p|novel-m0964-3p|novel-m0969-3p|novel-m0970-3p|novel-m0984-3p|novel-m1087-3p	1.34931e-07	RIN3	PREDICTED: ras and Rab interactor 3-like [Cynoglossus semilaevis]	-	-	-	-	-	-	-
TCONS_00007693	XM_017036907.1	0.739523	69	14	4	miR-195-x|miR-203-y|miR-3529-x|miR-424-x	0.0269371	Bhlhe40	PREDICTED: class E basic helix-loop-helix protein 40 [Cynoglossus semilaevis]	-	-	-	-	GO:0043229//intracellular organelle;GO:0043226//organelle;GO:0044464//cell part;GO:0044424//intracellular part;GO:0005622//intracellular;GO:0005623//cell;GO:0043227//membrane-bounded organelle;GO:0043231//intracellular membrane-bounded organelle	GO:0005515//protein binding;GO:0005488//binding	GO:0010467//gene expression;GO:0018130//heterocycle biosynthetic process;GO:1901360//organic cyclic compound metabolic process;GO:0044237//cellular metabolic process;GO:0019438//aromatic compound biosynthetic process;GO:0008152//metabolic process;GO:0009987//cellular process;GO:0044260//cellular macromolecule metabolic process;GO:0071704//organic substance metabolic process;GO:1901362//organic cy…
TCONS_00007693	XM_017037099.1	0.837173	69	22	9	miR-149-x|miR-1788-y|miR-195-x|miR-382-x|miR-424-x|miR-511-x|miR-5606-x|miR-95-x|novel-m0124-5p	3.4069e-05	KLC1	PREDICTED: kinesin light chain 4 isoform X1 [Cynoglossus semilaevis]	-	-	-	-	-	-	-
TCONS_00007693	XM_017038327.1	0.808416	69	2	2	miR-551-x|novel-m0260-3p	0.00747067	C6	PREDICTED: complement component C6 [Cynoglossus semilaevis]	-	-	-	-	-	-	-
TCONS_00007693	XM_017038684.1	0.850515	69	15	6	miR-377-y|miR-491-x|miR-551-x|miR-582-x|novel-m0124-5p|novel-m0260-3p	0.000934996	app	PREDICTED: amyloid beta A4 protein isoform X2 [Cynoglossus semilaevis]	-	-	-	-	-	-	-
TCONS_00007693	XM_017038688.1	0.766077	69	9	5	miR-2188-y|miR-377-y|miR-491-x|novel-m0124-5p|novel-m0260-3p	0.000414794	app	PREDICTED: amyloid beta A4 protein isoform X6 [Cynoglossus semilaevis]	-	-	-	-	-	-	-
TCONS_00007693	XM_017038698.1	0.773152	69	10	4	miR-203-y|miR-2188-y|miR-511-x|miR-618-x	0.00739003	ATP11A	PREDICTED: probable phospholipid-transporting ATPase IH isoform X1 [Cynoglossus semilaevis]	-	-	-	-	-	-	-
TCONS_00007693	XM_017039900.1	0.866655	69	8	3	miR-3529-x|miR-377-y|miR-628-x	0.025702	TNIK	PREDICTED: mitogen-activated protein kinase kinase kinase kinase 4 isoform X6 [Cynoglossus semilaevis]	-	-	-	-	-	-	-
TCONS_00007693	XM_017040084.1	0.767478	69	13	4	miR-2188-y|miR-3529-x|novel-m0233-5p|novel-m0260-3p	0.0205704	ACVR1C	PREDICTED: activin receptor type-1C isoform X1 [Cynoglossus semilaevis]	Environmental Information Processing	Signal transduction	ko04350//TGF-beta signaling pathway	K13568	-	-	-
TCONS_00007693	XM_017041612.1	0.887878	69	19	16	miR-93-y|novel-m0356-3p|novel-m0774-3p|novel-m0821-3p|novel-m0822-3p|novel-m0851-3p|novel-m0860-3p|novel-m0878-3p|novel-m0927-3p|novel-m0950-3p|novel-m0963-3p|novel-m0964-3p|novel-m0969-3p|novel-m0970-3p|novel-m0984-3p|novel-m1087-3p	1.51339e-15	-	PREDICTED: PHD finger protein rhinoceros-like isoform X2 [Kryptolebias marmoratus]	-	-	-	-	-	-	-
TCONS_00007693	XM_017041737.1	0.782466	69	11	5	miR-194-x|miR-4301-x|miR-511-x|miR-5606-x|miR-582-x	0.00132293	Nsd1	PREDICTED: histone-lysine N-methyltransferase, H3 lysine-36 and H4 lysine-20 specific-like isoform X3 [Cynoglossus semilaevis]	Metabolism	Amino acid metabolism	ko00310//Lysine degradation	K15588	-	-	-
TCONS_00007693	XM_017041990.1	0.912171	69	8	3	miR-195-x|miR-424-x|miR-4301-x	0.025702	ARHGAP31	PREDICTED: rho GTPase-activating protein 31 [Cynoglossus semilaevis]	-	-	-	-	-	-	-
TCONS_00007693	XM_017042364.1	0.789788	69	14	4	miR-3605-x|miR-6854-x|miR-95-x|novel-m0260-3p	0.0269371	FAM43A	PREDICTED: protein FAM43A isoform X2 [Cynoglossus semilaevis]	-	-	-	-	-	-	-
TCONS_00007888	XM_008309542.2	0.867571	19	17	10	novel-m0543-5p|novel-m0739-3p|novel-m0776-3p|novel-m0803-3p|novel-m0873-3p|novel-m0961-3p|novel-m0962-3p|novel-m0965-3p|novel-m1006-3p|novel-m1009-3p	6.51899e-14	clip3	PREDICTED: CAP-Gly domain-containing linker protein 3 isoform X1 [Cynoglossus semilaevis]	-	-	-	-	-	-	-
TCONS_00007888	XM_008309991.2	0.843064	19	15	9	novel-m0739-3p|novel-m0776-3p|novel-m0803-3p|novel-m0873-3p|novel-m0961-3p|novel-m0962-3p|novel-m0965-3p|novel-m1006-3p|novel-m1009-3p	1.32099e-12	SPI1	PREDICTED: transcription factor PU.1 [Cynoglossus semilaevis]	-	-	-	-	GO:0005622//intracellular;GO:0043226//organelle;GO:0043231//intracellular membrane-bounded organelle;GO:0044464//cell part;GO:0005623//cell;GO:0043229//intracellular organelle;GO:0044424//intracellular part;GO:0043227//membrane-bounded organelle	GO:1901363//heterocyclic compound binding;GO:0001071//nucleic acid binding transcription factor activity;GO:0005488//binding;GO:0003676//nucleic acid binding;GO:0003677//DNA binding;GO:0097159//organic cyclic compound binding	GO:0048856//anatomical structure development;GO:0010467//gene expression;GO:0002573//myeloid leukocyte differentiation;GO:0002520//immune system development;GO:0034654//nucleobase-containing compound biosynthetic process;GO:0044260//cellular macromolecule metabolic process;GO:1901576//organic substance biosynthetic process;GO:0030154//cell differentiation;GO:0048731//system development;GO:0044249…
TCONS_00007888	XM_008311838.2	0.796555	19	33	9	novel-m0739-3p|novel-m0776-3p|novel-m0803-3p|novel-m0873-3p|novel-m0961-3p|novel-m0962-3p|novel-m0965-3p|novel-m1006-3p|novel-m1009-3p	8.24257e-09	FGD4	PREDICTED: FYVE, RhoGEF and PH domain-containing protein 4 isoform X4 [Cynoglossus semilaevis]	-	-	-	-	-	GO:0043167//ion binding;GO:0005488//binding;GO:0043169//cation binding	GO:0044763//single-organism cellular process;GO:0035556//intracellular signal transduction;GO:0050790//regulation of catalytic activity;GO:0050789//regulation of biological process;GO:0007264//small GTPase mediated signal transduction;GO:0051336//regulation of hydrolase activity;GO:0023052//signaling;GO:0044699//single-organism process;GO:0009987//cellular process;GO:0007165//signal transduction;…
TCONS_00007888	XM_008313241.2	0.912278	19	24	9	novel-m0739-3p|novel-m0776-3p|novel-m0803-3p|novel-m0873-3p|novel-m0961-3p|novel-m0962-3p|novel-m0965-3p|novel-m1006-3p|novel-m1009-3p	3.10693e-10	PLCB4	PREDICTED: 1-phosphatidylinositol 4,5-bisphosphate phosphodiesterase beta-4 isoform X2 [Cynoglossus semilaevis]	Metabolism;Cellular Processes;Organismal Systems;Environmental Information Processing	Carbohydrate metabolism;Global and Overview;Cellular commiunity;Signal transduction;Endocrine system;Circulatory system	ko01100//Metabolic pathways;ko04020//Calcium signaling pathway;ko04261//Adrenergic signaling in cardiomyocytes;ko04310//Wnt signaling pathway;ko04916//Melanogenesis;ko04270//Vascular smooth muscle contraction;ko04070//Phosphatidylinositol signaling system;ko04912//GnRH signaling pathway;ko04540//Gap junction;ko00562//Inositol phosphate metabolism	K05858	-	-	-
TCONS_00007888	XM_008313601.2	0.800585	19	2	2	novel-m0259-3p|novel-m0543-5p	0.000544537	RBM25	PREDICTED: RNA-binding protein 25-like [Cynoglossus semilaevis]	Genetic Information Processing	Transcription	ko03040//Spliceosome	K12822	-	-	-
TCONS_00007888	XM_008316548.2	0.762354	19	4	2	miR-187-y|novel-m0014-3p	0.00317431	Rac2	PREDICTED: ras-related C3 botulinum toxin substrate 2 [Cynoglossus semilaevis]	Organismal Systems;Environmental Information Processing;Cellular Processes	Development;Signal transduction;Cellular commiunity;Immune system;Cell motility	ko04010//MAPK signaling pathway;ko04510//Focal adhesion;ko04810//Regulation of actin cytoskeleton;ko04310//Wnt signaling pathway;ko04520//Adherens junction;ko04370//VEGF signaling pathway;ko04015//Rap1 signaling pathway;ko04014//Ras signaling pathway;ko04024//cAMP signaling pathway;ko04670//Leukocyte transendothelial migration;ko04062//Chemokine signaling pathway;ko04666//Fc gamma R-mediated phag…	K07860	GO:0031982//vesicle;GO:0005622//intracellular;GO:0044424//intracellular part;GO:0043226//organelle;GO:0012505//endomembrane system;GO:0031988//membrane-bounded vesicle;GO:0005623//cell;GO:0044464//cell part;GO:0043227//membrane-bounded organelle	GO:0016787//hydrolase activity;GO:0097159//organic cyclic compound binding;GO:0032549//ribonucleoside binding;GO:0017111//nucleoside-triphosphatase activity;GO:0097367//carbohydrate derivative binding;GO:0001883//purine nucleoside binding;GO:0036094//small molecule binding;GO:0005488//binding;GO:1901363//heterocyclic compound binding;GO:0016462//pyrophosphatase activity;GO:0032550//purine ribonuc…	GO:0006163//purine nucleotide metabolic process;GO:0044237//cellular metabolic process;GO:0023052//signaling;GO:1901136//carbohydrate derivative catabolic process;GO:0042221//response to chemical;GO:0008152//metabolic process;GO:0044712//single-organism catabolic process;GO:0042592//homeostatic process;GO:0044763//single-organism cellular process;GO:1901135//carbohydrate derivative metabolic proc…
TCONS_00007888	XM_008318051.2	0.770766	19	27	9	novel-m0739-3p|novel-m0776-3p|novel-m0803-3p|novel-m0873-3p|novel-m0961-3p|novel-m0962-3p|novel-m0965-3p|novel-m1006-3p|novel-m1009-3p	1.07515e-09	VAPB	PREDICTED: vesicle-associated membrane protein-associated protein B/C isoform X2 [Cynoglossus semilaevis]	-	-	-	-	-	-	-
TCONS_00007888	XM_008319764.2	0.877241	19	1	1	miR-727-x	0.0239596	Rab44	PREDICTED: ras-related protein Rab-35 [Cynoglossus semilaevis]	-	-	-	-	-	-	-
TCONS_00007888	XM_008320277.2	0.843722	19	38	11	novel-m0310-3p|novel-m0739-3p|novel-m0776-3p|novel-m0803-3p|novel-m0829-5p|novel-m0873-3p|novel-m0961-3p|novel-m0962-3p|novel-m0965-3p|novel-m1006-3p|novel-m1009-3p	3.85557e-11	Kif21a	PREDICTED: kinesin-like protein KIF21B isoform X5 [Cynoglossus semilaevis]	-	-	-	-	-	-	-
TCONS_00007888	XM_008327499.2	0.77901	19	11	2	novel-m0310-3p|novel-m0543-5p	0.026314	-	PREDICTED: interleukin-13 receptor subunit alpha-1-like [Notothenia coriiceps]	Environmental Information Processing	Signal transduction;Signaling molecules and interaction	ko04060//Cytokine-cytokine receptor interaction;ko04630//Jak-STAT signaling pathway	K05076	-	-	-
TCONS_00007888	XM_008328543.2	0.95448	19	5	2	miR-144-y|miR-727-x	0.00521485	PCDH8	PREDICTED: protocadherin-8-like [Cynoglossus semilaevis]	-	-	-	-	-	-	-
TCONS_00007888	XM_008328608.2	0.872322	19	6	2	miR-187-y|novel-m0829-5p	0.0077105	Snx4	PREDICTED: sorting nexin-4 isoform X2 [Cynoglossus semilaevis]	Cellular Processes	Transport and catabolism	ko04144//Endocytosis	K17919	-	-	-
TCONS_00007888	XM_008329685.2	0.855807	19	2	1	novel-m0310-3p	0.0473748	Adap2	PREDICTED: arf-GAP with dual PH domain-containing protein 2-like [Cynoglossus semilaevis]	-	-	-	-	-	-	-
TCONS_00007888	XM_008332014.2	0.726227	19	17	10	miR-144-y|novel-m0739-3p|novel-m0776-3p|novel-m0803-3p|novel-m0873-3p|novel-m0961-3p|novel-m0962-3p|novel-m0965-3p|novel-m1006-3p|novel-m1009-3p	6.51899e-14	fam126a	PREDICTED: hyccin isoform X1 [Cynoglossus semilaevis]	-	-	-	-	-	-	-
TCONS_00007888	XM_008333651.2	0.923456	19	15	10	miR-8114-y|novel-m0739-3p|novel-m0776-3p|novel-m0803-3p|novel-m0873-3p|novel-m0961-3p|novel-m0962-3p|novel-m0965-3p|novel-m1006-3p|novel-m1009-3p	1.02811e-14	Zbtb41	PREDICTED: zinc finger and BTB domain-containing protein 41 [Cynoglossus semilaevis]	-	-	-	-	-	-	-
TCONS_00007888	XM_008335741.2	0.830525	19	1	1	miR-727-x	0.0239596	rpl35	PREDICTED: 60S ribosomal protein L35 isoform X1 [Cynoglossus semilaevis]	Genetic Information Processing	Translation	ko03010//Ribosome	K02918	-	-	-
TCONS_00007888	XM_017031780.1	0.855398	19	2	1	miR-727-x	0.0473748	hcea	PREDICTED: high choriolytic enzyme 1-like [Cynoglossus semilaevis]	-	-	-	-	-	GO:0046872//metal ion binding;GO:0070011//peptidase activity, acting on L-amino acid peptides;GO:0008233//peptidase activity;GO:0016787//hydrolase activity;GO:0043169//cation binding;GO:0043167//ion binding;GO:0003824//catalytic activity;GO:0046914//transition metal ion binding;GO:0005488//binding	GO:0019538//protein metabolic process;GO:0010467//gene expression;GO:0051604//protein maturation;GO:0006508//proteolysis;GO:0008152//metabolic process;GO:0044238//primary metabolic process;GO:0043170//macromolecule metabolic process;GO:0071704//organic substance metabolic process;GO:0016485//protein processing
TCONS_00007888	XM_017032271.1	0.720955	19	46	10	miR-727-x|novel-m0739-3p|novel-m0776-3p|novel-m0803-3p|novel-m0873-3p|novel-m0961-3p|novel-m0962-3p|novel-m0965-3p|novel-m1006-3p|novel-m1009-3p	1.00043e-08	YPEL2	PREDICTED: protein yippee-like 2 [Cynoglossus semilaevis]	-	-	-	-	GO:0044464//cell part;GO:0005623//cell;GO:0043226//organelle;GO:0005622//intracellular;GO:0043231//intracellular membrane-bounded organelle;GO:0044424//intracellular part;GO:0043227//membrane-bounded organelle;GO:0043229//intracellular organelle	-	-
TCONS_00007888	XM_017033504.1	0.725478	19	2	1	novel-m0543-5p	0.0473748	-	PREDICTED: butyrophilin subfamily 2 member A2-like isoform X1 [Fundulus heteroclitus]	-	-	-	-	-	-	-
TCONS_00007888	XM_017033566.1	0.765471	19	23	10	miR-144-y|novel-m0739-3p|novel-m0776-3p|novel-m0803-3p|novel-m0873-3p|novel-m0961-3p|novel-m0962-3p|novel-m0965-3p|novel-m1006-3p|novel-m1009-3p	3.59831e-12	Zbtb38	PREDICTED: zinc finger and BTB domain-containing protein 4 [Stegastes partitus]	-	-	-	-	-	-	-
TCONS_00007888	XM_017033618.1	0.951791	19	26	11	novel-m0310-3p|novel-m0739-3p|novel-m0776-3p|novel-m0803-3p|novel-m0829-5p|novel-m0873-3p|novel-m0961-3p|novel-m0962-3p|novel-m0965-3p|novel-m1006-3p|novel-m1009-3p	2.77923e-13	KLHL29	PREDICTED: kelch-like protein 29 isoform X2 [Cynoglossus semilaevis]	-	-	-	-	-	-	-
TCONS_00007888	XM_017034835.1	0.780841	19	21	9	novel-m0739-3p|novel-m0776-3p|novel-m0803-3p|novel-m0873-3p|novel-m0961-3p|novel-m0962-3p|novel-m0965-3p|novel-m1006-3p|novel-m1009-3p	7.23406e-11	Picalm	PREDICTED: phosphatidylinositol-binding clathrin assembly protein-like isoform X1 [Cynoglossus semilaevis]	-	-	-	-	-	-	-
TCONS_00007888	XM_017035150.1	0.891573	19	1	1	novel-m0829-5p	0.0239596	Csf2rb2	PREDICTED: interleukin-2 receptor subunit beta-like [Maylandia zebra]	Cellular Processes;Environmental Information Processing	Signal transduction;Signaling molecules and interaction;Transport and catabolism	ko04144//Endocytosis;ko04060//Cytokine-cytokine receptor interaction;ko04630//Jak-STAT signaling pathway	K05069	-	-	-
TCONS_00007888	XM_017040084.1	0.736514	19	13	9	novel-m0739-3p|novel-m0776-3p|novel-m0803-3p|novel-m0873-3p|novel-m0961-3p|novel-m0962-3p|novel-m0965-3p|novel-m1006-3p|novel-m1009-3p	1.93142e-13	ACVR1C	PREDICTED: activin receptor type-1C isoform X1 [Cynoglossus semilaevis]	Environmental Information Processing	Signal transduction	ko04350//TGF-beta signaling pathway	K13568	-	-	-
TCONS_00007888	XM_017041411.1	0.803402	19	2	1	miR-144-y	0.0473748	RPS6KL1	PREDICTED: ribosomal protein S6 kinase-like 1 [Cynoglossus semilaevis]	-	-	-	-	-	-	-
TCONS_00008640	XM_008310138.2	0.844033	11	3	1	miR-627-y	0.0410907	Bbox1	PREDICTED: gamma-butyrobetaine dioxygenase [Cynoglossus semilaevis]	Metabolism	Amino acid metabolism	ko00310//Lysine degradation	K00471	-	GO:0016705//oxidoreductase activity, acting on paired donors, with incorporation or reduction of molecular oxygen;GO:0016491//oxidoreductase activity;GO:0003824//catalytic activity	GO:0008152//metabolic process;GO:0044249//cellular biosynthetic process;GO:0044237//cellular metabolic process;GO:0071704//organic substance metabolic process;GO:0044710//single-organism metabolic process;GO:0034641//cellular nitrogen compound metabolic process;GO:1901566//organonitrogen compound biosynthetic process;GO:1901576//organic substance biosynthetic process;GO:0009987//cellular process;…
TCONS_00008640	XM_008310631.2	0.846448	11	10	2	miR-2392-y|miR-500-x	0.00741573	IRF8	PREDICTED: interferon regulatory factor 8 [Cynoglossus semilaevis]	-	-	-	-	-	GO:0001071//nucleic acid binding transcription factor activity	GO:0032774//RNA biosynthetic process;GO:0043170//macromolecule metabolic process;GO:0048513//animal organ development;GO:0010467//gene expression;GO:0034654//nucleobase-containing compound biosynthetic process;GO:0002521//leukocyte differentiation;GO:0044249//cellular biosynthetic process;GO:0006725//cellular aromatic compound metabolic process;GO:0007275//multicellular organism development;GO:00…
TCONS_00008640	XM_008314348.2	0.70942	11	23	2	novel-m0596-3p|novel-m0611-3p	0.0377656	Pmp22	PREDICTED: peripheral myelin protein 22 [Cynoglossus semilaevis]	-	-	-	-	-	-	-
TCONS_00008640	XM_008315010.2	0.853921	11	15	2	miR-500-x|miR-627-y	0.0166572	MPRIP	PREDICTED: myosin phosphatase Rho-interacting protein isoform X2 [Cynoglossus semilaevis]	-	-	-	-	-	-	-
TCONS_00008640	XM_008316938.2	0.951718	11	29	3	miR-362-y|miR-430-y|miR-627-y	0.00596503	Rbm47	PREDICTED: RNA-binding protein 47 isoform X5 [Cynoglossus semilaevis]	-	-	-	-	-	-	-
TCONS_00008640	XM_008318515.2	0.735052	11	3	1	miR-627-y	0.0410907	ZNF536	PREDICTED: zinc finger protein 536-like isoform X1 [Cynoglossus semilaevis]	-	-	-	-	-	-	-
TCONS_00008640	XM_008322275.2	0.923937	11	25	2	miR-362-y|miR-430-y	0.0441052	Pde10a	PREDICTED: cAMP and cAMP-inhibited cGMP 3',5'-cyclic phosphodiesterase 10A isoform X2 [Cynoglossus semilaevis]	Metabolism	Nucleotide metabolism	ko00230//Purine metabolism	K18438	-	GO:0016787//hydrolase activity;GO:0003824//catalytic activity;GO:0016788//hydrolase activity, acting on ester bonds;GO:0042578//phosphoric ester hydrolase activity;GO:0004112//cyclic-nucleotide phosphodiesterase activity;GO:0043169//cation binding;GO:0005488//binding;GO:0008081//phosphoric diester hydrolase activity;GO:0043167//ion binding	GO:0009987//cellular process;GO:0007154//cell communication;GO:0044699//single-organism process;GO:0044763//single-organism cellular process
TCONS_00008640	XM_008323812.1	0.851616	11	7	2	miR-362-y|miR-500-x	0.00354062	CTSS	PREDICTED: cathepsin S-like isoform X1 [Cynoglossus semilaevis]	Cellular Processes	Transport and catabolism	ko04145//Phagosome;ko04142//Lysosome	K01368	-	-	-
TCONS_00008640	XM_008324047.2	0.718946	11	1	1	miR-362-y	0.0138714	Xrcc1	PREDICTED: DNA repair protein XRCC1 [Cynoglossus semilaevis]	Genetic Information Processing	Replication and repair	ko03410//Base excision repair	K10803	-	-	-
TCONS_00008640	XM_008331430.1	0.876112	11	15	2	novel-m0596-3p|novel-m0611-3p	0.0166572	Col8a2	PREDICTED: collagen alpha-2(VIII) chain [Cynoglossus semilaevis]	-	-	-	-	-	-	-
TCONS_00008640	XM_008331433.2	0.723895	11	24	2	miR-300-y|miR-627-y	0.0408866	SMAP2	PREDICTED: stromal membrane-associated protein 2 isoform X2 [Cynoglossus semilaevis]	Cellular Processes	Transport and catabolism	ko04144//Endocytosis	K12486	-	-	-
TCONS_00008640	XM_008331694.2	0.714943	11	21	2	miR-362-y|miR-627-y	0.0318275	Atxn1	PREDICTED: ataxin-1 isoform X1 [Cynoglossus semilaevis]	-	-	-	-	-	-	-
TCONS_00008662	XM_008320432.2	0.838235	20	9	4	novel-m0035-5p|novel-m0050-3p|novel-m0772-5p|novel-m0777-5p	3.43978e-05	TACC1	PREDICTED: LOW QUALITY PROTEIN: transforming acidic coiled-coil-containing protein 1-like [Cynoglossus semilaevis]	-	-	-	-	-	-	-
TCONS_00008662	XM_017035464.1	0.81376	20	24	5	novel-m0030-3p|novel-m0498-3p|novel-m0628-5p|novel-m0751-3p|novel-m0940-3p	0.000188146	FAM184B	PREDICTED: trichohyalin-like isoform X1 [Cynoglossus semilaevis]	-	-	-	-	-	-	-
TCONS_00008662	XM_017036118.1	0.752041	20	18	4	novel-m0030-3p|novel-m0498-3p|novel-m0751-3p|novel-m0940-3p	0.000720691	COL20A1	PREDICTED: collagen alpha-1(XX) chain-like isoform X2 [Cynoglossus semilaevis]	-	-	-	-	-	-	-
TCONS_00008662	XM_017037390.1	0.731838	20	3	3	novel-m0035-5p|novel-m0070-3p|novel-m0432-3p	1.37683e-05	CCDC88A	PREDICTED: girdin isoform X7 [Cynoglossus semilaevis]	-	-	-	-	-	-	-
TCONS_00008662	XM_017038792.1	0.721212	20	11	2	novel-m0017-5p|novel-m0070-3p	0.0290162	SYT16	PREDICTED: synaptotagmin-16 isoform X5 [Cynoglossus semilaevis]	-	-	-	-	-	-	-
TCONS_00008662	XM_017041353.1	0.875441	20	14	2	novel-m0772-5p|novel-m0777-5p	0.0458787	UBP1	PREDICTED: upstream-binding protein 1 isoform X2 [Cynoglossus semilaevis]	-	-	-	-	-	-	-
TCONS_00008662	XM_017043056.1	0.807077	20	8	2	novel-m0035-5p|novel-m0070-3p	0.01546	pkn2	PREDICTED: serine/threonine-protein kinase N2-like isoform X2 [Cynoglossus semilaevis]	-	-	-	-	-	-	-
TCONS_00008701	XM_008313241.2	0.929833	8	24	2	miR-214-y|miR-7-y	0.0220043	PLCB4	PREDICTED: 1-phosphatidylinositol 4,5-bisphosphate phosphodiesterase beta-4 isoform X2 [Cynoglossus semilaevis]	Metabolism;Cellular Processes;Organismal Systems;Environmental Information Processing	Carbohydrate metabolism;Global and Overview;Cellular commiunity;Signal transduction;Endocrine system;Circulatory system	ko01100//Metabolic pathways;ko04020//Calcium signaling pathway;ko04261//Adrenergic signaling in cardiomyocytes;ko04310//Wnt signaling pathway;ko04916//Melanogenesis;ko04270//Vascular smooth muscle contraction;ko04070//Phosphatidylinositol signaling system;ko04912//GnRH signaling pathway;ko04540//Gap junction;ko00562//Inositol phosphate metabolism	K05858	-	-	-
TCONS_00008701	XM_008315633.2	0.717512	8	1	1	miR-7-y	0.0100883	Cttn	PREDICTED: src substrate cortactin-like isoform X2 [Cynoglossus semilaevis]	Cellular Processes	Cellular commiunity	ko04530//Tight junction	K06106	-	-	GO:0008154//actin polymerization or depolymerization;GO:0044699//single-organism process;GO:0044763//single-organism cellular process;GO:0030036//actin cytoskeleton organization;GO:0007015//actin filament organization;GO:0007010//cytoskeleton organization;GO:0030029//actin filament-based process;GO:0071822//protein complex subunit organization;GO:1902589//single-organism organelle organization;GO…
TCONS_00008701	XM_008319764.2	0.722639	8	1	1	miR-727-x	0.0100883	Rab44	PREDICTED: ras-related protein Rab-35 [Cynoglossus semilaevis]	-	-	-	-	-	-	-
TCONS_00008701	XM_008321529.2	0.793214	8	2	1	miR-214-y	0.0200874	banf1	PREDICTED: barrier-to-autointegration factor-like [Cynoglossus semilaevis]	-	-	-	-	-	-	-
TCONS_00008701	XM_008328502.2	0.7839	8	2	2	miR-7-y|novel-m0228-5p	8.9164e-05	pla1a	PREDICTED: phospholipase A1 member A isoform X1 [Cynoglossus semilaevis]	-	-	-	-	-	-	-
TCONS_00008701	XM_008328543.2	0.762618	8	5	1	miR-727-x	0.0495565	PCDH8	PREDICTED: protocadherin-8-like [Cynoglossus semilaevis]	-	-	-	-	-	-	-
TCONS_00008701	XM_008331796.2	0.786756	8	5	1	novel-m0228-5p	0.0495565	ptprc	PREDICTED: receptor-type tyrosine-protein phosphatase C isoform X1 [Cynoglossus semilaevis]	Environmental Information Processing	Signaling molecules and interaction	ko04514//Cell adhesion molecules (CAMs)	K06478	-	-	-
TCONS_00008701	XM_008335741.2	0.73495	8	1	1	miR-727-x	0.0100883	rpl35	PREDICTED: 60S ribosomal protein L35 isoform X1 [Cynoglossus semilaevis]	Genetic Information Processing	Translation	ko03010//Ribosome	K02918	-	-	-
TCONS_00008701	XM_008335877.1	0.717173	8	4	2	miR-7-y|miR-727-x	0.000529586	Cd53	PREDICTED: leukocyte surface antigen CD53-like [Cynoglossus semilaevis]	-	-	-	-	-	-	-
TCONS_00008701	XM_017033344.1	0.950738	8	2	1	novel-m0228-5p	0.0200874	IQUB	PREDICTED: IQ and ubiquitin-like domain-containing protein isoform X2 [Cynoglossus semilaevis]	-	-	-	-	-	-	-
TCONS_00009332	XM_008323813.1	0.739497	8	3	1	novel-m0144-3p	0.029998	CTSS	PREDICTED: cathepsin S-like isoform X2 [Cynoglossus semilaevis]	Cellular Processes	Transport and catabolism	ko04145//Phagosome;ko04142//Lysosome	K01368	-	-	-
TCONS_00009332	XM_008328409.2	0.78969	8	5	1	miR-727-x	0.0495565	Mycbp2	PREDICTED: E3 ubiquitin-protein ligase MYCBP2 isoform X6 [Cynoglossus semilaevis]	-	-	-	-	-	-	-
TCONS_00009332	XM_017034861.1	0.740334	8	3	1	miR-2188-y	0.029998	TSPAN33	PREDICTED: tetraspanin-33 [Cynoglossus semilaevis]	-	-	-	-	GO:0016020//membrane;GO:0044425//membrane part;GO:0031224//intrinsic component of membrane	-	-
TCONS_00009332	XM_017035152.1	0.881139	8	3	1	novel-m0144-3p	0.029998	EXD2	PREDICTED: exonuclease 3'-5' domain-containing protein 2 isoform X1 [Cynoglossus semilaevis]	-	-	-	-	-	GO:0004527//exonuclease activity;GO:0004518//nuclease activity;GO:0016788//hydrolase activity, acting on ester bonds;GO:0003824//catalytic activity;GO:0016787//hydrolase activity	GO:0006807//nitrogen compound metabolic process;GO:0044238//primary metabolic process;GO:0090304//nucleic acid metabolic process;GO:0043170//macromolecule metabolic process;GO:0006725//cellular aromatic compound metabolic process;GO:0008152//metabolic process;GO:0006139//nucleobase-containing compound metabolic process;GO:1901360//organic cyclic compound metabolic process;GO:0071704//organic subs…
TCONS_00009448	XM_008308286.2	0.758439	16	13	2	novel-m0443-3p|novel-m0455-3p	0.0261678	CACNB2	PREDICTED: voltage-dependent L-type calcium channel subunit beta-2 isoform X7 [Cynoglossus semilaevis]	Environmental Information Processing;Organismal Systems	Signal transduction;Circulatory system	ko04010//MAPK signaling pathway;ko04261//Adrenergic signaling in cardiomyocytes;ko04260//Cardiac muscle contraction	K04863	GO:0016020//membrane;GO:1990351//transporter complex;GO:0016021//integral component of membrane;GO:0034702//ion channel complex;GO:0034703//cation channel complex;GO:0098796//membrane protein complex;GO:1902495//transmembrane transporter complex;GO:0032991//macromolecular complex;GO:0044425//membrane part;GO:0034704//calcium channel complex;GO:0031224//intrinsic component of membrane;GO:0043234//…	-	GO:0006816//calcium ion transport;GO:0006811//ion transport;GO:0051179//localization;GO:0070838//divalent metal ion transport;GO:0044765//single-organism transport;GO:0030001//metal ion transport;GO:0072511//divalent inorganic cation transport;GO:0006812//cation transport;GO:1902578//single-organism localization;GO:0006810//transport;GO:0044699//single-organism process;GO:0051234//establishment o…
TCONS_00009448	XM_008308429.2	0.807562	16	5	2	miR-466-x|novel-m0471-3p	0.00368771	PDCD10	PREDICTED: programmed cell death protein 10 [Cynoglossus semilaevis]	-	-	-	-	GO:0044424//intracellular part;GO:0012505//endomembrane system;GO:0005737//cytoplasm;GO:0043226//organelle;GO:0005623//cell;GO:0016020//membrane;GO:0031988//membrane-bounded vesicle;GO:0044431//Golgi apparatus part;GO:0043231//intracellular membrane-bounded organelle;GO:0044422//organelle part;GO:0031982//vesicle;GO:0043227//membrane-bounded organelle;GO:0005794//Golgi apparatus;GO:0044446//intra…	GO:0005488//binding;GO:0005515//protein binding;GO:0046983//protein dimerization activity	GO:0060255//regulation of macromolecule metabolic process;GO:0065007//biological regulation;GO:0016265//death;GO:0043405//regulation of MAP kinase activity;GO:0019220//regulation of phosphate metabolic process;GO:0050794//regulation of cellular process;GO:0032502//developmental process;GO:0008283//cell proliferation;GO:0001932//regulation of protein phosphorylation;GO:0043549//regulation of kinas…
TCONS_00009448	XM_008308687.2	0.834036	16	5	3	novel-m0033-3p|novel-m0565-3p|novel-m0972-3p	6.59746e-05	Ksr1	PREDICTED: LOW QUALITY PROTEIN: kinase suppressor of Ras 1-like [Cynoglossus semilaevis]	-	-	-	-	-	-	-
TCONS_00009448	XM_008308970.2	0.839741	16	10	3	miR-466-x|novel-m0799-5p|novel-m0971-5p	0.000744	PGR	PREDICTED: progesterone receptor [Cynoglossus semilaevis]	Organismal Systems;Cellular Processes	Cell growth and death;Endocrine system	ko04114//Oocyte meiosis;ko04914//Progesterone-mediated oocyte maturation	K08556	GO:0044464//cell part;GO:0043231//intracellular membrane-bounded organelle;GO:0043227//membrane-bounded organelle;GO:0043229//intracellular organelle;GO:0044424//intracellular part;GO:0043226//organelle;GO:0005623//cell;GO:0005622//intracellular	GO:0038023//signaling receptor activity;GO:0060089//molecular transducer activity;GO:0004871//signal transducer activity;GO:0004872//receptor activity	GO:0044271//cellular nitrogen compound biosynthetic process;GO:0009755//hormone-mediated signaling pathway;GO:0050896//response to stimulus;GO:0006807//nitrogen compound metabolic process;GO:0065007//biological regulation;GO:0006725//cellular aromatic compound metabolic process;GO:0009987//cellular process;GO:0023052//signaling;GO:0006139//nucleobase-containing compound metabolic process;GO:00442…
TCONS_00009448	XM_008309894.2	0.841594	16	8	3	novel-m0033-3p|novel-m0565-3p|novel-m0972-3p	0.00035594	NLRP12	PREDICTED: NACHT, LRR and PYD domains-containing protein 12-like [Cynoglossus semilaevis]	-	-	-	-	-	-	-
TCONS_00009448	XM_008310283.2	0.804209	16	34	3	novel-m0623-3p|novel-m0799-5p|novel-m0971-5p	0.0275189	arnt2	PREDICTED: aryl hydrocarbon receptor nuclear translocator 2 isoform X5 [Cynoglossus semilaevis]	-	-	-	-	-	-	-
TCONS_00009448	XM_008311957.2	0.956391	16	9	4	novel-m0033-3p|novel-m0471-3p|novel-m0565-3p|novel-m0972-3p	1.31898e-05	-	PREDICTED: uncharacterized protein LOC103380136 [Cynoglossus semilaevis]	-	-	-	-	-	-	-
TCONS_00009448	XM_008312071.2	0.920402	16	13	3	novel-m0875-5p|novel-m0939-5p|novel-m0958-5p	0.00170827	ISLR2	PREDICTED: immunoglobulin superfamily containing leucine-rich repeat protein 2 [Cynoglossus semilaevis]	-	-	-	-	-	-	-
TCONS_00009448	XM_008312711.2	0.901095	16	5	2	novel-m0443-3p|novel-m0455-3p	0.00368771	Slc5a6	PREDICTED: sodium-dependent multivitamin transporter [Cynoglossus semilaevis]	-	-	-	-	-	-	-
TCONS_00009448	XM_008314060.2	0.8592	16	28	3	novel-m0033-3p|novel-m0565-3p|novel-m0972-3p	0.0162347	MAPT	PREDICTED: microtubule-associated protein tau isoform X4 [Cynoglossus semilaevis]	Environmental Information Processing	Signal transduction	ko04010//MAPK signaling pathway	K04380	-	-	-
TCONS_00009448	XM_008314434.2	0.705892	16	17	2	miR-466-x|novel-m0471-3p	0.0435259	MYO1D	PREDICTED: unconventional myosin-Id isoform X2 [Cynoglossus semilaevis]	-	-	-	-	GO:0044424//intracellular part;GO:0043229//intracellular organelle;GO:0015629//actin cytoskeleton;GO:0005856//cytoskeleton;GO:0043228//non-membrane-bounded organelle;GO:0043226//organelle;GO:0044464//cell part;GO:0043232//intracellular non-membrane-bounded organelle;GO:0005622//intracellular;GO:0005623//cell	GO:0001882//nucleoside binding;GO:0016818//hydrolase activity, acting on acid anhydrides, in phosphorus-containing anhydrides;GO:0097367//carbohydrate derivative binding;GO:0005488//binding;GO:0036094//small molecule binding;GO:0001883//purine nucleoside binding;GO:0016462//pyrophosphatase activity;GO:0032550//purine ribonucleoside binding;GO:0032549//ribonucleoside binding;GO:0017111//nucleoside…	-
TCONS_00009448	XM_008314740.2	0.954366	16	33	4	miR-466-x|novel-m0033-3p|novel-m0565-3p|novel-m0972-3p	0.00318493	Tnrc6b	PREDICTED: trinucleotide repeat-containing gene 6B protein-like isoform X2 [Cynoglossus semilaevis]	-	-	-	-	-	-	-
TCONS_00009448	XM_008315514.2	0.9334	16	20	3	novel-m0033-3p|novel-m0565-3p|novel-m0972-3p	0.00624122	Prrt4	PREDICTED: proline-rich transmembrane protein 4 [Cynoglossus semilaevis]	-	-	-	-	-	-	-
TCONS_00009448	XM_008316661.2	0.864484	16	2	1	miR-466-x	0.039971	PAPSS1	PREDICTED: bifunctional 3'-phosphoadenosine 5'-phosphosulfate synthase 1 [Cynoglossus semilaevis]	Metabolism	Energy metabolism;Global and Overview;Nucleotide metabolism;Metabolism of other amino acids	ko01100//Metabolic pathways;ko01130//Biosynthesis of antibiotics;ko00230//Purine metabolism;ko01120//Microbial metabolism in diverse environments;ko00450//Selenocompound metabolism;ko00920//Sulfur metabolism	K13811	-	GO:0001882//nucleoside binding;GO:0036094//small molecule binding;GO:0016740//transferase activity;GO:0001883//purine nucleoside binding;GO:0016301//kinase activity;GO:0016772//transferase activity, transferring phosphorus-containing groups;GO:0005488//binding;GO:0032549//ribonucleoside binding;GO:0032550//purine ribonucleoside binding;GO:0016779//nucleotidyltransferase activity;GO:0097367//carbo…	GO:0006793//phosphorus metabolic process;GO:0006796//phosphate-containing compound metabolic process;GO:0009987//cellular process;GO:0008152//metabolic process;GO:0044237//cellular metabolic process
TCONS_00009448	XM_008317627.2	0.775073	16	25	4	miR-466-x|novel-m0033-3p|novel-m0565-3p|novel-m0972-3p	0.00108725	GRK4	PREDICTED: G protein-coupled receptor kinase 4 isoform X2 [Cynoglossus semilaevis]	Cellular Processes	Transport and catabolism	ko04144//Endocytosis	K08291	-	GO:0036094//small molecule binding;GO:0016773//phosphotransferase activity, alcohol group as acceptor;GO:0005488//binding;GO:0016772//transferase activity, transferring phosphorus-containing groups;GO:0097367//carbohydrate derivative binding;GO:0004674//protein serine/threonine kinase activity;GO:0001883//purine nucleoside binding;GO:0032550//purine ribonucleoside binding;GO:0001882//nucleoside b…	GO:0036211//protein modification process;GO:0043412//macromolecule modification;GO:0008152//metabolic process;GO:0065007//biological regulation;GO:0044267//cellular protein metabolic process;GO:0048519//negative regulation of biological process;GO:0044260//cellular macromolecule metabolic process;GO:0010646//regulation of cell communication;GO:0009968//negative regulation of signal transduction;G…
TCONS_00009448	XM_008320324.2	0.951721	16	15	3	miR-466-x|novel-m0592-3p|novel-m0608-3p	0.00265093	COL4A6	PREDICTED: collagen alpha-6(IV) chain isoform X2 [Cynoglossus semilaevis]	Cellular Processes;Environmental Information Processing	Signaling molecules and interaction;Cellular commiunity	ko04510//Focal adhesion;ko04512//ECM-receptor interaction	K06237	-	-	-
TCONS_00009448	XM_008320352.2	0.871737	16	16	4	miR-466-x|novel-m0875-5p|novel-m0939-5p|novel-m0958-5p	0.000174809	Col4a1	PREDICTED: collagen alpha-5(IV) chain [Cynoglossus semilaevis]	Environmental Information Processing;Cellular Processes	Cellular commiunity;Signaling molecules and interaction	ko04510//Focal adhesion;ko04512//ECM-receptor interaction	K06237	-	-	GO:0000902//cell morphogenesis;GO:0048869//cellular developmental process;GO:0048468//cell development;GO:0006935//chemotaxis;GO:0030030//cell projection organization;GO:0007275//multicellular organism development;GO:0009653//anatomical structure morphogenesis;GO:0044767//single-organism developmental process;GO:0048699//generation of neurons;GO:0048856//anatomical structure development;GO:003250…
TCONS_00009448	XM_008321130.2	0.89131	16	14	2	novel-m0443-3p|novel-m0455-3p	0.0301712	CBFA2T2	PREDICTED: protein CBFA2T2 [Cynoglossus semilaevis]	-	-	-	-	-	-	-
TCONS_00009448	XM_008321484.1	0.832508	16	1	1	miR-466-x	0.0201765	MYOZ1	PREDICTED: myozenin-1-like [Cynoglossus semilaevis]	-	-	-	-	-	-	-
TCONS_00009448	XM_008321732.2	0.80603	16	8	3	miR-466-x|novel-m0592-3p|novel-m0608-3p	0.00035594	fam213a	PREDICTED: redox-regulatory protein FAM213A-like isoform X1 [Cynoglossus semilaevis]	-	-	-	-	-	-	-
TCONS_00009448	XM_008321838.1	0.726453	16	2	1	miR-466-x	0.039971	THBS2	PREDICTED: thrombospondin-2 isoform X2 [Cynoglossus semilaevis]	Cellular Processes;Environmental Information Processing	Cellular commiunity;Signaling molecules and interaction;Transport and catabolism	ko04510//Focal adhesion;ko04145//Phagosome;ko04512//ECM-receptor interaction	K04659	-	-	-
TCONS_00009448	XM_008322157.2	0.774835	16	4	3	miR-466-x|novel-m0799-5p|novel-m0971-5p	2.67197e-05	Cpeb3	PREDICTED: cytoplasmic polyadenylation element-binding protein 3 isoform X5 [Cynoglossus semilaevis]	Organismal Systems;Cellular Processes	Endocrine system;Development;Cell growth and death	ko04114//Oocyte meiosis;ko04914//Progesterone-mediated oocyte maturation;ko04320//Dorso-ventral axis formation	K02602	-	-	-
TCONS_00009448	XM_008322482.2	0.944189	16	13	2	novel-m0443-3p|novel-m0455-3p	0.0261678	cyp17a1	PREDICTED: steroid 17-alpha-hydroxylase/17,20 lyase isoform X1 [Cynoglossus semilaevis]	Metabolism	Lipid metabolism;Global and Overview	ko01100//Metabolic pathways;ko00140//Steroid hormone biosynthesis	K00512	-	GO:0003824//catalytic activity;GO:0016491//oxidoreductase activity;GO:0043167//ion binding;GO:0005488//binding;GO:0043169//cation binding;GO:0097159//organic cyclic compound binding;GO:0046872//metal ion binding;GO:1901363//heterocyclic compound binding;GO:0046906//tetrapyrrole binding;GO:0046914//transition metal ion binding	GO:0044710//single-organism metabolic process;GO:0008152//metabolic process;GO:0044699//single-organism process
TCONS_00009448	XM_008327913.2	0.875852	16	20	5	miR-466-x|novel-m0033-3p|novel-m0471-3p|novel-m0565-3p|novel-m0972-3p	2.19989e-05	app	PREDICTED: amyloid beta A4 protein-like isoform X1 [Cynoglossus semilaevis]	-	-	-	-	-	-	-
TCONS_00009448	XM_008329316.2	0.790917	16	5	3	novel-m0875-5p|novel-m0939-5p|novel-m0958-5p	6.59746e-05	Fam117a	PREDICTED: protein FAM117A isoform X1 [Cynoglossus semilaevis]	-	-	-	-	-	-	-
TCONS_00009448	XM_008329344.1	0.891033	16	24	4	miR-466-x|novel-m0875-5p|novel-m0939-5p|novel-m0958-5p	0.000924657	Tbc1d10b	PREDICTED: TBC1 domain family member 10B [Cynoglossus semilaevis]	-	-	-	-	-	-	-
TCONS_00009448	XM_008330239.2	0.836838	16	6	3	novel-m0875-5p|novel-m0939-5p|novel-m0958-5p	0.00013032	GUCY2C	PREDICTED: heat-stable enterotoxin receptor isoform X1 [Cynoglossus semilaevis]	Metabolism	Nucleotide metabolism	ko00230//Purine metabolism	K12320	-	-	-
TCONS_00009448	XM_008330616.1	0.924297	16	12	3	miR-466-x|novel-m0875-5p|novel-m0958-5p	0.0013305	COL1A1	PREDICTED: collagen alpha-1(I) chain-like [Cynoglossus semilaevis]	Cellular Processes;Environmental Information Processing	Signaling molecules and interaction;Cellular commiunity	ko04510//Focal adhesion;ko04512//ECM-receptor interaction	K06236	-	-	-
TCONS_00009448	XM_008330686.2	0.888758	16	6	2	novel-m0592-3p|novel-m0608-3p	0.0054664	ilf3	PREDICTED: interleukin enhancer-binding factor 3 [Cynoglossus semilaevis]	-	-	-	-	-	-	-
TCONS_00009448	XM_008331550.2	0.851267	16	12	10	novel-m0033-3p|novel-m0443-3p|novel-m0455-3p|novel-m0565-3p|novel-m0592-3p|novel-m0608-3p|novel-m0875-5p|novel-m0939-5p|novel-m0958-5p|novel-m0972-3p	2.03595e-17	Smad4	PREDICTED: LOW QUALITY PROTEIN: mothers against decapentaplegic homolog 4-like [Cynoglossus semilaevis]	Environmental Information Processing;Cellular Processes	Cellular commiunity;Signal transduction;Cell growth and death	ko04310//Wnt signaling pathway;ko04520//Adherens junction;ko04068//FoxO signaling pathway;ko04110//Cell cycle;ko04350//TGF-beta signaling pathway	K04501	-	-	-
TCONS_00009448	XM_008331878.2	0.923871	16	18	5	miR-466-x|novel-m0161-5p|novel-m0443-3p|novel-m0455-3p|novel-m0623-3p	1.24481e-05	S100A11	PREDICTED: translation initiation factor IF-2-like [Cynoglossus semilaevis]	-	-	-	-	-	-	-
TCONS_00009448	XM_008333917.2	0.786637	16	9	3	novel-m0033-3p|novel-m0565-3p|novel-m0972-3p	0.000527315	MBNL1	PREDICTED: muscleblind-like protein 1 isoform X13 [Cynoglossus semilaevis]	-	-	-	-	-	-	-
TCONS_00009448	XM_008333919.2	0.891297	16	8	3	novel-m0033-3p|novel-m0565-3p|novel-m0972-3p	0.00035594	MBNL1	PREDICTED: muscleblind-like protein 1 isoform X15 [Cynoglossus semilaevis]	-	-	-	-	-	-	-
TCONS_00009448	XM_008334186.2	0.893763	16	31	6	miR-466-x|novel-m0033-3p|novel-m0565-3p|novel-m0592-3p|novel-m0608-3p|novel-m0972-3p	1.31924e-05	SYDE2	PREDICTED: rho GTPase-activating protein SYDE2 isoform X1 [Cynoglossus semilaevis]	-	-	-	-	-	-	-
TCONS_00009448	XM_008334680.2	0.882089	16	6	2	novel-m0799-5p|novel-m0971-5p	0.0054664	CA8	PREDICTED: carbonic anhydrase-related protein isoform X1 [Cynoglossus semilaevis]	Metabolism	Energy metabolism	ko00910//Nitrogen metabolism	K01672	-	-	-
TCONS_00009448	XM_008335409.2	0.91712	16	23	3	miR-466-x|novel-m0592-3p|novel-m0608-3p	0.00934034	Gnaq	PREDICTED: guanine nucleotide-binding protein subunit alpha-11-like [Cynoglossus semilaevis]	Cellular Processes;Environmental Information Processing;Organismal Systems	Endocrine system;Circulatory system;Signal transduction;Cellular commiunity	ko04020//Calcium signaling pathway;ko04261//Adrenergic signaling in cardiomyocytes;ko04916//Melanogenesis;ko04270//Vascular smooth muscle contraction;ko04912//GnRH signaling pathway;ko04540//Gap junction	K04634	-	GO:0000166//nucleotide binding;GO:0036094//small molecule binding;GO:0003824//catalytic activity;GO:0032403//protein complex binding;GO:0001883//purine nucleoside binding;GO:0097159//organic cyclic compound binding;GO:0060089//molecular transducer activity;GO:0032550//purine ribonucleoside binding;GO:1901363//heterocyclic compound binding;GO:0032549//ribonucleoside binding;GO:0017076//purine nucl…	GO:0006793//phosphorus metabolic process;GO:0009117//nucleotide metabolic process;GO:0019693//ribose phosphate metabolic process;GO:1901575//organic substance catabolic process;GO:0046700//heterocycle catabolic process;GO:0006725//cellular aromatic compound metabolic process;GO:0006796//phosphate-containing compound metabolic process;GO:0009261//ribonucleotide catabolic process;GO:0050896//respon…
TCONS_00009448	XM_008336140.2	0.928004	16	6	2	miR-466-x|novel-m0939-5p	0.0054664	VDAC2	PREDICTED: voltage-dependent anion-selective channel protein 2 isoform X2 [Cynoglossus semilaevis]	Environmental Information Processing	Signal transduction	ko04020//Calcium signaling pathway	K15041	-	-	-
TCONS_00009448	XM_017031805.1	0.909059	16	12	4	novel-m0033-3p|novel-m0161-5p|novel-m0565-3p|novel-m0972-3p	4.99428e-05	Lppr4	PREDICTED: phospholipid phosphatase-related protein type 4-like [Cynoglossus semilaevis]	-	-	-	-	GO:0016020//membrane	-	GO:0044699//single-organism process;GO:0009987//cellular process;GO:0044763//single-organism cellular process
TCONS_00009448	XM_017033440.1	0.877015	16	2	1	novel-m0471-3p	0.039971	NCOA1	PREDICTED: nuclear receptor coactivator 1 [Cynoglossus semilaevis]	-	-	-	-	-	-	-
TCONS_00009448	XM_017034843.1	0.751613	16	16	2	novel-m0161-5p|novel-m0471-3p	0.0388598	PICALM	PREDICTED: phosphatidylinositol-binding clathrin assembly protein-like isoform X3 [Cynoglossus semilaevis]	-	-	-	-	-	-	-
TCONS_00009448	XM_017034933.1	0.89908	16	14	3	novel-m0033-3p|novel-m0565-3p|novel-m0972-3p	0.00214729	ZDHHC5	PREDICTED: palmitoyltransferase ZDHHC5-like [Cynoglossus semilaevis]	-	-	-	-	-	-	-
TCONS_00009448	XM_017039701.1	0.79764	16	15	3	novel-m0471-3p|novel-m0799-5p|novel-m0971-5p	0.00265093	Ttll4	PREDICTED: tubulin polyglutamylase TTLL4 isoform X1 [Cynoglossus semilaevis]	-	-	-	-	-	-	-
TCONS_00009448	XM_017040609.1	0.765984	16	3	2	novel-m0875-5p|novel-m0958-5p	0.00113287	Pecam1	PREDICTED: platelet endothelial cell adhesion molecule-like isoform X1 [Cynoglossus semilaevis]	Environmental Information Processing	Signaling molecules and interaction	ko04514//Cell adhesion molecules (CAMs)	K06471	-	-	-
TCONS_00009448	XM_017040734.1	0.793437	16	13	3	novel-m0033-3p|novel-m0565-3p|novel-m0972-3p	0.00170827	Sdk2	PREDICTED: protein sidekick-2-like isoform X3 [Cynoglossus semilaevis]	-	-	-	-	-	-	-
TCONS_00009448	XM_017041516.1	0.941325	16	20	3	novel-m0875-5p|novel-m0939-5p|novel-m0958-5p	0.00624122	PCNXL3	PREDICTED: pecanex-like protein 3 [Cynoglossus semilaevis]	-	-	-	-	-	-	-
TCONS_00009448	XM_017043004.1	0.771952	16	14	3	novel-m0033-3p|novel-m0565-3p|novel-m0972-3p	0.00214729	Unc13b	PREDICTED: protein unc-13 homolog B-like [Cynoglossus semilaevis]	-	-	-	-	-	-	-
TCONS_00009448	XM_017043201.1	0.778344	16	7	2	miR-466-x|novel-m0161-5p	0.00756287	BRD3	PREDICTED: bromodomain-containing protein 3-like isoform X2 [Cynoglossus semilaevis]	-	-	-	-	-	-	-
TCONS_00009542	XM_008307231.2	0.943583	28	31	5	miR-194-x|miR-377-y|miR-542-y|miR-551-x|novel-m0261-5p	0.00340249	RALGPS2	PREDICTED: ras-specific guanine nucleotide-releasing factor RalGPS2 isoform X2 [Cynoglossus semilaevis]	-	-	-	-	GO:0005623//cell;GO:0044464//cell part	-	GO:0007165//signal transduction;GO:0050789//regulation of biological process;GO:0044699//single-organism process;GO:0023052//signaling;GO:0050794//regulation of cellular process;GO:0035556//intracellular signal transduction;GO:0050896//response to stimulus;GO:0044763//single-organism cellular process;GO:0065007//biological regulation;GO:0044700//single organism signaling;GO:0009987//cellular proc…
TCONS_00009542	XM_008310174.1	0.832805	28	7	2	miR-195-x|miR-497-x	0.0226367	DMXL2	PREDICTED: dmX-like protein 2 [Cynoglossus semilaevis]	-	-	-	-	-	-	-
TCONS_00009542	XM_008310631.2	0.891826	28	10	2	miR-2392-y|miR-500-x	0.0454229	IRF8	PREDICTED: interferon regulatory factor 8 [Cynoglossus semilaevis]	-	-	-	-	-	GO:0001071//nucleic acid binding transcription factor activity	GO:0032774//RNA biosynthetic process;GO:0043170//macromolecule metabolic process;GO:0048513//animal organ development;GO:0010467//gene expression;GO:0034654//nucleobase-containing compound biosynthetic process;GO:0002521//leukocyte differentiation;GO:0044249//cellular biosynthetic process;GO:0006725//cellular aromatic compound metabolic process;GO:0007275//multicellular organism development;GO:00…
TCONS_00009542	XM_008312034.2	0.977111	28	12	3	miR-451-z|miR-493-x|miR-651-x	0.00701621	Spi1	PREDICTED: transcription factor PU.1-like [Cynoglossus semilaevis]	-	-	-	-	GO:0044464//cell part;GO:0005623//cell;GO:0005622//intracellular;GO:0043226//organelle;GO:0043231//intracellular membrane-bounded organelle;GO:0043229//intracellular organelle;GO:0044424//intracellular part;GO:0043227//membrane-bounded organelle	GO:1901363//heterocyclic compound binding;GO:0097159//organic cyclic compound binding;GO:0005488//binding;GO:0003676//nucleic acid binding;GO:0001071//nucleic acid binding transcription factor activity;GO:0003677//DNA binding	GO:0071704//organic substance metabolic process;GO:0019438//aromatic compound biosynthetic process;GO:0008152//metabolic process;GO:0009059//macromolecule biosynthetic process;GO:0034654//nucleobase-containing compound biosynthetic process;GO:0034641//cellular nitrogen compound metabolic process;GO:0044249//cellular biosynthetic process;GO:0043170//macromolecule metabolic process;GO:0044271//cell…
TCONS_00009542	XM_008312349.2	0.873866	28	28	4	miR-224-x|miR-377-y|miR-493-x|novel-m0261-5p	0.0141988	NAP1L4	PREDICTED: nucleosome assembly protein 1-like 4 [Cynoglossus semilaevis]	-	-	-	-	-	-	GO:0034728//nucleosome organization;GO:0071840//cellular component organization or biogenesis;GO:0006325//chromatin organization;GO:0006996//organelle organization;GO:0043933//macromolecular complex subunit organization;GO:0071824//protein-DNA complex subunit organization;GO:0071822//protein complex subunit organization;GO:0009987//cellular process;GO:0051276//chromosome organization;GO:0016043//…
TCONS_00009542	XM_008312679.2	0.919522	28	39	8	miR-195-x|miR-377-y|miR-4488-x|miR-497-x|miR-551-x|miR-619-x|miR-6238-y|novel-m0261-5p	2.48811e-05	Cd164	PREDICTED: sialomucin core protein 24 isoform X2 [Cynoglossus semilaevis]	Cellular Processes	Transport and catabolism	ko04142//Lysosome	K06546	-	-	-
TCONS_00009542	XM_008312687.2	0.7632	28	37	5	miR-195-x|miR-497-x|miR-552-y|miR-619-x|novel-m0261-5p	0.0075207	Tulp4	PREDICTED: tubby-related protein 4 isoform X1 [Cynoglossus semilaevis]	-	-	-	-	-	-	-
TCONS_00009542	XM_008312789.1	0.782636	28	4	2	miR-452-y|miR-651-x	0.00690952	-	PREDICTED: alpha-1-antitrypsin homolog [Cynoglossus semilaevis]	-	-	-	-	-	-	-
TCONS_00009542	XM_008313354.2	0.937245	28	1	1	miR-451-z	0.0353089	-	PREDICTED: histone H2A-like [Cynoglossus semilaevis]	-	-	-	-	GO:0043227//membrane-bounded organelle;GO:0005694//chromosome;GO:0043226//organelle;GO:0043232//intracellular non-membrane-bounded organelle;GO:0043228//non-membrane-bounded organelle;GO:0044464//cell part;GO:0043229//intracellular organelle;GO:0032991//macromolecular complex;GO:0044446//intracellular organelle part;GO:0044427//chromosomal part;GO:0005622//intracellular;GO:0044422//organelle part…	GO:0097159//organic cyclic compound binding;GO:0046983//protein dimerization activity;GO:1901363//heterocyclic compound binding;GO:0005515//protein binding;GO:0003676//nucleic acid binding;GO:0005488//binding	GO:0006325//chromatin organization;GO:0071822//protein complex subunit organization;GO:0051276//chromosome organization;GO:0009987//cellular process;GO:0043933//macromolecular complex subunit organization;GO:0006996//organelle organization;GO:0071824//protein-DNA complex subunit organization;GO:0071840//cellular component organization or biogenesis;GO:0034728//nucleosome organization;GO:0016043//…
TCONS_00009542	XM_008313485.1	0.714289	28	8	3	miR-493-x|miR-552-y|novel-m0261-5p	0.00196524	FBLN5	PREDICTED: fibulin-5 [Cynoglossus semilaevis]	-	-	-	-	-	GO:0043169//cation binding;GO:0043167//ion binding;GO:0005488//binding;GO:0046872//metal ion binding	GO:0065007//biological regulation;GO:0065008//regulation of biological quality;GO:0044699//single-organism process;GO:0007599//hemostasis;GO:0007154//cell communication;GO:0009987//cellular process;GO:0050878//regulation of body fluid levels;GO:0044763//single-organism cellular process
TCONS_00009542	XM_008314348.2	0.858311	28	23	3	miR-194-x|miR-493-x|miR-6238-y	0.0434829	Pmp22	PREDICTED: peripheral myelin protein 22 [Cynoglossus semilaevis]	-	-	-	-	-	-	-
TCONS_00009542	XM_008314404.2	0.889478	28	1	1	miR-195-x	0.0353089	Lgals3	PREDICTED: galectin-5-like isoform X2 [Cynoglossus semilaevis]	-	-	-	-	-	-	-
TCONS_00009542	XM_008314412.2	0.849947	28	4	2	miR-195-x|miR-497-x	0.00690952	LGALS3	PREDICTED: galectin-5-like isoform X1 [Cynoglossus semilaevis]	-	-	-	-	-	-	-
TCONS_00009542	XM_008314804.2	0.970838	28	10	3	miR-224-x|miR-377-y|miR-652-x	0.00401439	rbp3	PREDICTED: retinol-binding protein 3 [Cynoglossus semilaevis]	-	-	-	-	-	-	-
TCONS_00009542	XM_008314861.2	0.95686	28	36	4	miR-4488-x|miR-6238-y|miR-651-x|novel-m0261-5p	0.0335637	Vstm4	PREDICTED: V-set and transmembrane domain-containing protein 4-like isoform X2 [Cynoglossus semilaevis]	-	-	-	-	-	-	-
TCONS_00009542	XM_008315010.2	0.789418	28	15	4	miR-195-x|miR-224-x|miR-451-z|miR-500-x	0.00130342	MPRIP	PREDICTED: myosin phosphatase Rho-interacting protein isoform X2 [Cynoglossus semilaevis]	-	-	-	-	-	-	-
TCONS_00009542	XM_008316064.2	0.955568	28	20	5	miR-452-y|miR-500-x|miR-551-x|miR-619-x|novel-m0261-5p	0.000407761	LARP1B	PREDICTED: la-related protein 1B isoform X3 [Cynoglossus semilaevis]	-	-	-	-	-	-	-
TCONS_00009542	XM_008316773.2	0.995721	28	6	4	miR-361-y|miR-452-y|miR-493-x|miR-619-x	1.78783e-05	PIK3R5	PREDICTED: phosphoinositide 3-kinase regulatory subunit 5 isoform X1 [Cynoglossus semilaevis]	Organismal Systems;Environmental Information Processing;Cellular Processes	Cellular commiunity;Endocrine system;Circulatory system;Signal transduction;Immune system;Cell motility;Cell growth and death	ko04510//Focal adhesion;ko04810//Regulation of actin cytoskeleton;ko04261//Adrenergic signaling in cardiomyocytes;ko04910//Insulin signaling pathway;ko04068//FoxO signaling pathway;ko04012//ErbB signaling pathway;ko04070//Phosphatidylinositol signaling system;ko04630//Jak-STAT signaling pathway;ko04914//Progesterone-mediated oocyte maturation;ko04210//Apoptosis;ko04370//VEGF signaling pathway;ko0…	K02649	-	-	-
TCONS_00009542	XM_008317250.2	0.879885	28	15	3	miR-130-x|miR-493-x|miR-552-y	0.0135087	c3	PREDICTED: complement C3-like [Cynoglossus semilaevis]	Cellular Processes	Transport and catabolism	ko04145//Phagosome	K03990	-	-	-
TCONS_00009542	XM_008317535.2	0.861428	28	33	4	miR-361-y|miR-377-y|miR-452-y|novel-m0174-5p	0.025097	ABCA1	PREDICTED: ATP-binding cassette sub-family A member 1-like [Cynoglossus semilaevis]	Environmental Information Processing	Membrane transport	ko02010//ABC transporters	K05641	-	GO:0017111//nucleoside-triphosphatase activity;GO:0097159//organic cyclic compound binding;GO:0005488//binding;GO:0032549//ribonucleoside binding;GO:0001882//nucleoside binding;GO:0003824//catalytic activity;GO:0016787//hydrolase activity;GO:0032550//purine ribonucleoside binding;GO:0097367//carbohydrate derivative binding;GO:1901363//heterocyclic compound binding;GO:0016462//pyrophosphatase acti…	GO:0006139//nucleobase-containing compound metabolic process;GO:0006807//nitrogen compound metabolic process;GO:0006163//purine nucleotide metabolic process;GO:0006753//nucleoside phosphate metabolic process;GO:1901135//carbohydrate derivative metabolic process;GO:1901565//organonitrogen compound catabolic process;GO:1901361//organic cyclic compound catabolic process;GO:0009154//purine ribonucleo…
TCONS_00009542	XM_008318504.2	0.93036	28	31	6	miR-195-x|miR-493-x|miR-497-x|miR-552-y|miR-7552-x|novel-m0261-5p	0.000444489	Arhgef40	PREDICTED: rho guanine nucleotide exchange factor 40-like [Cynoglossus semilaevis]	-	-	-	-	-	-	-
TCONS_00009542	XM_008318886.2	0.875113	28	11	3	miR-195-x|miR-377-y|miR-497-x	0.00538939	LRP1	PREDICTED: low-density lipoprotein receptor-related protein 1-like [Cynoglossus semilaevis]	-	-	-	-	GO:0016020//membrane;GO:0044425//membrane part;GO:0031224//intrinsic component of membrane	-	GO:0050793//regulation of developmental process;GO:0050789//regulation of biological process;GO:2000026//regulation of multicellular organismal development;GO:0051239//regulation of multicellular organismal process;GO:0065007//biological regulation
TCONS_00009542	XM_008318977.2	0.877975	28	17	4	miR-195-x|miR-377-y|miR-497-x|miR-642-y	0.00216342	JPH2	PREDICTED: junctophilin-2 [Cynoglossus semilaevis]	-	-	-	-	-	-	-
TCONS_00009542	XM_008321993.2	0.978655	28	16	4	miR-194-x|miR-195-x|miR-452-y|miR-497-x	0.00169562	prom1a	PREDICTED: prominin-2-like [Cynoglossus semilaevis]	-	-	-	-	-	-	-
TCONS_00009542	XM_008322020.2	0.712712	28	6	2	miR-195-x|miR-497-x	0.0165285	chuk	PREDICTED: inhibitor of nuclear factor kappa-B kinase subunit alpha isoform X1 [Cynoglossus semilaevis]	Cellular Processes;Environmental Information Processing;Organismal Systems	Endocrine system;Signal transduction;Immune system;Cell growth and death	ko04010//MAPK signaling pathway;ko04068//FoxO signaling pathway;ko04920//Adipocytokine signaling pathway;ko04210//Apoptosis;ko04620//Toll-like receptor signaling pathway;ko04622//RIG-I-like receptor signaling pathway;ko04621//NOD-like receptor signaling pathway;ko04623//Cytosolic DNA-sensing pathway	K04467	-	-	-
TCONS_00009542	XM_008323136.2	0.751106	28	4	2	miR-452-y|miR-542-y	0.00690952	Mmp14	PREDICTED: matrix metalloproteinase-14 [Cynoglossus semilaevis]	Organismal Systems	Endocrine system	ko04912//GnRH signaling pathway	K07763	-	GO:0016787//hydrolase activity;GO:0004175//endopeptidase activity;GO:0070011//peptidase activity, acting on L-amino acid peptides;GO:0043169//cation binding;GO:0043167//ion binding;GO:0005488//binding;GO:0008233//peptidase activity;GO:0046914//transition metal ion binding;GO:0003824//catalytic activity;GO:0046872//metal ion binding	GO:0040011//locomotion;GO:0010467//gene expression;GO:0007389//pattern specification process;GO:0008152//metabolic process;GO:0009792//embryo development ending in birth or egg hatching;GO:0048568//embryonic organ development;GO:0001667//ameboidal-type cell migration;GO:0048513//animal organ development;GO:0009790//embryo development;GO:0044763//single-organism cellular process;GO:0051604//protei…
TCONS_00009542	XM_008324266.2	0.937254	28	10	2	miR-195-x|miR-497-x	0.0454229	apoeb	PREDICTED: apolipoprotein Eb-like [Cynoglossus semilaevis]	-	-	-	-	-	-	-
TCONS_00009542	XM_008324346.2	0.836081	28	21	4	miR-194-x|miR-202-z|miR-377-y|miR-542-y	0.00493019	RAI14	PREDICTED: ankycorbin [Cynoglossus semilaevis]	-	-	-	-	-	-	-
TCONS_00009542	XM_008328257.2	0.970139	28	9	2	miR-493-x|miR-552-y	0.0371412	hs6st3	PREDICTED: LOW QUALITY PROTEIN: heparan-sulfate 6-O-sulfotransferase 3 [Cynoglossus semilaevis]	Metabolism	Glycan biosynthesis and metabolism	ko00534//Glycosaminoglycan biosynthesis - heparan sulfate / heparin	K08103	-	-	-
TCONS_00009542	XM_008328380.2	0.971466	28	23	5	miR-195-x|miR-497-x|miR-551-x|miR-642-y|novel-m0261-5p	0.000821639	gpr183	PREDICTED: G-protein coupled receptor 183-like [Cynoglossus semilaevis]	-	-	-	-	-	-	-
TCONS_00009542	XM_008328472.2	0.886959	28	15	3	miR-194-x|miR-195-x|miR-497-x	0.0135087	IL1R1	PREDICTED: interleukin-1 receptor-like 2 isoform X1 [Cynoglossus semilaevis]	Cellular Processes;Environmental Information Processing	Signal transduction;Cell growth and death;Signaling molecules and interaction	ko04010//MAPK signaling pathway;ko04060//Cytokine-cytokine receptor interaction;ko04210//Apoptosis	K04386	-	-	-
TCONS_00009542	XM_008328666.2	0.958691	28	23	6	miR-195-x|miR-377-y|miR-452-y|miR-493-x|miR-497-x|miR-551-x	7.41587e-05	FSTL1	PREDICTED: follistatin-related protein 1 [Cynoglossus semilaevis]	-	-	-	-	-	-	-
TCONS_00009542	XM_008329580.2	0.968871	28	7	2	miR-224-x|miR-377-y	0.0226367	CD97	PREDICTED: CD97 antigen-like isoform X1 [Cynoglossus semilaevis]	-	-	-	-	-	-	-
TCONS_00009542	XM_008330016.2	0.983261	28	12	3	miR-185-y|miR-195-x|miR-551-x	0.00701621	Ramp1	PREDICTED: receptor activity-modifying protein 2 [Cynoglossus semilaevis]	Organismal Systems	Circulatory system	ko04270//Vascular smooth muscle contraction	K08448	-	-	-
TCONS_00009542	XM_008331433.2	0.985494	28	24	5	miR-130-x|miR-493-x|miR-552-y|miR-7552-x|novel-m0261-5p	0.00101247	SMAP2	PREDICTED: stromal membrane-associated protein 2 isoform X2 [Cynoglossus semilaevis]	Cellular Processes	Transport and catabolism	ko04144//Endocytosis	K12486	-	-	-
TCONS_00009542	XM_008331600.2	0.874452	28	31	6	miR-194-x|miR-377-y|miR-451-z|miR-542-y|miR-651-x|novel-m0261-5p	0.000444489	Nobox	PREDICTED: paired box protein Pax-6 [Cynoglossus semilaevis]	-	-	-	-	-	-	-
TCONS_00009542	XM_008331694.2	0.979259	28	21	4	miR-361-y|miR-493-x|miR-542-y|miR-551-x	0.00493019	Atxn1	PREDICTED: ataxin-1 isoform X1 [Cynoglossus semilaevis]	-	-	-	-	-	-	-
TCONS_00009542	XM_008331907.2	0.821525	28	20	5	miR-194-x|miR-195-x|miR-497-x|miR-551-x|miR-642-y	0.000407761	Pip5k1a	PREDICTED: phosphatidylinositol 4-phosphate 5-kinase type-1 alpha-like isoform X2 [Cynoglossus semilaevis]	Environmental Information Processing;Metabolism;Cellular Processes	Global and Overview;Signal transduction;Cell motility;Transport and catabolism;Carbohydrate metabolism	ko01100//Metabolic pathways;ko04144//Endocytosis;ko04810//Regulation of actin cytoskeleton;ko04070//Phosphatidylinositol signaling system;ko00562//Inositol phosphate metabolism	K00889	-	-	-
TCONS_00009542	XM_008332059.1	0.924789	28	5	2	miR-195-x|miR-497-x	0.0112645	ZBTB8B	PREDICTED: zinc finger and BTB domain-containing protein 8B [Cynoglossus semilaevis]	-	-	-	-	-	-	-
TCONS_00009542	XM_008333108.2	0.968067	28	7	2	miR-195-x|miR-497-x	0.0226367	tyr	PREDICTED: tyrosinase-like [Cynoglossus semilaevis]	Metabolism;Organismal Systems	Amino acid metabolism;Metabolism of cofactors and vitamins;Endocrine system;Global and Overview	ko01100//Metabolic pathways;ko01110//Biosynthesis of secondary metabolites;ko04916//Melanogenesis;ko00350//Tyrosine metabolism;ko00740//Riboflavin metabolism	K00505	-	-	-
TCONS_00009542	XM_008333433.2	0.959864	28	17	3	miR-651-x|miR-665-y|novel-m0261-5p	0.01925	KTN1	PREDICTED: kinectin isoform X3 [Cynoglossus semilaevis]	-	-	-	-	-	-	-
TCONS_00009542	XM_008333765.2	0.981841	28	9	2	miR-629-x|miR-642-y	0.0371412	GPX4	PREDICTED: phospholipid hydroperoxide glutathione peroxidase, mitochondrial-like [Cynoglossus semilaevis]	Metabolism	Metabolism of other amino acids	ko00480//Glutathione metabolism	K05361	-	-	-
TCONS_00009542	XM_008335640.2	0.936892	28	13	4	miR-195-x|miR-497-x|miR-551-x|miR-7552-x	0.000717218	Faah	PREDICTED: fatty-acid amide hydrolase 1 isoform X1 [Cynoglossus semilaevis]	-	-	-	-	-	-	-
TCONS_00009542	XM_008335662.2	0.928589	28	9	2	miR-551-x|miR-552-y	0.0371412	ADAM28	PREDICTED: zinc metalloproteinase-disintegrin-like batroxstatin-3 [Cynoglossus semilaevis]	-	-	-	-	-	-	-
TCONS_00009542	XM_008336863.2	0.889894	28	17	3	miR-195-x|miR-497-x|miR-652-x	0.01925	ELOVL7	PREDICTED: elongation of very long chain fatty acids protein 7 isoform X1 [Cynoglossus semilaevis]	Metabolism	Lipid metabolism;Global and Overview	ko01110//Biosynthesis of secondary metabolites;ko00062//Fatty acid elongation	K10250	-	-	-
TCONS_00009542	XM_008336998.2	0.829807	28	10	3	miR-195-x|miR-224-x|miR-551-x	0.00401439	Atg2b	PREDICTED: autophagy-related protein 2 homolog B isoform X1 [Cynoglossus semilaevis]	-	-	-	-	-	-	-
TCONS_00009542	XM_017032173.1	0.735022	28	1	1	miR-497-x	0.0353089	Svep1	PREDICTED: sushi, von Willebrand factor type A, EGF and pentraxin domain-containing protein 1 isoform X6 [Cynoglossus semilaevis]	-	-	-	-	-	-	-
TCONS_00009542	XM_017032271.1	0.929495	28	46	6	miR-195-x|miR-224-x|miR-2392-y|miR-542-y|miR-551-x|miR-651-x	0.00390515	YPEL2	PREDICTED: protein yippee-like 2 [Cynoglossus semilaevis]	-	-	-	-	GO:0044464//cell part;GO:0005623//cell;GO:0043226//organelle;GO:0005622//intracellular;GO:0043231//intracellular membrane-bounded organelle;GO:0044424//intracellular part;GO:0043227//membrane-bounded organelle;GO:0043229//intracellular organelle	-	-
TCONS_00009542	XM_017032559.1	0.843266	28	27	5	miR-195-x|miR-202-z|miR-497-x|miR-551-x|miR-7552-x	0.00178525	Lsm14a	PREDICTED: protein LSM14 homolog A isoform X4 [Cynoglossus semilaevis]	-	-	-	-	-	-	-
TCONS_00009542	XM_017034575.1	0.827886	28	18	4	miR-224-x|miR-493-x|miR-551-x|miR-7552-x	0.00271389	NAPEPLD	PREDICTED: N-acyl-phosphatidylethanolamine-hydrolyzing phospholipase D isoform X1 [Cynoglossus semilaevis]	-	-	-	-	-	GO:0016788//hydrolase activity, acting on ester bonds;GO:0016787//hydrolase activity;GO:0004620//phospholipase activity;GO:0003824//catalytic activity;GO:0046914//transition metal ion binding;GO:0005488//binding;GO:0043169//cation binding;GO:0016298//lipase activity;GO:0046872//metal ion binding;GO:0043167//ion binding	-
TCONS_00009542	XM_017037099.1	0.812407	28	22	5	miR-195-x|miR-2392-y|miR-4488-x|miR-497-x|miR-651-x	0.000659143	KLC1	PREDICTED: kinesin light chain 4 isoform X1 [Cynoglossus semilaevis]	-	-	-	-	-	-	-
TCONS_00009542	XM_017038608.1	0.957991	28	9	3	miR-195-x|miR-497-x|miR-542-y	0.00287812	Gsn	PREDICTED: gelsolin isoform X2 [Cynoglossus semilaevis]	Cellular Processes	Cell motility	ko04810//Regulation of actin cytoskeleton	K05768	-	-	-
TCONS_00009542	XM_017039215.1	0.730015	28	9	2	miR-377-y|miR-651-x	0.0371412	APBB2	PREDICTED: amyloid beta A4 precursor protein-binding family B member 2-like isoform X2 [Cynoglossus semilaevis]	-	-	-	-	-	-	-
TCONS_00009542	XM_017039900.1	0.815935	28	8	2	miR-202-z|miR-377-y	0.0295272	TNIK	PREDICTED: mitogen-activated protein kinase kinase kinase kinase 4 isoform X6 [Cynoglossus semilaevis]	-	-	-	-	-	-	-
TCONS_00009542	XM_017041990.1	0.918867	28	8	2	miR-195-x|miR-497-x	0.0295272	ARHGAP31	PREDICTED: rho GTPase-activating protein 31 [Cynoglossus semilaevis]	-	-	-	-	-	-	-
TCONS_00009730	XM_008310050.1	0.744092	3	3	1	novel-m0380-3p	0.0113207	Phlpp2	PREDICTED: PH domain leucine-rich repeat-containing protein phosphatase 2 isoform X2 [Cynoglossus semilaevis]	-	-	-	-	-	-	-
TCONS_00009730	XM_008310554.2	0.761264	3	10	1	novel-m0380-3p	0.0374026	gro2	PREDICTED: transducin-like enhancer protein 3 isoform X6 [Cynoglossus semilaevis]	-	-	-	-	-	-	-
TCONS_00009730	XM_008315879.2	0.794845	3	8	1	novel-m0451-5p	0.029998	SLC37A3	PREDICTED: sugar phosphate exchanger 3 [Cynoglossus semilaevis]	-	-	-	-	GO:0016020//membrane;GO:0031224//intrinsic component of membrane;GO:0044425//membrane part	-	GO:0044763//single-organism cellular process;GO:0044699//single-organism process;GO:0051234//establishment of localization;GO:0009987//cellular process;GO:0051179//localization
TCONS_00009730	XM_008335571.2	0.779825	3	8	1	novel-m0381-3p	0.029998	DBNL	PREDICTED: drebrin-like protein isoform X4 [Cynoglossus semilaevis]	-	-	-	-	-	-	-
TCONS_00009730	XM_017031419.1	0.85829	3	1	1	novel-m0381-3p	0.0037831	F13A1	PREDICTED: coagulation factor XIII A chain [Cynoglossus semilaevis]	-	-	-	-	-	-	-
TCONS_00009730	XM_017041301.1	0.700826	3	8	1	novel-m0451-5p	0.029998	Mgat1	PREDICTED: alpha-1,3-mannosyl-glycoprotein 2-beta-N-acetylglucosaminyltransferase-like [Cynoglossus semilaevis]	Metabolism	Global and Overview;Glycan biosynthesis and metabolism	ko01100//Metabolic pathways;ko00510//N-Glycan biosynthesis	K00726	-	-	-
TCONS_00009898	XM_008308822.2	0.753675	24	7	2	novel-m0052-3p|novel-m0943-5p	0.0168127	opa3	PREDICTED: optic atrophy 3 protein [Cynoglossus semilaevis]	-	-	-	-	GO:0005622//intracellular;GO:0005623//cell;GO:0044424//intracellular part;GO:0043231//intracellular membrane-bounded organelle;GO:0043227//membrane-bounded organelle;GO:0044464//cell part;GO:0043226//organelle;GO:0043229//intracellular organelle	-	GO:0032501//multicellular organismal process;GO:0044707//single-multicellular organism process;GO:0007610//behavior;GO:0065007//biological regulation;GO:0050879//multicellular organismal movement;GO:0065008//regulation of biological quality;GO:0044699//single-organism process
TCONS_00009898	XM_008310467.2	0.905172	24	8	4	novel-m0641-5p|novel-m0875-5p|novel-m0939-5p|novel-m0958-5p	4.19061e-05	GATM	PREDICTED: glycine amidinotransferase, mitochondrial [Cynoglossus semilaevis]	Metabolism	Global and Overview;Amino acid metabolism	ko01100//Metabolic pathways;ko00330//Arginine and proline metabolism;ko00260//Glycine, serine and threonine metabolism	K00613	-	GO:0003824//catalytic activity;GO:0016787//hydrolase activity;GO:0016810//hydrolase activity, acting on carbon-nitrogen (but not peptide) bonds	-
TCONS_00009898	XM_008310554.2	0.708111	24	10	2	novel-m0787-3p|novel-m0788-3p	0.034077	gro2	PREDICTED: transducin-like enhancer protein 3 isoform X6 [Cynoglossus semilaevis]	-	-	-	-	-	-	-
TCONS_00009898	XM_008329316.2	0.852923	24	5	3	novel-m0875-5p|novel-m0939-5p|novel-m0958-5p	0.0002348	Fam117a	PREDICTED: protein FAM117A isoform X1 [Cynoglossus semilaevis]	-	-	-	-	-	-	-
TCONS_00009898	XM_008333826.2	0.761596	24	10	4	miR-2137-y|novel-m0471-3p|novel-m1026-5p|novel-m1097-5p	0.000120667	Hcn2	PREDICTED: potassium/sodium hyperpolarization-activated cyclic nucleotide-gated channel 2-like [Cynoglossus semilaevis]	-	-	-	-	-	-	-
TCONS_00009898	XM_008334802.2	0.835812	24	11	2	novel-m1026-5p|novel-m1097-5p	0.0408866	dlgap1	PREDICTED: disks large-associated protein 1-like isoform X1 [Cynoglossus semilaevis]	-	-	-	-	-	-	-
TCONS_00009899	XM_008309542.2	0.885447	39	17	11	novel-m0261-5p|novel-m0527-3p|novel-m0739-3p|novel-m0776-3p|novel-m0803-3p|novel-m0873-3p|novel-m0961-3p|novel-m0962-3p|novel-m0965-3p|novel-m1006-3p|novel-m1009-3p	9.31334e-12	clip3	PREDICTED: CAP-Gly domain-containing linker protein 3 isoform X1 [Cynoglossus semilaevis]	-	-	-	-	-	-	-
TCONS_00009899	XM_008309991.2	0.903017	39	15	11	miR-365-y|miR-93-x|novel-m0739-3p|novel-m0776-3p|novel-m0803-3p|novel-m0873-3p|novel-m0961-3p|novel-m0962-3p|novel-m0965-3p|novel-m1006-3p|novel-m1009-3p	1.09842e-12	SPI1	PREDICTED: transcription factor PU.1 [Cynoglossus semilaevis]	-	-	-	-	GO:0005622//intracellular;GO:0043226//organelle;GO:0043231//intracellular membrane-bounded organelle;GO:0044464//cell part;GO:0005623//cell;GO:0043229//intracellular organelle;GO:0044424//intracellular part;GO:0043227//membrane-bounded organelle	GO:1901363//heterocyclic compound binding;GO:0001071//nucleic acid binding transcription factor activity;GO:0005488//binding;GO:0003676//nucleic acid binding;GO:0003677//DNA binding;GO:0097159//organic cyclic compound binding	GO:0048856//anatomical structure development;GO:0010467//gene expression;GO:0002573//myeloid leukocyte differentiation;GO:0002520//immune system development;GO:0034654//nucleobase-containing compound biosynthetic process;GO:0044260//cellular macromolecule metabolic process;GO:1901576//organic substance biosynthetic process;GO:0030154//cell differentiation;GO:0048731//system development;GO:0044249…
TCONS_00009899	XM_008311015.2	0.86984	39	6	2	miR-26-x|novel-m0620-5p	0.0312009	Ano10	PREDICTED: anoctamin-10-like isoform X1 [Cynoglossus semilaevis]	-	-	-	-	-	-	-
TCONS_00009899	XM_008311838.2	0.847091	39	33	9	novel-m0739-3p|novel-m0776-3p|novel-m0803-3p|novel-m0873-3p|novel-m0961-3p|novel-m0962-3p|novel-m0965-3p|novel-m1006-3p|novel-m1009-3p	1.07112e-05	FGD4	PREDICTED: FYVE, RhoGEF and PH domain-containing protein 4 isoform X4 [Cynoglossus semilaevis]	-	-	-	-	-	GO:0043167//ion binding;GO:0005488//binding;GO:0043169//cation binding	GO:0044763//single-organism cellular process;GO:0035556//intracellular signal transduction;GO:0050790//regulation of catalytic activity;GO:0050789//regulation of biological process;GO:0007264//small GTPase mediated signal transduction;GO:0051336//regulation of hydrolase activity;GO:0023052//signaling;GO:0044699//single-organism process;GO:0009987//cellular process;GO:0007165//signal transduction;…
TCONS_00009899	XM_008311947.2	0.868298	39	1	1	miR-93-x	0.0491803	CPT1A	PREDICTED: carnitine O-palmitoyltransferase 1, muscle isoform [Cynoglossus semilaevis]	Organismal Systems;Metabolism	Lipid metabolism;Endocrine system;Global and Overview	ko04920//Adipocytokine signaling pathway;ko03320//PPAR signaling pathway;ko01212//Fatty acid metabolism;ko00071//Fatty acid degradation	K08765	-	GO:0003824//catalytic activity;GO:0016740//transferase activity	-
TCONS_00009899	XM_008312861.2	0.891848	39	7	2	miR-130-x|miR-365-y	0.0423363	FAM46A	PREDICTED: protein FAM46A-like [Cynoglossus semilaevis]	-	-	-	-	-	-	-
TCONS_00009899	XM_008313241.2	0.851297	39	24	12	miR-93-x|novel-m0261-5p|novel-m0334-5p|novel-m0739-3p|novel-m0776-3p|novel-m0803-3p|novel-m0873-3p|novel-m0961-3p|novel-m0962-3p|novel-m0965-3p|novel-m1006-3p|novel-m1009-3p	6.02169e-11	PLCB4	PREDICTED: 1-phosphatidylinositol 4,5-bisphosphate phosphodiesterase beta-4 isoform X2 [Cynoglossus semilaevis]	Metabolism;Cellular Processes;Organismal Systems;Environmental Information Processing	Carbohydrate metabolism;Global and Overview;Cellular commiunity;Signal transduction;Endocrine system;Circulatory system	ko01100//Metabolic pathways;ko04020//Calcium signaling pathway;ko04261//Adrenergic signaling in cardiomyocytes;ko04310//Wnt signaling pathway;ko04916//Melanogenesis;ko04270//Vascular smooth muscle contraction;ko04070//Phosphatidylinositol signaling system;ko04912//GnRH signaling pathway;ko04540//Gap junction;ko00562//Inositol phosphate metabolism	K05858	-	-	-
TCONS_00009899	XM_008316027.2	0.839937	39	1	1	miR-93-x	0.0491803	RECQL	PREDICTED: ATP-dependent DNA helicase Q1 isoform X2 [Cynoglossus semilaevis]	-	-	-	-	-	GO:0017111//nucleoside-triphosphatase activity;GO:0097159//organic cyclic compound binding;GO:0005488//binding;GO:0008094//DNA-dependent ATPase activity;GO:0016462//pyrophosphatase activity;GO:0032549//ribonucleoside binding;GO:0042623//ATPase activity, coupled;GO:0004003//ATP-dependent DNA helicase activity;GO:0004386//helicase activity;GO:1901363//heterocyclic compound binding;GO:0001883//purin…	GO:0044710//single-organism metabolic process;GO:1901135//carbohydrate derivative metabolic process;GO:1901360//organic cyclic compound metabolic process;GO:0006753//nucleoside phosphate metabolic process;GO:0044281//small molecule metabolic process;GO:1901292//nucleoside phosphate catabolic process;GO:0034641//cellular nitrogen compound metabolic process;GO:0009150//purine ribonucleotide metabol…
TCONS_00009899	XM_008316548.2	0.80892	39	4	2	miR-187-y|novel-m0014-3p	0.01329	Rac2	PREDICTED: ras-related C3 botulinum toxin substrate 2 [Cynoglossus semilaevis]	Organismal Systems;Environmental Information Processing;Cellular Processes	Development;Signal transduction;Cellular commiunity;Immune system;Cell motility	ko04010//MAPK signaling pathway;ko04510//Focal adhesion;ko04810//Regulation of actin cytoskeleton;ko04310//Wnt signaling pathway;ko04520//Adherens junction;ko04370//VEGF signaling pathway;ko04015//Rap1 signaling pathway;ko04014//Ras signaling pathway;ko04024//cAMP signaling pathway;ko04670//Leukocyte transendothelial migration;ko04062//Chemokine signaling pathway;ko04666//Fc gamma R-mediated phag…	K07860	GO:0031982//vesicle;GO:0005622//intracellular;GO:0044424//intracellular part;GO:0043226//organelle;GO:0012505//endomembrane system;GO:0031988//membrane-bounded vesicle;GO:0005623//cell;GO:0044464//cell part;GO:0043227//membrane-bounded organelle	GO:0016787//hydrolase activity;GO:0097159//organic cyclic compound binding;GO:0032549//ribonucleoside binding;GO:0017111//nucleoside-triphosphatase activity;GO:0097367//carbohydrate derivative binding;GO:0001883//purine nucleoside binding;GO:0036094//small molecule binding;GO:0005488//binding;GO:1901363//heterocyclic compound binding;GO:0016462//pyrophosphatase activity;GO:0032550//purine ribonuc…	GO:0006163//purine nucleotide metabolic process;GO:0044237//cellular metabolic process;GO:0023052//signaling;GO:1901136//carbohydrate derivative catabolic process;GO:0042221//response to chemical;GO:0008152//metabolic process;GO:0044712//single-organism catabolic process;GO:0042592//homeostatic process;GO:0044763//single-organism cellular process;GO:1901135//carbohydrate derivative metabolic proc…
TCONS_00009899	XM_008317548.2	0.858384	39	11	3	novel-m0334-5p|novel-m0995-5p|novel-m1005-5p	0.0138085	CD97	PREDICTED: CD97 antigen [Cynoglossus semilaevis]	-	-	-	-	GO:0016020//membrane	-	GO:0050896//response to stimulus;GO:0051716//cellular response to stimulus;GO:0050794//regulation of cellular process;GO:0009987//cellular process;GO:0050789//regulation of biological process;GO:0044700//single organism signaling;GO:0023052//signaling;GO:0007186//G-protein coupled receptor signaling pathway;GO:0065007//biological regulation;GO:0007165//signal transduction;GO:0044763//single-organ…
TCONS_00009899	XM_008318051.2	0.849684	39	27	9	novel-m0739-3p|novel-m0776-3p|novel-m0803-3p|novel-m0873-3p|novel-m0961-3p|novel-m0962-3p|novel-m0965-3p|novel-m1006-3p|novel-m1009-3p	1.61177e-06	VAPB	PREDICTED: vesicle-associated membrane protein-associated protein B/C isoform X2 [Cynoglossus semilaevis]	-	-	-	-	-	-	-
TCONS_00009899	XM_008318153.2	0.919794	39	14	4	novel-m0251-5p|novel-m0261-5p|novel-m0334-5p|novel-m0527-3p	0.00351112	ADCY6	PREDICTED: adenylate cyclase type 6-like isoform X2 [Cynoglossus semilaevis]	Cellular Processes;Metabolism;Organismal Systems	Cellular commiunity;Circulatory system;Endocrine system;Nucleotide metabolism;Cell growth and death	ko04261//Adrenergic signaling in cardiomyocytes;ko00230//Purine metabolism;ko04916//Melanogenesis;ko04270//Vascular smooth muscle contraction;ko04912//GnRH signaling pathway;ko04114//Oocyte meiosis;ko04540//Gap junction;ko04914//Progesterone-mediated oocyte maturation	K08046	-	-	-
TCONS_00009899	XM_008319785.1	0.935134	39	1	1	novel-m0527-3p	0.0491803	abhd14a	PREDICTED: protein ABHD14A isoform X1 [Cynoglossus semilaevis]	-	-	-	-	GO:0005622//intracellular;GO:0044464//cell part;GO:0005623//cell;GO:0044424//intracellular part	GO:0008233//peptidase activity;GO:0070011//peptidase activity, acting on L-amino acid peptides;GO:0016787//hydrolase activity;GO:0003824//catalytic activity	GO:0044237//cellular metabolic process;GO:0051604//protein maturation;GO:0006508//proteolysis;GO:0019538//protein metabolic process;GO:0008152//metabolic process;GO:0019752//carboxylic acid metabolic process;GO:0044238//primary metabolic process;GO:0044699//single-organism process;GO:0044281//small molecule metabolic process;GO:0016485//protein processing;GO:0071704//organic substance metabolic p…
TCONS_00009899	XM_008320277.2	0.87457	39	38	13	novel-m0175-3p|novel-m0251-5p|novel-m0527-3p|novel-m0620-5p|novel-m0739-3p|novel-m0776-3p|novel-m0803-3p|novel-m0873-3p|novel-m0961-3p|novel-m0962-3p|novel-m0965-3p|novel-m1006-3p|novel-m1009-3p	2.78133e-09	Kif21a	PREDICTED: kinesin-like protein KIF21B isoform X5 [Cynoglossus semilaevis]	-	-	-	-	-	-	-
TCONS_00009899	XM_008320608.2	0.907607	39	4	2	miR-130-x|novel-m0014-3p	0.01329	NCKAP1L	PREDICTED: nck-associated protein 1-like [Cynoglossus semilaevis]	Cellular Processes	Cell motility	ko04810//Regulation of actin cytoskeleton	K05750	-	-	-
TCONS_00009899	XM_008320798.2	0.877322	39	1	1	miR-26-x	0.0491803	Actr2	PREDICTED: actin-related protein 2-like [Cynoglossus semilaevis]	-	-	-	-	-	-	-
TCONS_00009899	XM_008322340.2	0.748867	39	23	10	novel-m0459-5p|novel-m0739-3p|novel-m0776-3p|novel-m0803-3p|novel-m0873-3p|novel-m0961-3p|novel-m0962-3p|novel-m0965-3p|novel-m1006-3p|novel-m1009-3p	1.81596e-08	Gng4	PREDICTED: guanine nucleotide-binding protein G(I)/G(S)/G(O) subunit gamma-4 [Cynoglossus semilaevis]	-	-	-	-	GO:0044459//plasma membrane part;GO:0019897//extrinsic component of plasma membrane;GO:0005622//intracellular;GO:0098552//side of membrane;GO:0019898//extrinsic component of membrane;GO:0044464//cell part;GO:0016020//membrane;GO:0044425//membrane part;GO:0044424//intracellular part;GO:0031234//extrinsic component of cytoplasmic side of plasma membrane;GO:0098562//cytoplasmic side of membrane;GO:0…	-	GO:0009987//cellular process;GO:0050794//regulation of cellular process;GO:0007166//cell surface receptor signaling pathway;GO:0050896//response to stimulus;GO:0007154//cell communication;GO:0044700//single organism signaling;GO:0044699//single-organism process;GO:0044763//single-organism cellular process;GO:0007165//signal transduction;GO:0050789//regulation of biological process;GO:0065007//bio…
TCONS_00009899	XM_008322681.2	0.840487	39	10	3	miR-187-y|novel-m0174-5p|novel-m0628-5p	0.0103942	CSF3R	PREDICTED: LOW QUALITY PROTEIN: granulocyte colony-stimulating factor receptor [Cynoglossus semilaevis]	Environmental Information Processing	Signal transduction;Signaling molecules and interaction	ko04060//Cytokine-cytokine receptor interaction;ko04630//Jak-STAT signaling pathway	K05061	-	-	-
TCONS_00009899	XM_008323811.2	0.864077	39	12	3	miR-26-x|miR-365-y|miR-93-x	0.0177894	CTSK	PREDICTED: cathepsin K [Cynoglossus semilaevis]	Organismal Systems;Cellular Processes	Transport and catabolism;Immune system	ko04142//Lysosome;ko04620//Toll-like receptor signaling pathway	K01371	-	-	-
TCONS_00009899	XM_008324221.2	0.914926	39	3	2	novel-m0527-3p|novel-m0620-5p	0.00685823	tdrp	PREDICTED: testis development-related protein isoform X1 [Oreochromis niloticus]	-	-	-	-	-	-	-
TCONS_00009899	XM_008324698.2	0.933823	39	9	4	miR-144-y|miR-873-x|miR-93-x|novel-m0620-5p	0.000529102	SLC19A1	PREDICTED: folate transporter 1 [Cynoglossus semilaevis]	-	-	-	-	-	-	-
TCONS_00009899	XM_008325356.2	0.725126	39	12	5	miR-144-y|miR-187-y|miR-93-x|novel-m0251-5p|novel-m0620-5p	0.000136756	Rnf150	PREDICTED: RING finger protein 150-like isoform X2 [Cynoglossus semilaevis]	-	-	-	-	-	GO:0043167//ion binding;GO:0043169//cation binding;GO:0005488//binding	-
TCONS_00009899	XM_008325423.2	0.877695	39	5	2	miR-365-y|novel-m0527-3p	0.0214637	HMGB2	PREDICTED: high mobility group protein B3-like [Cynoglossus semilaevis]	-	-	-	-	-	-	-
TCONS_00009899	XM_008325805.2	0.768874	39	13	5	miR-144-y|miR-93-x|novel-m0334-5p|novel-m0466-5p|novel-m0620-5p	0.000214239	usp20	PREDICTED: ubiquitin carboxyl-terminal hydrolase 20 isoform X2 [Cynoglossus semilaevis]	-	-	-	-	-	-	-
TCONS_00009899	XM_008328380.2	0.903171	39	23	4	miR-26-x|miR-873-x|novel-m0261-5p|novel-m0466-5p	0.0225011	gpr183	PREDICTED: G-protein coupled receptor 183-like [Cynoglossus semilaevis]	-	-	-	-	-	-	-
TCONS_00009899	XM_008328409.2	0.781346	39	5	2	novel-m0459-5p|novel-m0620-5p	0.0214637	Mycbp2	PREDICTED: E3 ubiquitin-protein ligase MYCBP2 isoform X6 [Cynoglossus semilaevis]	-	-	-	-	-	-	-
TCONS_00009899	XM_008329867.2	0.940099	39	16	3	miR-144-y|miR-26-x|novel-m0620-5p	0.0394896	ADCY9	PREDICTED: adenylate cyclase type 9 isoform X1 [Cynoglossus semilaevis]	Metabolism;Cellular Processes;Environmental Information Processing;Organismal Systems	Cell growth and death;Circulatory system;Endocrine system;Nucleotide metabolism;Signal transduction;Cellular commiunity	ko04020//Calcium signaling pathway;ko04261//Adrenergic signaling in cardiomyocytes;ko00230//Purine metabolism;ko04916//Melanogenesis;ko04270//Vascular smooth muscle contraction;ko04912//GnRH signaling pathway;ko04114//Oocyte meiosis;ko04540//Gap junction;ko04914//Progesterone-mediated oocyte maturation	K08049	-	-	-
TCONS_00009899	XM_008331617.2	0.776887	39	6	2	miR-93-x|novel-m0436-3p	0.0312009	PDCD6IP	PREDICTED: programmed cell death 6-interacting protein isoform X1 [Cynoglossus semilaevis]	Cellular Processes	Transport and catabolism	ko04144//Endocytosis	K12200	-	-	-
TCONS_00009899	XM_008332014.2	0.818041	39	17	10	miR-144-y|novel-m0739-3p|novel-m0776-3p|novel-m0803-3p|novel-m0873-3p|novel-m0961-3p|novel-m0962-3p|novel-m0965-3p|novel-m1006-3p|novel-m1009-3p	3.7978e-10	fam126a	PREDICTED: hyccin isoform X1 [Cynoglossus semilaevis]	-	-	-	-	-	-	-
TCONS_00009899	XM_008333651.2	0.834356	39	15	9	novel-m0739-3p|novel-m0776-3p|novel-m0803-3p|novel-m0873-3p|novel-m0961-3p|novel-m0962-3p|novel-m0965-3p|novel-m1006-3p|novel-m1009-3p	2.63118e-09	Zbtb41	PREDICTED: zinc finger and BTB domain-containing protein 41 [Cynoglossus semilaevis]	-	-	-	-	-	-	-
TCONS_00009899	XM_008335931.2	0.86357	39	10	5	miR-873-x|novel-m0261-5p|novel-m0527-3p|novel-m0620-5p|novel-m0628-5p	4.68194e-05	ST8SIA3	PREDICTED: sia-alpha-2,3-Gal-beta-1,4-GlcNAc-R:alpha 2,8-sialyltransferase [Cynoglossus semilaevis]	-	-	-	-	-	-	-
TCONS_00009899	XM_008335971.2	0.902304	39	5	2	novel-m0261-5p|novel-m0628-5p	0.0214637	-	PREDICTED: C-C motif chemokine 20-like [Cynoglossus semilaevis]	-	-	-	-	-	GO:0005125//cytokine activity;GO:0005515//protein binding;GO:0005488//binding;GO:0005102//receptor binding	GO:0009605//response to external stimulus;GO:0006935//chemotaxis;GO:0042330//taxis;GO:0002376//immune system process;GO:0042221//response to chemical;GO:0040011//locomotion;GO:0050896//response to stimulus
TCONS_00009899	XM_008336539.2	0.848273	39	4	2	miR-1306-x|miR-873-x	0.01329	Dok2	PREDICTED: LOW QUALITY PROTEIN: docking protein 2-like [Cynoglossus semilaevis]	-	-	-	-	-	-	-
TCONS_00009899	XM_017032271.1	0.813182	39	46	9	novel-m0739-3p|novel-m0776-3p|novel-m0803-3p|novel-m0873-3p|novel-m0961-3p|novel-m0962-3p|novel-m0965-3p|novel-m1006-3p|novel-m1009-3p	0.000191952	YPEL2	PREDICTED: protein yippee-like 2 [Cynoglossus semilaevis]	-	-	-	-	GO:0044464//cell part;GO:0005623//cell;GO:0043226//organelle;GO:0005622//intracellular;GO:0043231//intracellular membrane-bounded organelle;GO:0044424//intracellular part;GO:0043227//membrane-bounded organelle;GO:0043229//intracellular organelle	-	-
TCONS_00009899	XM_017033365.1	0.878686	39	10	3	miR-93-x|novel-m0261-5p|novel-m0628-5p	0.0103942	Bhlhb3	PREDICTED: class E basic helix-loop-helix protein 41 [Cynoglossus semilaevis]	-	-	-	-	GO:0044464//cell part;GO:0043231//intracellular membrane-bounded organelle;GO:0005623//cell;GO:0043226//organelle;GO:0044424//intracellular part;GO:0043227//membrane-bounded organelle;GO:0005622//intracellular;GO:0043229//intracellular organelle	GO:0005488//binding;GO:0005515//protein binding	GO:0034645//cellular macromolecule biosynthetic process;GO:1901576//organic substance biosynthetic process;GO:0044249//cellular biosynthetic process;GO:0034654//nucleobase-containing compound biosynthetic process;GO:0090304//nucleic acid metabolic process;GO:0044237//cellular metabolic process;GO:0034641//cellular nitrogen compound metabolic process;GO:0019438//aromatic compound biosynthetic proc…
TCONS_00009899	XM_017033566.1	0.855178	39	23	15	miR-130-x|miR-144-y|novel-m0175-3p|novel-m0251-5p|novel-m0341-5p|novel-m0620-5p|novel-m0739-3p|novel-m0776-3p|novel-m0803-3p|novel-m0873-3p|novel-m0961-3p|novel-m0962-3p|novel-m0965-3p|novel-m1006-3p|novel-m1009-3p	4.71798e-16	Zbtb38	PREDICTED: zinc finger and BTB domain-containing protein 4 [Stegastes partitus]	-	-	-	-	-	-	-
TCONS_00009899	XM_017033618.1	0.926594	39	26	11	miR-210-y|novel-m0334-5p|novel-m0739-3p|novel-m0776-3p|novel-m0803-3p|novel-m0873-3p|novel-m0961-3p|novel-m0962-3p|novel-m0965-3p|novel-m1006-3p|novel-m1009-3p	4.29337e-09	KLHL29	PREDICTED: kelch-like protein 29 isoform X2 [Cynoglossus semilaevis]	-	-	-	-	-	-	-
TCONS_00009899	XM_017034835.1	0.828186	39	21	12	novel-m0175-3p|novel-m0251-5p|novel-m0334-5p|novel-m0739-3p|novel-m0776-3p|novel-m0803-3p|novel-m0873-3p|novel-m0961-3p|novel-m0962-3p|novel-m0965-3p|novel-m1006-3p|novel-m1009-3p	7.22125e-12	Picalm	PREDICTED: phosphatidylinositol-binding clathrin assembly protein-like isoform X1 [Cynoglossus semilaevis]	-	-	-	-	-	-	-
TCONS_00009899	XM_017035273.1	0.975705	39	12	3	miR-3074-x|novel-m0620-5p|novel-m0628-5p	0.0177894	SOS2	PREDICTED: son of sevenless homolog 2 isoform X2 [Cynoglossus semilaevis]	Environmental Information Processing;Organismal Systems;Cellular Processes	Cell motility;Cellular commiunity;Endocrine system;Development;Signal transduction	ko04010//MAPK signaling pathway;ko04510//Focal adhesion;ko04810//Regulation of actin cytoskeleton;ko04910//Insulin signaling pathway;ko04068//FoxO signaling pathway;ko04012//ErbB signaling pathway;ko04912//GnRH signaling pathway;ko04630//Jak-STAT signaling pathway;ko04540//Gap junction;ko04320//Dorso-ventral axis formation	K03099	GO:0044464//cell part;GO:0005623//cell	GO:0005515//protein binding;GO:0046983//protein dimerization activity;GO:0098772//molecular function regulator;GO:0005088//Ras guanyl-nucleotide exchange factor activity;GO:0005085//guanyl-nucleotide exchange factor activity;GO:0005488//binding	GO:0065009//regulation of molecular function;GO:0019222//regulation of metabolic process;GO:0007154//cell communication;GO:0007165//signal transduction;GO:0043087//regulation of GTPase activity;GO:0050790//regulation of catalytic activity;GO:0009987//cellular process;GO:0050794//regulation of cellular process;GO:0050896//response to stimulus;GO:0051716//cellular response to stimulus;GO:0007265//R…
TCONS_00009899	XM_017035365.1	0.798202	39	32	5	miR-130-x|miR-873-x|miR-93-x|novel-m0174-5p|novel-m0436-3p	0.016737	ADD3	PREDICTED: gamma-adducin isoform X3 [Cynoglossus semilaevis]	-	-	-	-	-	-	-
TCONS_00009899	XM_017040124.1	0.856419	39	7	2	novel-m0261-5p|novel-m0628-5p	0.0423363	ITGB2	PREDICTED: integrin beta-2 [Cynoglossus semilaevis]	Environmental Information Processing;Cellular Processes	Signaling molecules and interaction;Transport and catabolism;Cell motility	ko04810//Regulation of actin cytoskeleton;ko04514//Cell adhesion molecules (CAMs);ko04145//Phagosome	K06464	-	-	-
TCONS_00009899	XM_017041768.1	0.938884	39	6	2	novel-m0261-5p|novel-m0628-5p	0.0312009	PICALM	PREDICTED: phosphatidylinositol-binding clathrin assembly protein isoform X7 [Cynoglossus semilaevis]	-	-	-	-	-	-	-
TCONS_00009913	XM_008307231.2	0.85366	62	31	8	miR-362-y|miR-377-y|miR-4301-x|miR-542-y|miR-95-x|novel-m0261-5p|novel-m0495-3p|novel-m0682-3p	0.00166273	RALGPS2	PREDICTED: ras-specific guanine nucleotide-releasing factor RalGPS2 isoform X2 [Cynoglossus semilaevis]	-	-	-	-	GO:0005623//cell;GO:0044464//cell part	-	GO:0007165//signal transduction;GO:0050789//regulation of biological process;GO:0044699//single-organism process;GO:0023052//signaling;GO:0050794//regulation of cellular process;GO:0035556//intracellular signal transduction;GO:0050896//response to stimulus;GO:0044763//single-organism cellular process;GO:0065007//biological regulation;GO:0044700//single organism signaling;GO:0009987//cellular proc…
TCONS_00009913	XM_008307302.2	0.934653	62	58	9	miR-1270-x|miR-148-y|miR-17-y|miR-4697-y|miR-495-y|miR-95-x|novel-m0207-5p|novel-m0260-3p|novel-m0682-3p	0.0297541	TGFB3	PREDICTED: transforming growth factor beta-3 [Cynoglossus semilaevis]	Environmental Information Processing;Cellular Processes	Signal transduction;Signaling molecules and interaction;Cell growth and death;Transport and catabolism	ko04010//MAPK signaling pathway;ko04144//Endocytosis;ko04060//Cytokine-cytokine receptor interaction;ko04068//FoxO signaling pathway;ko04110//Cell cycle;ko04350//TGF-beta signaling pathway	K13377	-	-	-
TCONS_00009913	XM_008308548.2	0.870272	62	4	2	miR-17-y|miR-300-y	0.0325787	tsku	PREDICTED: tsukushin [Cynoglossus semilaevis]	-	-	-	-	-	-	-
TCONS_00009913	XM_008308745.1	0.928158	62	2	2	miR-511-x|novel-m0260-3p	0.00602176	A2M	PREDICTED: LOW QUALITY PROTEIN: alpha-2-macroglobulin-like [Cynoglossus semilaevis]	-	-	-	-	-	-	-
TCONS_00009913	XM_008308813.2	0.916025	62	14	4	miR-141-y|miR-4301-x|miR-627-y|novel-m0261-5p	0.0187154	CYP2G1	PREDICTED: cytochrome P450 2F5-like [Cynoglossus semilaevis]	-	-	-	-	-	GO:0016491//oxidoreductase activity;GO:0046872//metal ion binding;GO:0043167//ion binding;GO:1901363//heterocyclic compound binding;GO:0046914//transition metal ion binding;GO:0005488//binding;GO:0004497//monooxygenase activity;GO:0003824//catalytic activity;GO:0046906//tetrapyrrole binding;GO:0097159//organic cyclic compound binding;GO:0043169//cation binding	GO:0008152//metabolic process;GO:0044710//single-organism metabolic process;GO:0044699//single-organism process
TCONS_00009913	XM_008308907.2	0.91472	62	15	5	miR-377-y|miR-511-x|miR-514-y|miR-769-x|novel-m0842-3p	0.00405393	Ech1	PREDICTED: delta(3,5)-Delta(2,4)-dienoyl-CoA isomerase, mitochondrial isoform X1 [Cynoglossus semilaevis]	Cellular Processes	Transport and catabolism	ko04146//Peroxisome	K12663	-	-	-
TCONS_00009913	XM_008309218.2	0.940257	62	33	8	miR-148-y|miR-191-x|miR-218-y|miR-4697-y|miR-495-y|miR-503-x|miR-6854-x|novel-m0261-5p	0.00257804	LIMK1	PREDICTED: LIM domain kinase 1-like isoform X2 [Cynoglossus semilaevis]	Cellular Processes	Cell motility	ko04810//Regulation of actin cytoskeleton	K05743	-	GO:0016772//transferase activity, transferring phosphorus-containing groups;GO:0003824//catalytic activity;GO:0043167//ion binding;GO:0032549//ribonucleoside binding;GO:0032550//purine ribonucleoside binding;GO:0005488//binding;GO:0043169//cation binding;GO:0001882//nucleoside binding;GO:0097367//carbohydrate derivative binding;GO:0046914//transition metal ion binding;GO:0036094//small molecule b…	GO:0044238//primary metabolic process;GO:0043412//macromolecule modification;GO:0044260//cellular macromolecule metabolic process;GO:0008152//metabolic process;GO:0044237//cellular metabolic process;GO:0044267//cellular protein metabolic process;GO:0009987//cellular process;GO:0019538//protein metabolic process;GO:0043170//macromolecule metabolic process;GO:0006464//cellular protein modification …
TCONS_00009913	XM_008310174.1	0.860423	62	7	3	miR-148-y|miR-195-x|miR-497-x	0.0127085	DMXL2	PREDICTED: dmX-like protein 2 [Cynoglossus semilaevis]	-	-	-	-	-	-	-
TCONS_00009913	XM_008311602.2	0.872196	62	7	3	miR-2478-y|miR-3968-y|miR-4301-x	0.0127085	F13G3.3	PREDICTED: uncharacterized protein LOC103379893 [Cynoglossus semilaevis]	-	-	-	-	-	-	-
TCONS_00009913	XM_008311904.2	0.908207	62	22	7	miR-1270-x|miR-495-y|miR-542-y|miR-627-y|novel-m0180-3p|novel-m0436-3p|novel-m0495-3p	0.000853159	HGF	PREDICTED: hepatocyte growth factor isoform X1 [Cynoglossus semilaevis]	Environmental Information Processing;Cellular Processes	Cellular commiunity;Signaling molecules and interaction	ko04510//Focal adhesion;ko04060//Cytokine-cytokine receptor interaction	K05460	-	-	-
TCONS_00009913	XM_008312349.2	0.929884	62	28	11	miR-203-y|miR-300-y|miR-342-y|miR-3605-x|miR-377-y|miR-425-x|miR-495-y|miR-511-x|novel-m0261-5p|novel-m0495-3p|novel-m0682-3p	2.08754e-06	NAP1L4	PREDICTED: nucleosome assembly protein 1-like 4 [Cynoglossus semilaevis]	-	-	-	-	-	-	GO:0034728//nucleosome organization;GO:0071840//cellular component organization or biogenesis;GO:0006325//chromatin organization;GO:0006996//organelle organization;GO:0043933//macromolecular complex subunit organization;GO:0071824//protein-DNA complex subunit organization;GO:0071822//protein complex subunit organization;GO:0009987//cellular process;GO:0051276//chromosome organization;GO:0016043//…
TCONS_00009913	XM_008312679.2	0.943193	62	39	12	miR-1273-x|miR-141-y|miR-148-y|miR-17-y|miR-195-x|miR-218-y|miR-300-y|miR-377-y|miR-4697-y|miR-497-x|miR-769-x|novel-m0261-5p	1.35002e-05	Cd164	PREDICTED: sialomucin core protein 24 isoform X2 [Cynoglossus semilaevis]	Cellular Processes	Transport and catabolism	ko04142//Lysosome	K06546	-	-	-
TCONS_00009913	XM_008312789.1	0.904325	62	4	2	miR-362-y|novel-m0180-3p	0.0325787	-	PREDICTED: alpha-1-antitrypsin homolog [Cynoglossus semilaevis]	-	-	-	-	-	-	-
TCONS_00009913	XM_008312815.2	0.82143	62	14	4	miR-1299-y|miR-17-y|novel-m0180-3p|novel-m0260-3p	0.0187154	EPB41	PREDICTED: band 4.1-like protein 2 isoform X12 [Cynoglossus semilaevis]	Cellular Processes	Cellular commiunity	ko04530//Tight junction	K06107	-	-	-
TCONS_00009913	XM_008313219.2	0.78865	62	4	2	novel-m0261-5p|novel-m0495-3p	0.0325787	Napb	PREDICTED: beta-soluble NSF attachment protein isoform X1 [Cynoglossus semilaevis]	-	-	-	-	-	-	-
TCONS_00009913	XM_008313344.2	0.887817	62	3	2	miR-1299-y|novel-m0261-5p	0.0171517	CSF1	PREDICTED: LOW QUALITY PROTEIN: uncharacterized protein KIAA1109 homolog [Cynoglossus semilaevis]	-	-	-	-	-	-	-
TCONS_00009913	XM_008313770.2	0.933082	62	8	3	miR-1273-x|miR-224-y|novel-m0228-5p	0.0192087	Afap1l2	PREDICTED: actin filament-associated protein 1-like 2 [Cynoglossus semilaevis]	-	-	-	-	-	-	-
TCONS_00009913	XM_008314156.2	0.884755	62	8	3	miR-300-y|miR-495-y|novel-m0495-3p	0.0192087	cyp26a1	PREDICTED: cytochrome P450 26A1 [Cynoglossus semilaevis]	Metabolism	Metabolism of cofactors and vitamins;Global and Overview	ko01100//Metabolic pathways;ko00830//Retinol metabolism	K07437	-	GO:1901363//heterocyclic compound binding;GO:0046906//tetrapyrrole binding;GO:0043169//cation binding;GO:0046914//transition metal ion binding;GO:0016491//oxidoreductase activity;GO:0043167//ion binding;GO:0046872//metal ion binding;GO:0097159//organic cyclic compound binding;GO:0003824//catalytic activity;GO:0005488//binding	GO:0044699//single-organism process;GO:0044710//single-organism metabolic process;GO:0008152//metabolic process
TCONS_00009913	XM_008314412.2	0.915866	62	4	3	miR-195-x|miR-424-x|miR-497-x	0.00172474	LGALS3	PREDICTED: galectin-5-like isoform X1 [Cynoglossus semilaevis]	-	-	-	-	-	-	-
TCONS_00009913	XM_008314546.2	0.813202	62	29	8	miR-1271-x|miR-3605-x|miR-362-y|miR-425-x|miR-495-y|miR-5010-y|novel-m0180-3p|novel-m0228-5p	0.00102691	-	PREDICTED: acyl-CoA desaturase-like [Cynoglossus semilaevis]	Metabolism;Organismal Systems	Global and Overview;Endocrine system;Lipid metabolism	ko03320//PPAR signaling pathway;ko01212//Fatty acid metabolism;ko01040//Biosynthesis of unsaturated fatty acids	K00507	GO:0043231//intracellular membrane-bounded organelle;GO:0043226//organelle;GO:0044464//cell part;GO:0044425//membrane part;GO:0005623//cell;GO:0016020//membrane;GO:0031224//intrinsic component of membrane;GO:0043229//intracellular organelle;GO:0044424//intracellular part;GO:0043227//membrane-bounded organelle;GO:0005622//intracellular	GO:0046872//metal ion binding;GO:0016491//oxidoreductase activity;GO:0016705//oxidoreductase activity, acting on paired donors, with incorporation or reduction of molecular oxygen;GO:0046914//transition metal ion binding;GO:0005488//binding;GO:0043167//ion binding;GO:0043169//cation binding;GO:0003824//catalytic activity	GO:0044763//single-organism cellular process;GO:0044710//single-organism metabolic process;GO:0044699//single-organism process;GO:0043436//oxoacid metabolic process;GO:0006629//lipid metabolic process;GO:0044255//cellular lipid metabolic process;GO:0006082//organic acid metabolic process;GO:0006631//fatty acid metabolic process;GO:0009987//cellular process;GO:0044281//small molecule metabolic pro…
TCONS_00009913	XM_008314861.2	0.925706	62	36	7	miR-34-y|miR-5010-y|miR-511-x|miR-95-x|novel-m0260-3p|novel-m0261-5p|novel-m0334-5p	0.017277	Vstm4	PREDICTED: V-set and transmembrane domain-containing protein 4-like isoform X2 [Cynoglossus semilaevis]	-	-	-	-	-	-	-
TCONS_00009913	XM_008315010.2	0.70188	62	15	6	miR-1788-y|miR-195-x|miR-495-y|miR-503-x|miR-627-y|novel-m0260-3p	0.00051566	MPRIP	PREDICTED: myosin phosphatase Rho-interacting protein isoform X2 [Cynoglossus semilaevis]	-	-	-	-	-	-	-
TCONS_00009913	XM_008316776.2	0.869884	62	26	7	miR-203-y|miR-424-x|miR-495-y|miR-5010-y|miR-511-x|miR-7976-x|novel-m0207-5p	0.00255631	NTN1	PREDICTED: netrin-1 [Cynoglossus semilaevis]	-	-	-	-	-	-	-
TCONS_00009913	XM_008316938.2	0.711542	62	29	10	miR-1270-x|miR-1271-x|miR-34-y|miR-362-y|miR-377-y|miR-4697-y|miR-495-y|miR-627-y|miR-769-x|novel-m0334-5p	2.56006e-05	Rbm47	PREDICTED: RNA-binding protein 47 isoform X5 [Cynoglossus semilaevis]	-	-	-	-	-	-	-
TCONS_00009913	XM_008317065.2	0.719162	62	17	5	miR-17-y|miR-195-x|miR-424-x|miR-511-x|miR-514-y	0.00738591	rhbdf2	PREDICTED: inactive rhomboid protein 2 [Cynoglossus semilaevis]	-	-	-	-	-	-	-
TCONS_00009913	XM_008317250.2	0.944334	62	15	7	miR-130-x|miR-141-y|miR-148-y|miR-2478-y|miR-3968-y|miR-552-y|novel-m0682-3p	5.00983e-05	c3	PREDICTED: complement C3-like [Cynoglossus semilaevis]	Cellular Processes	Transport and catabolism	ko04145//Phagosome	K03990	-	-	-
TCONS_00009913	XM_008317535.2	0.942746	62	33	8	miR-1788-y|miR-203-y|miR-377-y|miR-4301-x|miR-495-y|miR-605-y|novel-m0207-5p|novel-m0334-5p	0.00257804	ABCA1	PREDICTED: ATP-binding cassette sub-family A member 1-like [Cynoglossus semilaevis]	Environmental Information Processing	Membrane transport	ko02010//ABC transporters	K05641	-	GO:0017111//nucleoside-triphosphatase activity;GO:0097159//organic cyclic compound binding;GO:0005488//binding;GO:0032549//ribonucleoside binding;GO:0001882//nucleoside binding;GO:0003824//catalytic activity;GO:0016787//hydrolase activity;GO:0032550//purine ribonucleoside binding;GO:0097367//carbohydrate derivative binding;GO:1901363//heterocyclic compound binding;GO:0016462//pyrophosphatase acti…	GO:0006139//nucleobase-containing compound metabolic process;GO:0006807//nitrogen compound metabolic process;GO:0006163//purine nucleotide metabolic process;GO:0006753//nucleoside phosphate metabolic process;GO:1901135//carbohydrate derivative metabolic process;GO:1901565//organonitrogen compound catabolic process;GO:1901361//organic cyclic compound catabolic process;GO:0009154//purine ribonucleo…
TCONS_00009913	XM_008317548.2	0.858385	62	11	4	miR-377-y|miR-552-y|novel-m0228-5p|novel-m0334-5p	0.00738103	CD97	PREDICTED: CD97 antigen [Cynoglossus semilaevis]	-	-	-	-	GO:0016020//membrane	-	GO:0050896//response to stimulus;GO:0051716//cellular response to stimulus;GO:0050794//regulation of cellular process;GO:0009987//cellular process;GO:0050789//regulation of biological process;GO:0044700//single organism signaling;GO:0023052//signaling;GO:0007186//G-protein coupled receptor signaling pathway;GO:0065007//biological regulation;GO:0007165//signal transduction;GO:0044763//single-organ…
TCONS_00009913	XM_008318304.2	0.876364	62	19	5	miR-1291-x|miR-203-y|miR-4697-y|novel-m0228-5p|novel-m0682-3p	0.0122749	SDCBP	PREDICTED: syntenin-1-like [Cynoglossus semilaevis]	-	-	-	-	-	GO:0043167//ion binding;GO:0043168//anion binding;GO:0005543//phospholipid binding;GO:0008289//lipid binding;GO:0005515//protein binding;GO:1901981//phosphatidylinositol phosphate binding;GO:0035091//phosphatidylinositol binding;GO:0005488//binding;GO:1902936//phosphatidylinositol bisphosphate binding	GO:0044767//single-organism developmental process;GO:0048856//anatomical structure development;GO:0044707//single-multicellular organism process;GO:0007369//gastrulation;GO:0009790//embryo development;GO:0048598//embryonic morphogenesis;GO:0009653//anatomical structure morphogenesis;GO:0007275//multicellular organism development;GO:0001702//gastrulation with mouth forming second;GO:0032501//multi…
TCONS_00009913	XM_008318331.2	0.749298	62	19	5	miR-187-y|miR-34-y|miR-377-y|miR-511-x|novel-m0261-5p	0.0122749	Ikbkg	PREDICTED: NF-kappa-B essential modulator isoform X1 [Cynoglossus semilaevis]	Cellular Processes;Organismal Systems;Environmental Information Processing	Endocrine system;Signal transduction;Immune system;Cell growth and death	ko04010//MAPK signaling pathway;ko04920//Adipocytokine signaling pathway;ko04210//Apoptosis;ko04620//Toll-like receptor signaling pathway;ko04622//RIG-I-like receptor signaling pathway;ko04621//NOD-like receptor signaling pathway;ko04623//Cytosolic DNA-sensing pathway	K07210	-	-	-
TCONS_00009913	XM_008318392.2	0.723515	62	38	13	miR-132-y|miR-148-y|miR-195-x|miR-342-y|miR-362-y|miR-377-y|miR-3928-y|miR-424-x|miR-4301-x|miR-4697-y|miR-495-y|miR-511-x|miR-629-x	1.38123e-06	HDAC7	PREDICTED: histone deacetylase 7-like isoform X1 [Cynoglossus semilaevis]	-	-	-	-	-	-	-
TCONS_00009913	XM_008318407.2	0.876283	62	18	5	miR-1270-x|miR-148-y|miR-5010-y|novel-m0207-5p|novel-m0842-3p	0.00961715	HCK	PREDICTED: tyrosine-protein kinase HCK [Cynoglossus semilaevis]	-	-	-	-	-	GO:0097159//organic cyclic compound binding;GO:0003824//catalytic activity;GO:0016773//phosphotransferase activity, alcohol group as acceptor;GO:0016772//transferase activity, transferring phosphorus-containing groups;GO:0004672//protein kinase activity;GO:0005488//binding;GO:0032550//purine ribonucleoside binding;GO:0001882//nucleoside binding;GO:0032549//ribonucleoside binding;GO:0016740//trans…	GO:0044238//primary metabolic process;GO:0008152//metabolic process;GO:0044267//cellular protein metabolic process;GO:0006464//cellular protein modification process;GO:0043412//macromolecule modification;GO:0006793//phosphorus metabolic process;GO:0019538//protein metabolic process;GO:0006468//protein phosphorylation;GO:0043170//macromolecule metabolic process;GO:0044237//cellular metabolic proce…
TCONS_00009913	XM_008318504.2	0.920389	62	31	9	miR-195-x|miR-3605-x|miR-362-y|miR-424-x|miR-497-x|miR-552-y|miR-95-x|novel-m0261-5p|novel-m0495-3p	0.00031274	Arhgef40	PREDICTED: rho guanine nucleotide exchange factor 40-like [Cynoglossus semilaevis]	-	-	-	-	-	-	-
TCONS_00009913	XM_008318515.2	0.822144	62	3	2	miR-1299-y|miR-627-y	0.0171517	ZNF536	PREDICTED: zinc finger protein 536-like isoform X1 [Cynoglossus semilaevis]	-	-	-	-	-	-	-
TCONS_00009913	XM_008318886.2	0.833999	62	11	4	miR-195-x|miR-362-y|miR-377-y|miR-497-x	0.00738103	LRP1	PREDICTED: low-density lipoprotein receptor-related protein 1-like [Cynoglossus semilaevis]	-	-	-	-	GO:0016020//membrane;GO:0044425//membrane part;GO:0031224//intrinsic component of membrane	-	GO:0050793//regulation of developmental process;GO:0050789//regulation of biological process;GO:2000026//regulation of multicellular organismal development;GO:0051239//regulation of multicellular organismal process;GO:0065007//biological regulation
TCONS_00009913	XM_008318977.2	0.967665	62	17	8	miR-195-x|miR-377-y|miR-424-x|miR-497-x|miR-514-y|miR-605-y|miR-627-y|miR-95-x	1.24348e-05	JPH2	PREDICTED: junctophilin-2 [Cynoglossus semilaevis]	-	-	-	-	-	-	-
TCONS_00009913	XM_008319076.2	0.82821	62	27	6	miR-1299-y|miR-17-y|miR-377-y|miR-627-y|novel-m0341-3p|novel-m0842-3p	0.0144005	DAZAP2	PREDICTED: DAZ-associated protein 2 isoform X2 [Cynoglossus semilaevis]	-	-	-	-	-	-	-
TCONS_00009913	XM_008319955.2	0.869786	62	9	3	miR-4697-y|miR-5010-y|miR-511-x	0.0272241	Pfkfb4	PREDICTED: 6-phosphofructo-2-kinase/fructose-2,6-bisphosphatase 4-like isoform X2 [Cynoglossus semilaevis]	Metabolism	Carbohydrate metabolism	ko00051//Fructose and mannose metabolism	K19030	-	-	-
TCONS_00009913	XM_008320277.2	0.835633	62	38	7	miR-1788-y|miR-203-y|miR-503-x|miR-6854-x|novel-m0260-3p|novel-m0341-3p|novel-m0495-3p	0.0230349	Kif21a	PREDICTED: kinesin-like protein KIF21B isoform X5 [Cynoglossus semilaevis]	-	-	-	-	-	-	-
TCONS_00009913	XM_008321224.2	0.924118	62	9	4	miR-203-y|miR-511-x|miR-95-x|novel-m0260-3p	0.00317775	Ms4a4d	PREDICTED: membrane-spanning 4-domains subfamily A member 4D-like [Cynoglossus semilaevis]	-	-	-	-	-	-	-
TCONS_00009913	XM_008321709.2	0.934746	62	7	3	miR-1291-x|miR-203-y|miR-495-y	0.0127085	ZNF658B	PREDICTED: oocyte zinc finger protein XlCOF6-like isoform X2 [Cynoglossus semilaevis]	-	-	-	-	-	-	-
TCONS_00009913	XM_008321950.2	0.921111	62	31	6	miR-1273-x|miR-1299-y|miR-191-x|miR-377-y|miR-495-y|novel-m0180-3p	0.0279326	cxcl12	PREDICTED: stromal cell-derived factor 1 [Cynoglossus semilaevis]	Organismal Systems;Environmental Information Processing	Signaling molecules and interaction;Immune system	ko04060//Cytokine-cytokine receptor interaction;ko04672//Intestinal immune network for IgA production	K10031	-	GO:0005488//binding;GO:0005102//receptor binding;GO:0005515//protein binding;GO:0005125//cytokine activity	GO:0009605//response to external stimulus;GO:0042330//taxis;GO:0042221//response to chemical;GO:0006935//chemotaxis;GO:0002376//immune system process;GO:0040011//locomotion;GO:0050896//response to stimulus
TCONS_00009913	XM_008321993.2	0.89526	62	16	6	miR-148-y|miR-195-x|miR-203-y|miR-424-x|miR-497-x|miR-5010-y	0.00077489	prom1a	PREDICTED: prominin-2-like [Cynoglossus semilaevis]	-	-	-	-	-	-	-
TCONS_00009913	XM_008322020.2	0.866941	62	6	4	miR-195-x|miR-424-x|miR-497-x|miR-511-x	0.000453328	chuk	PREDICTED: inhibitor of nuclear factor kappa-B kinase subunit alpha isoform X1 [Cynoglossus semilaevis]	Cellular Processes;Environmental Information Processing;Organismal Systems	Endocrine system;Signal transduction;Immune system;Cell growth and death	ko04010//MAPK signaling pathway;ko04068//FoxO signaling pathway;ko04920//Adipocytokine signaling pathway;ko04210//Apoptosis;ko04620//Toll-like receptor signaling pathway;ko04622//RIG-I-like receptor signaling pathway;ko04621//NOD-like receptor signaling pathway;ko04623//Cytosolic DNA-sensing pathway	K04467	-	-	-
TCONS_00009913	XM_008323039.2	0.92127	62	7	3	miR-132-y|miR-542-y|miR-873-x	0.0127085	Slc7a7	PREDICTED: LOW QUALITY PROTEIN: Y+L amino acid transporter 1 [Cynoglossus semilaevis]	-	-	-	-	GO:0044425//membrane part;GO:0031224//intrinsic component of membrane;GO:0016020//membrane	GO:0046943//carboxylic acid transmembrane transporter activity;GO:0008509//anion transmembrane transporter activity;GO:0005342//organic acid transmembrane transporter activity;GO:0022891//substrate-specific transmembrane transporter activity;GO:0022892//substrate-specific transporter activity;GO:0008514//organic anion transmembrane transporter activity;GO:0022857//transmembrane transporter activi…	-
TCONS_00009913	XM_008323136.2	0.903191	62	4	3	miR-1291-x|miR-362-y|miR-542-y	0.00172474	Mmp14	PREDICTED: matrix metalloproteinase-14 [Cynoglossus semilaevis]	Organismal Systems	Endocrine system	ko04912//GnRH signaling pathway	K07763	-	GO:0016787//hydrolase activity;GO:0004175//endopeptidase activity;GO:0070011//peptidase activity, acting on L-amino acid peptides;GO:0043169//cation binding;GO:0043167//ion binding;GO:0005488//binding;GO:0008233//peptidase activity;GO:0046914//transition metal ion binding;GO:0003824//catalytic activity;GO:0046872//metal ion binding	GO:0040011//locomotion;GO:0010467//gene expression;GO:0007389//pattern specification process;GO:0008152//metabolic process;GO:0009792//embryo development ending in birth or egg hatching;GO:0048568//embryonic organ development;GO:0001667//ameboidal-type cell migration;GO:0048513//animal organ development;GO:0009790//embryo development;GO:0044763//single-organism cellular process;GO:0051604//protei…
TCONS_00009913	XM_008323243.2	0.711671	62	4	2	miR-425-x|miR-552-y	0.0325787	HAUS3	PREDICTED: HAUS augmin-like complex subunit 3 [Cynoglossus semilaevis]	-	-	-	-	-	-	-
TCONS_00009913	XM_008323612.1	0.938818	62	2	2	miR-495-y|miR-497-x	0.00602176	naca	PREDICTED: NAC-alpha domain-containing protein 1 [Cynoglossus semilaevis]	-	-	-	-	-	-	-
TCONS_00009913	XM_008324266.2	0.942292	62	10	7	miR-195-x|miR-424-x|miR-497-x|miR-627-y|miR-6854-x|novel-m0260-3p|novel-m0842-3p	1.28142e-06	apoeb	PREDICTED: apolipoprotein Eb-like [Cynoglossus semilaevis]	-	-	-	-	-	-	-
TCONS_00009913	XM_008324346.2	0.88233	62	21	7	miR-1271-x|miR-203-y|miR-34-y|miR-377-y|miR-495-y|miR-542-y|novel-m0180-3p	0.000619626	RAI14	PREDICTED: ankycorbin [Cynoglossus semilaevis]	-	-	-	-	-	-	-
TCONS_00009913	XM_008325608.2	0.871893	62	17	5	miR-224-y|miR-2478-y|miR-34-y|miR-3968-y|miR-4301-x	0.00738591	setd8a	PREDICTED: N-lysine methyltransferase KMT5A-A isoform X2 [Cynoglossus semilaevis]	Metabolism	Amino acid metabolism	ko00310//Lysine degradation	K11428	-	-	-
TCONS_00009913	XM_008325695.2	0.890217	62	8	3	miR-203-y|miR-605-y|novel-m0436-3p	0.0192087	AP3B2	PREDICTED: AP-3 complex subunit beta-1 isoform X1 [Cynoglossus semilaevis]	Cellular Processes	Transport and catabolism	ko04142//Lysosome	K12397	-	-	-
TCONS_00009913	XM_008325805.2	0.846504	62	13	5	miR-203-y|miR-511-x|miR-6854-x|novel-m0334-5p|novel-m0495-3p	0.00196555	usp20	PREDICTED: ubiquitin carboxyl-terminal hydrolase 20 isoform X2 [Cynoglossus semilaevis]	-	-	-	-	-	-	-
TCONS_00009913	XM_008325908.2	0.928398	62	8	4	miR-2478-y|miR-3968-y|miR-425-x|miR-495-y	0.00187496	oaz2	PREDICTED: LOW QUALITY PROTEIN: ornithine decarboxylase antizyme 2-like [Cynoglossus semilaevis]	-	-	-	-	-	-	-
TCONS_00009913	XM_008326193.2	0.804114	62	2	2	miR-195-x|miR-424-x	0.00602176	PLIN2	PREDICTED: perilipin-2 isoform X1 [Cynoglossus semilaevis]	-	-	-	-	-	-	-
TCONS_00009913	XM_008326658.2	0.833411	62	7	4	miR-1299-y|miR-4697-y|miR-511-x|novel-m0842-3p	0.000995756	nanos1	PREDICTED: nanos homolog 1-like [Cynoglossus semilaevis]	-	-	-	-	-	-	-
TCONS_00009913	XM_008327499.2	0.927861	62	11	3	miR-300-y|miR-503-x|miR-873-x	0.0477692	-	PREDICTED: interleukin-13 receptor subunit alpha-1-like [Notothenia coriiceps]	Environmental Information Processing	Signal transduction;Signaling molecules and interaction	ko04060//Cytokine-cytokine receptor interaction;ko04630//Jak-STAT signaling pathway	K05076	-	-	-
TCONS_00009913	XM_008328205.2	0.901711	62	21	8	miR-132-y|miR-203-y|miR-339-x|miR-3605-x|miR-5010-y|miR-95-x|novel-m0260-3p|novel-m0261-5p	8.08107e-05	Itga4	PREDICTED: integrin alpha-4 [Cynoglossus semilaevis]	Cellular Processes;Organismal Systems;Environmental Information Processing	Cellular commiunity;Signaling molecules and interaction;Immune system;Cell motility	ko04510//Focal adhesion;ko04810//Regulation of actin cytoskeleton;ko04514//Cell adhesion molecules (CAMs);ko04512//ECM-receptor interaction;ko04672//Intestinal immune network for IgA production	K06483	-	-	-
TCONS_00009913	XM_008328380.2	0.869916	62	23	10	miR-132-y|miR-148-y|miR-195-x|miR-424-x|miR-497-x|miR-5010-y|miR-873-x|novel-m0261-5p|novel-m0495-3p|novel-m0842-3p	2.13209e-06	gpr183	PREDICTED: G-protein coupled receptor 183-like [Cynoglossus semilaevis]	-	-	-	-	-	-	-
TCONS_00009913	XM_008328472.2	0.933832	62	15	5	miR-195-x|miR-424-x|miR-497-x|miR-511-x|novel-m0334-5p	0.00405393	IL1R1	PREDICTED: interleukin-1 receptor-like 2 isoform X1 [Cynoglossus semilaevis]	Cellular Processes;Environmental Information Processing	Signal transduction;Cell growth and death;Signaling molecules and interaction	ko04010//MAPK signaling pathway;ko04060//Cytokine-cytokine receptor interaction;ko04210//Apoptosis	K04386	-	-	-
TCONS_00009913	XM_008328666.2	0.910761	62	23	7	miR-195-x|miR-342-y|miR-362-y|miR-377-y|miR-425-x|miR-4301-x|miR-497-x	0.00115136	FSTL1	PREDICTED: follistatin-related protein 1 [Cynoglossus semilaevis]	-	-	-	-	-	-	-
TCONS_00009913	XM_008328943.2	0.910345	62	2	2	miR-17-y|miR-342-y	0.00602176	DDX18	PREDICTED: ATP-dependent RNA helicase DDX18 isoform X3 [Cynoglossus semilaevis]	-	-	-	-	-	-	-
TCONS_00009913	XM_008329564.2	0.75053	62	7	4	miR-495-y|miR-5010-y|miR-627-y|miR-873-x	0.000995756	Rnf213	PREDICTED: LOW QUALITY PROTEIN: E3 ubiquitin-protein ligase RNF213 [Cynoglossus semilaevis]	-	-	-	-	-	-	-
TCONS_00009913	XM_008329833.2	0.878519	62	6	4	miR-1273-x|miR-362-y|miR-552-y|novel-m0228-5p	0.000453328	-	PREDICTED: immunoglobulin superfamily member 6 [Lates calcarifer]	-	-	-	-	-	-	-
TCONS_00009913	XM_008330016.2	0.851595	62	12	4	miR-195-x|miR-511-x|novel-m0682-3p|novel-m0842-3p	0.0104282	Ramp1	PREDICTED: receptor activity-modifying protein 2 [Cynoglossus semilaevis]	Organismal Systems	Circulatory system	ko04270//Vascular smooth muscle contraction	K08448	-	-	-
TCONS_00009913	XM_008330292.2	0.909411	62	5	3	miR-132-y|miR-4301-x|novel-m0261-5p	0.00407105	Tnrc6b	PREDICTED: trinucleotide repeat-containing gene 6B protein-like isoform X3 [Cynoglossus semilaevis]	-	-	-	-	-	-	-
TCONS_00009913	XM_008330524.2	0.907199	62	13	5	miR-148-y|miR-17-y|miR-203-y|miR-218-y|miR-425-x	0.00196555	ARHGEF18	PREDICTED: rho guanine nucleotide exchange factor 18-like [Cynoglossus semilaevis]	-	-	-	-	-	-	-
TCONS_00009913	XM_008330602.2	0.85622	62	38	8	miR-1273-x|miR-132-y|miR-362-y|miR-377-y|novel-m0180-3p|novel-m0207-5p|novel-m0228-5p|novel-m0261-5p	0.00661471	csnk1db	PREDICTED: casein kinase I isoform X3 [Cynoglossus semilaevis]	Environmental Information Processing;Cellular Processes	Signal transduction;Cellular commiunity	ko04540//Gap junction;ko04340//Hedgehog signaling pathway	K08959	-	-	-
TCONS_00009913	XM_008331433.2	0.874433	62	24	9	miR-1273-x|miR-130-x|miR-300-y|miR-511-x|miR-552-y|miR-627-y|novel-m0180-3p|novel-m0228-5p|novel-m0261-5p	3.15835e-05	SMAP2	PREDICTED: stromal membrane-associated protein 2 isoform X2 [Cynoglossus semilaevis]	Cellular Processes	Transport and catabolism	ko04144//Endocytosis	K12486	-	-	-
TCONS_00009913	XM_008331694.2	0.889385	62	21	8	miR-132-y|miR-362-y|miR-5010-y|miR-542-y|miR-627-y|miR-95-x|novel-m0228-5p|novel-m0334-5p	8.08107e-05	Atxn1	PREDICTED: ataxin-1 isoform X1 [Cynoglossus semilaevis]	-	-	-	-	-	-	-
TCONS_00009913	XM_008331907.2	0.79495	62	20	6	miR-132-y|miR-195-x|miR-424-x|miR-495-y|miR-497-x|miR-605-y	0.00291921	Pip5k1a	PREDICTED: phosphatidylinositol 4-phosphate 5-kinase type-1 alpha-like isoform X2 [Cynoglossus semilaevis]	Environmental Information Processing;Metabolism;Cellular Processes	Global and Overview;Signal transduction;Cell motility;Transport and catabolism;Carbohydrate metabolism	ko01100//Metabolic pathways;ko04144//Endocytosis;ko04810//Regulation of actin cytoskeleton;ko04070//Phosphatidylinositol signaling system;ko00562//Inositol phosphate metabolism	K00889	-	-	-
TCONS_00009913	XM_008332059.1	0.88088	62	5	4	miR-195-x|miR-497-x|miR-511-x|miR-95-x	0.000160535	ZBTB8B	PREDICTED: zinc finger and BTB domain-containing protein 8B [Cynoglossus semilaevis]	-	-	-	-	-	-	-
TCONS_00009913	XM_008332823.2	0.918823	62	24	8	miR-17-y|miR-300-y|miR-495-y|miR-5010-y|miR-627-y|miR-7976-x|novel-m0207-5p|novel-m0495-3p	0.000241542	CLTC	PREDICTED: clathrin heavy chain 1 isoform X1 [Cynoglossus semilaevis]	Cellular Processes	Transport and catabolism	ko04144//Endocytosis;ko04142//Lysosome	K04646	-	-	-
TCONS_00009913	XM_008333100.2	0.883315	62	16	6	miR-1271-x|miR-1273-x|miR-203-y|miR-873-x|novel-m0228-5p|novel-m0682-3p	0.00077489	CBL	PREDICTED: E3 ubiquitin-protein ligase CBL-like [Cynoglossus semilaevis]	Cellular Processes;Genetic Information Processing;Organismal Systems;Environmental Information Processing	Signal transduction;Endocrine system;Transport and catabolism;Folding, sorting and degradation	ko04144//Endocytosis;ko04910//Insulin signaling pathway;ko04012//ErbB signaling pathway;ko04120//Ubiquitin mediated proteolysis	K04707	-	-	-
TCONS_00009913	XM_008333108.2	0.868058	62	7	6	miR-1788-y|miR-195-x|miR-224-y|miR-424-x|miR-4697-y|miR-497-x	1.19231e-06	tyr	PREDICTED: tyrosinase-like [Cynoglossus semilaevis]	Metabolism;Organismal Systems	Amino acid metabolism;Metabolism of cofactors and vitamins;Endocrine system;Global and Overview	ko01100//Metabolic pathways;ko01110//Biosynthesis of secondary metabolites;ko04916//Melanogenesis;ko00350//Tyrosine metabolism;ko00740//Riboflavin metabolism	K00505	-	-	-
TCONS_00009913	XM_008333765.2	0.885454	62	9	4	miR-17-y|miR-362-y|miR-495-y|miR-629-x	0.00317775	GPX4	PREDICTED: phospholipid hydroperoxide glutathione peroxidase, mitochondrial-like [Cynoglossus semilaevis]	Metabolism	Metabolism of other amino acids	ko00480//Glutathione metabolism	K05361	-	-	-
TCONS_00009913	XM_008334004.2	0.888144	62	17	5	miR-377-y|miR-495-y|miR-511-x|miR-95-x|novel-m0207-5p	0.00738591	KIF1A	PREDICTED: kinesin-like protein KIF1A isoform X5 [Cynoglossus semilaevis]	-	-	-	-	-	-	-
TCONS_00009913	XM_008334018.2	0.740554	62	16	4	miR-130-x|miR-203-y|miR-7976-x|novel-m0260-3p	0.0302143	ppp1r7	PREDICTED: protein phosphatase 1 regulatory subunit 7 [Cynoglossus semilaevis]	-	-	-	-	-	-	-
TCONS_00009913	XM_008334033.2	0.847422	62	23	5	miR-203-y|miR-3605-x|miR-511-x|miR-873-x|miR-95-x	0.027811	Per2	PREDICTED: period circadian protein homolog 2-like isoform X6 [Cynoglossus semilaevis]	-	-	-	-	-	-	-
TCONS_00009913	XM_008335640.2	0.939817	62	13	4	miR-195-x|miR-424-x|miR-497-x|novel-m0495-3p	0.0141894	Faah	PREDICTED: fatty-acid amide hydrolase 1 isoform X1 [Cynoglossus semilaevis]	-	-	-	-	-	-	-
TCONS_00009913	XM_008335662.2	0.929269	62	9	3	miR-203-y|miR-552-y|miR-627-y	0.0272241	ADAM28	PREDICTED: zinc metalloproteinase-disintegrin-like batroxstatin-3 [Cynoglossus semilaevis]	-	-	-	-	-	-	-
TCONS_00009913	XM_008335668.2	0.868707	62	9	4	miR-148-y|miR-377-y|miR-627-y|novel-m0436-3p	0.00317775	loxl2b	PREDICTED: lysyl oxidase homolog 2B-like isoform X1 [Cynoglossus semilaevis]	-	-	-	-	-	-	-
TCONS_00009913	XM_008336863.2	0.946002	62	17	5	miR-195-x|miR-3605-x|miR-424-x|miR-497-x|novel-m0207-5p	0.00738591	ELOVL7	PREDICTED: elongation of very long chain fatty acids protein 7 isoform X1 [Cynoglossus semilaevis]	Metabolism	Lipid metabolism;Global and Overview	ko01110//Biosynthesis of secondary metabolites;ko00062//Fatty acid elongation	K10250	-	-	-
TCONS_00009913	XM_008338488.2	0.724838	62	2	2	miR-627-y|miR-95-x	0.00602176	IGFBP1	PREDICTED: insulin-like growth factor-binding protein 1 [Cynoglossus semilaevis]	-	-	-	-	GO:0044424//intracellular part;GO:0044464//cell part;GO:0005622//intracellular;GO:0005623//cell	GO:0005515//protein binding;GO:0019838//growth factor binding;GO:0005520//insulin-like growth factor binding;GO:0005488//binding	GO:0006950//response to stress;GO:0050896//response to stimulus;GO:0044699//single-organism process;GO:0008283//cell proliferation
TCONS_00009913	XM_008338546.2	0.784869	62	24	6	miR-195-x|miR-203-y|miR-362-y|miR-377-y|miR-424-x|miR-95-x	0.00789472	midn-b	PREDICTED: midnolin-like [Cynoglossus semilaevis]	-	-	-	-	-	-	-
TCONS_00009913	XM_017031241.1	0.927775	62	7	3	miR-1271-x|miR-200-x|miR-514-y	0.0127085	BSG	PREDICTED: basigin isoform X1 [Cynoglossus semilaevis]	-	-	-	-	-	-	-
TCONS_00009913	XM_017031586.1	0.712076	62	10	3	miR-1299-y|novel-m0334-5p|novel-m0495-3p	0.0367542	RREB1	PREDICTED: ras-responsive element-binding protein 1 isoform X1 [Cynoglossus semilaevis]	-	-	-	-	-	-	-
TCONS_00009913	XM_017032271.1	0.907814	62	46	12	miR-1299-y|miR-17-y|miR-1788-y|miR-195-x|miR-2478-y|miR-34-y|miR-362-y|miR-3928-y|miR-3968-y|miR-425-x|miR-542-y|novel-m0682-3p	8.68163e-05	YPEL2	PREDICTED: protein yippee-like 2 [Cynoglossus semilaevis]	-	-	-	-	GO:0044464//cell part;GO:0005623//cell;GO:0043226//organelle;GO:0005622//intracellular;GO:0043231//intracellular membrane-bounded organelle;GO:0044424//intracellular part;GO:0043227//membrane-bounded organelle;GO:0043229//intracellular organelle	-	-
TCONS_00009913	XM_017032559.1	0.920144	62	27	8	miR-17-y|miR-195-x|miR-3928-y|miR-424-x|miR-497-x|miR-511-x|miR-605-y|novel-m0495-3p	0.000602921	Lsm14a	PREDICTED: protein LSM14 homolog A isoform X4 [Cynoglossus semilaevis]	-	-	-	-	-	-	-
TCONS_00009913	XM_017032969.1	0.810217	62	29	7	miR-141-y|miR-148-y|miR-203-y|miR-34-y|miR-495-y|miR-5010-y|miR-95-x	0.00501968	NUDT4	PREDICTED: diphosphoinositol polyphosphate phosphohydrolase 3-beta-like [Cynoglossus semilaevis]	-	-	-	-	-	GO:0003824//catalytic activity	-
TCONS_00009913	XM_017033365.1	0.751659	62	10	3	novel-m0261-5p|novel-m0341-3p|novel-m0842-3p	0.0367542	Bhlhb3	PREDICTED: class E basic helix-loop-helix protein 41 [Cynoglossus semilaevis]	-	-	-	-	GO:0044464//cell part;GO:0043231//intracellular membrane-bounded organelle;GO:0005623//cell;GO:0043226//organelle;GO:0044424//intracellular part;GO:0043227//membrane-bounded organelle;GO:0005622//intracellular;GO:0043229//intracellular organelle	GO:0005488//binding;GO:0005515//protein binding	GO:0034645//cellular macromolecule biosynthetic process;GO:1901576//organic substance biosynthetic process;GO:0044249//cellular biosynthetic process;GO:0034654//nucleobase-containing compound biosynthetic process;GO:0090304//nucleic acid metabolic process;GO:0044237//cellular metabolic process;GO:0034641//cellular nitrogen compound metabolic process;GO:0019438//aromatic compound biosynthetic proc…
TCONS_00009913	XM_017033927.1	0.83239	62	5	3	miR-362-y|miR-511-x|miR-542-y	0.00407105	Stambpl1	PREDICTED: AMSH-like protease isoform X2 [Cynoglossus semilaevis]	-	-	-	-	-	-	-
TCONS_00009913	XM_017034708.1	0.846988	62	10	5	miR-1291-x|miR-203-y|miR-425-x|miR-495-y|miR-7976-x	0.000463328	Anxa11	PREDICTED: annexin A4-like isoform X1 [Cynoglossus semilaevis]	-	-	-	-	-	GO:0005488//binding;GO:0043167//ion binding;GO:0008289//lipid binding;GO:0005543//phospholipid binding;GO:0043168//anion binding	-
TCONS_00009913	XM_017034861.1	0.884389	62	3	2	miR-203-y|novel-m0228-5p	0.0171517	TSPAN33	PREDICTED: tetraspanin-33 [Cynoglossus semilaevis]	-	-	-	-	GO:0016020//membrane;GO:0044425//membrane part;GO:0031224//intrinsic component of membrane	-	-
TCONS_00009913	XM_017035115.1	0.772271	62	36	9	miR-141-y|miR-1788-y|miR-203-y|miR-377-y|miR-4301-x|miR-495-y|miR-605-y|novel-m0207-5p|novel-m0334-5p	0.00106378	ABCA1	PREDICTED: ATP-binding cassette sub-family A member 1-like [Cynoglossus semilaevis]	Environmental Information Processing	Membrane transport	ko02010//ABC transporters	K05641	-	GO:0097367//carbohydrate derivative binding;GO:0032549//ribonucleoside binding;GO:0016818//hydrolase activity, acting on acid anhydrides, in phosphorus-containing anhydrides;GO:0017111//nucleoside-triphosphatase activity;GO:0016817//hydrolase activity, acting on acid anhydrides;GO:0016462//pyrophosphatase activity;GO:0005488//binding;GO:0016787//hydrolase activity;GO:0003824//catalytic activity;G…	GO:0046434//organophosphate catabolic process;GO:0006163//purine nucleotide metabolic process;GO:0044248//cellular catabolic process;GO:1901564//organonitrogen compound metabolic process;GO:0044710//single-organism metabolic process;GO:0006793//phosphorus metabolic process;GO:0019439//aromatic compound catabolic process;GO:0006725//cellular aromatic compound metabolic process;GO:0019693//ribose p…
TCONS_00009913	XM_017035365.1	0.78453	62	32	7	miR-130-x|miR-6854-x|miR-873-x|novel-m0260-3p|novel-m0436-3p|novel-m0495-3p|novel-m0682-3p	0.0089603	ADD3	PREDICTED: gamma-adducin isoform X3 [Cynoglossus semilaevis]	-	-	-	-	-	-	-
TCONS_00009913	XM_017035463.1	0.789346	62	11	4	miR-1788-y|miR-542-y|novel-m0261-5p|novel-m0334-5p	0.00738103	KDM4C	PREDICTED: lysine-specific demethylase 4C-like isoform X1 [Cynoglossus semilaevis]	-	-	-	-	-	-	-
TCONS_00009913	XM_017036095.1	0.834742	62	6	3	miR-1788-y|miR-627-y|miR-873-x	0.00768878	pssA	PREDICTED: CDP-diacylglycerol--serine O-phosphatidyltransferase isoform X1 [Cynoglossus semilaevis]	-	-	-	-	-	GO:0003824//catalytic activity;GO:0016772//transferase activity, transferring phosphorus-containing groups;GO:0016740//transferase activity	-
TCONS_00009913	XM_017036097.1	0.862986	62	15	4	miR-1788-y|miR-511-x|miR-627-y|miR-873-x	0.0240468	pssA	PREDICTED: CDP-diacylglycerol--serine O-phosphatidyltransferase isoform X2 [Cynoglossus semilaevis]	-	-	-	-	-	GO:0016740//transferase activity;GO:0016772//transferase activity, transferring phosphorus-containing groups;GO:0003824//catalytic activity	-
TCONS_00009913	XM_017036184.1	0.877149	62	15	4	miR-203-y|miR-4301-x|miR-4697-y|miR-495-y	0.0240468	Prdm2	PREDICTED: PR domain zinc finger protein 2-like [Cynoglossus semilaevis]	-	-	-	-	-	-	-
TCONS_00009913	XM_017036907.1	0.804183	62	14	4	miR-195-x|miR-203-y|miR-424-x|miR-497-x	0.0187154	Bhlhe40	PREDICTED: class E basic helix-loop-helix protein 40 [Cynoglossus semilaevis]	-	-	-	-	GO:0043229//intracellular organelle;GO:0043226//organelle;GO:0044464//cell part;GO:0044424//intracellular part;GO:0005622//intracellular;GO:0005623//cell;GO:0043227//membrane-bounded organelle;GO:0043231//intracellular membrane-bounded organelle	GO:0005515//protein binding;GO:0005488//binding	GO:0010467//gene expression;GO:0018130//heterocycle biosynthetic process;GO:1901360//organic cyclic compound metabolic process;GO:0044237//cellular metabolic process;GO:0019438//aromatic compound biosynthetic process;GO:0008152//metabolic process;GO:0009987//cellular process;GO:0044260//cellular macromolecule metabolic process;GO:0071704//organic substance metabolic process;GO:1901362//organic cy…
TCONS_00009913	XM_017037099.1	0.835771	62	22	7	miR-1788-y|miR-195-x|miR-424-x|miR-497-x|miR-511-x|miR-95-x|novel-m0228-5p	0.000853159	KLC1	PREDICTED: kinesin light chain 4 isoform X1 [Cynoglossus semilaevis]	-	-	-	-	-	-	-
TCONS_00009913	XM_017038608.1	0.924734	62	9	5	miR-195-x|miR-424-x|miR-497-x|miR-503-x|miR-542-y	0.000246473	Gsn	PREDICTED: gelsolin isoform X2 [Cynoglossus semilaevis]	Cellular Processes	Cell motility	ko04810//Regulation of actin cytoskeleton	K05768	-	-	-
TCONS_00009913	XM_017038688.1	0.809849	62	9	3	miR-377-y|novel-m0260-3p|novel-m0842-3p	0.0272241	app	PREDICTED: amyloid beta A4 protein isoform X6 [Cynoglossus semilaevis]	-	-	-	-	-	-	-
TCONS_00009913	XM_017038698.1	0.750919	62	10	3	miR-130-x|miR-203-y|miR-511-x	0.0367542	ATP11A	PREDICTED: probable phospholipid-transporting ATPase IH isoform X1 [Cynoglossus semilaevis]	-	-	-	-	-	-	-
TCONS_00009913	XM_017040718.1	0.861226	62	26	5	miR-3605-x|miR-503-x|miR-511-x|miR-627-y|novel-m0495-3p	0.0452931	CYTH1	PREDICTED: cytohesin-1 isoform X1 [Cynoglossus semilaevis]	Cellular Processes	Transport and catabolism	ko04144//Endocytosis	K18441	-	-	-
TCONS_00009913	XM_017041990.1	0.938929	62	8	4	miR-195-x|miR-424-x|miR-4301-x|miR-497-x	0.00187496	ARHGAP31	PREDICTED: rho GTPase-activating protein 31 [Cynoglossus semilaevis]	-	-	-	-	-	-	-
TCONS_00009913	XM_017042364.1	0.724924	62	14	6	miR-141-x|miR-200-x|miR-3605-x|miR-6854-x|miR-95-x|novel-m0260-3p	0.000329435	FAM43A	PREDICTED: protein FAM43A isoform X2 [Cynoglossus semilaevis]	-	-	-	-	-	-	-
TCONS_00009913	XM_017043144.1	0.860324	62	10	3	miR-511-x|novel-m0260-3p|novel-m0341-3p	0.0367542	sepp1a	PREDICTED: selenoprotein P [Cynoglossus semilaevis]	-	-	-	-	-	-	-
TCONS_00010583	XM_008307244.2	0.733817	3	8	1	novel-m0802-3p	0.029998	Ddr2	PREDICTED: discoidin domain-containing receptor 2 isoform X1 [Cynoglossus semilaevis]	-	-	-	-	-	-	-
TCONS_00010583	XM_008309606.2	0.937834	3	9	1	miR-365-y	0.033705	ARRB1	PREDICTED: beta-arrestin-1 isoform X4 [Cynoglossus semilaevis]	Cellular Processes;Environmental Information Processing	Transport and catabolism;Signal transduction	ko04010//MAPK signaling pathway;ko04144//Endocytosis	K04439	-	GO:0005488//binding	GO:0044707//single-multicellular organism process;GO:0065007//biological regulation;GO:0008152//metabolic process;GO:0002520//immune system development;GO:2000145//regulation of cell motility;GO:0009987//cellular process;GO:0040012//regulation of locomotion;GO:0009888//tissue development;GO:0050794//regulation of cellular process;GO:0050789//regulation of biological process;GO:0043170//macromolec…
TCONS_00010583	XM_008312861.2	0.956338	3	7	1	miR-365-y	0.0262815	FAM46A	PREDICTED: protein FAM46A-like [Cynoglossus semilaevis]	-	-	-	-	-	-	-
TCONS_00010583	XM_008316618.2	0.931567	3	4	1	novel-m0802-3p	0.0150751	ARPC1B	PREDICTED: actin-related protein 2/3 complex subunit 1B [Cynoglossus semilaevis]	Cellular Processes	Cell motility;Transport and catabolism	ko04144//Endocytosis;ko04810//Regulation of actin cytoskeleton	K05757	GO:0005623//cell;GO:0043232//intracellular non-membrane-bounded organelle;GO:0043228//non-membrane-bounded organelle;GO:0005622//intracellular;GO:0044464//cell part;GO:0043226//organelle;GO:0043229//intracellular organelle;GO:0044424//intracellular part	-	GO:0051493//regulation of cytoskeleton organization;GO:0033043//regulation of organelle organization;GO:0032956//regulation of actin cytoskeleton organization;GO:0032970//regulation of actin filament-based process;GO:0032535//regulation of cellular component size;GO:0065007//biological regulation;GO:0009987//cellular process;GO:0044763//single-organism cellular process;GO:0016043//cellular compon…
TCONS_00010583	XM_008319499.2	0.77764	3	12	1	novel-m0802-3p	0.0447694	CD63	PREDICTED: CD63 antigen [Cynoglossus semilaevis]	Cellular Processes	Transport and catabolism	ko04142//Lysosome	K06497	GO:0044425//membrane part;GO:0031224//intrinsic component of membrane;GO:0016020//membrane	-	GO:0044707//single-multicellular organism process;GO:0007275//multicellular organism development;GO:0044699//single-organism process;GO:0032502//developmental process;GO:0044767//single-organism developmental process;GO:0032501//multicellular organismal process
TCONS_00010583	XM_008321950.2	0.925892	3	31	2	miR-365-y|novel-m0802-3p	0.0043337	cxcl12	PREDICTED: stromal cell-derived factor 1 [Cynoglossus semilaevis]	Organismal Systems;Environmental Information Processing	Signaling molecules and interaction;Immune system	ko04060//Cytokine-cytokine receptor interaction;ko04672//Intestinal immune network for IgA production	K10031	-	GO:0005488//binding;GO:0005102//receptor binding;GO:0005515//protein binding;GO:0005125//cytokine activity	GO:0009605//response to external stimulus;GO:0042330//taxis;GO:0042221//response to chemical;GO:0006935//chemotaxis;GO:0002376//immune system process;GO:0040011//locomotion;GO:0050896//response to stimulus
TCONS_00010583	XM_008323811.2	0.95732	3	12	1	miR-365-y	0.0447694	CTSK	PREDICTED: cathepsin K [Cynoglossus semilaevis]	Organismal Systems;Cellular Processes	Transport and catabolism;Immune system	ko04142//Lysosome;ko04620//Toll-like receptor signaling pathway	K01371	-	-	-
TCONS_00010583	XM_008323812.1	0.716196	3	7	1	novel-m0802-3p	0.0262815	CTSS	PREDICTED: cathepsin S-like isoform X1 [Cynoglossus semilaevis]	Cellular Processes	Transport and catabolism	ko04145//Phagosome;ko04142//Lysosome	K01368	-	-	-
TCONS_00010583	XM_008325423.2	0.964896	3	5	1	miR-365-y	0.0188201	HMGB2	PREDICTED: high mobility group protein B3-like [Cynoglossus semilaevis]	-	-	-	-	-	-	-
TCONS_00010583	XM_008332402.2	0.889932	3	13	1	miR-365-y	0.0484386	KCNJ6	PREDICTED: G protein-activated inward rectifier potassium channel 2-like [Cynoglossus semilaevis]	-	-	-	-	-	-	-
TCONS_00010583	XM_017034040.1	0.92807	3	3	1	miR-7976-x	0.0113207	PLXNC1	PREDICTED: plexin-C1 [Cynoglossus semilaevis]	-	-	-	-	-	-	-
TCONS_00010583	XM_017034708.1	0.874311	3	10	1	miR-7976-x	0.0374026	Anxa11	PREDICTED: annexin A4-like isoform X1 [Cynoglossus semilaevis]	-	-	-	-	-	GO:0005488//binding;GO:0043167//ion binding;GO:0008289//lipid binding;GO:0005543//phospholipid binding;GO:0043168//anion binding	-
TCONS_00010583	XM_017037351.1	0.8001	3	9	1	novel-m0802-3p	0.033705	GNG2	PREDICTED: guanine nucleotide-binding protein G(I)/G(S)/G(O) subunit gamma-2 [Cynoglossus semilaevis]	-	-	-	-	GO:0031982//vesicle;GO:0043227//membrane-bounded organelle;GO:0019897//extrinsic component of plasma membrane;GO:0016020//membrane;GO:0005622//intracellular;GO:0005623//cell;GO:0005886//plasma membrane;GO:0098552//side of membrane;GO:0009898//cytoplasmic side of plasma membrane;GO:0031988//membrane-bounded vesicle;GO:0019898//extrinsic component of membrane;GO:0043226//organelle;GO:0044424//intra…	GO:0005488//binding;GO:0005515//protein binding;GO:0060089//molecular transducer activity	GO:0044710//single-organism metabolic process;GO:0050789//regulation of biological process;GO:1901564//organonitrogen compound metabolic process;GO:0019439//aromatic compound catabolic process;GO:0050896//response to stimulus;GO:0009166//nucleotide catabolic process;GO:0044238//primary metabolic process;GO:0072523//purine-containing compound catabolic process;GO:0046700//heterocycle catabolic pro…
TCONS_00010583	XM_017040007.1	0.731772	3	2	1	miR-365-y	0.00755665	DIP2A	PREDICTED: disco-interacting protein 2 homolog A isoform X2 [Cynoglossus semilaevis]	-	-	-	-	-	-	-
TCONS_00011422	XM_008309715.1	0.704723	10	12	2	miR-122-x|novel-m0242-3p	0.00883883	SIPA1L3	PREDICTED: signal-induced proliferation-associated 1-like protein 3 [Cynoglossus semilaevis]	-	-	-	-	-	-	GO:0007165//signal transduction;GO:0065009//regulation of molecular function;GO:0044700//single organism signaling;GO:0050896//response to stimulus;GO:0051716//cellular response to stimulus;GO:0023052//signaling;GO:0065007//biological regulation;GO:0051336//regulation of hydrolase activity;GO:0050790//regulation of catalytic activity;GO:0044763//single-organism cellular process;GO:0050789//regula…
TCONS_00011422	XM_008312346.2	0.749756	10	45	6	novel-m0503-3p|novel-m0504-3p|novel-m0505-3p|novel-m0525-3p|novel-m0577-3p|novel-m0578-5p	4.24248e-06	DNMT3A	PREDICTED: DNA (cytosine-5)-methyltransferase 3A isoform X2 [Cynoglossus semilaevis]	Metabolism	Amino acid metabolism;Global and Overview	ko01100//Metabolic pathways;ko00270//Cysteine and methionine metabolism	K17398	-	-	-
TCONS_00011422	XM_008317627.2	0.700973	10	25	2	miR-122-x|novel-m0075-3p	0.0367902	GRK4	PREDICTED: G protein-coupled receptor kinase 4 isoform X2 [Cynoglossus semilaevis]	Cellular Processes	Transport and catabolism	ko04144//Endocytosis	K08291	-	GO:0036094//small molecule binding;GO:0016773//phosphotransferase activity, alcohol group as acceptor;GO:0005488//binding;GO:0016772//transferase activity, transferring phosphorus-containing groups;GO:0097367//carbohydrate derivative binding;GO:0004674//protein serine/threonine kinase activity;GO:0001883//purine nucleoside binding;GO:0032550//purine ribonucleoside binding;GO:0001882//nucleoside b…	GO:0036211//protein modification process;GO:0043412//macromolecule modification;GO:0008152//metabolic process;GO:0065007//biological regulation;GO:0044267//cellular protein metabolic process;GO:0048519//negative regulation of biological process;GO:0044260//cellular macromolecule metabolic process;GO:0010646//regulation of cell communication;GO:0009968//negative regulation of signal transduction;G…
TCONS_00011422	XM_008330175.2	0.753309	10	2	1	miR-122-x	0.0250774	Grin2a	PREDICTED: glutamate receptor ionotropic, NMDA 2A isoform X3 [Cynoglossus semilaevis]	Environmental Information Processing	Signal transduction;Signaling molecules and interaction	ko04080//Neuroactive ligand-receptor interaction;ko04020//Calcium signaling pathway	K05209	-	-	-
TCONS_00011422	XM_008334802.2	0.766281	10	11	2	miR-122-x|novel-m0242-3p	0.00741573	dlgap1	PREDICTED: disks large-associated protein 1-like isoform X1 [Cynoglossus semilaevis]	-	-	-	-	-	-	-
TCONS_00011422	XM_017031805.1	0.701385	10	12	2	miR-122-x|novel-m0075-3p	0.00883883	Lppr4	PREDICTED: phospholipid phosphatase-related protein type 4-like [Cynoglossus semilaevis]	-	-	-	-	GO:0016020//membrane	-	GO:0044699//single-organism process;GO:0009987//cellular process;GO:0044763//single-organism cellular process
TCONS_00011422	XM_017038687.1	0.761791	10	20	7	novel-m0075-3p|novel-m0503-3p|novel-m0504-3p|novel-m0505-3p|novel-m0525-3p|novel-m0577-3p|novel-m0578-5p	2.33687e-10	app	PREDICTED: amyloid beta A4 protein isoform X4 [Cynoglossus semilaevis]	-	-	-	-	-	-	-
TCONS_00011422	XM_017040122.1	0.730425	10	38	6	novel-m0503-3p|novel-m0504-3p|novel-m0505-3p|novel-m0525-3p|novel-m0577-3p|novel-m0578-5p	1.48425e-06	tmem198b	PREDICTED: transmembrane protein 198-B-like [Cynoglossus semilaevis]	-	-	-	-	-	-	-
TCONS_00011691	XM_008307594.2	0.828642	58	21	11	let-7-y|miR-466-x|novel-m0420-5p|novel-m0658-3p|novel-m0661-5p|novel-m0688-5p|novel-m0705-5p|novel-m0741-5p|novel-m0817-5p|novel-m0993-5p|novel-m1078-5p	2.49575e-08	SOCS6	PREDICTED: suppressor of cytokine signaling 6 [Cynoglossus semilaevis]	Environmental Information Processing	Signal transduction	ko04630//Jak-STAT signaling pathway	K04699	-	-	GO:0050789//regulation of biological process;GO:0044699//single-organism process;GO:0007165//signal transduction;GO:0007154//cell communication;GO:0050794//regulation of cellular process;GO:0044700//single organism signaling;GO:0009987//cellular process;GO:0051716//cellular response to stimulus;GO:0050896//response to stimulus;GO:0065007//biological regulation;GO:0044763//single-organism cellular…
TCONS_00011691	XM_008308286.2	0.987141	58	13	6	novel-m0329-3p|novel-m0443-3p|novel-m0455-3p|novel-m0477-5p|novel-m0983-3p|novel-m1112-5p	0.000136299	CACNB2	PREDICTED: voltage-dependent L-type calcium channel subunit beta-2 isoform X7 [Cynoglossus semilaevis]	Environmental Information Processing;Organismal Systems	Signal transduction;Circulatory system	ko04010//MAPK signaling pathway;ko04261//Adrenergic signaling in cardiomyocytes;ko04260//Cardiac muscle contraction	K04863	GO:0016020//membrane;GO:1990351//transporter complex;GO:0016021//integral component of membrane;GO:0034702//ion channel complex;GO:0034703//cation channel complex;GO:0098796//membrane protein complex;GO:1902495//transmembrane transporter complex;GO:0032991//macromolecular complex;GO:0044425//membrane part;GO:0034704//calcium channel complex;GO:0031224//intrinsic component of membrane;GO:0043234//…	-	GO:0006816//calcium ion transport;GO:0006811//ion transport;GO:0051179//localization;GO:0070838//divalent metal ion transport;GO:0044765//single-organism transport;GO:0030001//metal ion transport;GO:0072511//divalent inorganic cation transport;GO:0006812//cation transport;GO:1902578//single-organism localization;GO:0006810//transport;GO:0044699//single-organism process;GO:0051234//establishment o…
TCONS_00011691	XM_008308687.2	0.946094	58	5	2	novel-m0477-5p|novel-m1112-5p	0.0455674	Ksr1	PREDICTED: LOW QUALITY PROTEIN: kinase suppressor of Ras 1-like [Cynoglossus semilaevis]	-	-	-	-	-	-	-
TCONS_00011691	XM_008309498.2	0.758116	58	10	4	miR-223-x|novel-m0420-5p|novel-m0477-5p|novel-m1112-5p	0.00389118	dixdc1a	PREDICTED: dixin-A-like isoform X1 [Cynoglossus semilaevis]	-	-	-	-	-	-	-
TCONS_00011691	XM_008309894.2	0.841318	58	8	3	miR-9-x|novel-m0329-3p|novel-m0658-3p	0.0159848	NLRP12	PREDICTED: NACHT, LRR and PYD domains-containing protein 12-like [Cynoglossus semilaevis]	-	-	-	-	-	-	-
TCONS_00011691	XM_008310096.2	0.719254	58	5	2	miR-466-x|miR-4753-y	0.0455674	ctdspl2a	PREDICTED: CTD small phosphatase-like protein 2 [Cynoglossus semilaevis]	-	-	-	-	-	GO:0016788//hydrolase activity, acting on ester bonds;GO:0016787//hydrolase activity;GO:0042578//phosphoric ester hydrolase activity;GO:0003824//catalytic activity	-
TCONS_00011691	XM_008310283.2	0.724667	58	34	11	novel-m0281-5p|novel-m0407-5p|novel-m0577-5p|novel-m0661-5p|novel-m0688-5p|novel-m0705-5p|novel-m0741-5p|novel-m0817-5p|novel-m0902-5p|novel-m0993-5p|novel-m1078-5p	9.60383e-06	arnt2	PREDICTED: aryl hydrocarbon receptor nuclear translocator 2 isoform X5 [Cynoglossus semilaevis]	-	-	-	-	-	-	-
TCONS_00011691	XM_008311618.2	0.919302	58	11	4	novel-m0272-3p|novel-m0477-5p|novel-m0480-5p|novel-m1112-5p	0.00578287	AASS	PREDICTED: alpha-aminoadipic semialdehyde synthase, mitochondrial [Cynoglossus semilaevis]	Metabolism	Global and Overview;Amino acid metabolism	ko01100//Metabolic pathways;ko01110//Biosynthesis of secondary metabolites;ko01130//Biosynthesis of antibiotics;ko00310//Lysine degradation	K14157	-	-	GO:0044699//single-organism process;GO:0008152//metabolic process;GO:0044710//single-organism metabolic process
TCONS_00011691	XM_008312162.2	0.735224	58	13	4	miR-1363-x|novel-m0052-3p|novel-m0675-5p|novel-m0696-5p	0.0112097	SLC25A22	PREDICTED: mitochondrial glutamate carrier 1 [Cynoglossus semilaevis]	-	-	-	-	GO:0016020//membrane;GO:0044425//membrane part;GO:0031224//intrinsic component of membrane	-	GO:0050896//response to stimulus;GO:0012501//programmed cell death;GO:0033554//cellular response to stress;GO:0051716//cellular response to stimulus;GO:0044763//single-organism cellular process;GO:0016265//death;GO:0009987//cellular process;GO:0008219//cell death;GO:0006950//response to stress;GO:0044699//single-organism process
TCONS_00011691	XM_008312346.2	0.819173	58	45	11	novel-m0255-5p|novel-m0263-5p|novel-m0273-5p|novel-m0274-3p|novel-m0281-5p|novel-m0329-3p|novel-m0407-5p|novel-m0481-3p|novel-m0516-3p|novel-m0720-3p|novel-m0902-5p	0.00018035	DNMT3A	PREDICTED: DNA (cytosine-5)-methyltransferase 3A isoform X2 [Cynoglossus semilaevis]	Metabolism	Amino acid metabolism;Global and Overview	ko01100//Metabolic pathways;ko00270//Cysteine and methionine metabolism	K17398	-	-	-
TCONS_00011691	XM_008312711.2	0.854371	58	5	4	miR-365-x|novel-m0038-3p|novel-m0443-3p|novel-m0455-3p	0.000122622	Slc5a6	PREDICTED: sodium-dependent multivitamin transporter [Cynoglossus semilaevis]	-	-	-	-	-	-	-
TCONS_00011691	XM_008314060.2	0.877718	58	28	9	miR-1934-y|miR-223-x|miR-7132-x|novel-m0398-5p|novel-m0477-5p|novel-m0787-3p|novel-m0788-3p|novel-m0902-5p|novel-m1112-5p	7.45932e-05	MAPT	PREDICTED: microtubule-associated protein tau isoform X4 [Cynoglossus semilaevis]	Environmental Information Processing	Signal transduction	ko04010//MAPK signaling pathway	K04380	-	-	-
TCONS_00011691	XM_008314063.2	0.715208	58	24	7	miR-1934-y|miR-223-x|miR-7132-x|novel-m0398-5p|novel-m0787-3p|novel-m0788-3p|novel-m0902-5p	0.00101035	MAPT	PREDICTED: microtubule-associated protein tau isoform X7 [Cynoglossus semilaevis]	Environmental Information Processing	Signal transduction	ko04010//MAPK signaling pathway	K04380	-	-	-
TCONS_00011691	XM_008314434.2	0.932264	58	17	4	miR-466-x|novel-m0052-3p|novel-m0418-5p|novel-m0577-5p	0.0299026	MYO1D	PREDICTED: unconventional myosin-Id isoform X2 [Cynoglossus semilaevis]	-	-	-	-	GO:0044424//intracellular part;GO:0043229//intracellular organelle;GO:0015629//actin cytoskeleton;GO:0005856//cytoskeleton;GO:0043228//non-membrane-bounded organelle;GO:0043226//organelle;GO:0044464//cell part;GO:0043232//intracellular non-membrane-bounded organelle;GO:0005622//intracellular;GO:0005623//cell	GO:0001882//nucleoside binding;GO:0016818//hydrolase activity, acting on acid anhydrides, in phosphorus-containing anhydrides;GO:0097367//carbohydrate derivative binding;GO:0005488//binding;GO:0036094//small molecule binding;GO:0001883//purine nucleoside binding;GO:0016462//pyrophosphatase activity;GO:0032550//purine ribonucleoside binding;GO:0032549//ribonucleoside binding;GO:0017111//nucleoside…	-
TCONS_00011691	XM_008314740.2	0.914226	58	33	14	miR-1934-y|miR-223-x|miR-466-x|novel-m0255-5p|novel-m0263-5p|novel-m0273-5p|novel-m0274-3p|novel-m0329-3p|novel-m0407-5p|novel-m0720-3p|novel-m0782-3p|novel-m0921-3p|novel-m0960-3p|novel-m1018-3p	7.4002e-09	Tnrc6b	PREDICTED: trinucleotide repeat-containing gene 6B protein-like isoform X2 [Cynoglossus semilaevis]	-	-	-	-	-	-	-
TCONS_00011691	XM_008315449.2	0.941089	58	8	3	miR-215-x|novel-m0329-3p|novel-m0983-3p	0.0159848	FGD6	PREDICTED: FYVE, RhoGEF and PH domain-containing protein 6 isoform X1 [Cynoglossus semilaevis]	-	-	-	-	-	-	-
TCONS_00011691	XM_008316135.2	0.874695	58	18	10	miR-215-x|miR-7093-y|novel-m0204-3p|novel-m0661-5p|novel-m0688-5p|novel-m0705-5p|novel-m0741-5p|novel-m0817-5p|novel-m0993-5p|novel-m1078-5p	5.63153e-08	EIF2AK3	PREDICTED: eukaryotic translation initiation factor 2-alpha kinase 3 [Cynoglossus semilaevis]	Genetic Information Processing	Folding, sorting and degradation	ko04141//Protein processing in endoplasmic reticulum	K08860	-	GO:0004672//protein kinase activity;GO:0036094//small molecule binding;GO:1901363//heterocyclic compound binding;GO:0001883//purine nucleoside binding;GO:0016740//transferase activity;GO:0016773//phosphotransferase activity, alcohol group as acceptor;GO:0005488//binding;GO:0003824//catalytic activity;GO:0032550//purine ribonucleoside binding;GO:0016301//kinase activity;GO:0001882//nucleoside bind…	GO:0044267//cellular protein metabolic process;GO:0044237//cellular metabolic process;GO:0009987//cellular process;GO:0071704//organic substance metabolic process;GO:0036211//protein modification process;GO:0008152//metabolic process;GO:0044238//primary metabolic process;GO:0044260//cellular macromolecule metabolic process;GO:0019538//protein metabolic process;GO:0043170//macromolecule metabolic …
TCONS_00011691	XM_008317373.2	0.925832	58	24	5	miR-466-x|novel-m0204-3p|novel-m0329-3p|novel-m0481-3p|novel-m0658-3p	0.0254274	RNF122	PREDICTED: RING finger protein 122-like isoform X1 [Cynoglossus semilaevis]	-	-	-	-	-	GO:0005488//binding;GO:0043167//ion binding;GO:0043169//cation binding	-
TCONS_00011691	XM_008318226.1	0.906243	58	5	2	miR-4753-y|novel-m0038-3p	0.0455674	krt18	PREDICTED: keratin, type I cytoskeletal 18-like [Cynoglossus semilaevis]	-	-	-	-	GO:0043234//protein complex;GO:0032991//macromolecular complex	-	-
TCONS_00011691	XM_008318445.2	0.804022	58	25	7	miR-1934-y|miR-7132-x|novel-m0204-3p|novel-m0398-5p|novel-m0577-5p|novel-m0902-5p|novel-m1114-3p	0.00132353	SPEN	PREDICTED: msx2-interacting protein isoform X1 [Cynoglossus semilaevis]	-	-	-	-	-	GO:0005488//binding;GO:0097159//organic cyclic compound binding	-
TCONS_00011691	XM_008319112.2	0.935327	58	6	3	miR-466-x|novel-m0204-3p|novel-m0407-5p	0.00634847	HSPG2	PREDICTED: basement membrane-specific heparan sulfate proteoglycan core protein isoform X9 [Cynoglossus semilaevis]	Environmental Information Processing	Signaling molecules and interaction	ko04512//ECM-receptor interaction	K06255	-	-	-
TCONS_00011691	XM_008319938.2	0.874304	58	7	3	novel-m0329-3p|novel-m0782-3p|novel-m0960-3p	0.0105345	GNAI2	PREDICTED: guanine nucleotide-binding protein G(i) subunit alpha-2 [Cynoglossus semilaevis]	Organismal Systems;Cellular Processes	Cellular commiunity;Endocrine system;Circulatory system	ko04261//Adrenergic signaling in cardiomyocytes;ko04530//Tight junction;ko04916//Melanogenesis;ko04540//Gap junction;ko04914//Progesterone-mediated oocyte maturation	K04630	-	GO:0001882//nucleoside binding;GO:0036094//small molecule binding;GO:0097159//organic cyclic compound binding;GO:0032549//ribonucleoside binding;GO:0005488//binding;GO:0003824//catalytic activity;GO:1901363//heterocyclic compound binding;GO:1901265//nucleoside phosphate binding;GO:0017111//nucleoside-triphosphatase activity;GO:0060089//molecular transducer activity;GO:0016462//pyrophosphatase act…	GO:0009166//nucleotide catabolic process;GO:1901564//organonitrogen compound metabolic process;GO:0007186//G-protein coupled receptor signaling pathway;GO:0065007//biological regulation;GO:1901360//organic cyclic compound metabolic process;GO:0007165//signal transduction;GO:0006807//nitrogen compound metabolic process;GO:0009987//cellular process;GO:0055086//nucleobase-containing small molecule m…
[truncated: 8,117 more rows]
