# Supplementary material for: Integrated lncRNA and mRNA Transcriptome Analyses in the Ovary of Cynoglossus semilaevis Reveal Genes and Pathways Potentially Involved in Reproduction
Source: Front Genet. 2021 May 19;12:671729. doi: 10.3389/fgene.2021.671729 (PMC8172126; doi:10.3389/fgene.2021.671729)
Supplement: Supplementary file 12 [file Table_12.XLSX]

## Sheet: Sa GO-ceRNA
Significantly enriched GO term of genes in ceRNA
Cellular Component
GO ID	Description	GeneRatio (488)	BgRatio (5953)	pvalue	p.adjust	geneID
GO:0030662	coated vesicle membrane	9	20	1.14901e-05	0.00132914	XM_008308754.2;XM_008310775.2;XM_008314291.2;XM_008317389.2;XM_008317519.2;XM_008317520.2;XM_008317521.2;XM_008326521.2;XM_017032593.1
GO:0030659	cytoplasmic vesicle membrane	10	26	1.99371e-05	0.00132914	XM_008308754.2;XM_008310330.2;XM_008310775.2;XM_008314291.2;XM_008317389.2;XM_008317519.2;XM_008317520.2;XM_008317521.2;XM_008326521.2;XM_017032593.1
GO:0044433	cytoplasmic vesicle part	10	26	1.99371e-05	0.00132914	XM_008308754.2;XM_008310330.2;XM_008310775.2;XM_008314291.2;XM_008317389.2;XM_008317519.2;XM_008317520.2;XM_008317521.2;XM_008326521.2;XM_017032593.1
GO:0098588	bounding membrane of organelle	19	97	0.000267989	0.0108015	XM_008308559.2;XM_008308754.2;XM_008309687.2;XM_008310234.2;XM_008310330.2;XM_008310775.2;XM_008313510.2;XM_008314291.2;XM_008314863.2;XM_008317389.2;XM_008317519.2;XM_008317520.2;XM_008317521.2;XM_008318703.2;XM_008320554.2;XM_008323164.2;XM_008326521.2;XM_017032176.1;XM_017032593.1
GO:0012506	vesicle membrane	10	34	0.000270038	0.0108015	XM_008308754.2;XM_008310330.2;XM_008310775.2;XM_008314291.2;XM_008317389.2;XM_008317519.2;XM_008317520.2;XM_008317521.2;XM_008326521.2;XM_017032593.1
GO:0030133	transport vesicle	7	19	0.000502021	0.016734	XM_008314291.2;XM_008317389.2;XM_008317519.2;XM_008317520.2;XM_008317521.2;XM_008323164.2;XM_008326521.2
GO:0030658	transport vesicle membrane	6	16	0.0011555	0.0330142	XM_008314291.2;XM_008317389.2;XM_008317519.2;XM_008317520.2;XM_008317521.2;XM_008326521.2
GO:0030120	vesicle coat	3	4	0.00205712	0.051428	XM_008308754.2;XM_008310775.2;XM_017032593.1
GO:0012507	ER to Golgi transport vesicle membrane	3	5	0.00482972	0.0965944	XM_008314291.2;XM_008317389.2;XM_008326521.2
GO:0030134	ER to Golgi transport vesicle	3	5	0.00482972	0.0965944	XM_008314291.2;XM_008317389.2;XM_008326521.2
GO:0030135	coated vesicle	13	75	0.00727522	0.123348	XM_008308754.2;XM_008310775.2;XM_008311247.2;XM_008314291.2;XM_008315375.2;XM_008315377.2;XM_008317389.2;XM_008317519.2;XM_008317520.2;XM_008317521.2;XM_008318478.2;XM_008326521.2;XM_017032593.1
GO:0030532	small nuclear ribonucleoprotein complex	5	16	0.00740091	0.123348	XM_008314247.2;XM_008314248.2;XM_008314251.2;XM_008322660.2;XM_008323151.2
GO:0031090	organelle membrane	21	149	0.00953158	0.14664	XM_008308559.2;XM_008308754.2;XM_008309687.2;XM_008310234.2;XM_008310330.2;XM_008310775.2;XM_008313510.2;XM_008314291.2;XM_008314863.2;XM_008317156.1;XM_008317389.2;XM_008317519.2;XM_008317520.2;XM_008317521.2;XM_008318527.2;XM_008318703.2;XM_008320554.2;XM_008323164.2;XM_008326521.2;XM_017032176.1;XM_017032593.1
GO:0031982	vesicle	24	184	0.0147574	0.210821	XM_008308430.2;XM_008308754.2;XM_008310234.2;XM_008310330.2;XM_008310775.2;XM_008311247.2;XM_008312359.2;XM_008314291.2;XM_008315045.2;XM_008315375.2;XM_008315377.2;XM_008317277.2;XM_008317389.2;XM_008317519.2;XM_008317520.2;XM_008317521.2;XM_008318478.2;XM_008319193.2;XM_008320479.2;XM_008323164.2;XM_008326521.2;XM_008328866.1;XM_017032593.1;XM_017037351.1
GO:0030137	COPI-coated vesicle	2	3	0.0190265	0.224393	XM_008310775.2;XM_017032593.1
GO:0044291	cell-cell contact zone	2	3	0.0190265	0.224393	XM_008310154.2;XM_008319844.2
GO:0012505	endomembrane system	28	229	0.0201237	0.224393	XM_008308430.2;XM_008308559.2;XM_008309687.2;XM_008309834.2;XM_008310234.2;XM_008310330.2;XM_008310775.2;XM_008313385.2;XM_008313510.2;XM_008314291.2;XM_008314456.2;XM_008314863.2;XM_008317156.1;XM_008317389.2;XM_008317519.2;XM_008317520.2;XM_008317521.2;XM_008318703.2;XM_008319193.2;XM_008319673.2;XM_008320317.2;XM_008320479.2;XM_008320554.2;XM_008323164.2;XM_008326521.2;XM_017032176.1;XM_017032…
GO:0016023	cytoplasmic, membrane-bounded vesicle	15	104	0.0215787	0.224393	XM_008308754.2;XM_008310330.2;XM_008310775.2;XM_008311247.2;XM_008314291.2;XM_008315375.2;XM_008315377.2;XM_008317389.2;XM_008317519.2;XM_008317520.2;XM_008317521.2;XM_008318478.2;XM_008323164.2;XM_008326521.2;XM_017032593.1
GO:0031410	cytoplasmic vesicle	15	104	0.0215787	0.224393	XM_008308754.2;XM_008310330.2;XM_008310775.2;XM_008311247.2;XM_008314291.2;XM_008315375.2;XM_008315377.2;XM_008317389.2;XM_008317519.2;XM_008317520.2;XM_008317521.2;XM_008318478.2;XM_008323164.2;XM_008326521.2;XM_017032593.1
GO:0005905	coated pit	3	8	0.0224393	0.224393	XM_008317519.2;XM_008317520.2;XM_008317521.2
GO:0005798	Golgi-associated vesicle	5	22	0.0296751	0.28262	XM_008310775.2;XM_008317519.2;XM_008317520.2;XM_008317521.2;XM_017032593.1
GO:0070161	anchoring junction	3	9	0.0316458	0.282921	XM_008310154.2;XM_008320479.2;XM_017032375.1
GO:0030054	cell junction	14	100	0.0325359	0.282921	XM_008309986.2;XM_008310154.2;XM_008312622.2;XM_008313369.2;XM_008315326.2;XM_008317833.2;XM_008319844.2;XM_008320479.2;XM_008321027.2;XM_008323164.2;XM_008327655.2;XM_008329725.2;XM_008332513.2;XM_017032375.1
GO:0030117	membrane coat	6	31	0.0372035	0.28419	XM_008308754.2;XM_008310047.2;XM_008310775.2;XM_017032593.1;XM_017033252.1;XM_017033253.1
GO:0048475	coated membrane	6	31	0.0372035	0.28419	XM_008308754.2;XM_008310047.2;XM_008310775.2;XM_017032593.1;XM_017033252.1;XM_017033253.1
GO:0044297	cell body	3	10	0.042517	0.28419	XM_008317277.2;XM_008319193.2;XM_008320479.2
GO:0005789	endoplasmic reticulum membrane	5	25	0.0489423	0.28419	XM_008308559.2;XM_008313510.2;XM_008314863.2;XM_008318703.2;XM_008320554.2
Molecular Function
GO ID	Description	GeneRatio (810)	BgRatio (9525)	pvalue	p.adjust	geneID
GO:0044877	macromolecular complex binding	16	61	3.39578e-05	0.00752175	XM_008308559.2;XM_008311700.2;XM_008312007.2;XM_008312117.2;XM_008316424.2;XM_008317070.2;XM_008317277.2;XM_008318048.1;XM_008318483.2;XM_008319934.2;XM_008319935.2;XM_008319937.2;XM_008319938.2;XM_008321159.2;XM_008321746.2;XM_008335409.2
GO:0032403	protein complex binding	10	27	4.13283e-05	0.00752175	XM_008311700.2;XM_008312007.2;XM_008317277.2;XM_008318048.1;XM_008318483.2;XM_008319934.2;XM_008319935.2;XM_008319937.2;XM_008319938.2;XM_008335409.2
GO:0097367	carbohydrate derivative binding	192	1838	0.000670381	0.0552362	XM_008307363.2;XM_008307506.2;XM_008307608.2;XM_008307609.2;XM_008307665.2;XM_008307666.2;XM_008307841.2;XM_008307844.2;XM_008307881.2;XM_008307933.2;XM_008307989.2;XM_008307990.2;XM_008308540.2;XM_008308559.2;XM_008308869.1;XM_008308887.2;XM_008308986.2;XM_008309007.2;XM_008309014.1;XM_008309085.2;XM_008309194.2;XM_008309218.2;XM_008309282.2;XM_008309407.2;XM_008309409.2;XM_008309834.2;XM_008309…
GO:0001883	purine nucleoside binding	187	1797	0.000977549	0.0552362	XM_008307363.2;XM_008307506.2;XM_008307608.2;XM_008307609.2;XM_008307665.2;XM_008307666.2;XM_008307841.2;XM_008307844.2;XM_008307881.2;XM_008307933.2;XM_008307989.2;XM_008307990.2;XM_008308540.2;XM_008308559.2;XM_008308869.1;XM_008308887.2;XM_008309007.2;XM_008309014.1;XM_008309085.2;XM_008309194.2;XM_008309218.2;XM_008309282.2;XM_008309407.2;XM_008309409.2;XM_008309931.2;XM_008310330.2;XM_008310…
GO:0032549	ribonucleoside binding	187	1797	0.000977549	0.0552362	XM_008307363.2;XM_008307506.2;XM_008307608.2;XM_008307609.2;XM_008307665.2;XM_008307666.2;XM_008307841.2;XM_008307844.2;XM_008307881.2;XM_008307933.2;XM_008307989.2;XM_008307990.2;XM_008308540.2;XM_008308559.2;XM_008308869.1;XM_008308887.2;XM_008309007.2;XM_008309014.1;XM_008309085.2;XM_008309194.2;XM_008309218.2;XM_008309282.2;XM_008309407.2;XM_008309409.2;XM_008309931.2;XM_008310330.2;XM_008310…
GO:0032550	purine ribonucleoside binding	187	1797	0.000977549	0.0552362	XM_008307363.2;XM_008307506.2;XM_008307608.2;XM_008307609.2;XM_008307665.2;XM_008307666.2;XM_008307841.2;XM_008307844.2;XM_008307881.2;XM_008307933.2;XM_008307989.2;XM_008307990.2;XM_008308540.2;XM_008308559.2;XM_008308869.1;XM_008308887.2;XM_008309007.2;XM_008309014.1;XM_008309085.2;XM_008309194.2;XM_008309218.2;XM_008309282.2;XM_008309407.2;XM_008309409.2;XM_008309931.2;XM_008310330.2;XM_008310…
GO:0001882	nucleoside binding	187	1800	0.00106223	0.0552362	XM_008307363.2;XM_008307506.2;XM_008307608.2;XM_008307609.2;XM_008307665.2;XM_008307666.2;XM_008307841.2;XM_008307844.2;XM_008307881.2;XM_008307933.2;XM_008307989.2;XM_008307990.2;XM_008308540.2;XM_008308559.2;XM_008308869.1;XM_008308887.2;XM_008309007.2;XM_008309014.1;XM_008309085.2;XM_008309194.2;XM_008309218.2;XM_008309282.2;XM_008309407.2;XM_008309409.2;XM_008309931.2;XM_008310330.2;XM_008310…
GO:0017111	nucleoside-triphosphatase activity	64	519	0.00141064	0.0641842	XM_008307363.2;XM_008308559.2;XM_008309007.2;XM_008310330.2;XM_008310444.2;XM_008311174.2;XM_008311700.2;XM_008312007.2;XM_008312117.2;XM_008313260.2;XM_008314014.1;XM_008314433.2;XM_008314434.2;XM_008314754.2;XM_008314777.2;XM_008315045.2;XM_008315969.2;XM_008316343.1;XM_008316376.2;XM_008316424.2;XM_008316760.2;XM_008317058.2;XM_008317425.2;XM_008317535.2;XM_008317536.2;XM_008317537.2;XM_008317…
GO:0016861	intramolecular oxidoreductase activity, interconverting aldoses and ketoses	5	12	0.00209528	0.0847424	XM_008311623.2;XM_008316148.2;XM_008317248.2;XM_008322784.1;XM_008338461.2
GO:0017076	purine nucleotide binding	12	57	0.00260086	0.093261	XM_008311700.2;XM_008312007.2;XM_008315517.2;XM_008318048.1;XM_008318483.2;XM_008319934.2;XM_008319935.2;XM_008319937.2;XM_008319938.2;XM_008320686.2;XM_008335409.2;XM_008335424.2
GO:0016462	pyrophosphatase activity	71	605	0.00291949	0.093261	XM_008307363.2;XM_008308559.2;XM_008309007.2;XM_008309931.2;XM_008310330.2;XM_008310444.2;XM_008311174.2;XM_008311387.2;XM_008311700.2;XM_008312007.2;XM_008312117.2;XM_008312501.2;XM_008313260.2;XM_008314014.1;XM_008314433.2;XM_008314434.2;XM_008314754.2;XM_008314777.2;XM_008314972.2;XM_008315045.2;XM_008315969.2;XM_008316343.1;XM_008316376.2;XM_008316424.2;XM_008316760.2;XM_008317058.2;XM_008317…
GO:0016860	intramolecular oxidoreductase activity	5	13	0.00316857	0.093261	XM_008311623.2;XM_008316148.2;XM_008317248.2;XM_008322784.1;XM_008338461.2
GO:0016818	hydrolase activity, acting on acid anhydrides, in phosphorus-containing anhydrides	71	609	0.00344374	0.093261	XM_008307363.2;XM_008308559.2;XM_008309007.2;XM_008309931.2;XM_008310330.2;XM_008310444.2;XM_008311174.2;XM_008311387.2;XM_008311700.2;XM_008312007.2;XM_008312117.2;XM_008312501.2;XM_008313260.2;XM_008314014.1;XM_008314433.2;XM_008314434.2;XM_008314754.2;XM_008314777.2;XM_008314972.2;XM_008315045.2;XM_008315969.2;XM_008316343.1;XM_008316376.2;XM_008316424.2;XM_008316760.2;XM_008317058.2;XM_008317…
GO:0016817	hydrolase activity, acting on acid anhydrides	71	610	0.00358696	0.093261	XM_008307363.2;XM_008308559.2;XM_008309007.2;XM_008309931.2;XM_008310330.2;XM_008310444.2;XM_008311174.2;XM_008311387.2;XM_008311700.2;XM_008312007.2;XM_008312117.2;XM_008312501.2;XM_008313260.2;XM_008314014.1;XM_008314433.2;XM_008314434.2;XM_008314754.2;XM_008314777.2;XM_008314972.2;XM_008315045.2;XM_008315969.2;XM_008316343.1;XM_008316376.2;XM_008316424.2;XM_008316760.2;XM_008317058.2;XM_008317…
GO:0019888	protein phosphatase regulator activity	5	15	0.00640625	0.155458	XM_008312995.2;XM_008313138.2;XM_008313139.2;XM_008315463.2;XM_008317554.2
GO:0016903	oxidoreductase activity, acting on the aldehyde or oxo group of donors	10	50	0.00840165	0.190752	XM_008307853.2;XM_008308514.2;XM_008309020.2;XM_008311338.2;XM_008313277.2;XM_008321067.1;XM_008321068.2;XM_008321263.2;XM_008323223.2;XM_017036723.1
GO:0036094	small molecule binding	205	2087	0.00890873	0.190752	XM_008307363.2;XM_008307506.2;XM_008307608.2;XM_008307609.2;XM_008307665.2;XM_008307666.2;XM_008307841.2;XM_008307844.2;XM_008307881.2;XM_008307933.2;XM_008307989.2;XM_008307990.2;XM_008308540.2;XM_008308559.2;XM_008308869.1;XM_008308887.2;XM_008309007.2;XM_008309014.1;XM_008309085.2;XM_008309194.2;XM_008309218.2;XM_008309282.2;XM_008309401.2;XM_008309407.2;XM_008309409.2;XM_008309834.2;XM_008309…
GO:0044389	ubiquitin-like protein ligase binding	6	24	0.0131992	0.265782	XM_008307608.2;XM_008307609.2;XM_008307887.2;XM_008308930.2;XM_008309821.2;XM_008309907.2
GO:0022804	active transmembrane transporter activity	24	178	0.0157914	0.265782	XM_008307363.2;XM_008307751.2;XM_008310379.2;XM_008311174.2;XM_008313475.2;XM_008314014.1;XM_008316164.2;XM_008316170.2;XM_008316376.2;XM_008317872.2;XM_008319551.2;XM_008319769.2;XM_008320728.2;XM_008320828.2;XM_008320829.2;XM_008321092.2;XM_008321158.2;XM_017031612.1;XM_017032618.1;XM_017032674.1;XM_017036538.1;XM_017036574.1;XM_017036589.1;XM_017038105.1
GO:0015296	anion:cation symporter activity	4	13	0.0199161	0.265782	XM_008307751.2;XM_008310379.2;XM_008321092.2;XM_008321158.2
GO:0015377	cation:chloride symporter activity	4	13	0.0199161	0.265782	XM_008307751.2;XM_008310379.2;XM_008321092.2;XM_008321158.2
GO:0000175	3'-5'-exoribonuclease activity	2	3	0.0204448	0.265782	XM_008316573.2;XM_008316574.2
GO:0004532	exoribonuclease activity	2	3	0.0204448	0.265782	XM_008316573.2;XM_008316574.2
GO:0008408	3'-5' exonuclease activity	2	3	0.0204448	0.265782	XM_008316573.2;XM_008316574.2
GO:0016896	exoribonuclease activity, producing 5'-phosphomonoesters	2	3	0.0204448	0.265782	XM_008316573.2;XM_008316574.2
GO:0034593	phosphatidylinositol bisphosphate phosphatase activity	2	3	0.0204448	0.265782	XM_008314970.1;XM_008322444.2
GO:0034594	phosphatidylinositol trisphosphate phosphatase activity	2	3	0.0204448	0.265782	XM_008314970.1;XM_008322444.2
GO:0052866	phosphatidylinositol phosphate phosphatase activity	2	3	0.0204448	0.265782	XM_008314970.1;XM_008322444.2
GO:0005539	glycosaminoglycan binding	4	15	0.0331896	0.390226	XM_008308986.2;XM_008312879.2;XM_008322993.2;XM_008329143.2
GO:0015293	symporter activity	7	37	0.0339529	0.390226	XM_008307751.2;XM_008310379.2;XM_008313475.2;XM_008320828.2;XM_008320829.2;XM_008321092.2;XM_008321158.2
GO:0015294	solute:cation symporter activity	7	37	0.0339529	0.390226	XM_008307751.2;XM_008310379.2;XM_008313475.2;XM_008320828.2;XM_008320829.2;XM_008321092.2;XM_008321158.2
GO:0015932	nucleobase-containing compound transmembrane transporter activity	2	4	0.0385938	0.390226	XM_008311002.1;XM_008313475.2
GO:0016634	oxidoreductase activity, acting on the CH-CH group of donors, oxygen as acceptor	2	4	0.0385938	0.390226	XM_008317066.2;XM_008317067.2
GO:0016796	exonuclease activity, active with either ribo- or deoxyribonucleic acids and producing 5'-phosphomonoesters	2	4	0.0385938	0.390226	XM_008316573.2;XM_008316574.2
GO:0019783	ubiquitin-like protein-specific protease activity	2	4	0.0385938	0.390226	XM_008307994.2;XM_008316844.2
GO:0046915	transition metal ion transmembrane transporter activity	2	4	0.0385938	0.390226	NM_001319816.1;XM_008320106.2
GO:0004527	exonuclease activity	3	10	0.046745	0.45987	XM_008316573.2;XM_008316574.2;XM_017035154.1
Biological process
GO ID	Description	GeneRatio (859)	BgRatio (10297)	pvalue	p.adjust	geneID
GO:0034655	nucleobase-containing compound catabolic process	60	420	2.25252e-05	0.00538453	XM_008307363.2;XM_008308559.2;XM_008309007.2;XM_008309014.1;XM_008309194.2;XM_008310330.2;XM_008310444.2;XM_008310774.2;XM_008311174.2;XM_008311700.2;XM_008312007.2;XM_008312117.2;XM_008312994.2;XM_008313260.2;XM_008314702.2;XM_008314754.2;XM_008314777.2;XM_008315045.2;XM_008315326.2;XM_008315969.2;XM_008316343.1;XM_008316457.2;XM_008316573.2;XM_008316574.2;XM_008316760.2;XM_008317116.2;XM_008317…
GO:0044270	cellular nitrogen compound catabolic process	60	426	3.45548e-05	0.00538453	XM_008307363.2;XM_008308559.2;XM_008309007.2;XM_008309014.1;XM_008309194.2;XM_008310330.2;XM_008310444.2;XM_008310774.2;XM_008311174.2;XM_008311700.2;XM_008312007.2;XM_008312117.2;XM_008312994.2;XM_008313260.2;XM_008314702.2;XM_008314754.2;XM_008314777.2;XM_008315045.2;XM_008315326.2;XM_008315969.2;XM_008316343.1;XM_008316457.2;XM_008316573.2;XM_008316574.2;XM_008316760.2;XM_008317116.2;XM_008317…
GO:0046700	heterocycle catabolic process	60	426	3.45548e-05	0.00538453	XM_008307363.2;XM_008308559.2;XM_008309007.2;XM_008309014.1;XM_008309194.2;XM_008310330.2;XM_008310444.2;XM_008310774.2;XM_008311174.2;XM_008311700.2;XM_008312007.2;XM_008312117.2;XM_008312994.2;XM_008313260.2;XM_008314702.2;XM_008314754.2;XM_008314777.2;XM_008315045.2;XM_008315326.2;XM_008315969.2;XM_008316343.1;XM_008316457.2;XM_008316573.2;XM_008316574.2;XM_008316760.2;XM_008317116.2;XM_008317…
GO:1901361	organic cyclic compound catabolic process	60	426	3.45548e-05	0.00538453	XM_008307363.2;XM_008308559.2;XM_008309007.2;XM_008309014.1;XM_008309194.2;XM_008310330.2;XM_008310444.2;XM_008310774.2;XM_008311174.2;XM_008311700.2;XM_008312007.2;XM_008312117.2;XM_008312994.2;XM_008313260.2;XM_008314702.2;XM_008314754.2;XM_008314777.2;XM_008315045.2;XM_008315326.2;XM_008315969.2;XM_008316343.1;XM_008316457.2;XM_008316573.2;XM_008316574.2;XM_008316760.2;XM_008317116.2;XM_008317…
GO:0019439	aromatic compound catabolic process	60	427	3.70589e-05	0.00538453	XM_008307363.2;XM_008308559.2;XM_008309007.2;XM_008309014.1;XM_008309194.2;XM_008310330.2;XM_008310444.2;XM_008310774.2;XM_008311174.2;XM_008311700.2;XM_008312007.2;XM_008312117.2;XM_008312994.2;XM_008313260.2;XM_008314702.2;XM_008314754.2;XM_008314777.2;XM_008315045.2;XM_008315326.2;XM_008315969.2;XM_008316343.1;XM_008316457.2;XM_008316573.2;XM_008316574.2;XM_008316760.2;XM_008317116.2;XM_008317…
GO:0006195	purine nucleotide catabolic process	56	392	4.22769e-05	0.00538453	XM_008307363.2;XM_008308559.2;XM_008309007.2;XM_008309014.1;XM_008309194.2;XM_008310330.2;XM_008310444.2;XM_008310774.2;XM_008311174.2;XM_008311700.2;XM_008312007.2;XM_008312117.2;XM_008312994.2;XM_008313260.2;XM_008314702.2;XM_008314754.2;XM_008314777.2;XM_008315045.2;XM_008315326.2;XM_008315969.2;XM_008316343.1;XM_008316457.2;XM_008316760.2;XM_008317116.2;XM_008317535.2;XM_008317536.2;XM_008317…
GO:0009154	purine ribonucleotide catabolic process	56	392	4.22769e-05	0.00538453	XM_008307363.2;XM_008308559.2;XM_008309007.2;XM_008309014.1;XM_008309194.2;XM_008310330.2;XM_008310444.2;XM_008310774.2;XM_008311174.2;XM_008311700.2;XM_008312007.2;XM_008312117.2;XM_008312994.2;XM_008313260.2;XM_008314702.2;XM_008314754.2;XM_008314777.2;XM_008315045.2;XM_008315326.2;XM_008315969.2;XM_008316343.1;XM_008316457.2;XM_008316760.2;XM_008317116.2;XM_008317535.2;XM_008317536.2;XM_008317…
GO:0009261	ribonucleotide catabolic process	56	392	4.22769e-05	0.00538453	XM_008307363.2;XM_008308559.2;XM_008309007.2;XM_008309014.1;XM_008309194.2;XM_008310330.2;XM_008310444.2;XM_008310774.2;XM_008311174.2;XM_008311700.2;XM_008312007.2;XM_008312117.2;XM_008312994.2;XM_008313260.2;XM_008314702.2;XM_008314754.2;XM_008314777.2;XM_008315045.2;XM_008315326.2;XM_008315969.2;XM_008316343.1;XM_008316457.2;XM_008316760.2;XM_008317116.2;XM_008317535.2;XM_008317536.2;XM_008317…
GO:0072523	purine-containing compound catabolic process	56	392	4.22769e-05	0.00538453	XM_008307363.2;XM_008308559.2;XM_008309007.2;XM_008309014.1;XM_008309194.2;XM_008310330.2;XM_008310444.2;XM_008310774.2;XM_008311174.2;XM_008311700.2;XM_008312007.2;XM_008312117.2;XM_008312994.2;XM_008313260.2;XM_008314702.2;XM_008314754.2;XM_008314777.2;XM_008315045.2;XM_008315326.2;XM_008315969.2;XM_008316343.1;XM_008316457.2;XM_008316760.2;XM_008317116.2;XM_008317535.2;XM_008317536.2;XM_008317…
GO:0009166	nucleotide catabolic process	56	393	4.54455e-05	0.00538453	XM_008307363.2;XM_008308559.2;XM_008309007.2;XM_008309014.1;XM_008309194.2;XM_008310330.2;XM_008310444.2;XM_008310774.2;XM_008311174.2;XM_008311700.2;XM_008312007.2;XM_008312117.2;XM_008312994.2;XM_008313260.2;XM_008314702.2;XM_008314754.2;XM_008314777.2;XM_008315045.2;XM_008315326.2;XM_008315969.2;XM_008316343.1;XM_008316457.2;XM_008316760.2;XM_008317116.2;XM_008317535.2;XM_008317536.2;XM_008317…
GO:0046434	organophosphate catabolic process	56	395	5.24467e-05	0.00538453	XM_008307363.2;XM_008308559.2;XM_008309007.2;XM_008309014.1;XM_008309194.2;XM_008310330.2;XM_008310444.2;XM_008310774.2;XM_008311174.2;XM_008311700.2;XM_008312007.2;XM_008312117.2;XM_008312994.2;XM_008313260.2;XM_008314702.2;XM_008314754.2;XM_008314777.2;XM_008315045.2;XM_008315326.2;XM_008315969.2;XM_008316343.1;XM_008316457.2;XM_008316760.2;XM_008317116.2;XM_008317535.2;XM_008317536.2;XM_008317…
GO:1901292	nucleoside phosphate catabolic process	56	395	5.24467e-05	0.00538453	XM_008307363.2;XM_008308559.2;XM_008309007.2;XM_008309014.1;XM_008309194.2;XM_008310330.2;XM_008310444.2;XM_008310774.2;XM_008311174.2;XM_008311700.2;XM_008312007.2;XM_008312117.2;XM_008312994.2;XM_008313260.2;XM_008314702.2;XM_008314754.2;XM_008314777.2;XM_008315045.2;XM_008315326.2;XM_008315969.2;XM_008316343.1;XM_008316457.2;XM_008316760.2;XM_008317116.2;XM_008317535.2;XM_008317536.2;XM_008317…
GO:1901136	carbohydrate derivative catabolic process	56	399	6.95036e-05	0.00658681	XM_008307363.2;XM_008308559.2;XM_008309007.2;XM_008309014.1;XM_008309194.2;XM_008310330.2;XM_008310444.2;XM_008310774.2;XM_008311174.2;XM_008311700.2;XM_008312007.2;XM_008312117.2;XM_008312994.2;XM_008313260.2;XM_008314702.2;XM_008314754.2;XM_008314777.2;XM_008315045.2;XM_008315326.2;XM_008315969.2;XM_008316343.1;XM_008316457.2;XM_008316760.2;XM_008317116.2;XM_008317535.2;XM_008317536.2;XM_008317…
GO:0044712	single-organism catabolic process	59	437	0.000134374	0.0111366	XM_008307363.2;XM_008308559.2;XM_008309007.2;XM_008309014.1;XM_008309194.2;XM_008310330.2;XM_008310444.2;XM_008310774.2;XM_008311174.2;XM_008311700.2;XM_008312007.2;XM_008312117.2;XM_008312994.2;XM_008313260.2;XM_008314702.2;XM_008314754.2;XM_008314777.2;XM_008315045.2;XM_008315326.2;XM_008315969.2;XM_008316343.1;XM_008316457.2;XM_008316760.2;XM_008317066.2;XM_008317067.2;XM_008317116.2;XM_008317…
GO:0009064	glutamine family amino acid metabolic process	10	31	0.000135592	0.0111366	XM_008312558.2;XM_008313581.2;XM_008314979.2;XM_008320823.2;XM_008321263.2;XM_008338515.2;XM_008338516.2;XM_008338517.2;XM_017036340.1;XM_017036341.1
GO:1901565	organonitrogen compound catabolic process	56	410	0.000145841	0.0112297	XM_008307363.2;XM_008308559.2;XM_008309007.2;XM_008309014.1;XM_008309194.2;XM_008310330.2;XM_008310444.2;XM_008310774.2;XM_008311174.2;XM_008311700.2;XM_008312007.2;XM_008312117.2;XM_008312994.2;XM_008313260.2;XM_008314702.2;XM_008314754.2;XM_008314777.2;XM_008315045.2;XM_008315326.2;XM_008315969.2;XM_008316343.1;XM_008316457.2;XM_008316760.2;XM_008317116.2;XM_008317535.2;XM_008317536.2;XM_008317…
GO:0044248	cellular catabolic process	74	594	0.000262143	0.0189977	XM_008307363.2;XM_008307608.2;XM_008307609.2;XM_008307994.2;XM_008308559.2;XM_008309007.2;XM_008309014.1;XM_008309194.2;XM_008310330.2;XM_008310444.2;XM_008310774.2;XM_008311174.2;XM_008311700.2;XM_008312007.2;XM_008312117.2;XM_008312994.2;XM_008313260.2;XM_008313712.2;XM_008314487.2;XM_008314702.2;XM_008314754.2;XM_008314777.2;XM_008315045.2;XM_008315326.2;XM_008315969.2;XM_008316343.1;XM_008316…
GO:0044710	single-organism metabolic process	195	1887	0.00042128	0.0288343	NM_001294183.1;NM_001294208.1;NM_001297587.1;XM_008307140.2;XM_008307200.2;XM_008307227.2;XM_008307363.2;XM_008307506.2;XM_008307519.2;XM_008307614.2;XM_008307673.2;XM_008307841.2;XM_008307853.2;XM_008307933.2;XM_008308325.2;XM_008308514.2;XM_008308559.2;XM_008308662.2;XM_008308812.1;XM_008308813.2;XM_008309007.2;XM_008309014.1;XM_008309020.2;XM_008309194.2;XM_008309407.2;XM_008309409.2;XM_008309…
GO:1901575	organic substance catabolic process	75	618	0.000525914	0.0341014	XM_008307363.2;XM_008307608.2;XM_008307609.2;XM_008307994.2;XM_008308093.2;XM_008308559.2;XM_008309007.2;XM_008309014.1;XM_008309194.2;XM_008310330.2;XM_008310444.2;XM_008310774.2;XM_008311174.2;XM_008311700.2;XM_008312007.2;XM_008312117.2;XM_008312994.2;XM_008313260.2;XM_008313712.2;XM_008314487.2;XM_008314702.2;XM_008314754.2;XM_008314777.2;XM_008315045.2;XM_008315326.2;XM_008315969.2;XM_008316…
GO:0009056	catabolic process	76	637	0.000797262	0.0491113	XM_008307363.2;XM_008307608.2;XM_008307609.2;XM_008307994.2;XM_008308093.2;XM_008308559.2;XM_008309007.2;XM_008309014.1;XM_008309194.2;XM_008310330.2;XM_008310444.2;XM_008310774.2;XM_008311174.2;XM_008311700.2;XM_008312007.2;XM_008312117.2;XM_008312994.2;XM_008313260.2;XM_008313712.2;XM_008314487.2;XM_008314702.2;XM_008314754.2;XM_008314777.2;XM_008315045.2;XM_008315326.2;XM_008315969.2;XM_008316…
GO:0070647	protein modification by small protein conjugation or removal	23	140	0.00122878	0.0720887	XM_008307149.2;XM_008307608.2;XM_008307609.2;XM_008307994.2;XM_008308093.2;XM_008308374.2;XM_008308936.2;XM_008309029.2;XM_008310530.2;XM_008312064.2;XM_008313385.2;XM_008313684.2;XM_008313712.2;XM_008313947.2;XM_008314487.2;XM_008315748.2;XM_008316381.2;XM_008316382.2;XM_008316386.2;XM_008317377.2;XM_008319119.2;XM_008320454.2;XM_008338638.2
GO:0070972	protein localization to endoplasmic reticulum	4	7	0.00137117	0.0767855	XM_008313263.2;XM_008313264.2;XM_008313265.2;XM_008314899.2
GO:1901135	carbohydrate derivative metabolic process	72	616	0.00189519	0.0990366	XM_008307363.2;XM_008308325.2;XM_008308559.2;XM_008309007.2;XM_008309014.1;XM_008309194.2;XM_008310330.2;XM_008310444.2;XM_008310774.2;XM_008311174.2;XM_008311623.2;XM_008311700.2;XM_008312007.2;XM_008312117.2;XM_008312153.2;XM_008312952.2;XM_008312953.2;XM_008312994.2;XM_008313260.2;XM_008313385.2;XM_008313510.2;XM_008314702.2;XM_008314754.2;XM_008314777.2;XM_008315045.2;XM_008315326.2;XM_008315…
GO:0009150	purine ribonucleotide metabolic process	59	487	0.00212168	0.0990366	XM_008307363.2;XM_008308325.2;XM_008308559.2;XM_008309007.2;XM_008309014.1;XM_008309194.2;XM_008310330.2;XM_008310444.2;XM_008310774.2;XM_008311174.2;XM_008311700.2;XM_008312007.2;XM_008312117.2;XM_008312994.2;XM_008313260.2;XM_008314702.2;XM_008314754.2;XM_008314777.2;XM_008315045.2;XM_008315326.2;XM_008315517.2;XM_008315969.2;XM_008316343.1;XM_008316457.2;XM_008316760.2;XM_008317116.2;XM_008317…
GO:0006620	posttranslational protein targeting to membrane	3	4	0.00217045	0.0990366	XM_008313263.2;XM_008313264.2;XM_008313265.2
GO:0045047	protein targeting to ER	3	4	0.00217045	0.0990366	XM_008313263.2;XM_008313264.2;XM_008313265.2
GO:0072599	establishment of protein localization to endoplasmic reticulum	3	4	0.00217045	0.0990366	XM_008313263.2;XM_008313264.2;XM_008313265.2
GO:0044281	small molecule metabolic process	109	1010	0.00242355	0.106636	XM_008307363.2;XM_008307506.2;XM_008307841.2;XM_008307933.2;XM_008308325.2;XM_008308559.2;XM_008308662.2;XM_008309007.2;XM_008309014.1;XM_008309194.2;XM_008309407.2;XM_008309409.2;XM_008310330.2;XM_008310409.2;XM_008310444.2;XM_008310774.2;XM_008310793.2;XM_008311174.2;XM_008311212.2;XM_008311700.2;XM_008312007.2;XM_008312117.2;XM_008312558.2;XM_008312811.2;XM_008312860.2;XM_008312885.2;XM_008312…
GO:0006163	purine nucleotide metabolic process	59	491	0.0025611	0.108802	XM_008307363.2;XM_008308325.2;XM_008308559.2;XM_008309007.2;XM_008309014.1;XM_008309194.2;XM_008310330.2;XM_008310444.2;XM_008310774.2;XM_008311174.2;XM_008311700.2;XM_008312007.2;XM_008312117.2;XM_008312994.2;XM_008313260.2;XM_008314702.2;XM_008314754.2;XM_008314777.2;XM_008315045.2;XM_008315326.2;XM_008315517.2;XM_008315969.2;XM_008316343.1;XM_008316457.2;XM_008316760.2;XM_008317116.2;XM_008317…
GO:0072521	purine-containing compound metabolic process	60	503	0.00279865	0.114931	XM_008307363.2;XM_008308325.2;XM_008308559.2;XM_008309007.2;XM_008309014.1;XM_008309194.2;XM_008310330.2;XM_008310444.2;XM_008310774.2;XM_008311174.2;XM_008311700.2;XM_008312007.2;XM_008312117.2;XM_008312994.2;XM_008313260.2;XM_008314702.2;XM_008314754.2;XM_008314777.2;XM_008315045.2;XM_008315326.2;XM_008315517.2;XM_008315969.2;XM_008316343.1;XM_008316457.2;XM_008316760.2;XM_008317116.2;XM_008317…
GO:0019693	ribose phosphate metabolic process	60	505	0.00306367	0.121756	XM_008307363.2;XM_008308325.2;XM_008308559.2;XM_008309007.2;XM_008309014.1;XM_008309194.2;XM_008310330.2;XM_008310444.2;XM_008310774.2;XM_008311174.2;XM_008311700.2;XM_008312007.2;XM_008312117.2;XM_008312994.2;XM_008313260.2;XM_008314702.2;XM_008314754.2;XM_008314777.2;XM_008315045.2;XM_008315326.2;XM_008315517.2;XM_008315969.2;XM_008316148.2;XM_008316343.1;XM_008316457.2;XM_008316760.2;XM_008317…
GO:0015031	protein transport	32	232	0.00317224	0.122131	XM_008307218.2;XM_008308559.2;XM_008308754.2;XM_008309153.1;XM_008310047.2;XM_008310330.2;XM_008310484.2;XM_008310758.1;XM_008310775.2;XM_008310810.2;XM_008313263.2;XM_008313264.2;XM_008313265.2;XM_008313385.2;XM_008313993.2;XM_008314291.2;XM_008314314.2;XM_008316343.1;XM_008317070.2;XM_008317389.2;XM_008317519.2;XM_008317520.2;XM_008317521.2;XM_008318914.1;XM_008320100.2;XM_008321088.2;XM_008326…
GO:0032446	protein modification by small protein conjugation	21	135	0.00386126	0.144154	XM_008307149.2;XM_008307608.2;XM_008307609.2;XM_008308093.2;XM_008308374.2;XM_008308936.2;XM_008309029.2;XM_008312064.2;XM_008313385.2;XM_008313684.2;XM_008313712.2;XM_008313947.2;XM_008314487.2;XM_008315748.2;XM_008316381.2;XM_008316382.2;XM_008316386.2;XM_008317377.2;XM_008319119.2;XM_008320454.2;XM_008338638.2
GO:1901605	alpha-amino acid metabolic process	16	93	0.0040648	0.147289	XM_008308662.2;XM_008312558.2;XM_008313581.2;XM_008314979.2;XM_008317248.2;XM_008317359.2;XM_008320823.2;XM_008321263.2;XM_008321324.2;XM_008325941.2;XM_008338515.2;XM_008338516.2;XM_008338517.2;XM_017036340.1;XM_017036341.1;XM_017036723.1
GO:0009259	ribonucleotide metabolic process	59	503	0.00438894	0.154491	XM_008307363.2;XM_008308325.2;XM_008308559.2;XM_008309007.2;XM_008309014.1;XM_008309194.2;XM_008310330.2;XM_008310444.2;XM_008310774.2;XM_008311174.2;XM_008311700.2;XM_008312007.2;XM_008312117.2;XM_008312994.2;XM_008313260.2;XM_008314702.2;XM_008314754.2;XM_008314777.2;XM_008315045.2;XM_008315326.2;XM_008315517.2;XM_008315969.2;XM_008316343.1;XM_008316457.2;XM_008316760.2;XM_008317116.2;XM_008317…
GO:0045184	establishment of protein localization	47	385	0.00500714	0.164997	XM_008307218.2;XM_008308559.2;XM_008308754.2;XM_008309085.2;XM_008309153.1;XM_008310047.2;XM_008310234.2;XM_008310330.2;XM_008310484.2;XM_008310758.1;XM_008310775.2;XM_008310810.2;XM_008312329.2;XM_008312330.2;XM_008312331.2;XM_008312332.2;XM_008313263.2;XM_008313264.2;XM_008313265.2;XM_008313385.2;XM_008313987.2;XM_008313993.2;XM_008314291.2;XM_008314314.2;XM_008314899.2;XM_008316136.2;XM_008316…
GO:0005975	carbohydrate metabolic process	21	138	0.00501568	0.164997	XM_008307506.2;XM_008309007.2;XM_008310617.2;XM_008311212.2;XM_008312328.2;XM_008312811.2;XM_008312952.2;XM_008312953.2;XM_008313385.2;XM_008314227.2;XM_008314970.1;XM_008316696.2;XM_008318783.2;XM_008320164.2;XM_008320303.2;XM_008320460.2;XM_008320554.2;XM_008322444.2;XM_008322784.1;XM_008323223.2;XM_017036484.1
GO:0006984	ER-nucleus signaling pathway	3	5	0.00508918	0.164997	XM_008313263.2;XM_008313264.2;XM_008313265.2
GO:0008152	metabolic process	528	5904	0.00571566	0.180556	NM_001294183.1;NM_001294187.1;NM_001294208.1;NM_001297587.1;NM_001319816.1;XM_008307125.2;XM_008307140.2;XM_008307149.2;XM_008307200.2;XM_008307227.2;XM_008307285.2;XM_008307363.2;XM_008307506.2;XM_008307519.2;XM_008307577.2;XM_008307608.2;XM_008307609.2;XM_008307614.2;XM_008307665.2;XM_008307666.2;XM_008307673.2;XM_008307764.2;XM_008307808.2;XM_008307823.2;XM_008307825.2;XM_008307830.2;XM_008307…
GO:0044723	single-organism carbohydrate metabolic process	18	114	0.00612186	0.188553	XM_008307506.2;XM_008309007.2;XM_008311212.2;XM_008312811.2;XM_008312952.2;XM_008312953.2;XM_008313385.2;XM_008314227.2;XM_008314970.1;XM_008316696.2;XM_008318783.2;XM_008320164.2;XM_008320303.2;XM_008320554.2;XM_008322444.2;XM_008322784.1;XM_008323223.2;XM_017036484.1
GO:0019752	carboxylic acid metabolic process	35	272	0.00647675	0.194618	XM_008307841.2;XM_008307933.2;XM_008308662.2;XM_008310409.2;XM_008310793.2;XM_008312558.2;XM_008312860.2;XM_008313581.2;XM_008314545.2;XM_008314546.2;XM_008314979.2;XM_008317066.2;XM_008317067.2;XM_008317248.2;XM_008317359.2;XM_008317461.1;XM_008317524.2;XM_008320716.2;XM_008320823.2;XM_008321263.2;XM_008321324.2;XM_008321678.2;XM_008321778.2;XM_008321871.2;XM_008322545.2;XM_008325941.2;XM_008335…
GO:0008104	protein localization	49	412	0.00694845	0.203821	XM_008307218.2;XM_008308559.2;XM_008308754.2;XM_008309085.2;XM_008309153.1;XM_008310047.2;XM_008310234.2;XM_008310330.2;XM_008310484.2;XM_008310758.1;XM_008310775.2;XM_008310810.2;XM_008312329.2;XM_008312330.2;XM_008312331.2;XM_008312332.2;XM_008313263.2;XM_008313264.2;XM_008313265.2;XM_008313385.2;XM_008313987.2;XM_008313993.2;XM_008314291.2;XM_008314314.2;XM_008314899.2;XM_008316136.2;XM_008316…
GO:0006629	lipid metabolic process	27	199	0.00795298	0.227862	XM_008307673.2;XM_008310409.2;XM_008312860.2;XM_008312925.2;XM_008313259.1;XM_008313493.2;XM_008314487.2;XM_008314545.2;XM_008314546.2;XM_008314863.2;XM_008314970.1;XM_008317066.2;XM_008317067.2;XM_008317461.1;XM_008317524.2;XM_008317758.2;XM_008317848.2;XM_008317855.2;XM_008319006.2;XM_008320632.2;XM_008321678.2;XM_008321778.2;XM_008322444.2;XM_008322545.2;XM_008323053.2;XM_008323509.2;XM_008338…
GO:0044237	cellular metabolic process	415	4570	0.00862218	0.241421	NM_001294187.1;NM_001319816.1;XM_008307140.2;XM_008307149.2;XM_008307227.2;XM_008307285.2;XM_008307363.2;XM_008307608.2;XM_008307609.2;XM_008307665.2;XM_008307666.2;XM_008307673.2;XM_008307764.2;XM_008307841.2;XM_008307842.2;XM_008307844.2;XM_008307853.2;XM_008307933.2;XM_008307994.2;XM_008308093.2;XM_008308153.2;XM_008308312.2;XM_008308325.2;XM_008308374.2;XM_008308382.2;XM_008308442.2;XM_008308…
GO:0044092	negative regulation of molecular function	11	60	0.00991179	0.271363	XM_008307701.2;XM_008308986.2;XM_008309299.2;XM_008311114.2;XM_008313385.2;XM_008314292.2;XM_008318969.2;XM_008321765.2;XM_008329143.2;XM_008331360.2;XM_017041994.1
GO:0006082	organic acid metabolic process	35	283	0.0117554	0.308143	XM_008307841.2;XM_008307933.2;XM_008308662.2;XM_008310409.2;XM_008310793.2;XM_008312558.2;XM_008312860.2;XM_008313581.2;XM_008314545.2;XM_008314546.2;XM_008314979.2;XM_008317066.2;XM_008317067.2;XM_008317248.2;XM_008317359.2;XM_008317461.1;XM_008317524.2;XM_008320716.2;XM_008320823.2;XM_008321263.2;XM_008321324.2;XM_008321678.2;XM_008321778.2;XM_008321871.2;XM_008322545.2;XM_008325941.2;XM_008335…
GO:0043436	oxoacid metabolic process	35	283	0.0117554	0.308143	XM_008307841.2;XM_008307933.2;XM_008308662.2;XM_008310409.2;XM_008310793.2;XM_008312558.2;XM_008312860.2;XM_008313581.2;XM_008314545.2;XM_008314546.2;XM_008314979.2;XM_008317066.2;XM_008317067.2;XM_008317248.2;XM_008317359.2;XM_008317461.1;XM_008317524.2;XM_008320716.2;XM_008320823.2;XM_008321263.2;XM_008321324.2;XM_008321678.2;XM_008321778.2;XM_008321871.2;XM_008322545.2;XM_008325941.2;XM_008335…
GO:0035556	intracellular signal transduction	48	415	0.0123393	0.316708	XM_008307231.2;XM_008307381.2;XM_008307726.1;XM_008308819.2;XM_008309085.2;XM_008309194.2;XM_008309715.1;XM_008310330.2;XM_008310774.2;XM_008311306.2;XM_008313018.2;XM_008313043.2;XM_008314082.2;XM_008314702.2;XM_008314970.1;XM_008315123.2;XM_008315326.2;XM_008315748.2;XM_008316136.2;XM_008316207.2;XM_008316343.1;XM_008317377.2;XM_008317739.2;XM_008318001.2;XM_008318751.2;XM_008319193.2;XM_008319…
GO:0033036	macromolecule localization	55	488	0.0127436	0.320412	XM_008307218.2;XM_008307989.2;XM_008307990.2;XM_008308559.2;XM_008308754.2;XM_008309085.2;XM_008309153.1;XM_008310047.2;XM_008310234.2;XM_008310330.2;XM_008310484.2;XM_008310758.1;XM_008310775.2;XM_008310810.2;XM_008312297.2;XM_008312329.2;XM_008312330.2;XM_008312331.2;XM_008312332.2;XM_008313263.2;XM_008313264.2;XM_008313265.2;XM_008313385.2;XM_008313987.2;XM_008313993.2;XM_008314291.2;XM_008314…
GO:0030162	regulation of proteolysis	6	25	0.0147969	0.364596	XM_008307701.2;XM_008308986.2;XM_008310234.2;XM_008314292.2;XM_008321765.2;XM_008329143.2
GO:0019751	polyol metabolic process	3	7	0.0156826	0.378843	XM_008309407.2;XM_008309409.2;XM_008320164.2
GO:0044255	cellular lipid metabolic process	20	144	0.0161641	0.382965	XM_008307673.2;XM_008310409.2;XM_008312860.2;XM_008314545.2;XM_008314546.2;XM_008314863.2;XM_008314970.1;XM_008317066.2;XM_008317067.2;XM_008317461.1;XM_008317758.2;XM_008317848.2;XM_008319006.2;XM_008321678.2;XM_008321778.2;XM_008322444.2;XM_008322545.2;XM_008323053.2;XM_008323509.2;XM_008338472.2
GO:0006091	generation of precursor metabolites and energy	18	126	0.0167043	0.388296	XM_008307227.2;XM_008307665.2;XM_008307666.2;XM_008307853.2;XM_008308325.2;XM_008310277.2;XM_008311212.2;XM_008312328.2;XM_008314227.2;XM_008318193.1;XM_008318821.2;XM_008321019.2;XM_008321924.2;XM_008322784.1;XM_008323223.2;XM_008328866.1;XM_008335356.2;XM_017035420.1
GO:0006796	phosphate-containing compound metabolic process	147	1504	0.0182906	0.404469	XM_008307363.2;XM_008307665.2;XM_008307666.2;XM_008307844.2;XM_008308312.2;XM_008308325.2;XM_008308382.2;XM_008308559.2;XM_008308869.1;XM_008308887.2;XM_008309007.2;XM_008309014.1;XM_008309194.2;XM_008309282.2;XM_008309407.2;XM_008309409.2;XM_008310330.2;XM_008310357.2;XM_008310409.2;XM_008310444.2;XM_008310774.2;XM_008311174.2;XM_008311192.2;XM_008311482.2;XM_008311575.2;XM_008311700.2;XM_008311…
GO:0071702	organic substance transport	42	363	0.0183307	0.404469	XM_008307218.2;XM_008307989.2;XM_008307990.2;XM_008308559.2;XM_008308754.2;XM_008309153.1;XM_008310047.2;XM_008310330.2;XM_008310484.2;XM_008310758.1;XM_008310775.2;XM_008310810.2;XM_008311002.1;XM_008313037.2;XM_008313263.2;XM_008313264.2;XM_008313265.2;XM_008313385.2;XM_008313475.2;XM_008313993.2;XM_008314291.2;XM_008314314.2;XM_008314384.2;XM_008315955.2;XM_008316343.1;XM_008317070.2;XM_008317…
GO:0019637	organophosphate metabolic process	70	659	0.0196634	0.404469	XM_008307363.2;XM_008308325.2;XM_008308559.2;XM_008309007.2;XM_008309014.1;XM_008309194.2;XM_008309407.2;XM_008309409.2;XM_008310330.2;XM_008310444.2;XM_008310774.2;XM_008311174.2;XM_008311700.2;XM_008312007.2;XM_008312117.2;XM_008312885.2;XM_008312994.2;XM_008313260.2;XM_008314702.2;XM_008314754.2;XM_008314777.2;XM_008314970.1;XM_008315045.2;XM_008315326.2;XM_008315517.2;XM_008315969.2;XM_008316…
GO:0006368	transcription elongation from RNA polymerase II promoter	2	3	0.0196982	0.404469	XM_008311753.2;XM_008323413.2
GO:0006954	inflammatory response	2	3	0.0196982	0.404469	XM_008311114.2;XM_008318168.2
GO:0035966	response to topologically incorrect protein	2	3	0.0196982	0.404469	XM_008307608.2;XM_008307609.2
GO:0035967	cellular response to topologically incorrect protein	2	3	0.0196982	0.404469	XM_008307608.2;XM_008307609.2
GO:0006397	mRNA processing	7	34	0.0201209	0.404744	XM_008313488.2;XM_008313501.2;XM_008314247.2;XM_008314248.2;XM_008314251.2;XM_008315705.2;XM_017033188.1
GO:0061024	membrane organization	10	58	0.0205334	0.404744	XM_008308559.2;XM_008310330.2;XM_008313263.2;XM_008313264.2;XM_008313265.2;XM_008313385.2;XM_008317070.2;XM_008320423.2;XM_008320779.2;XM_008323164.2
GO:0006793	phosphorus metabolic process	147	1510	0.0207449	0.404744	XM_008307363.2;XM_008307665.2;XM_008307666.2;XM_008307844.2;XM_008308312.2;XM_008308325.2;XM_008308382.2;XM_008308559.2;XM_008308869.1;XM_008308887.2;XM_008309007.2;XM_008309014.1;XM_008309194.2;XM_008309282.2;XM_008309407.2;XM_008309409.2;XM_008310330.2;XM_008310357.2;XM_008310409.2;XM_008310444.2;XM_008310774.2;XM_008311174.2;XM_008311192.2;XM_008311482.2;XM_008311575.2;XM_008311700.2;XM_008311…
GO:0016071	mRNA metabolic process	9	50	0.0210257	0.404744	XM_008313488.2;XM_008313501.2;XM_008314247.2;XM_008314248.2;XM_008314251.2;XM_008315705.2;XM_008320830.2;XM_008337474.1;XM_017033188.1
GO:0009117	nucleotide metabolic process	62	578	0.0226311	0.428243	XM_008307363.2;XM_008308325.2;XM_008308559.2;XM_008309007.2;XM_008309014.1;XM_008309194.2;XM_008310330.2;XM_008310444.2;XM_008310774.2;XM_008311174.2;XM_008311700.2;XM_008312007.2;XM_008312117.2;XM_008312885.2;XM_008312994.2;XM_008313260.2;XM_008314702.2;XM_008314754.2;XM_008314777.2;XM_008315045.2;XM_008315326.2;XM_008315517.2;XM_008315969.2;XM_008316148.2;XM_008316343.1;XM_008316457.2;XM_008316…
GO:0006631	fatty acid metabolic process	10	59	0.0229416	0.428243	XM_008310409.2;XM_008312860.2;XM_008314545.2;XM_008314546.2;XM_008317066.2;XM_008317067.2;XM_008317461.1;XM_008321678.2;XM_008321778.2;XM_008322545.2
GO:0010256	endomembrane system organization	3	8	0.0235552	0.433134	XM_008310330.2;XM_008317629.2;XM_008320779.2
GO:0051640	organelle localization	8	43	0.023971	0.434299	XM_008310330.2;XM_008316343.1;XM_008318376.2;XM_008319193.2;XM_008320479.2;XM_008320697.2;XM_017031930.1;XM_017034753.1
GO:0043648	dicarboxylic acid metabolic process	4	14	0.0244526	0.436602	XM_008312558.2;XM_008321324.2;XM_008335356.2;XM_017036723.1
GO:0007187	G-protein coupled receptor signaling pathway, coupled to cyclic nucleotide second messenger	6	28	0.025436	0.441369	XM_008312007.2;XM_008318483.2;XM_008319934.2;XM_008319935.2;XM_008319937.2;XM_008319938.2
GO:0051656	establishment of organelle localization	6	28	0.025436	0.441369	XM_008310330.2;XM_008316343.1;XM_008318376.2;XM_008319193.2;XM_008320479.2;XM_008320697.2
GO:0010466	negative regulation of peptidase activity	5	21	0.0263569	0.444817	XM_008307701.2;XM_008308986.2;XM_008314292.2;XM_008321765.2;XM_008329143.2
GO:0045861	negative regulation of proteolysis	5	21	0.0263569	0.444817	XM_008307701.2;XM_008308986.2;XM_008314292.2;XM_008321765.2;XM_008329143.2
GO:0065009	regulation of molecular function	38	332	0.0278653	0.463919	XM_008307381.2;XM_008307701.2;XM_008307726.1;XM_008308430.2;XM_008308986.2;XM_008309299.2;XM_008309715.1;XM_008310234.2;XM_008311114.2;XM_008311713.2;XM_008312310.2;XM_008313375.2;XM_008313385.2;XM_008314292.2;XM_008315748.2;XM_008315929.2;XM_008317739.2;XM_008318001.2;XM_008318376.2;XM_008318969.2;XM_008319127.2;XM_008319193.2;XM_008320479.2;XM_008321083.2;XM_008321127.2;XM_008321765.2;XM_008321…
GO:0044262	cellular carbohydrate metabolic process	6	29	0.0298818	0.480984	XM_008309007.2;XM_008310617.2;XM_008314227.2;XM_008320164.2;XM_008320460.2;XM_017036484.1
GO:0036211	protein modification process	131	1348	0.0300249	0.480984	XM_008307140.2;XM_008307149.2;XM_008307608.2;XM_008307609.2;XM_008307844.2;XM_008307994.2;XM_008308093.2;XM_008308374.2;XM_008308382.2;XM_008308887.2;XM_008308936.2;XM_008309029.2;XM_008309218.2;XM_008309282.2;XM_008309883.2;XM_008310463.2;XM_008310464.2;XM_008310530.2;XM_008311114.2;XM_008311192.2;XM_008311575.2;XM_008311757.2;XM_008311770.2;XM_008311806.2;XM_008312064.2;XM_008312153.2;XM_008312…
GO:0006753	nucleoside phosphate metabolic process	63	599	0.0311551	0.480984	XM_008307363.2;XM_008308325.2;XM_008308559.2;XM_008309007.2;XM_008309014.1;XM_008309194.2;XM_008310330.2;XM_008310444.2;XM_008310774.2;XM_008311174.2;XM_008311700.2;XM_008312007.2;XM_008312117.2;XM_008312885.2;XM_008312994.2;XM_008313260.2;XM_008314702.2;XM_008314754.2;XM_008314777.2;XM_008315045.2;XM_008315326.2;XM_008315517.2;XM_008315969.2;XM_008316148.2;XM_008316343.1;XM_008316457.2;XM_008316…
GO:0046488	phosphatidylinositol metabolic process	5	22	0.0318368	0.480984	XM_008314970.1;XM_008317848.2;XM_008319006.2;XM_008322444.2;XM_008323053.2
GO:0000245	spliceosomal complex assembly	3	9	0.0331786	0.480984	XM_008314247.2;XM_008314248.2;XM_008314251.2
GO:0010942	positive regulation of cell death	3	9	0.0331786	0.480984	XM_008319193.2;XM_008320479.2;XM_008321788.2
GO:0043065	positive regulation of apoptotic process	3	9	0.0331786	0.480984	XM_008319193.2;XM_008320479.2;XM_008321788.2
GO:0043068	positive regulation of programmed cell death	3	9	0.0331786	0.480984	XM_008319193.2;XM_008320479.2;XM_008321788.2
GO:0006821	chloride transport	7	38	0.0353826	0.480984	XM_008307751.2;XM_008310379.2;XM_008311174.2;XM_008321092.2;XM_008321158.2;XM_017034940.1;XM_017034966.1
GO:0001952	regulation of cell-matrix adhesion	2	4	0.0372259	0.480984	XM_008314970.1;XM_008322444.2
GO:0001953	negative regulation of cell-matrix adhesion	2	4	0.0372259	0.480984	XM_008314970.1;XM_008322444.2
GO:0010810	regulation of cell-substrate adhesion	2	4	0.0372259	0.480984	XM_008314970.1;XM_008322444.2
GO:0010812	negative regulation of cell-substrate adhesion	2	4	0.0372259	0.480984	XM_008314970.1;XM_008322444.2
GO:0043433	negative regulation of sequence-specific DNA binding transcription factor activity	2	4	0.0372259	0.480984	XM_008311114.2;XM_008313385.2
GO:0043412	macromolecule modification	134	1393	0.0375443	0.480984	XM_008307140.2;XM_008307149.2;XM_008307608.2;XM_008307609.2;XM_008307844.2;XM_008307994.2;XM_008308093.2;XM_008308374.2;XM_008308382.2;XM_008308887.2;XM_008308936.2;XM_008309029.2;XM_008309218.2;XM_008309282.2;XM_008309883.2;XM_008310463.2;XM_008310464.2;XM_008310530.2;XM_008311114.2;XM_008311192.2;XM_008311575.2;XM_008311702.2;XM_008311757.2;XM_008311770.2;XM_008311806.2;XM_008312064.2;XM_008312…
GO:0052547	regulation of peptidase activity	5	23	0.0379779	0.480984	XM_008307701.2;XM_008308986.2;XM_008314292.2;XM_008321765.2;XM_008329143.2
GO:0032787	monocarboxylic acid metabolic process	10	64	0.0380999	0.480984	XM_008310409.2;XM_008312860.2;XM_008314545.2;XM_008314546.2;XM_008317066.2;XM_008317067.2;XM_008317461.1;XM_008321678.2;XM_008321778.2;XM_008322545.2
GO:0006560	proline metabolic process	4	16	0.0389268	0.480984	XM_008321263.2;XM_008338515.2;XM_008338516.2;XM_008338517.2
GO:0009410	response to xenobiotic stimulus	4	16	0.0389268	0.480984	XM_008308042.2;XM_008316586.2;XM_008317596.2;XM_008318476.2
GO:0051647	nucleus localization	4	16	0.0389268	0.480984	XM_008318376.2;XM_008319193.2;XM_008320479.2;XM_017034753.1
GO:0072657	protein localization to membrane	7	39	0.0401383	0.480984	XM_008308559.2;XM_008313263.2;XM_008313264.2;XM_008313265.2;XM_008317070.2;XM_008320779.2;XM_008323164.2
GO:0051090	regulation of sequence-specific DNA binding transcription factor activity	6	31	0.0402271	0.480984	XM_008311114.2;XM_008313385.2;XM_008315748.2;XM_008318376.2;XM_008333416.2;XM_008333424.2
GO:0055086	nucleobase-containing small molecule metabolic process	66	644	0.0444529	0.480984	XM_008307363.2;XM_008308325.2;XM_008308559.2;XM_008309007.2;XM_008309014.1;XM_008309194.2;XM_008310330.2;XM_008310444.2;XM_008310774.2;XM_008311174.2;XM_008311700.2;XM_008312007.2;XM_008312117.2;XM_008312885.2;XM_008312994.2;XM_008313260.2;XM_008314702.2;XM_008314754.2;XM_008314777.2;XM_008315045.2;XM_008315326.2;XM_008315517.2;XM_008315969.2;XM_008316148.2;XM_008316343.1;XM_008316457.2;XM_008316…
GO:0006520	cellular amino acid metabolic process	22	180	0.0444838	0.480984	XM_008307841.2;XM_008307933.2;XM_008308662.2;XM_008310793.2;XM_008312558.2;XM_008313581.2;XM_008314979.2;XM_008317248.2;XM_008317359.2;XM_008320716.2;XM_008320823.2;XM_008321263.2;XM_008321324.2;XM_008325941.2;XM_008337304.2;XM_008338515.2;XM_008338516.2;XM_008338517.2;XM_017033098.1;XM_017036340.1;XM_017036341.1;XM_017036723.1
GO:0006354	DNA-templated transcription, elongation	3	10	0.0445222	0.480984	XM_008311753.2;XM_008323413.2;XM_017032117.1
GO:0007254	JNK cascade	3	10	0.0445222	0.480984	XM_008313018.2;XM_008319193.2;XM_008320479.2
GO:0006464	cellular protein modification process	128	1336	0.0462012	0.480984	XM_008307140.2;XM_008307149.2;XM_008307608.2;XM_008307609.2;XM_008307844.2;XM_008307994.2;XM_008308093.2;XM_008308374.2;XM_008308382.2;XM_008308887.2;XM_008308936.2;XM_008309029.2;XM_008309218.2;XM_008309282.2;XM_008309883.2;XM_008310463.2;XM_008310464.2;XM_008310530.2;XM_008311114.2;XM_008311192.2;XM_008311575.2;XM_008311757.2;XM_008311770.2;XM_008311806.2;XM_008312064.2;XM_008312153.2;XM_008312…

## Sheet: Sb KEGG-ceRNA
Significantly Enriched Pathway in ceRNA Network
KEGG_A_class	KEGG_B_class	Pathway	mRNA (1700)	All (16691)	Pvalue	Qvalue	Pathway ID	Genes	K_IDs
Cellular Processes	Transport and catabolism	Lysosome	73	386	1.26121e-07	2.081e-05	ko04142	NM_001319816.1;XM_008310047.2;XM_008310484.2;XM_008310810.2;XM_008310952.2;XM_008311024.2;XM_008311738.2;XM_008311955.2;XM_008312678.2;XM_008312679.2;XM_008312681.2;XM_008313053.2;XM_008314135.2;XM_008314138.2;XM_008314141.2;XM_008314619.2;XM_008316750.2;XM_008317519.2;XM_008317520.2;XM_008317521.2;XM_008317758.2;XM_008318476.2;XM_008319499.2;XM_008320106.2;XM_008320199.2;XM_008321235.2;XM_008322…	K12347+K12391+K12394+K12399+K01363+K06129+K12397+K01134+K06546+K06546+K06546+K12387+K01205+K02154+K02154+K02155+K04992+K04644+K04644+K04644+K01202+K12388+K06497+K12347+K12388+K13289+K12307+K10089+K01371+K01368+K01204+K12384+K01137+K14410+K12397+K08568+K04645+K04645+K01373+K06528+K02155+K12389+K04992+K12301+K12387+K04646+K04646+K02144+K12396+K05642+K05656+K12384+K12384+K12399+K04646+K12305+K13443+…
Genetic Information Processing	Folding, sorting and degradation	Protein processing in endoplasmic reticulum	77	464	1.08271e-05	0.000893237	ko04141	XM_008307519.2;XM_008307881.2;XM_008307887.2;XM_008309666.2;XM_008310717.2;XM_008310882.2;XM_008310883.2;XM_008311040.2;XM_008312153.2;XM_008312715.2;XM_008313088.2;XM_008313263.2;XM_008313264.2;XM_008313265.2;XM_008313320.2;XM_008313321.2;XM_008314291.2;XM_008314487.2;XM_008314918.2;XM_008315573.2;XM_008316292.2;XM_008316513.2;XM_008316696.2;XM_008317389.2;XM_008317486.1;XM_008318912.2;XM_008318…	K13984+K09485+K03347+K01367+K09503+K10636+K10636+K08653+K11718+K10578+K09584+K09540+K09540+K09540+K04426+K04426+K14006+K09561+K14015+K13999+K08852+K04374+K01228+K14006+K12669+K05638+K09525+K10100+K10084+K10099+K12667+K06689+K08288+K14000+K06689+K11519+K10086+K10575+K09490+K14007+K08054+K06689+K04555+K09517+K01230+K09523+K05638+K09508+K08057+K07151+K03094+K09486+K09486+K02161+K10661+K13525+K06689+…
Cellular Processes	Transport and catabolism	Endocytosis	146	1082	0.000201714	0.00863396	ko04144	XM_008307302.2;XM_008307688.2;XM_008307772.2;XM_008307851.2;XM_008308634.2;XM_008308635.2;XM_008309014.1;XM_008309153.1;XM_008309283.2;XM_008309606.2;XM_008310013.2;XM_008310014.2;XM_008310302.2;XM_008310330.2;XM_008310506.2;XM_008310580.2;XM_008311387.2;XM_008311743.2;XM_008311747.2;XM_008311862.2;XM_008312103.2;XM_008312329.2;XM_008312330.2;XM_008312331.2;XM_008312332.2;XM_008312905.2;XM_008313…	K13377+K05633+K18442+K12193+K05737+K05737+K12469+K11827+K19366+K04439+K19476+K19476+K11824+K07904+K04500+K18466+K12196+K17917+K17917+K12495+K04500+K12183+K12183+K12183+K12183+K13377+K12199+K12199+K07889+K12189+K07937+K12191+K12477+K12195+K12484+K05757+K05091+K01528+K19368+K04678+K12473+K12185+K04644+K04644+K04644+K08291+K12185+K12486+K12495+K06093+K18952+K04513+K12489+K04393+K12481+K10365+K12492+…
Organismal Systems	Endocrine system	Insulin signaling pathway	87	587	0.000209308	0.00863396	ko04910	XM_008307506.2;XM_008308527.2;XM_008308768.2;XM_008309691.2;XM_008310617.2;XM_008312972.1;XM_008313509.2;XM_008314215.2;XM_008314227.2;XM_008314383.2;XM_008314987.2;XM_008315276.2;XM_008316773.2;XM_008317314.2;XM_008317610.2;XM_008318376.2;XM_008318595.2;XM_008318596.2;XM_008318685.2;XM_008318729.2;XM_008319990.2;XM_008322812.2;XM_008323063.1;XM_008323135.2;XM_008323449.1;XM_008324644.2;XM_008324…	K01596+K04456+K04438+K07193+K07189+K00688+K06269+K06276+K00871+K00665+K07189+K04695+K02649+K04688+K02158+K18952+K07203+K07203+K07189+K04739+K07200+K07192+K04456+K06279+K04456+K07206+K04438+K07187+K07198+K17448+K07199+K07202+K15909+K07187+K04345+K04345+K06269+K04345+K04345+K07827+K04371+K04527+K04739+K04364+K07188+K04688+K04707+K02649+K02649+K07199+K04345+K04527+K05695+K05695+K05695+K07208+K00922+…
Organismal Systems	Endocrine system	Progesterone-mediated oocyte maturation	54	329	0.00028427	0.00938091	ko04914	XM_008307844.2;XM_008308527.2;XM_008308970.2;XM_008312007.2;XM_008315415.1;XM_008316773.2;XM_008317469.2;XM_008318153.2;XM_008318177.2;XM_008318598.2;XM_008319934.2;XM_008319935.2;XM_008319937.2;XM_008319938.2;XM_008320119.2;XM_008322152.2;XM_008322156.2;XM_008323063.1;XM_008323449.1;XM_008326665.2;XM_008327549.2;XM_008327742.2;XM_008327743.2;XM_008327744.2;XM_008328780.2;XM_008328789.2;XM_008329…	K04373+K04456+K08556+K04630+K05459+K02649+K08049+K08046+K04441+K04441+K04630+K04630+K04630+K04630+K02206+K02602+K02602+K04456+K04456+K06627+K04373+K02602+K02602+K02602+K04345+K04345+K04345+K04345+K07827+K08049+K08049+K04371+K02602+K02649+K02649+K03364+K08041+K08041+K04345+K00922+K08845+K02649+K08041+K04440+K04440+K04440+K04440+K08046+K02602+K04440+K04440+K03350+K04456+K04456
Genetic Information Processing	Folding, sorting and degradation	Ubiquitin mediated proteolysis	64	415	0.000484223	0.0133161	ko04120	NM_001294186.1;XM_008307608.2;XM_008307609.2;XM_008307688.2;XM_008307887.2;XM_008308374.2;XM_008308930.2;XM_008309821.2;XM_008309907.2;XM_008310942.2;XM_008312003.2;XM_008312115.2;XM_008312715.2;XM_008314046.2;XM_008314487.2;XM_008315748.2;XM_008316381.2;XM_008316382.2;XM_008316386.2;XM_008316969.2;XM_008317324.2;XM_008317596.2;XM_008317929.2;XM_008319695.2;XM_008320475.2;XM_008321110.2;XM_008321…	K10577+K10688+K10688+K05633+K03347+K10589+K10612+K03869+K10609+K10582+K10576+K04706+K10578+K03873+K09561+K10580+K10614+K10614+K10614+K10699+K04678+K10456+K03178+K03178+K10099+K05632+K05632+K06689+K06689+K10593+K10575+K10587+K08285+K04552+K10607+K10599+K06689+K10615+K04555+K10573+K10687+K03873+K10604+K10579+K10585+K03094+K04707+K02207+K03364+K10143+K02207+K06689+K10291+K07868+K10587+K10260+K13305+…
Cellular Processes	Transport and catabolism	Phagosome	60	392	0.000865104	0.0198544	ko04145	XM_008307086.2;XM_008307648.2;XM_008309941.2;XM_008310444.2;XM_008313812.2;XM_008314138.2;XM_008314141.2;XM_008314619.2;XM_008315123.2;XM_008316238.2;XM_008316632.2;XM_008317305.1;XM_008318326.2;XM_008318360.2;XM_008320317.2;XM_008321086.2;XM_008322734.2;XM_008322993.2;XM_008323289.2;XM_008323813.1;XM_008324433.2;XM_008324570.2;XM_008325700.2;XM_008327196.2;XM_008327665.2;XM_008327957.2;XM_008328…	K08517+K05719+K10416+K07375+K07889+K02154+K02154+K02155+K04392+K02153+K05692+K03990+K07374+K07374+K07897+K07375+K10089+K04659+K07887+K01368+K02147+K07374+K06752+K08054+K02153+K06588+K06528+K10415+K10415+K07374+K06487+K07375+K08057+K07889+K02155+K05692+K16857+K05654+K05654+K07375+K10415+K10415+K07375+K07375+K02144+K10062+K05719+K06528+K08054+K06528+K06464+K12182+K06751+K10415+K10415+K10415+K10415+…
Cellular Processes	Cell growth and death	Oocyte meiosis	65	434	0.00096264	0.0198544	ko04114	XM_008307844.2;XM_008307887.2;XM_008308970.2;XM_008309745.2;XM_008311979.2;XM_008312995.2;XM_008313138.2;XM_008313139.2;XM_008313140.1;XM_008313509.2;XM_008313907.2;XM_008313908.2;XM_008313910.2;XM_008313912.2;XM_008313914.2;XM_008313915.2;XM_008313916.2;XM_008315415.1;XM_008315463.2;XM_008316985.2;XM_008317469.2;XM_008317554.2;XM_008318153.2;XM_008319398.2;XM_008320119.2;XM_008320834.2;XM_008321…	K04373+K03347+K08556+K03456+K04959+K11584+K11584+K11584+K11584+K06269+K04515+K04515+K04515+K04515+K04515+K04515+K04515+K05459+K11584+K04515+K08049+K11584+K08046+K16197+K02206+K16197+K11481+K02602+K02602+K16197+K04348+K04348+K04373+K02602+K02602+K02602+K04345+K04345+K06269+K04345+K04345+K08049+K08049+K04371+K16197+K02602+K03094+K08041+K08041+K04345+K06269+K08041+K04515+K04515+K04960+K04348+K08046+…
Environmental Information Processing	Signal transduction	mTOR signaling pathway	42	267	0.00290274	0.0532168	ko04150	NM_001294187.1;XM_008307844.2;XM_008308527.2;XM_008312879.2;XM_008312880.2;XM_008314215.2;XM_008314548.2;XM_008314970.1;XM_008315415.1;XM_008316773.2;XM_008317314.2;XM_008318595.2;XM_008318596.2;XM_008320234.2;XM_008322444.2;XM_008322720.2;XM_008323063.1;XM_008323449.1;XM_008324644.2;XM_008324813.2;XM_008325781.2;XM_008326884.2;XM_008327484.2;XM_008327549.2;XM_008329596.2;XM_008329598.2;XM_008330…	K08268+K04373+K04456+K05448+K05448+K06276+K08270+K01110+K05459+K02649+K04688+K07203+K07203+K03258+K01110+K16186+K04456+K04456+K07206+K08269+K07198+K05448+K08272+K04373+K16184+K16184+K04371+K04688+K02649+K02649+K07208+K00922+K07206+K02649+K08272+K05448+K07204+K07207+K08271+K02677+K04456+K04456
Metabolism	Amino acid metabolism	Arginine and proline metabolism	22	119	0.00412944	0.0665058	ko00330	XM_008307856.2;XM_008308514.2;XM_008308869.1;XM_008311482.2;XM_008312611.2;XM_008313581.2;XM_008314979.2;XM_008314981.2;XM_008316726.2;XM_008321263.2;XM_008321792.2;XM_008321793.2;XM_008321871.2;XM_008323845.2;XM_008327822.2;XM_008332932.2;XM_008333506.2;XM_008335552.2;XM_008338515.2;XM_008338516.2;XM_008338517.2;XM_017038350.1	K00657+K00128+K00933+K00933+K01611+K01476+K01476+K00472+K12259+K00294+K00472+K00472+K14454+K00128+K00274+K00472+K00802+K00273+K00286+K00286+K00286+K00318
Metabolism	Lipid metabolism	Biosynthesis of unsaturated fatty acids	14	64	0.00443372	0.0665058	ko01040	XM_008310158.2;XM_008311487.2;XM_008314545.2;XM_008314546.2;XM_008317066.2;XM_008317067.2;XM_008317993.2;XM_008317994.2;XM_008321678.2;XM_008321778.2;XM_008322048.2;XM_008322049.2;XM_008326571.2;XM_008328008.2	K10251+K10251+K00507+K00507+K00232+K00232+K17360+K17360+K10203+K00507+K10244+K10244+K10203+K10703
Cellular Processes	Cellular commiunity	Gap junction	58	408	0.00560609	0.0770837	ko04540	XM_008310444.2;XM_008311700.2;XM_008311979.2;XM_008312007.2;XM_008312622.2;XM_008313236.2;XM_008313240.2;XM_008313241.2;XM_008313281.2;XM_008314388.2;XM_008317469.2;XM_008318048.1;XM_008318153.2;XM_008318326.2;XM_008318360.2;XM_008319934.2;XM_008319935.2;XM_008319937.2;XM_008319938.2;XM_008320925.2;XM_008321086.2;XM_008324570.2;XM_008324734.2;XM_008327106.2;XM_008328780.2;XM_008328782.2;XM_008328…	K07375+K04635+K04959+K04630+K07372+K05858+K05858+K05858+K04603+K08959+K08049+K04632+K08046+K07374+K07374+K04630+K04630+K04630+K04630+K04157+K07375+K07374+K07376+K05089+K04345+K07374+K04345+K07375+K04345+K04345+K07827+K08049+K08049+K04371+K08959+K08959+K04364+K07375+K07373+K04604+K08041+K08041+K07375+K07375+K04345+K04634+K04634+K04634+K08041+K05089+K05701+K05701+K08959+K04960+K08046+K04958+K02677+…
Genetic Information Processing	Folding, sorting and degradation	RNA degradation	34	216	0.00680504	0.0834523	ko03018	XM_008307663.2;XM_008307665.2;XM_008307666.2;XM_008307669.2;XM_008308008.2;XM_008309007.2;XM_008310694.2;XM_008311044.2;XM_008311753.2;XM_008312445.2;XM_008312446.2;XM_008314994.2;XM_008315521.1;XM_008316233.2;XM_008316573.2;XM_008316574.2;XM_008318193.1;XM_008318821.2;XM_008320830.2;XM_008323250.2;XM_008323561.2;XM_008323562.2;XM_008324359.2;XM_008326821.2;XM_008327088.2;XM_008327521.2;XM_008328…	K00850+K00850+K00850+K00850+K12572+K12614+K18681+K12616+K12602+K12615+K12615+K14443+K14443+K13126+K01148+K01148+K00850+K01689+K12622+K03514+K14443+K14443+K12613+K03681+K12603+K12581+K12606+K01689+K12614+K12614+K03514+K00850+K12620+K12581
Metabolism	Amino acid metabolism	Cysteine and methionine metabolism	21	117	0.0070808	0.0834523	ko00270	XM_008312328.2;XM_008312346.2;XM_008312611.2;XM_008313337.2;XM_008315852.2;XM_008316516.2;XM_008317248.2;XM_008318466.2;XM_008319546.2;XM_008321871.2;XM_008323657.2;XM_008324591.2;XM_008325554.2;XM_008329105.2;XM_008333506.2;XM_008335965.1;XM_017033739.1;XM_017033740.1;XM_017035462.1;XM_017035979.1;XM_017036484.1	K00016+K17398+K01611+K17398+K01251+K01011+K08963+K01251+K17399+K14454+K00026+K01697+K09880+K01758+K00802+K00544+K17398+K17398+K00025+K17398+K00789
Metabolism	Carbohydrate metabolism	Pyruvate metabolism	19	105	0.00925813	0.101839	ko00620	NM_001319818.1;XM_008307506.2;XM_008308514.2;XM_008312328.2;XM_008312520.2;XM_008321067.1;XM_008321068.2;XM_008323657.2;XM_008323845.2;XM_008328036.2;XM_008334716.1;XM_008335356.2;XM_008335519.2;XM_008336876.2;XM_017032492.1;XM_017032493.1;XM_017035462.1;XM_017041464.1;XM_017043033.1	K00161+K01596+K00128+K00016+K13997+K00162+K00162+K00026+K00128+K00029+K01895+K01679+K01946+K00027+K00873+K00873+K00025+K11262+K00027
Metabolism	Carbohydrate metabolism	Glycolysis / Gluconeogenesis	30	191	0.0108529	0.111807	ko00010	NM_001319818.1;XM_008307506.2;XM_008307663.2;XM_008307665.2;XM_008307666.2;XM_008307669.2;XM_008308514.2;XM_008310953.2;XM_008311212.2;XM_008312328.2;XM_008312520.2;XM_008314969.2;XM_008318193.1;XM_008318821.2;XM_008321067.1;XM_008321068.2;XM_008321924.2;XM_008322784.1;XM_008323223.2;XM_008323845.2;XM_008326564.2;XM_008330853.2;XM_008332714.2;XM_008333238.2;XM_008334716.1;XM_008334822.2;XM_008335…	K00161+K01596+K00850+K00850+K00850+K00850+K00128+K08074+K01810+K00016+K13997+K03103+K00850+K01689+K00162+K00162+K01834+K01803+K10705+K00128+K00121+K01689+K01623+K01835+K01895+K00850+K00844+K00873+K00873+K00844
Organismal Systems	Immune system	RIG-I-like receptor signaling pathway	29	184	0.0115685	0.111807	ko04622	NM_001294228.1;XM_008312343.2;XM_008315287.2;XM_008318177.2;XM_008318331.2;XM_008318335.2;XM_008318598.2;XM_008319569.2;XM_008320164.2;XM_008320520.1;XM_008322020.2;XM_008323685.2;XM_008324681.2;XM_008327813.2;XM_008327814.2;XM_008327815.2;XM_008328707.2;XM_008334298.2;XM_017034579.1;XM_017034581.1;XM_017034583.1;XM_017034584.1;XM_017036936.1;XM_017036981.1;XM_017038065.1;XM_017038646.1;XM_017038…	K09447+K09447+K05410+K04441+K07210+K07210+K04441+K04735+K00863+K08601+K04467+K12651+K11594+K11594+K11594+K11594+K12647+K02861+K04440+K04440+K04440+K04440+K12648+K05410+K08339+K11594+K04440+K04440+K12649
Metabolism	Lipid metabolism	Glycerolipid metabolism	31	201	0.0125214	0.111807	ko00561	NM_001319821.1;XM_008307106.2;XM_008308514.2;XM_008308552.2;XM_008309215.2;XM_008310207.2;XM_008310409.2;XM_008311725.2;XM_008313817.2;XM_008313819.2;XM_008317671.2;XM_008318730.2;XM_008318732.2;XM_008320164.2;XM_008322039.2;XM_008323845.2;XM_008326260.2;XM_008327966.2;XM_008327967.2;XM_008328945.2;XM_008332263.2;XM_008335302.2;XM_008335562.2;XM_008335997.2;XM_008336701.2;XM_017034741.1;XM_017038…	K01059+K01080+K00128+K13517+K00901+K13513+K15728+K01080+K00629+K00629+K00901+K01054+K01054+K00863+K19007+K00128+K01080+K00901+K00901+K00864+K11160+K01059+K13506+K01080+K01080+K00011+K13506+K00901+K01059+K00901+K15728
Cellular Processes	Transport and catabolism	Regulation of autophagy	13	65	0.0128747	0.111807	ko04140	XM_008309202.2;XM_008310234.2;XM_008319552.2;XM_008321701.2;XM_008322846.2;XM_008322957.2;XM_008322958.2;XM_008324813.2;XM_008325040.2;XM_008325781.2;XM_017032021.1;XM_017038065.1;XM_017038870.1	K17890+K08341+K08337+K08341+K08341+K08333+K08333+K08269+K08343+K07198+K17890+K08339+K08331
Metabolism	Carbohydrate metabolism	Citrate cycle (TCA cycle)	16	87	0.0138565	0.114316	ko00020	NM_001319818.1;XM_008307227.2;XM_008307506.2;XM_008310277.2;XM_008312520.2;XM_008319851.2;XM_008321019.2;XM_008321067.1;XM_008321068.2;XM_008323657.2;XM_008330241.2;XM_008335356.2;XM_008336444.1;XM_017035462.1;XM_017040134.1;XM_017040603.1	K00161+K00658+K01596+K00030+K13997+K00235+K00030+K00162+K00162+K00026+K01681+K01679+K00164+K00025+K01900+K01648
Organismal Systems	Endocrine system	Adipocytokine signaling pathway	45	319	0.0152761	0.120026	ko04920	XM_008307506.2;XM_008307690.1;XM_008308527.2;XM_008312311.2;XM_008312313.2;XM_008315873.2;XM_008316886.2;XM_008318331.2;XM_008318335.2;XM_008318595.2;XM_008318596.2;XM_008319569.2;XM_008319990.2;XM_008320114.2;XM_008320937.2;XM_008322020.2;XM_008322756.2;XM_008323063.1;XM_008323449.1;XM_008324401.2;XM_008324904.2;XM_008325323.2;XM_008325422.2;XM_008325629.2;XM_008325630.2;XM_008325781.2;XM_008326…	K01596+K05231+K04456+K08765+K08765+K07294+K01897+K07210+K07210+K07203+K07203+K04735+K07200+K07297+K07299+K04467+K03158+K04456+K04456+K04447+K08524+K07187+K05228+K07293+K07293+K07198+K07199+K07202+K01897+K07187+K04692+K08765+K07199+K01897+K01946+K04440+K04440+K04440+K04440+K07293+K04440+K04440+K01897+K04456+K04456
Genetic Information Processing	Translation	mRNA surveillance pathway	38	262	0.0162197	0.121648	ko03015	XM_008307489.2;XM_008307490.2;XM_008309745.2;XM_008310607.2;XM_008312995.2;XM_008313138.2;XM_008313139.2;XM_008313140.1;XM_008313488.2;XM_008313501.2;XM_008313509.2;XM_008314754.2;XM_008315231.2;XM_008315463.2;XM_008315702.2;XM_008315704.2;XM_008315705.2;XM_008316233.2;XM_008316789.2;XM_008317040.2;XM_008317554.2;XM_008324181.2;XM_008326462.2;XM_008326959.2;XM_008327662.2;XM_008327663.2;XM_008328…	K14396+K14396+K03456+K14408+K11584+K11584+K11584+K11584+K13917+K14402+K06269+K03267+K13171+K11584+K14398+K14398+K14398+K13126+K13114+K14405+K11584+K11125+K14328+K03265+K04354+K04354+K14328+K06100+K06269+K06269+K12877+K14398+K11584+K06269+K03265+K14323+K14411+K14411
Organismal Systems	Circulatory system	Adrenergic signaling in cardiomyocytes	103	828	0.0180609	0.127574	ko04261	XM_008308284.2;XM_008308287.2;XM_008308527.2;XM_008309745.2;XM_008312007.2;XM_008312995.2;XM_008313138.2;XM_008313139.2;XM_008313140.1;XM_008313236.2;XM_008313240.2;XM_008313241.2;XM_008313509.2;XM_008313907.2;XM_008313908.2;XM_008313910.2;XM_008313912.2;XM_008313914.2;XM_008313915.2;XM_008313916.2;XM_008315045.2;XM_008315463.2;XM_008315648.1;XM_008316513.2;XM_008316773.2;XM_008316985.2;XM_008317…	K04863+K04863+K04456+K03456+K04630+K11584+K11584+K11584+K11584+K05858+K05858+K05858+K06269+K04515+K04515+K04515+K04515+K04515+K04515+K04515+K12314+K11584+K05850+K04374+K02649+K04515+K04870+K08049+K11584+K04632+K08046+K04441+K05850+K05850+K04441+K04630+K04630+K04630+K04630+K05850+K05850+K04872+K01539+K04456+K09047+K04456+K01539+K05870+K05870+K01540+K04354+K04354+K04865+K05870+K04345+K04345+K06269+…
Metabolism	Metabolism of cofactors and vitamins	Folate biosynthesis	8	34	0.0185562	0.127574	ko00790	XM_008315207.2;XM_008320745.2;XM_008320823.2;XM_008324501.2;XM_008325442.2;XM_008335863.2;XM_017036340.1;XM_017036341.1	K01737+K01077+K01307+K00072+K01930+K00287+K01307+K01307
Metabolism	Lipid metabolism	Sphingolipid metabolism	22	140	0.026167	0.172702	ko00600	XM_008307106.2;XM_008311725.2;XM_008311955.2;XM_008312742.2;XM_008312743.2;XM_008312911.2;XM_008317109.2;XM_008317758.2;XM_008321155.2;XM_008322122.2;XM_008322123.1;XM_008322441.2;XM_008322545.2;XM_008323181.2;XM_008323509.2;XM_008324907.2;XM_008326260.2;XM_008330444.2;XM_008332235.2;XM_008335997.2;XM_008336701.2;XM_008338472.2	K01080+K01080+K01134+K00654+K00654+K04716+K04628+K01202+K04710+K01634+K01634+K04714+K04712+K04718+K17108+K04714+K01080+K04710+K04711+K01080+K01080+K07553
Metabolism	Global and Overview	Fatty acid metabolism	22	142	0.0301997	0.191652	ko01212	XM_008310158.2;XM_008311487.2;XM_008312311.2;XM_008312313.2;XM_008314383.2;XM_008314545.2;XM_008314546.2;XM_008316886.2;XM_008317066.2;XM_008317067.2;XM_008321678.2;XM_008321778.2;XM_008322048.2;XM_008322049.2;XM_008326571.2;XM_008327617.2;XM_008328008.2;XM_008330718.2;XM_008333928.2;XM_017039275.1;XM_017041390.1;XM_017041464.1	K10251+K10251+K08765+K08765+K00665+K00507+K00507+K01897+K00232+K00232+K10203+K00507+K10244+K10244+K10203+K01897+K10703+K08765+K01897+K01897+K01074+K11262
Organismal Systems	Endocrine system	GnRH signaling pathway	60	466	0.0338496	0.206859	ko04912	NM_001294204.1;NM_001294216.1;XM_008310375.1;XM_008311700.2;XM_008311979.2;XM_008313236.2;XM_008313240.2;XM_008313241.2;XM_008313907.2;XM_008313908.2;XM_008313910.2;XM_008313912.2;XM_008313914.2;XM_008313915.2;XM_008313916.2;XM_008316513.2;XM_008316985.2;XM_008317469.2;XM_008318048.1;XM_008318153.2;XM_008318177.2;XM_008318598.2;XM_008319193.2;XM_008320479.2;XM_008321833.2;XM_008328780.2;XM_008328…	K08521+K08522+K01398+K04635+K04959+K05858+K05858+K05858+K04515+K04515+K04515+K04515+K04515+K04515+K04515+K04374+K04515+K08049+K04632+K08046+K04441+K04441+K04393+K04393+K04428+K04345+K04345+K04345+K04345+K07827+K08049+K08049+K04371+K04364+K08041+K08041+K04345+K07763+K04634+K04634+K04634+K08041+K04440+K04440+K04440+K04440+K04515+K04515+K04960+K08046+K04851+K04958+K04428+K04515+K04440+K04440+K02677+…
